# Supplementary material for: Genome-wide fitness profiling reveals molecular mechanisms that bacteria use to interact with Trichoderma atroviride exometabolites
Source: PLoS Genet. 2023 Aug 31;19(8):e1010909. doi: 10.1371/journal.pgen.1010909 (PMC10516422; doi:10.1371/journal.pgen.1010909)
Supplement: S1 Dataset — (XLSX) [file pgen.1010909.s002.xlsx]

## Sheet: NegFit_PputidaWT
	sysName	desc	GO-Term	GO-ID			PutidaWT
Antibiotic resistance						Antibiotic resistance	4
	PP_0345	putative Heptose kinase WapP	phosphorylation	GO:0016310		Carbon metabolism	5
	PP_5327	putative phosphate ABC transporter, permease subunit	transmembrane transport	GO:0055085		Cell division	0
	PP_5328	putative phosphate transport system permease protein	transmembrane transport	GO:0055085		Cell wall biosynthesis	0
	PP_1764	Phosphoglycolate phosphatase 2	response to antibiotic	GO:0046677		Cellular stress	3
Carbon metabolism						DNA repair	0
	PP_3365	Acetolactate synthase	carbohydrate metabolic process	GO:0005975		Iron aquisition	1
	PP_1022	glucose 6-phosphate-1-dehydrogenase	carbohydrate metabolic process	GO:0005975		Membrane protein	2
	PP_4993	Glutathione synthetase	glutathione transport	GO:0034635		Metal uptake	0
	PP_0339	Pyruvate dehydrogenase E1 component	carbohydrate metabolic process	GO:0005975		Anthranilate synthesis	0
	PP_3821	UTP-glucose-1-phosphate uridylyltransferase	carbohydrate metabolic process	GO:0005975		Nitrogen metabolism	0
Cell division						Nucleotide metabolism	1
Cell wall biosynthesis						Protein catalysis	1
Cellular stress						Respiration	5
	PP_1719	Tail-specific protease prc	response to stimulus	GO:0050896		Translation	2
	PP_4937	toluene tolerance protein	tolerance induction	GO:0002507		Signaling	2
	PP_0846	DnaK-like molecular chaperone specific for IscU	protein folding	GO:0006457		Transcription regulation	5
DNA repair						Transporters	2
DNA replication						Others	7
Iron aquisition
	PP_4755	Outer membrane ferrichrome-iron receptor	siderophore transport	GO:0015891
Membrane protein
	PP_0855	conserved protein of unknown function	membrane	GO:0016020
	PP_4961	putative Lipoprotein	membrane	GO:0016020
Metal uptake
Anthranilate synthesis
Nitrogen metabolism
Nucleotide metabolism
	PP_4902	Oligoribonuclease	nucleic acid metabolic process	GO:0090304
Protein catalysis
	PP_1598	regulatory intramembrane protein RIP zinc protease	proteolysis	GO:0006508
Respiration
	PP_4120	NADH-quinone oxidoreductase subunit B	aerobic respiration	GO:0009060
	PP_4124	NADH-quinone oxidoreductase subunit G	aerobic respiration	GO:0009060
	PP_4131	NADH-quinone oxidoreductase subunit N	aerobic respiration	GO:0009060
	PP_4129	NADH:ubiquinone oxidoreductase, membrane subunit L	aerobic respiration	GO:0009060
	PP_4130	NADH:ubiquinone oxidoreductase, membrane subunit M	aerobic respiration	GO:0009060
Translation
	PP_5027	D-tyrosyl-tRNA(Tyr) deacylase	tRNA binding	GO:0000049
	PP_0566	translation-related factor	translation	GO:0006412
Signaling
	PP_4824	Sensor histidine kinase/response regulator	signal transduction	GO:0007165
	PP_1187	sensor protein	signal transduction	GO:0007165
Transcription regulation
	PP_0704	RNA polymerase sigma-70 factor, ECF subfamily	regulation of gene expression	GO:0010468
	PP_2826	Transcriptional regulator MexT	regulation of gene expression	GO:0010468
	PP_1935	Transcriptional regulator, Cro/CI family	regulation of gene expression	GO:0010468
	PP_1198	transcriptional regulator, Cro/CI family (higA antitoxin like)	regulation of gene expression	GO:0010468
	PP_4204	antitoxin of the type II toxin-antitoxin MqsRA system and DNA-binding transcriptional repressor	DNA binding	GO:0003677
Transporters
	PP_4994	conserved protein of unknown function	transmembrane transport	GO:0055085
	PP_3426	Multidrug efflux RND transporter MexF	transmembrane transport	GO:0055085
Others
	PP_0164	conserved protein of unknown function
	PP_1344	conserved protein of unknown function
	PP_2433	conserved protein of unknown function	DNA binding	GO:0003677
	PP_5216	exopolyphosphatase	phosphorus metabolic process	GO:0006793
	PP_0127	Thiol:disulfide interchange protein	oxidoreductase activity	GO:0016491
	PP_4342	flagellar synthesis regulator, putative ATPase	ATP binding	GO:0005524
	PP_4785	conserved exported protein of unknown function

## Sheet: NegFit_PputidaTmk3
	sysName	desc	GO-Term	GO-ID				Putidatmk3
Antibiotic resistance							Antibiotic resistance	2
	PP_5327	putative phosphate ABC transporter, permease subunit	transmembrane transport	GO:0055085			Carbon metabolism	3
	PP_5328	putative phosphate transport system permease protein	transmembrane transport	GO:0055085			Cell division	1
Biofilm formation							Cell wall biosynthesis	0
Carbon metabolism							Cellular stress	4
	PP_3821	UTP-glucose-1-phosphate uridylyltransferase	carbohydrate metabolic process	GO:0005975			DNA repair	1
	PP_2336	aconitate hydratase 1	metabolic process	GO:0008152			Iron aquisition	2
	PP_2145	beta-N-acetylglucosaminidase	carbohydrate metabolic process	GO:0005975			Membrane protein	1
Cell division							Metal uptake	0
	PP_1468	Tyrosine recombinase XerD	cell division	GO:0051301			Anthranilate synthesis	0
Cell wall biosynthesis							Nitrogen metabolism	0
Cellular stress							Nucleotide metabolism	0
	PP_1719	Tail-specific protease prc	response to stimulus	GO:0050896			Protein catalysis	4
	PP_4937	toluene tolerance protein	tolerance induction	GO:0002507			Respiration	5
	PP_1202	putative enzyme involved in modification of phospholipids	homeostatic process	GO:0042592			Translation	1
	PP_0846	DnaK-like molecular chaperone specific for IscU	protein folding	GO:0006457			Signaling	2
DNA repair							Transcription regulation	3
	PP_4098	UvrABC system protein C	DNA repair	GO:0006281			Transporters	1
Iron aquisition							Others	8
	PP_4755	Outer membrane ferrichrome-iron receptor	siderophore transport	GO:0015891
	PP_2378	Fe/S biogenesis protein NfuA	iron ion binding	GO:0005506
Membrane protein
	PP_0855	conserved protein of unknown function	membrane	GO:0016020
Metal uptake
Anthranilate synthesis
Nitrogen metabolism
Nucleotide metabolism
Protein catalysis
	PP_1598	regulatory intramembrane protein RIP zinc protease	proteolysis	GO:0006508
	PP_4891	integral membrane ATP-dependent zinc metallopeptidase / HflK-HflC complex	proteolysis	GO:0006508
	PP_4892	integral membrane ATP-dependent zinc metallopeptidase / HflK-HflC complex	proteolysis	GO:0006508
	PP_0406	Nucleotidyltransferase family protein	peptidoglycan biosynthetic process	GO:0009252
Respiration
	PP_4120	NADH-quinone oxidoreductase subunit B	aerobic respiration	GO:0009060
	PP_4131	NADH-quinone oxidoreductase subunit N	aerobic respiration	GO:0009060
	PP_4129	NADH:ubiquinone oxidoreductase, membrane subunit L	aerobic respiration	GO:0009060
	PP_4130	NADH:ubiquinone oxidoreductase, membrane subunit M	aerobic respiration	GO:0009060
	PP_4122	proton-pumping NADH:ubiquinone oxidoreductase, respiratory complex I, subunit E	aerobic respiration	GO:0009060
Translation
	PP_0566	translation-related factor	translation	GO:0006412
Signaling
	PP_4824	Sensor histidine kinase/response regulator	signal transduction	GO:0007165
	PP_1187	sensor protein	signal transduction	GO:0007165
Transcription regulation
	PP_0704	RNA polymerase sigma-70 factor, ECF subfamily	regulation of gene expression	GO:0010468
	PP_1198	transcriptional regulator, Cro/CI family (higA antitoxin like)	regulation of gene expression	GO:0010468
	PP_2144	Transcriptional regulator, TetR family	regulation of gene expression	GO:0010468
Transporters
	PP_4994	conserved protein of unknown function	transmembrane transport	GO:0055085
Others
	PP_4902	Oligoribonuclease	nucleic acid metabolic process	GO:0090304
	PP_0127	Thiol:disulfide interchange protein	oxidoreductase activity	GO:0016491
	PP_0292	phosphoribosylformimino-5-aminoimidazole carboxamide ribonucleotide isomerase	amino acid biosynthetic process	GO:0008652
	PP_1201	conserved exported protein of unknown function
	PP_2441	conserved protein of unknown function
	PP_3098	conserved protein of unknown function
	PP_4342	flagellar synthesis regulator, putative ATPase	ATP binding	GO:0005524
	PP_4785	conserved exported protein of unknown function

## Sheet: NegFit_PsimiaeWT
	sysName	desc	GO-Term	GO-ID					SimiaeWT
Antibiotic resistance								Antibiotic resistance	8
	PS417_13790	UDP phosphate 4-deoxy-4-formamido-L-arabinose transferase	response to antibiotic	GO:0046677				Carbon metabolism	8
	PS417_13795	UDP-4-amino-4-deoxy-L-arabinose formyltransferase	response to antibiotic	GO:0046677				Cell division	6
	PS417_13820	UDP-glucose 6-dehydrogenase	response to antibiotic	GO:0046677				Cell wall biosynthesis	2
	PS417_13805	4-amino-4-deoxy-L-arabinose transferase	response to antibiotic	GO:0046677				Cellular stress	0
	PS417_13800	4-deoxy-4-formamido-L-arabinose-phospho-UDP deformylase	response to antibiotic	GO:0046677				DNA repair	1
	PS417_09200	ABC transporter	organic substance transport	GO:0071702				Iron aquisition	0
	PS417_04380	ABC transporter permease	organic substance transport	GO:0071702				Membrane protein	7
	PS417_24530	ABC transporter substrate-binding protein	organic substance transport	GO:0071702				Metal uptake	0
Carbon metabolism								Anthranilate synthesis	4
	PS417_26985	phosphoenolpyruvate-protein phosphotransferase	glycoside transport	GO:1901656				Nitrogen metabolism	8
	PS417_01790	glucan biosynthesis protein G	carbohydrate metabolic process	GO:0005975				Nucleotide metabolism	0
	PS417_01795	glucosyltransferase MdoH	catalytic activity	GO:0003824				Protein catalysis	2
	PS417_05510	alpha/beta hydrolase	catalytic activity	GO:0003824				Respiration	3
	PS417_03310	carbonate dehydratase	carbon utilization	GO:0015976				Translation	1
	PS417_22565	formyltetrahydrofolate deformylase	biosynthetic process	GO:0009058				Signaling	2
	PS417_25710	indole-3-glycerol-phosphate synthase	hydrolase activity	GO:0016787				Transcription regulation	5
	PS417_14065	UTP--glucose-1-phosphate uridylyltransferase	biosynthetic process	GO:0009058				Transporters	6
Cell division								Others	14
	PS417_18545	cell division protein	cell division	GO:0051301
	PS417_16490	cell division protein FtsK	cell division	GO:0051301
	PS417_04595	cell division protein MraZ	cell division	GO:0051301
	PS417_27300	cell division protein ZapA	cell division	GO:0051301
	PS417_23025	murein transglycosylase	cell wall organization	GO:0071555
	PS417_01600	peptidase M23	cell division	GO:0051301
Cell wall biosynthesis
	PS417_08415	ErfK/YbiS/YcfS/YnhG family protein	peptidoglycan biosynthetic process	GO:0009252
	PS417_04585	LppC putative lipoprotein	peptidoglycan biosynthetic process	GO:0009252
Cellular stress
DNA repair
	PS417_27870	ATP-dependent DNA helicase RecG	DNA repair	GO:0006281
Iron aquisition
Membrane protein
	PS417_06530	membrane protein	membrane	GO:0016020
	PS417_06540	membrane protein	outer membrane	GO:0019867
	PS417_07710	membrane protein	membrane	GO:0016020
	PS417_22845	membrane protein	membrane	GO:0016020
	PS417_27445	membrane protein	membrane	GO:0016020
	PS417_04755	transmembrane transport	membrane	GO:0016020
	PS417_15110	protein BatD	membrane	GO:0016020
Metal uptake
Anthranilate synthesis
	PS417_18560	N-(5'-phosphoribosyl)anthranilate isomerase	anthranilate metabolic process	GO:0043420
	PS417_25715	anthranilate phosphoribosyltransferase	anthranilate metabolic process	GO:0043420
	PS417_25725	anthranilate synthase component I	anthranilate metabolic process	GO:0043420
	PS417_25720	anthranilate synthase component II	anthranilate metabolic process	GO:0043420
Nitrogen metabolism
	PS417_27195	N-acetylglutamate synthase	acetyl-CoA:L-glutamate N-acetyltransferase activity	GO:0004042
	PS417_02475	N-acetylmuramoyl-L-alanine amidase	N-acetylmuramoyl-L-alanine amidase activity	GO:0008745
	PS417_23915	pantoate--beta-alanine ligase	pantothenate biosynthetic process	GO:0015940
	PS417_05500	2,3-diketo-5-methylthio-1-phosphopentane phosphatase	amino acid metabolic process	GO:0006520
	PS417_27040	3-phosphoglycerate dehydrogenase	amino acid metabolic process	GO:0006520
	PS417_05505	adenosylmethionine-8-amino-7-oxononanoate aminotransferase	amino acid metabolic process	GO:0006520
	PS417_27245	aminotransferase DegT	amino acid metabolic process	GO:0006520
	PS417_20160	cysteine synthase	amino acid metabolic process	GO:0006520
Nucleotide metabolism
Protein catalysis
	PS417_09325	peptidase S41	proteolysis	GO:0006508
	PS417_01915	ATP-dependent protease ATP-binding subunit HslU	proteolysis	GO:0006508
Respiration
	PS417_23385	cytochrome o ubiquinol oxidase subunit I	aerobic respiration	GO:0009060
	PS417_23380	cytochrome o ubiquinol oxidase subunit III	aerobic respiration	GO:0009060
	PS417_23390	ubiquinol oxidase subunit II	aerobic respiration	GO:0009060
Translation
	PS417_02485	tRNA delta(2)-isopentenylpyrophosphate transferase	tRNA processing	GO:0008033
Signaling
	PS417_05520	histidine kinase	signal transduction	GO:0007165
	PS417_11820	histidine kinase	signal transduction	GO:0007165
Transcription regulation
	PS417_11825	transcriptional regulator	regulation of gene expression	GO:0010468
	PS417_21515	transcriptional regulator	regulation of gene expression	GO:0010468
	PS417_04735	LysR family transcriptional regulator	regulation of gene expression	GO:0010468
	PS417_05525	Fis family transcriptional regulator	regulation of gene expression	GO:0010468
	PS417_05535	Fis family transcriptional regulator	regulation of gene expression	GO:0010468
Transporters
	PS417_04275	Possible exported protein	membrane	GO:0016020
	PS417_04750	Na+-dependent transporters of the SNF family	membrane	GO:0016020
	PS417_05885	potassium transporter Kup	potassium ion transport	GO:0006813
	PS417_04745	fusaric acid resistance protein	transmembrane transport	GO:0055085
	PS417_17290	RND transporter	transmembrane transport	GO:0055085
	PS417_04740	RND transporter	transmembrane transport	GO:0055085
Others
	PS417_21430	3-oxoacyl-ACP synthase	fatty acid biosynthetic process	GO:0006633
	PS417_20775	coproporphyrinogen III oxidase	porphyrin-containing compound biosynthetic process	GO:0006779
	PS417_15095	hypothetical protein
	PS417_17285	hypothetical protein
	PS417_23820	hypothetical protein
	PS417_24935	hypothetical protein
	PS417_16465	sirohydrochlorin ferrochelatase	metabolic process	GO:0008152
	PS417_12290	sulfite reductase	heme binding	GO:0020037
	PS417_22840	tRNA-Met
	PS417_23370	protoheme IX farnesyltransferase	heme biosynthetic process	GO:0006783
	PS417_02555	exoribonuclease R	RNA metabolic process	GO:0016070
	PS417_17215	peptidylprolyl isomerase	peptidyl-prolyl cis-trans isomerase activity	GO:0003755
	PS417_28515	16S rRNA methyltransferase	rRNA processing	GO:0006364
	PS417_00755	biofilm PGA synthesis protein PgaD	cell adhesion involved in single-species biofilm formation	GO:0043709
	PS417_24710	lipoprotein	cell wall organization	GO:0071555

## Sheet: NegFit_PsimiaeTmk3
	sysName	desc	GO-Term	GO-ID					SimiaeTmk3
Antibiotic resistance								Antibiotic resistance	0
Carbon metabolism								Carbon metabolism	2
	PS417_01605	phosphoglycerate mutase	glucose catabolic process	GO:0006007				Cell division	0
	PS417_14065	UTP--glucose-1-phosphate uridylyltransferase	biosynthetic process	GO:0009058				Cell wall biosynthesis	0
Cell division								Cellular stress	0
Cell wall biosynthesis								DNA repair	1
Cellular stress								Iron aquisition	0
DNA repair								Membrane protein	3
	PS417_23770	exodeoxyribonuclease V subunit alpha	DNA repair	GO:0006281				Metal uptake	0
Iron aquisition								Anthranilate synthesis	4
Membrane protein								Nitrogen metabolism	5
	PS417_06530	membrane protein	membrane	GO:0016020				Nucleotide metabolism	0
	PS417_22845	membrane protein	membrane	GO:0016020				Protein catalysis	2
	PS417_04755	membrane protein	membrane	GO:0016020				Respiration	3
Metal uptake								Translation	0
Anthranilate synthesis								Signaling	0
	PS417_18560	N-(5'-phosphoribosyl)anthranilate isomerase	amino acid biosynthetic process	GO:0008652				Transcription regulation	1
	PS417_25715	anthranilate phosphoribosyltransferase	amino acid biosynthetic process	GO:0008652				Transporters	4
	PS417_25725	anthranilate synthase component I	amino acid biosynthetic process	GO:0008652				Others	2
	PS417_25720	anthranilate synthase component II	amino acid biosynthetic process	GO:0008652
Nitrogen metabolism
	PS417_27195	N-acetylglutamate synthase	amino acid biosynthetic process	GO:0008652
	PS417_24745	gamma-glutamyl phosphate reductase	amino acid biosynthetic process	GO:0008652
	PS417_26730	pyrroline-5-carboxylate reductase	amino acid biosynthetic process	GO:0008652
	PS417_27135	glutamine synthetase	nitrogen compound metabolic process	GO:0006807
	PS417_20160	cysteine synthase	amino acid biosynthetic process	GO:0008652
Nucleotide metabolism
Protein catalysis
	PS417_16510	Clp protease ClpX	proteolysis	GO:0006508
	PS417_01955	peptidase	proteolysis	GO:0006508
Respiration
	PS417_23385	cytochrome o ubiquinol oxidase subunit I	aerobic respiration	GO:0009060
	PS417_23380	cytochrome o ubiquinol oxidase subunit III	aerobic respiration	GO:0009060
	PS417_23390	ubiquinol oxidase subunit II	aerobic respiration	GO:0009060
Translation
Signaling
Transcription regulation
	PS417_04735	LysR family transcriptional regulator	regulation of DNA-templated transcription	GO:0006355
Transporters
	PS417_04750	Na+-dependent transporters of the SNF family	membrane	GO:0016020
	PS417_04745	fusaric acid resistance protein	transmembrane transport	GO:0055085
	PS417_04740	RND transporter	transmembrane transport	GO:0055085
	PS417_11705	cyclic peptide transporter	transmembrane transport	GO:0055085
Others
	PS417_06680	nuclease PIN	transmembrane transport	GO:0055085
	PS417_18710	hypothetical protein

## Sheet: NegFit_klebsiellaWT
	sysName	desc	GO-Term	GO-ID			KlebsiellaWT
Antibiotic resistance						Antibiotic resistance	7
	BWI76_RS26455	4-amino-4-deoxy-L-arabinose-phospho-UDP flippase	response to antibiotic	GO:0046677		Carbon metabolism	4
	BWI76_RS26460	4-amino-4-deoxy-L-arabinose-phosphoundecaprenol flippase subunit ArnE	response to antibiotic	GO:0046677		Cell division	10
	BWI76_RS08525	colicin transporter	transmembrane transport	GO:0055085		Cell wall biosynthesis	8
	BWI76_RS27430	(p)ppGpp synthetase	response to stimulus	GO:0050896		Cellular stress	4
	BWI76_RS19905	OmpK36 porin	transmembrane transport	GO:0055085		DNA repair	3
	BWI76_RS09970	porin OmpA	transmembrane transport	GO:0055085		Iron aquisition	8
	BWI76_RS08535	translocation protein TolB	colicin transport	GO:0042914		Membrane protein	1
Carbon metabolism						Metal uptake	1
	BWI76_RS08385	citrate (Si)-synthase	tricarboxylic acid cycle	GO:0006099		Anthranilate synthesis	0
	BWI76_RS27305	glycosyl transferase	glycosyl compound metabolic process	GO:1901657		Nitrogen metabolism	0
	BWI76_RS01125	4-alpha-L-fucosyltransferase	regulation of transferase activity	GO:0051338		Nucleotide metabolism	0
	BWI76_RS27165	mannitol-1-phosphate 5-dehydrogenase	mannitol metabolic process	GO:0019594		Protein catalysis	0
Cell division						Respiration	0
	BWI76_RS04715	division/cell wall cluster transcriptional repressor MraZ	cell division	GO:0051301		Translation	1
	BWI76_RS20360	cell division protein DedD	cell division	GO:0051301		Signaling	0
	BWI76_RS26395	cell division protein FtsE	cell division	GO:0051301		Transcription regulation	4
	BWI76_RS00760	cell division protein FtsN	cell division	GO:0051301		Transporters	0
	BWI76_RS26390	cell division protein FtsX	cell division	GO:0051301		Others	14
	BWI76_RS11110	cell division protein YceG	cell division	GO:0051301
	BWI76_RS27235	murein hydrolase activator EnvC	cell division	GO:0051301
	BWI76_RS27505	septal ring assembly protein ZapB	cell division	GO:0051301
	BWI76_RS17780	septum formation inhibitor	cell division	GO:0051301
	BWI76_RS17785	septum site-determining protein MinD	cell division	GO:0051301
Cell wall biosynthesis
	BWI76_RS09825	envelope biogenesis factor ElyC	cell wall biogenesis	GO:0042546
	BWI76_RS10935	glucan biosynthesis glucosyltransferase H	regulation of cell size	GO:0008361
	BWI76_RS10930	glucan biosynthesis protein G	glucan biosynthetic process	GO:0009250
	BWI76_RS16965	murein lipoprotein	peptidoglycan transport	GO:0015835
	BWI76_RS01135	lipopolysaccharide N-acetylmannosaminouronosyltransferase	lipopolysaccharide biosynthetic process	GO:0009103
	BWI76_RS22650	lipoprotein NlpD	lipopolysaccharide biosynthetic process	GO:0009103
	BWI76_RS01090	UDP-N-acetylglucosamine 2-epimerase (non-hydrolyzing)	UDP-N-acetylglucosamine biosynthetic process	GO:0006048
	BWI76_RS19770	bifunctional murein DD-endopeptidase/murein LD-carboxypeptidase	peptidoglycan transport	GO:0015835
Cellular stress
	BWI76_RS04305	molecular chaperone DnaJ	response to heat	GO:0009408
	BWI76_RS05350	Rcs stress response system protein RcsF	intracellular signal transduction	GO:0035556
	BWI76_RS17975	tail-specific protease	regulation of ubiquitin-specific protease activity	GO:2000152
	BWI76_RS06770	Hha toxicity attenuator	stress response to cadmium ion	GO:1990170
DNA repair
	BWI76_RS27440	DNA helicase RecG	DNA repair	GO:0006281
	BWI76_RS21310	DNA repair protein RecO	DNA repair	GO:0006281
	BWI76_RS16715	hypothetical protein	DNA damage response	GO:0006974
Iron aquisition
	BWI76_RS24275	biopolymer transport protein ExbD	siderophore transport	GO:0055085
	BWI76_RS24280	biopolymer transporter ExbB	siderophore transport	GO:0055085
	BWI76_RS05125	ferrichrome porin FhuA	siderophore transport	GO:0015891
	BWI76_RS11135	ferric-rhodotorulic acid/ferric-coprogen receptor FhuE	siderophore transport	GO:0015891
	BWI76_RS05140	Fe3+-hydroxamate ABC transporter permease FhuB	siderophore transport	GO:0015891
	BWI76_RS05130	iron-hydroxamate transporter ATP-binding subunit	ferric-hydroxamate import into cell	GO:0015687
	BWI76_RS05135	iron-hydroxamate transporter substrate-binding subunit	ferric-hydroxamate import into cell	GO:0015687
	BWI76_RS17190	TonB system transport protein TonB	siderophore transport	GO:0015891
Membrane protein
Metal uptake
	BWI76_RS26425	zinc/cadmium/mercury/lead-transporting ATPase	monoatomic cation transport	GO:0006812
Anthranilate synthesis
Nitrogen metabolism
Nucleotide metabolism
Protein catalysis
Respiration
Translation
	BWI76_RS20380	tRNA pseudouridine(38-40) synthase TruA	RNA modification	GO:0009451
Signaling
Transcription regulation
	BWI76_RS21580	SsrA-binding protein	regulation of gene expression	GO:0010468
	BWI76_RS00720	DNA-binding response regulator	regulation of gene expression	GO:0010468
	BWI76_RS16250	DNA-binding response regulator	regulation of gene expression	GO:0010468
	BWI76_RS00875	DNA-binding transcriptional regulator FabR	regulation of gene expression	GO:0010468
Transporters
Others
	BWI76_RS02410	EF-P beta-lysylation protein EpmB	protein-lysine lysylation	GO:0071915
	BWI76_RS12270	hypothetical protein
	BWI76_RS12285	hypothetical protein
	BWI76_RS15975	hypothetical protein
	BWI76_RS18715	hypothetical protein
	BWI76_RS19840	hypothetical protein
	BWI76_RS23485	hypothetical protein
	BWI76_RS26440	hypothetical protein
	BWI76_RS27290	hypothetical protein
	BWI76_RS25910	peptidyl-prolyl cis-trans isomerase	protein folding	GO:0006457
	BWI76_RS25065	polyribonucleotide nucleotidyltransferase	RNA processing	GO:0006396
	BWI76_RS01110	TDP-fucosamine acetyltransferase	enterobacterial common antigen biosynthetic process	GO:0009246
	BWI76_RS25475	TIGR02099 family protein
	BWI76_RS11155	penicillin-binding protein activator LpoB	peptidoglycan metabolic process	GO:0000270
	BWI76_RS21535	inner membrane protein YpjD	cytochrome complex assembly	GO:0017004

## Sheet: NegFit_KlebsiellaTmk3
	sysName	desc	GO-Term	GO-ID				KlebsiellaTmk3
Antibiotic resistance							Antibiotic resistance	4
	BWI76_RS26455	4-amino-4-deoxy-L-arabinose-phospho-UDP flippase	response to antibiotic	GO:0046677			Carbon metabolism	1
	BWI76_RS26460	4-amino-4-deoxy-L-arabinose-phosphoundecaprenol flippase subunit ArnE	response to antibiotic	GO:0046677			Cell division	0
	BWI76_RS19905	OmpK36 porin	transmembrane transport	GO:0055085			Cell wall biosynthesis	1
	BWI76_RS08535	translocation protein TolB	protein transport	GO:0015031			Cellular stress	3
Biofilm formation							DNA repair	1
Carbon metabolism							Iron aquisition	4
	BWI76_RS08385	citrate (Si)-synthase	tricarboxylic acid cycle	GO:0006099			Membrane protein	0
Cell division							Metal uptake	2
Cell wall biosynthesis							Anthranilate synthesis	0
	BWI76_RS16965	murein lipoprotein	peptidoglycan transport	GO:0015835			Nitrogen metabolism	1
Cellular stress							Nucleotide metabolism	0
	BWI76_RS09615	ATP-dependent Clp protease ATP-binding subunit ClpA	response to stress	GO:0006950			Protein catalysis	2
	BWI76_RS06770	Hha toxicity attenuator	stress response to cadmium ion	GO:1990170			Respiration	0
	BWI76_RS12250	terminase	phage shock	GO:0009271			Translation	1
DNA repair							Signaling	3
	BWI76_RS21310	DNA repair protein RecO	DNA repair	GO:0006281			Transcription regulation	3
Iron aquisition							Transporters	4
	BWI76_RS24275	biopolymer transport protein ExbD	transmembrane transport	GO:0055085			Others	5
	BWI76_RS24280	biopolymer transporter ExbB	transmembrane transport	GO:0055085
	BWI76_RS11135	ferric-rhodotorulic acid/ferric-coprogen receptor FhuE	siderophore transport	GO:0015891
	BWI76_RS17190	TonB system transport protein TonB	siderophore transport	GO:0015891
Membrane protein
Metal uptake
	BWI76_RS18200	copper homeostasis protein CutC	copper ion homeostasis	GO:0055070
	BWI76_RS08120	cobalt transporter	cobalt ion homeostasis	GO:0055068
Anthranilate synthesis
Nitrogen metabolism
	BWI76_RS24025	agmatinase	amino acid metabolic process	GO:0006520
Nucleotide metabolism
Protein catalysis
	BWI76_RS15990	serine protease	proteolysis	GO:0006508
	BWI76_RS25920	peptidylprolyl isomerase	regulation of isomerase activity	GO:0010911
Respiration
Translation
	BWI76_RS20380	tRNA pseudouridine(38-40) synthase TruA	RNA modification	GO:0009451
Signaling
	BWI76_RS18710	GGDEF-domain containing protein	protein-containing complex assembly	GO:0065003
	BWI76_RS24340	two-component sensor histidine kinase	signal transduction	GO:0007165
	BWI76_RS00390	two-component system sensor histidine kinase NtrB	signal transduction	GO:0007165
Transcription regulation
	BWI76_RS06765	transcriptional regulator	regulation of gene expression	GO:0010468
	BWI76_RS02725	HxlR family transcriptional regulator	regulation of gene expression	GO:0010468
	BWI76_RS04705	DNA-binding transcriptional regulator FruR	regulation of gene expression	GO:0010468
	BWI76_RS00875	DNA-binding transcriptional regulator FabR	DNA-templated transcriptional start site selection	GO:0001173
Transporters
	BWI76_RS09635	amino acid ABC transporter ATP-binding protein	transmembrane transport	GO:0055085
	BWI76_RS09640	cysteine/glutathione ABC transporter permease/ATP-binding protein CydD	transmembrane transport	GO:0055085
	BWI76_RS01330	twin-arginine translocase subunit TatC	transmembrane transport	GO:0055085
	BWI76_RS00265	potassium transporter Kup	transmembrane transport	GO:0055085
Others
	BWI76_RS02410	EF-P beta-lysylation protein EpmB	protein-lysine lysylation	GO:0071915
	BWI76_RS18715	hypothetical protein
	BWI76_RS01630	16S ribosomal RNA
	BWI76_RS12275	hypothetical protein
	BWI76_RS11155	penicillin-binding protein activator LpoB	peptidoglycan metabolic process	GO:0000270

## Sheet: NegFit_HerbaspirillumWT
	sysName	desc	GO-Term	GO-ID
Antibiotic resistance
Carbon metabolism
	HSERO_RS07970	formyltetrahydrofolate deformylase	biosynthetic process	GO:0009058
	HSERO_RS14930	aldolase	metabolic process	GO:0008152
	HSERO_RS19815	phytanoyl-CoA dioxygenase	metabolic process	GO:0008152
Cell division
Cell wall biosynthesis
Cellular stress
DNA repair
	HSERO_RS04330	ATP-dependent exonuclease	DNA repair	GO:0006281
Iron aquisition
	HSERO_RS00165	TonB-dependent receptor	siderophore transport	GO:0015891
	HSERO_RS02660	TonB-dependent receptor	siderophore transport	GO:0015891
	HSERO_RS03440	biopolymer transporter ExbD	siderophore transport	GO:0015891
	HSERO_RS03445	biopolymer transport transmembrane protein	siderophore transport	GO:0015891
	HSERO_RS03450	energy transducer protein TonB	siderophore transport	GO:0015891
Membrane protein
Metal uptake
Anthranilate synthesis
Nitrogen metabolism
	HSERO_RS21375	N5-glutamine S-adenosyl-L-methionine-dependent methyltransferase	protein methylation	GO:0006479
Nucleotide metabolism
	HSERO_RS10865	PII uridylyl-transferase	amino acid biosynthetic process	GO:0008652
	HSERO_RS18010	pseudouridine synthase	RNA metabolic process	GO:0016070
Protein catalysis
	HSERO_RS10910	peptidase	proteolysis	GO:0006508
Respiration
	HSERO_RS20240	cytochrome B	aerobic respiration	GO:0009060
Translation
Signaling
	HSERO_RS09740	histidine kinase	signal transduction	GO:0007165
	HSERO_RS19785	sensor histidine kinase	signal transduction	GO:0007165
Transcription regulation
Transporters
Others
	HSERO_RS15575	uroporphyrin-III C-methyltransferase	metabolic process	GO:0008152)

## Sheet: NegFit_HerbaspirillumTmk3
	sysName	desc	GO-Term	GO-ID				HerbaspirillumTmk3
Antibiotic resistance							Antibiotic resistance	0
Biofilm formation							Carbon metabolism	3
Carbon metabolism							Cell division	0
	HSERO_RS14930	aldolase	metabolic process	GO:0008152			Cell wall biosynthesis	0
	HSERO_RS15575	uroporphyrin-III C-methyltransferase	metabolic process	GO:0008152			Cellular stress	0
	HSERO_RS02180	fructokinase	carbohydrate metabolic process	GO:0005975			DNA repair	0
Cell division							Iron aquisition	5
Cell wall biosynthesis							Membrane protein	0
Cellular stress							Metal uptake	0
DNA repair							Anthranilate synthesis	0
Iron aquisition							Nitrogen metabolism	0
	HSERO_RS00165	TonB-dependent receptor	siderophore transport	GO:0015891			Nucleotide metabolism	2
	HSERO_RS02660	TonB-dependent receptor	siderophore transport	GO:0015891			Protein catalysis	1
	HSERO_RS03440	biopolymer transporter ExbD	siderophore transport	GO:0015891			Respiration	0
	HSERO_RS03445	biopolymer transport transmembrane protein	siderophore transport	GO:0015891			Translation	0
	HSERO_RS03450	energy transducer protein TonB	siderophore transport	GO:0015891			Signaling	2
Membrane protein							Transcription regulation	1
Metal uptake							Transporters	0
Anthranilate synthesis							Others	1
Nitrogen metabolism
Nucleotide metabolism
	HSERO_RS19630	AMP nucleosidase	nitrogen compound metabolic process	GO:0006807
	HSERO_RS10865	PII uridylyl-transferase	nitrogen compound metabolic process	GO:0006807
Protein catalysis
	HSERO_RS10910	peptidase	proteolysis	GO:0006508
Respiration
Translation
Signaling
	HSERO_RS09740	histidine kinase	signal transduction	GO:0007165
	HSERO_RS19785	sensor histidine kinase	signal transduction	GO:0007165
Transcription regulation
	HSERO_RS00175	RNA polymerase sigma factor	regulation of gene expression	GO:0010468
Transporters
Others
	HSERO_RS21475	recombinase XerC	DNA recombination	GO:0006310

## Sheet: Summary_table
	PutidaWT	Putidatmk3	SimiaeWT	SimiaeTmk3	KlebsiellaWT	KlebsiellaTmk3	HerbaspirillumWT	HerbaspirillumTmk3
Antibiotic resistance	4	2	8	0	7	4	0	0
Carbon metabolism	5	3	8	2	4	1	3	3
Cell division	0	1	6	0	10	0	0	0
Cell wall biosynthesis	0	0	2	0	8	1	0	0
Cellular stress	3	4	0	0	4	3	0	0
DNA repair	0	1	1	1	3	1	1	0
Iron aquisition	1	2	0	0	8	4	5	5
Membrane protein	2	1	7	3	1	0	0	0
Metal uptake	0	0	0	0	1	2	0	0
Anthranilate synthesis	0	0	4	4	0	0	0	0
Nitrogen metabolism	0	0	8	5	0	1	1	0
Nucleotide metabolism	1	0	0	0	0	0	2	2
Protein catalysis	1	4	2	2	0	2	1	1
Respiration	5	5	3	3	0	0	1	0
Translation	2	1	1	0	1	1	0	0
Signaling	2	2	2	0	0	3	2	2
Transcription regulation	5	3	5	1	4	3	0	1
Transporters	2	1	6	4	0	4	0	0
Others	7	8	15	2	14	5	1	1
