# Supplementary material for: Genome-wide fitness profiling reveals molecular mechanisms that bacteria use to interact with Trichoderma atroviride exometabolites
Source: PLoS Genet. 2023 Aug 31;19(8):e1010909. doi: 10.1371/journal.pgen.1010909 (PMC10516422; doi:10.1371/journal.pgen.1010909)
Supplement: S2 Dataset — locus Id: NCBI locus identifier. Description: Annotations from NCBI. Gene fitness scores for replicates 1–3 of each condition. (XLSX) [file pgen.1010909.s003.xlsx]

## Sheet: H-seropedicaeSmR1-WT
locusId	sysName	desc	comb	R2A_control-R1	R2A_control-R2	R2A_control-R3	unspentMedia_0.2X-R1	unspentMedia_0.2X-R2	T.atrovirideWT_0.2X-R1	T.atrovirideWT_0.2X-R2	T.atrovirideWT_0.2X-R3
HSERO_RS00020	HSERO_RS00020	hypothetical protein	HSERO_RS00020 hypothetical protein	-0.291214	-0.213577	-0.203175	-0.18889	-0.0775968	-0.108202	-0.0628584	-0.106563
HSERO_RS00025	HSERO_RS00025	reverse transcriptase	HSERO_RS00025 reverse transcriptase	-0.186974	-0.213516	-0.178274	-0.111424	-0.0578141	-0.0397064	-0.0359672	-0.0216575
HSERO_RS00030	HSERO_RS00030	hypothetical protein	HSERO_RS00030 hypothetical protein	-0.120461	-0.24396	-0.182901	-0.118678	-0.0389668	-0.0173425	-0.0500402	-0.0123161
HSERO_RS00035	HSERO_RS00035	4-aminobutyrate aminotransferase	HSERO_RS00035 4-aminobutyrate aminotransferase	-0.271237	0.032779	0.0641613	-0.217573	-0.0530372	-0.138498	-0.049176	-0.119349
HSERO_RS00040	HSERO_RS00040	hypothetical protein	HSERO_RS00040 hypothetical protein	-0.240594	-0.166823	0.214013	-0.0126419	0.0782138	0.19139	0.0422094	-0.0966965
HSERO_RS00045	HSERO_RS00045	hypothetical protein	HSERO_RS00045 hypothetical protein	-0.382535	0.0622046	-0.0858104	0.115555	-0.120246	0.199916	-0.0624883	-0.0225399
HSERO_RS00050	HSERO_RS00050	membrane protein	HSERO_RS00050 membrane protein	-0.188826	-0.196405	-0.168588	0.183217	0.003374	0.181427	0.128374	-0.0456076
HSERO_RS00055	HSERO_RS00055	amidase	HSERO_RS00055 amidase	-0.0733121	-0.155498	-0.151997	0.0932904	0.0636619	0.113387	0.021497	0.103
HSERO_RS00060	HSERO_RS00060	hypothetical protein	HSERO_RS00060 hypothetical protein	-0.209571	-0.468794	-1.30267	-0.432026	0.077689	-0.114296	-0.194811	-0.467547
HSERO_RS00065	HSERO_RS00065	hypothetical protein	HSERO_RS00065 hypothetical protein	-0.0255011	-0.198583	-0.150444	-0.20503	0.131939	-0.111143	-0.123307	-0.0820497
HSERO_RS00075	HSERO_RS00075	transcriptional regulator	HSERO_RS00075 transcriptional regulator	-0.265132	-0.240075	-0.0823303	0.0103359	-0.323573	0.110993	0.0755328	-0.24684
HSERO_RS00080	HSERO_RS00080	histidine kinase	HSERO_RS00080 histidine kinase	-0.437315	-0.404192	-0.52105	-0.766377	-0.858278	0.180645	-0.953551	-0.793584
HSERO_RS00085	HSERO_RS00085	transcriptional regulator	HSERO_RS00085 transcriptional regulator	-0.257663	-0.470755	-0.291686	0.195016	0.084023	0.0515843	-0.107743	0.311048
HSERO_RS00090	HSERO_RS00090	hypothetical protein	HSERO_RS00090 hypothetical protein	-0.156491	-0.0148315	-0.187785	0.322875	-0.174056	-0.0262373	0.138363	0.0819065
HSERO_RS00095	HSERO_RS00095	AMP-dependent synthetase	HSERO_RS00095 AMP-dependent synthetase	0.114753	-0.0602122	-0.177849	-0.0101422	-0.0575954	0.0242253	0.0990481	-0.022704
HSERO_RS00100	HSERO_RS00100	type VI secretion protein	HSERO_RS00100 type VI secretion protein	0.174345	-0.119752	0.126293	0.123575	-0.0467074	-0.0586645	-0.0920539	0.00507849
HSERO_RS00105	HSERO_RS00105	hypothetical protein	HSERO_RS00105 hypothetical protein	0.00787714	0.081492	-0.0617444	-0.328674	-0.0700375	-0.122068	0.0590567	0.000607664
HSERO_RS00110	HSERO_RS00110	hypothetical protein	HSERO_RS00110 hypothetical protein	-0.0240068	-0.0108888	-0.100842	-0.151137	-0.0493898	-0.0744114	-0.00161884	0.0184708
HSERO_RS00115	HSERO_RS00115	hypothetical protein	HSERO_RS00115 hypothetical protein	0.0295358	-0.0668747	-0.0893007	0.0605289	0.0448612	0.11859	0.158149	0.0659795
HSERO_RS00120	HSERO_RS00120	hypothetical protein	HSERO_RS00120 hypothetical protein	0.0259738	0.00315243	-0.208727	0.123605	0.00897346	-0.0658482	0.0940016	-0.0748334
HSERO_RS00125	HSERO_RS00125	hypothetical protein	HSERO_RS00125 hypothetical protein	-0.0136856	-0.000853855	0.0154106	-0.062183	-0.123125	-0.0311266	0.136146	0.0772157
HSERO_RS00130	HSERO_RS00130	hypothetical protein	HSERO_RS00130 hypothetical protein	0.398604	0.115699	0.159873	0.0167671	-0.424235	-0.052068	0.028858	0.144339
HSERO_RS00135	HSERO_RS00135	hypothetical protein	HSERO_RS00135 hypothetical protein	0.0565397	0.00705293	-0.0111352	-0.235965	0.238075	-0.155994	0.186019	0.0748926
HSERO_RS00140	HSERO_RS00140	hypothetical protein	HSERO_RS00140 hypothetical protein	0.0546788	0.0201981	0.060342	-0.0844093	-0.0769861	-0.0668969	0.217818	-0.0217184
HSERO_RS00145	HSERO_RS00145	hypothetical protein	HSERO_RS00145 hypothetical protein	-0.0612415	-0.30988	0.0677879	-0.368139	-0.335043	-0.0489827	-0.265865	0.278698
HSERO_RS00150	HSERO_RS00150	chemotaxis protein	HSERO_RS00150 chemotaxis protein	-0.0046619	-0.0996632	-0.200533	0.140647	-0.064181	0.165842	-0.241405	-0.397788
HSERO_RS00155	HSERO_RS00155	ABC transporter	HSERO_RS00155 ABC transporter	0.027854	-0.204926	0.0553173	0.0414424	0.015588	-0.120738	-0.362457	0.0176204
HSERO_RS00160	HSERO_RS00160	hypothetical protein	HSERO_RS00160 hypothetical protein	-0.0110726	0.0204626	0.104869	0.142637	-0.0595476	-0.0103562	-0.148044	0.0384446
HSERO_RS00165	HSERO_RS00165	TonB-dependent receptor	HSERO_RS00165 TonB-dependent receptor	-0.0113372	-0.191859	-0.0214021	-0.0100524	0.0254595	-0.49176	-1.08497	-0.0238485
HSERO_RS00170	HSERO_RS00170	Fe2+-dicitrate sensor membrane protein	HSERO_RS00170 Fe2+-dicitrate sensor membrane protein	0.149298	0.0442738	0.307162	0.0308322	0.0916581	-0.182907	-0.301867	0.0942763
HSERO_RS00175	HSERO_RS00175	RNA polymerase sigma factor	HSERO_RS00175 RNA polymerase sigma factor	-0.148694	-0.184392	0.370024	0.110725	-0.260456	-0.527786	-0.535141	0.251458
HSERO_RS00180	HSERO_RS00180	hypothetical protein	HSERO_RS00180 hypothetical protein	-0.0891542	0.36551	0.225674	-0.78031	0.269156	-0.253808	-0.59494	-0.218941
HSERO_RS00185	HSERO_RS00185	MFS transporter	HSERO_RS00185 MFS transporter	0.121292	0.151453	0.0255974	-0.0397585	0.0686707	0.106617	0.0578456	-0.113819
HSERO_RS00190	HSERO_RS00190	LysR family transcriptional regulator	HSERO_RS00190 LysR family transcriptional regulator	-0.148575	-0.136803	0.070686	-0.0749035	-0.0106349	-0.0900752	-0.2149	-0.14755
HSERO_RS00195	HSERO_RS00195	acetyl-CoA hydrolase	HSERO_RS00195 acetyl-CoA hydrolase	0.00446215	-0.0784536	-0.0681332	0.0334603	-0.157346	-0.261816	0.108836	-0.0472551
HSERO_RS00200	HSERO_RS00200	LysR family transcriptional regulator	HSERO_RS00200 LysR family transcriptional regulator	-0.446103	-0.149478	0.167752	-0.227789	-0.128565	-0.236407	0.192377	-0.196851
HSERO_RS00205	HSERO_RS00205	membrane protein	HSERO_RS00205 membrane protein	0.156622	-0.199792	-0.023859	0.0277915	-0.051252	0.00446665	-0.135814	-0.0650557
HSERO_RS00210	HSERO_RS00210	mechanosensitive ion channel protein MscS	HSERO_RS00210 mechanosensitive ion channel protein MscS	-0.0150077	0.231604	0.00434875	0.113894	-0.0150532	-0.0477835	-0.125372	-0.125312
HSERO_RS00215	HSERO_RS00215	hypothetical protein	HSERO_RS00215 hypothetical protein	-0.172018	-0.130308	0.231374	-0.109829	-0.159341	-0.100051	-0.357273	-0.220712
HSERO_RS00220	HSERO_RS00220	hypothetical protein	HSERO_RS00220 hypothetical protein	-0.0621943	0.0683448	-1.10532	-0.941264	-1.58077	-0.151159	0.250624	0.18875
HSERO_RS00225	HSERO_RS00225	glutamine amidotransferase	HSERO_RS00225 glutamine amidotransferase	-0.0288181	0.0455107	-0.135052	-0.0164985	-0.0107444	-0.0944911	-0.200972	0.00946018
HSERO_RS00235	HSERO_RS00235	MFS transporter	HSERO_RS00235 MFS transporter	-0.0549304	-0.0845306	-0.16029	-0.14313	0.0417262	-0.219384	-0.280956	0.0802901
HSERO_RS00240	HSERO_RS00240	LysR family transcription regulator protein	HSERO_RS00240 LysR family transcription regulator protein	-0.111308	-0.105752	0.0485732	0.0255909	-0.450378	0.208564	-0.0628635	-0.0711692
HSERO_RS00245	HSERO_RS00245	hypothetical protein	HSERO_RS00245 hypothetical protein	0.117	0.0688849	0.164464	0.182047	0.418248	0.133929	0.218482	0.14491
HSERO_RS00250	HSERO_RS00250	iron transporter	HSERO_RS00250 iron transporter	-0.343199	-0.385894	-0.505446	-0.088808	-0.0210558	-0.0102593	-0.12956	0.0552623
HSERO_RS00255	HSERO_RS00255	iron transporter FeoB	HSERO_RS00255 iron transporter FeoB	-0.0605539	-0.0123726	-0.0305551	-0.191012	-0.219714	-0.0322729	-0.0154251	-0.113465
HSERO_RS00260	HSERO_RS00260	hypothetical protein	HSERO_RS00260 hypothetical protein	-0.069	-0.0169523	-0.367978	0.263505	0.705529	-0.352638	0.0702477	0.687053
HSERO_RS00265	HSERO_RS00265	threonine dehydratase	HSERO_RS00265 threonine dehydratase	-0.00984959	-0.325501	-0.0384654	-0.123446	-0.0091665	0.00532411	-0.0847263	0.0353012
HSERO_RS00270	HSERO_RS00270	hypothetical protein	HSERO_RS00270 hypothetical protein	0.190362	0.00824345	-0.184218	0.345073	-0.3024	-0.152187	0.0837436	0.229985
HSERO_RS00275	HSERO_RS00275	methylated-DNA--protein-cysteine methyltransferase	HSERO_RS00275 methylated-DNA--protein-cysteine methyltransferase	0.0767906	0.0722041	0.309648	-0.104163	-0.244895	0.162596	-0.388884	-0.0228703
HSERO_RS00280	HSERO_RS00280	ABC transporter permease	HSERO_RS00280 ABC transporter permease	0.0639127	-0.137411	0.114017	0.0350957	0.0781609	0.0255827	0.10556	0.275361
HSERO_RS00285	HSERO_RS00285	sulfonate ABC transporter ATP-binding lipoprotein	HSERO_RS00285 sulfonate ABC transporter ATP-binding lipoprotein	0.0022661	-0.0820403	0.0365102	-0.121339	-0.195801	0.15921	-0.117944	0.000555269
HSERO_RS00290	HSERO_RS00290	nitrate ABC transporter substrate-binding protein	HSERO_RS00290 nitrate ABC transporter substrate-binding protein	0.1636	0.557754	-0.00451801	0.0103093	0.166952	-0.213597	0.0327205	0.250948
HSERO_RS00300	HSERO_RS00300	ornithine cyclodeaminase	HSERO_RS00300 ornithine cyclodeaminase	-0.128417	-0.0707895	-0.0973786	0.316309	-0.0621624	-0.482007	0.196201	0.131179
HSERO_RS00305	HSERO_RS00305	arginase	HSERO_RS00305 arginase	0.244157	0.260882	-0.0215375	-0.265797	-0.201601	-0.0150415	-0.209714	-0.00113074
HSERO_RS00310	HSERO_RS00310	ABC transporter substrate-binding protein	HSERO_RS00310 ABC transporter substrate-binding protein	0.080185	0.215453	0.126371	0.0543572	-0.0120339	0.0171627	-0.0645746	-0.275296
HSERO_RS00315	HSERO_RS00315	amino acid ABC transporter permease	HSERO_RS00315 amino acid ABC transporter permease	0.0355144	-0.324054	0.127162	-0.37049	-0.0934578	0.552883	-0.0580973	0.278668
HSERO_RS00320	HSERO_RS00320	peptide ABC transporter ATP-binding protein	HSERO_RS00320 peptide ABC transporter ATP-binding protein	0.347039	-0.171453	-0.0395718	0.0141078	0.0847133	-0.193831	-0.015798	-0.147202
HSERO_RS00325	HSERO_RS00325	multidrug DMT transporter permease	HSERO_RS00325 multidrug DMT transporter permease	-0.113178	-0.0490004	0.306952	0.155884	-0.0685693	0.0359665	-0.0235831	0.0038127
HSERO_RS00330	HSERO_RS00330	SAM-dependent methyltransferase	HSERO_RS00330 SAM-dependent methyltransferase	-0.119885	-0.136568	-0.0736196	0.322244	0.133303	-0.00966803	0.397831	-0.219733
HSERO_RS00335	HSERO_RS00335	hypothetical protein	HSERO_RS00335 hypothetical protein	-0.0291635	-0.042286	0.11025	0.35721	0.343297	-0.141291	-0.608023	0.0892326
HSERO_RS00355	HSERO_RS00355	methyltransferase	HSERO_RS00355 methyltransferase	0.0174676	0.00101479	0.162524	0.109905	-0.138768	-0.137732	-0.00311266	0.167567
HSERO_RS00365	HSERO_RS00365	membrane protein	HSERO_RS00365 membrane protein	0.2767	0.139525	-0.341631	0.13884	0.153071	-0.0174331	-0.348273	-0.129519
HSERO_RS00370	HSERO_RS00370	peptide transporter	HSERO_RS00370 peptide transporter	-0.025265	-0.0157244	0.0438902	-0.200759	-0.195943	-0.0384446	-0.105409	-0.270853
HSERO_RS00375	HSERO_RS00375	phosphatidate cytidylyltransferase	HSERO_RS00375 phosphatidate cytidylyltransferase	-0.0643265	0.157425	0.183348	-0.230535	0.276875	-0.0234744	0.238523	0.0952067
HSERO_RS00380	HSERO_RS00380	acyl-phosphate glycerol 3-phosphate acyltransferase	HSERO_RS00380 acyl-phosphate glycerol 3-phosphate acyltransferase	0.0786899	-0.234354	-0.112556	-0.155104	-0.0389486	0.0848544	-0.257811	0.0322012
HSERO_RS00385	HSERO_RS00385	hypothetical protein	HSERO_RS00385 hypothetical protein	-0.141537	0.113891	-0.225514	-0.112384	0.170314	0.0342157	-0.0121519	0.25334
HSERO_RS00390	HSERO_RS00390	serine/threonine protein phosphatase	HSERO_RS00390 serine/threonine protein phosphatase	0.116824	0.0741031	0.0624168	-0.0610829	-0.089384	0.167265	-0.085822	0.0589767
HSERO_RS00395	HSERO_RS00395	hypothetical protein	HSERO_RS00395 hypothetical protein	5.03814e-05	0.114229	-0.163756	-0.210736	-0.144684	-0.278641	-0.17839	-0.21741
HSERO_RS00400	HSERO_RS00400	CDP-alcohol phosphatidyltransferase	HSERO_RS00400 CDP-alcohol phosphatidyltransferase	-0.105915	-0.0341074	0.211589	0.00520033	-0.105194	-0.188988	-0.061193	0.00427881
HSERO_RS00405	HSERO_RS00405	Fis family transcriptional regulator	HSERO_RS00405 Fis family transcriptional regulator	0.103834	0.033675	0.0943032	0.0697092	-0.0319508	0.0734998	-0.158375	0.146606
HSERO_RS00410	HSERO_RS00410	phosphoheptose isomerase	HSERO_RS00410 phosphoheptose isomerase	-0.319703	-0.480099	-0.509607	-0.0753023	0.230349	-0.545987	-0.537999	-0.985624
HSERO_RS00415	HSERO_RS00415	hypothetical protein	HSERO_RS00415 hypothetical protein	-0.14926	-0.276152	-0.141746	-0.0878138	-0.0409477	-0.151631	-0.425638	-0.133029
HSERO_RS00425	HSERO_RS00425	ammonia channel protein	HSERO_RS00425 ammonia channel protein	-0.328816	-0.205012	-0.311385	-0.255157	-0.0904391	-0.190705	-0.238166	-0.00115338
HSERO_RS00430	HSERO_RS00430	glutamate--cysteine ligase	HSERO_RS00430 glutamate--cysteine ligase	-1.12362	0.747387	-0.338834	-0.865742	0.434697	-0.471337	-0.355195	-0.756253
HSERO_RS00435	HSERO_RS00435	glutathione synthetase	HSERO_RS00435 glutathione synthetase	-0.123568	-0.188405	-0.166789	-0.358215	-0.336054	-0.816906	-0.486497	-0.0222923
HSERO_RS00450	HSERO_RS00450	phosphoenolpyruvate-protein phosphotransferase	HSERO_RS00450 phosphoenolpyruvate-protein phosphotransferase	0.210399	-0.329444	-0.123614	0.436752	0.182569	0.407013	-0.725028	0.386022
HSERO_RS00455	HSERO_RS00455	homoserine O-acetyltransferase	HSERO_RS00455 homoserine O-acetyltransferase	-0.00649047	-0.196874	-0.159904	-0.0161598	0.114843	-0.144201	-0.27149	-0.0951482
HSERO_RS00460	HSERO_RS00460	methionine biosynthesis protein MetW	HSERO_RS00460 methionine biosynthesis protein MetW	-0.286724	-0.0131618	-0.481148	0.0242581	0.218543	0.0267698	-0.194644	-0.150725
HSERO_RS00535	HSERO_RS00535	TonB-dependent receptor	HSERO_RS00535 TonB-dependent receptor	-0.110946	0.0696059	-0.0677376	0.000374442	-0.177049	0.216696	0.00163643	-0.0513341
HSERO_RS00540	HSERO_RS00540	hemin transporter	HSERO_RS00540 hemin transporter	0.0266528	-0.247478	-0.367921	-0.143973	-0.25752	0.016868	-0.16076	0.118126
HSERO_RS00710	HSERO_RS00710	divalent ion tolerance protein CutA	HSERO_RS00710 divalent ion tolerance protein CutA	-0.27082	-0.0774749	0.109924	-0.140524	-0.205308	-0.0532812	-0.274554	-0.148878
HSERO_RS00720	HSERO_RS00720	peroxidase	HSERO_RS00720 peroxidase	-0.384565	0.0248593	0.167369	-0.0686917	-0.0794187	-0.0445975	-0.169859	-0.136731
HSERO_RS00725	HSERO_RS00725	LysR family transcriptional regulator	HSERO_RS00725 LysR family transcriptional regulator	-0.0817565	0.0276335	-0.0882248	-0.307025	0.172063	0.00551872	-0.394014	-0.0471457
HSERO_RS00730	HSERO_RS00730	4-hydroxybutyrate dehydrogenase	HSERO_RS00730 4-hydroxybutyrate dehydrogenase	-0.149378	-0.0379257	0.096012	0.154308	-0.0406036	0.0358142	0.0542432	-0.0316936
HSERO_RS00735	HSERO_RS00735	2,5-dioxovalerate dehydrogenase	HSERO_RS00735 2,5-dioxovalerate dehydrogenase	-0.206599	-0.108942	0.125723	0.155394	-0.256375	-0.240656	-0.246076	0.0286938
HSERO_RS00740	HSERO_RS00740	ABC transporter permease	HSERO_RS00740 ABC transporter permease	-0.082918	0.198944	-0.072571	0.0613434	-0.0554296	-0.010096	0.0591634	-0.0621955
HSERO_RS00745	HSERO_RS00745	alkylhydroperoxidase	HSERO_RS00745 alkylhydroperoxidase	-0.0114116	0.0983731	0.311818	-0.164412	0.0410191	0.262169	-0.264252	-0.378273
HSERO_RS00750	HSERO_RS00750	RNA polymerase subunit sigma-24	HSERO_RS00750 RNA polymerase subunit sigma-24	-0.0116026	-0.0317868	0.0680548	-0.154861	-0.166935	0.0549837	0.0715051	0.093968
HSERO_RS00765	HSERO_RS00765	cytochrome C	HSERO_RS00765 cytochrome C	-1.85987	-0.925648	-0.16516	-0.529515	-1.44664	-0.025732	-0.547735	-0.142057
HSERO_RS00780	HSERO_RS00780	sugar transferase	HSERO_RS00780 sugar transferase	-0.0659724	-0.0525461	0.118828	0.0175727	-0.1729	-0.202618	-0.0377328	-0.285748
HSERO_RS00785	HSERO_RS00785	acetyltransferase	HSERO_RS00785 acetyltransferase	0.0379665	-0.249287	-0.128843	-0.0995409	-0.61382	-0.20062	-0.127375	-0.150337
HSERO_RS00790	HSERO_RS00790	hypothetical protein	HSERO_RS00790 hypothetical protein	0.0340076	0.112127	-0.241405	-0.40205	-0.307072	-0.174008	-0.0687707	-0.203805
HSERO_RS00795	HSERO_RS00795	glycerol-3-phosphate dehydrogenase	HSERO_RS00795 glycerol-3-phosphate dehydrogenase	-0.342727	-0.261037	-0.229563	-0.437721	-0.0464312	0.0179137	-0.263003	-0.875699
HSERO_RS00800	HSERO_RS00800	hypothetical protein	HSERO_RS00800 hypothetical protein	-0.0467883	-0.141184	0.172583	-0.41661	-0.287445	-0.101934	-0.146476	-0.0837042
HSERO_RS00805	HSERO_RS00805	preprotein translocase subunit SecB	HSERO_RS00805 preprotein translocase subunit SecB	-0.476485	-0.28535	-0.88876	-0.491551	-0.76282	-0.178954	-0.449676	-0.267893
HSERO_RS00810	HSERO_RS00810	glutaredoxin	HSERO_RS00810 glutaredoxin	-0.264793	0.389734	-0.220973	-0.933053	-1.20234	-0.449725	-0.00840211	-0.568132
HSERO_RS00815	HSERO_RS00815	sulfurtransferase	HSERO_RS00815 sulfurtransferase	-0.603277	-0.427674	-0.462223	-0.229971	-0.415129	0.119913	-0.102723	-0.124585
HSERO_RS00825	HSERO_RS00825	protease	HSERO_RS00825 protease	0.0616786	0.0173649	0.316158	0.141774	-0.0254363	-0.0979147	-0.063048	0.0704114
HSERO_RS00835	HSERO_RS00835	molybdopterin biosynthesis protein MoeB	HSERO_RS00835 molybdopterin biosynthesis protein MoeB	0.217927	0.00161267	-0.474733	0.159493	0.119633	0.426312	-0.576445	-0.489095
HSERO_RS00845	HSERO_RS00845	hypothetical protein	HSERO_RS00845 hypothetical protein	0.10542	0.12095	0.0724482	0.0889193	-0.00811427	-0.339164	0.0769277	0.407394
HSERO_RS00850	HSERO_RS00850	TonB-dependent receptor	HSERO_RS00850 TonB-dependent receptor	-0.0824549	0.0617655	-0.0102482	-0.110893	-0.0700478	0.0267376	-0.178217	-0.109382
HSERO_RS00855	HSERO_RS00855	alkylhydroperoxidase	HSERO_RS00855 alkylhydroperoxidase	-0.096588	0.200161	-0.133017	0.145887	-0.158749	-0.13086	-0.000594866	0.316601
HSERO_RS00860	HSERO_RS00860	AraC family transcriptional regulator	HSERO_RS00860 AraC family transcriptional regulator	-0.044283	-0.0233189	0.00484039	0.173897	-0.116896	0.00368565	0.00440425	0.125677
HSERO_RS00865	HSERO_RS00865	AsnC family transcriptional regulator	HSERO_RS00865 AsnC family transcriptional regulator	-0.230184	-0.246592	-0.151864	-0.132905	-0.362159	-0.214232	-0.157367	-0.209444
HSERO_RS00870	HSERO_RS00870	ABC transporter substrate-binding protein	HSERO_RS00870 ABC transporter substrate-binding protein	-0.254238	-0.212216	-0.066731	0.0977889	-0.0791083	-0.116088	0.103161	0.247801
HSERO_RS00875	HSERO_RS00875	hypothetical protein	HSERO_RS00875 hypothetical protein	-0.0635768	-0.100845	-0.414017	0.131878	-0.0458261	-0.13312	0.0650835	0.011368
HSERO_RS00880	HSERO_RS00880	ornithine cyclodeaminase	HSERO_RS00880 ornithine cyclodeaminase	-0.185663	-0.0352206	-0.0824723	-0.207278	-0.148679	-0.16132	-0.0672738	0.0685059
HSERO_RS00890	HSERO_RS00890	ABC transporter ATP-binding protein	HSERO_RS00890 ABC transporter ATP-binding protein	0.180198	-0.247095	-0.176292	-0.217372	0.0282327	-0.203994	-0.161199	-0.0910668
HSERO_RS00895	HSERO_RS00895	ABC transporter	HSERO_RS00895 ABC transporter	-0.15902	-0.0670848	-0.0663104	-0.652788	-0.464436	-0.0307989	-0.157582	-0.10461
HSERO_RS00900	HSERO_RS00900	amino acid ABC transporter ATPase	HSERO_RS00900 amino acid ABC transporter ATPase	0.0437824	-0.0426188	-0.103578	0.501134	-0.0662704	0.0519266	0.104699	0.463065
HSERO_RS00905	HSERO_RS00905	bifunctional proline dehydrogenase/pyrroline-5-carboxylate dehydrogenase	HSERO_RS00905 bifunctional proline dehydrogenase/pyrroline-5-carboxylate dehydrogenase	-0.425984	-0.472145	-0.634301	0.0334584	-0.280627	-0.0734006	-0.235076	0.0220443
HSERO_RS00910	HSERO_RS00910	peptidase	HSERO_RS00910 peptidase	0.421576	0.374633	0.286862	0.2714	0.225237	0.120212	0.376764	0.355728
HSERO_RS00915	HSERO_RS00915	ATP-dependent protease	HSERO_RS00915 ATP-dependent protease	0.264774	0.257818	0.256319	0.133057	0.132052	0.0846666	0.0890276	0.155218
HSERO_RS00920	HSERO_RS00920	hypothetical protein	HSERO_RS00920 hypothetical protein	-0.00717586	0.0736469	0.0247333	-0.0245347	-0.257265	-0.0493506	0.146785	0.0285547
HSERO_RS00925	HSERO_RS00925	porin	HSERO_RS00925 porin	-0.0855803	-0.0101885	-0.280535	-0.15237	-0.247045	-0.622983	-0.732775	-0.335248
HSERO_RS00930	HSERO_RS00930	hypothetical protein	HSERO_RS00930 hypothetical protein	0.0130055	-0.196919	0.0790884	-0.206402	-0.012412	-0.033149	0.186753	0.124937
HSERO_RS00935	HSERO_RS00935	TonB-denpendent receptor	HSERO_RS00935 TonB-denpendent receptor	0.0243836	0.0744109	-0.00615806	0.0473531	0.075348	-0.061843	-0.0718131	-0.098611
HSERO_RS00940	HSERO_RS00940	general secretion pathway protein	HSERO_RS00940 general secretion pathway protein	0.360455	-0.00358191	0.234985	-0.148776	-0.235198	0.157457	-0.0239863	-0.0706816
HSERO_RS00955	HSERO_RS00955	Tail fiber protein	HSERO_RS00955 Tail fiber protein	0.0649229	0.0885095	-0.0793675	0.216428	-0.177057	-0.103142	-0.24212	0.0144929
HSERO_RS00960	HSERO_RS00960	sodium:solute symporter	HSERO_RS00960 sodium:solute symporter	0.120119	-0.193393	-0.0510553	-0.287196	0.213197	0.124847	0.044353	0.0682079
HSERO_RS00965	HSERO_RS00965	trehalose-phosphatase	HSERO_RS00965 trehalose-phosphatase	0.0162454	-0.595158	0.34434	0.965163	-0.490189	-0.534596	0.646864	-1.0384
HSERO_RS00970	HSERO_RS00970	glucoamylase	HSERO_RS00970 glucoamylase	-0.0943783	-0.0635185	-0.0209754	0.247165	0.0591597	0.0822004	-0.0709716	0.00965022
HSERO_RS00975	HSERO_RS00975	alpha,alpha-trehalose-phosphate synthase	HSERO_RS00975 alpha,alpha-trehalose-phosphate synthase	0.0649911	0.248474	0.270489	-0.261489	-0.119339	0.496097	-0.316572	-0.0488056
HSERO_RS00995	HSERO_RS00995	hypothetical protein	HSERO_RS00995 hypothetical protein	0.227761	0.264332	0.0378379	0.113741	0.0105679	0.153996	-0.129376	0.0679579
HSERO_RS01000	HSERO_RS01000	hypothetical protein	HSERO_RS01000 hypothetical protein	-0.153631	-0.142223	-0.186877	-0.155131	0.055544	0.187675	0.256013	-0.0375522
HSERO_RS01010	HSERO_RS01010	tail fiber protein	HSERO_RS01010 tail fiber protein	0.0345897	-0.118758	0.0370904	0.0580072	0.0514926	0.214073	0.0716873	0.06209
HSERO_RS01015	HSERO_RS01015	hypothetical protein	HSERO_RS01015 hypothetical protein	0.220253	-0.0230963	0.199571	-0.0401704	0.239818	0.0646493	0.111944	0.147631
HSERO_RS01020	HSERO_RS01020	hypothetical protein	HSERO_RS01020 hypothetical protein	0.112284	0.547128	0.260046	0.519167	0.588102	-0.023669	0.216475	0.873469
HSERO_RS01025	HSERO_RS01025	hypothetical protein	HSERO_RS01025 hypothetical protein	0.119081	0.210638	0.128085	-0.0741044	0.236152	0.0271305	-0.146557	0.0974143
HSERO_RS01030	HSERO_RS01030	tail-like protein	HSERO_RS01030 tail-like protein	-0.0115007	-0.096129	-0.281984	-0.128048	0.0307209	-0.289363	0.151551	0.0725544
HSERO_RS01040	HSERO_RS01040	tail fiber protein	HSERO_RS01040 tail fiber protein	0.118254	0.202362	0.251113	0.0583952	0.0407847	0.188151	0.0505788	0.119592
HSERO_RS01045	HSERO_RS01045	bacteriophage baseplate assembly protein W	HSERO_RS01045 bacteriophage baseplate assembly protein W	-0.128756	0.327649	-0.00435053	0.172967	0.375565	0.42551	0.143212	-0.037702
HSERO_RS01050	HSERO_RS01050	baseplate protein	HSERO_RS01050 baseplate protein	-0.0331192	0.549889	0.36359	0.299825	0.353554	0.75147	0.195479	0.454529
HSERO_RS01055	HSERO_RS01055	bacteriophage regulatory protein	HSERO_RS01055 bacteriophage regulatory protein	0.241685	0.340329	0.223194	-0.0251418	0.0293135	-0.00217027	0.0337378	0.116186
HSERO_RS01060	HSERO_RS01060	membrane protein	HSERO_RS01060 membrane protein	0.0889144	0.134636	0.0733424	-0.307183	0.0881966	-0.0295101	0.0992812	0.266657
HSERO_RS01065	HSERO_RS01065	hypothetical protein	HSERO_RS01065 hypothetical protein	-0.111079	-0.0695187	-0.142582	0.39151	0.00890056	-0.163351	0.17849	0.15333
HSERO_RS01070	HSERO_RS01070	bacteriophage protein gp18 protein	HSERO_RS01070 bacteriophage protein gp18 protein	0.0410724	0.0698711	0.0245907	0.0924815	0.149107	0.0941594	-0.0923266	0.0802587
HSERO_RS01075	HSERO_RS01075	hypothetical protein	HSERO_RS01075 hypothetical protein	0.421359	0.470905	0.709324	0.351861	-0.441853	-0.112323	0.137509	0.264108
HSERO_RS01080	HSERO_RS01080	tail protein	HSERO_RS01080 tail protein	0.163961	-0.256201	-0.242555	-0.00187865	-0.141282	0.0999908	-0.115985	-0.0842643
HSERO_RS01085	HSERO_RS01085	tail protein	HSERO_RS01085 tail protein	0.0503884	-0.224046	0.0834837	-0.0630464	-0.0120989	0.0701245	0.268247	-0.0149493
HSERO_RS01090	HSERO_RS01090	hypothetical protein	HSERO_RS01090 hypothetical protein	0.047053	0.109776	0.146311	-0.0372791	-0.206689	0.0555085	-0.0613204	0.181459
HSERO_RS01095	HSERO_RS01095	hypothetical protein	HSERO_RS01095 hypothetical protein	-0.162447	-0.452966	-0.813431	0.351806	-0.00988275	-0.00164208	0.0235632	0.592005
HSERO_RS01100	HSERO_RS01100	hypothetical protein	HSERO_RS01100 hypothetical protein	-0.255526	0.194491	-0.10706	-0.202463	-0.104089	-0.1426	-0.150639	-0.135526
HSERO_RS01105	HSERO_RS01105	hypothetical protein	HSERO_RS01105 hypothetical protein	-0.206045	-0.117497	-0.249485	-0.123024	-0.312181	-0.218886	-0.885727	-0.62612
HSERO_RS01110	HSERO_RS01110	hypothetical protein	HSERO_RS01110 hypothetical protein	0.223432	0.396817	-0.102293	-0.249225	0.0326099	-0.00757248	-0.24324	-0.189869
HSERO_RS01115	HSERO_RS01115	integrase	HSERO_RS01115 integrase	0.131953	-0.0321272	0.290967	-0.121947	-0.11562	0.0023305	-0.160667	-0.17576
HSERO_RS01120	HSERO_RS01120	hypothetical protein	HSERO_RS01120 hypothetical protein	0.130207	0.202803	0.0231791	-0.268824	0.131021	0.322953	0.50545	0.367594
HSERO_RS01125	HSERO_RS01125	bacteriophage transcription regulator protein	HSERO_RS01125 bacteriophage transcription regulator protein	0.248613	0.0136163	-0.315911	0.0919258	-0.172988	0.00238572	-0.0787836	-0.171646
HSERO_RS01130	HSERO_RS01130	hypothetical protein	HSERO_RS01130 hypothetical protein	-0.0787205	0.0870686	-0.00983676	-0.105417	-0.0507506	0.0528642	-0.177873	-0.0595195
HSERO_RS01135	HSERO_RS01135	hypothetical protein	HSERO_RS01135 hypothetical protein	-0.174898	-0.103601	-0.0323167	0.293037	0.0603957	0.0903516	-0.189301	0.0819717
HSERO_RS01140	HSERO_RS01140	phage tail protein	HSERO_RS01140 phage tail protein	-0.160761	-0.35762	0.149638	0.404802	0.200723	0.099112	0.0427496	0.254732
HSERO_RS01145	HSERO_RS01145	inner membrane protein	HSERO_RS01145 inner membrane protein	-0.166714	0.143108	-0.173212	0.2289	-0.0130717	0.196304	0.254813	0.109964
HSERO_RS01150	HSERO_RS01150	membrane protein	HSERO_RS01150 membrane protein	0.0107453	-0.0575283	0.0383994	0.285286	0.236505	0.126972	0.260026	0.3244
HSERO_RS01155	HSERO_RS01155	peptidase M38	HSERO_RS01155 peptidase M38	-0.128163	-0.283291	-0.233205	0.0137287	-0.0919316	0.0920673	0.0248256	-0.0566479
HSERO_RS01160	HSERO_RS01160	LysR family transcriptional regulator	HSERO_RS01160 LysR family transcriptional regulator	-0.181547	-0.0551341	-0.200859	0.224682	0.323303	0.26071	-0.319792	-0.0261652
HSERO_RS01165	HSERO_RS01165	dihydroneopterin triphosphate pyrophosphatase	HSERO_RS01165 dihydroneopterin triphosphate pyrophosphatase	-0.197242	0.202389	-0.134701	-0.239176	-0.285328	-0.0613764	-0.538926	-0.256999
HSERO_RS01170	HSERO_RS01170	metal-dependent hydrolase	HSERO_RS01170 metal-dependent hydrolase	-0.0660552	-0.109599	0.203961	-0.251701	0.457418	-0.101572	0.118272	0.106406
HSERO_RS01175	HSERO_RS01175	cardiolipin synthase	HSERO_RS01175 cardiolipin synthase	0.127036	0.265894	-0.338718	0.156921	0.0684491	-0.121804	0.0700269	0.0915878
HSERO_RS01180	HSERO_RS01180	acetyl-CoA acetyltransferase	HSERO_RS01180 acetyl-CoA acetyltransferase	0.261185	0.195501	0.179355	-0.132362	-0.00739218	-0.102028	0.0263364	-0.115572
HSERO_RS01185	HSERO_RS01185	amino acid ABC transporter	HSERO_RS01185 amino acid ABC transporter	-0.0400469	-0.160816	-0.355927	0.405079	0.192314	0.172841	0.459279	0.197657
HSERO_RS01190	HSERO_RS01190	amino acid ABC transporter ATP-binding protein	HSERO_RS01190 amino acid ABC transporter ATP-binding protein	0.00599305	-0.159197	0.0616019	-0.16721	-0.232416	-0.0102593	0.000832449	-0.00423395
HSERO_RS01195	HSERO_RS01195	amino acid ABC transporter permease	HSERO_RS01195 amino acid ABC transporter permease	-0.0336677	0.0717469	0.0264032	0.0721296	0.106675	0.23735	0.04135	0.371799
HSERO_RS01200	HSERO_RS01200	ABC transporter permease	HSERO_RS01200 ABC transporter permease	0.0824204	0.0171691	0.0679593	0.0858059	0.0857876	-0.0774727	-0.0869075	0.158649
HSERO_RS01205	HSERO_RS01205	2-hydroxy-acid oxidase	HSERO_RS01205 2-hydroxy-acid oxidase	-0.130743	-0.147731	-0.0283556	0.00410257	0.0103126	-0.198671	-0.0912809	0.00209916
HSERO_RS01210	HSERO_RS01210	GntR family transcriptional regulator	HSERO_RS01210 GntR family transcriptional regulator	0.129188	0.0079574	0.0439189	0.119774	0.269866	-0.198732	0.027223	0.202296
HSERO_RS01215	HSERO_RS01215	hypothetical protein	HSERO_RS01215 hypothetical protein	0.0692307	0.103112	0.0892213	-0.189214	0.128306	0.0396475	-0.00544222	0.149967
HSERO_RS01220	HSERO_RS01220	phospholipase	HSERO_RS01220 phospholipase	-0.154957	0.195824	-0.278783	-0.234279	-0.153174	-0.147987	0.130285	-0.206012
HSERO_RS01225	HSERO_RS01225	hypothetical protein	HSERO_RS01225 hypothetical protein	-0.0216013	-0.0678139	0.0278511	0.0288518	-0.0103086	-0.0674448	-0.0775879	-0.0224207
HSERO_RS01230	HSERO_RS01230	phospholipase	HSERO_RS01230 phospholipase	0.0430009	-0.0173863	0.0245312	0.136149	0.203707	-0.0902571	0.146106	-0.232492
HSERO_RS01235	HSERO_RS01235	type IV secretion protein Rhs	HSERO_RS01235 type IV secretion protein Rhs	0.00430685	0.147799	-0.0840431	0.197692	0.235229	0.0813029	0.11224	0.200731
HSERO_RS01240	HSERO_RS01240	RNA-binding protein S4	HSERO_RS01240 RNA-binding protein S4	-0.257864	0.20125	-0.20421	0.428943	0.292614	0.477624	0.432064	-0.181346
HSERO_RS01245	HSERO_RS01245	hypothetical protein	HSERO_RS01245 hypothetical protein	0.139853	-1.07928	-0.303957	0.213336	0.0964493	0.0426441	-0.396059	-0.713019
HSERO_RS01255	HSERO_RS01255	acyl-CoA dehydrogenase	HSERO_RS01255 acyl-CoA dehydrogenase	0.10743	0.190781	0.0440392	0.165331	-0.0548375	-0.0714444	0.170169	-0.0948171
HSERO_RS01260	HSERO_RS01260	3-hydroxyacyl-CoA dehydrogenase	HSERO_RS01260 3-hydroxyacyl-CoA dehydrogenase	-0.0993446	-0.12991	0.109847	0.191414	-0.450124	0.0885501	-0.163176	-0.177714
HSERO_RS01265	HSERO_RS01265	acetyl-CoA acetyltransferase	HSERO_RS01265 acetyl-CoA acetyltransferase	0.0928867	-0.258292	0.0115456	0.308453	0.251216	0.523974	-5.27125e-05	0.343422
HSERO_RS01270	HSERO_RS01270	enoyl-CoA hydratase	HSERO_RS01270 enoyl-CoA hydratase	0.260856	0.310936	-0.16439	-0.142695	-0.126328	0.229592	-0.533635	-0.182046
HSERO_RS01275	HSERO_RS01275	FAD-dependent oxidoreductase	HSERO_RS01275 FAD-dependent oxidoreductase	-0.108489	0.0109289	-0.0970871	-0.178634	0.0766838	-0.0534205	0.0166195	-0.134356
HSERO_RS01280	HSERO_RS01280	methyl-accepting chemotaxis protein	HSERO_RS01280 methyl-accepting chemotaxis protein	0.0432763	0.102138	0.299789	-0.110565	-0.0866918	-0.0150578	0.0707865	-0.0178309
HSERO_RS01285	HSERO_RS01285	diguanylate cyclase	HSERO_RS01285 diguanylate cyclase	0.0913925	-0.231374	0.123694	0.0124728	0.116402	-0.0862687	-0.0154631	0.171773
HSERO_RS01290	HSERO_RS01290	hypothetical protein	HSERO_RS01290 hypothetical protein	-0.0143494	-0.117891	-0.110541	-0.136494	0.147285	0.148137	-0.184966	0.194938
HSERO_RS01295	HSERO_RS01295	deoxyuridine 5'-triphosphate nucleotidohydrolase	HSERO_RS01295 deoxyuridine 5'-triphosphate nucleotidohydrolase	0.00109704	-0.0874518	0.0658378	0.176386	0.112769	0.284751	0.233811	0.15276
HSERO_RS01300	HSERO_RS01300	phosphate acetyltransferase	HSERO_RS01300 phosphate acetyltransferase	-0.0273143	0.0394463	0.0365428	-0.0297047	0.107007	0.0191932	-0.0146857	0.0217134
HSERO_RS01305	HSERO_RS01305	acetate kinase	HSERO_RS01305 acetate kinase	0.464767	0.227017	0.0748952	-0.0572469	0.576018	-0.161024	-0.00714155	0.253934
HSERO_RS01310	HSERO_RS01310	esterase	HSERO_RS01310 esterase	-0.176672	-0.130203	-0.00902004	-0.0590146	0.0888209	0.00688921	-0.0734379	-0.12034
HSERO_RS01315	HSERO_RS01315	transcriptional regulator	HSERO_RS01315 transcriptional regulator	0.00305222	0.811435	0.337143	0.429283	-0.195475	0.582308	0.0370313	-0.268201
HSERO_RS01320	HSERO_RS01320	RND transporter MFP subunit	HSERO_RS01320 RND transporter MFP subunit	-0.117291	-0.0583868	-0.0541818	-0.25079	-0.0457822	-0.0578841	0.147819	-0.0402632
HSERO_RS01325	HSERO_RS01325	cation/multidrug efflux protein	HSERO_RS01325 cation/multidrug efflux protein	-0.514616	0.121766	-0.417443	0.0491754	-0.326654	0.427358	0.137129	0.26609
HSERO_RS01335	HSERO_RS01335	sugar ABC transporter permease	HSERO_RS01335 sugar ABC transporter permease	-0.0508949	-0.061309	-0.274034	-0.0815894	-0.0574312	0.101623	0.244793	-0.189247
HSERO_RS01340	HSERO_RS01340	sugar ABC transporter permease	HSERO_RS01340 sugar ABC transporter permease	0.331224	-0.012379	0.190407	0.120541	0.0339357	-0.0403671	0.348092	0.218204
HSERO_RS01345	HSERO_RS01345	sugar ABC transporter substrate-binding protein	HSERO_RS01345 sugar ABC transporter substrate-binding protein	0.28994	0.347777	0.18908	-0.215695	-0.312353	-0.263233	0.0404909	0.00734866
HSERO_RS01350	HSERO_RS01350	beta-galactosidase	HSERO_RS01350 beta-galactosidase	-0.0934803	-0.125193	0.0923772	-0.117492	0.0785203	0.0944895	0.216795	-0.0470849
HSERO_RS01355	HSERO_RS01355	sugar ABC transporter ATP-binding protein	HSERO_RS01355 sugar ABC transporter ATP-binding protein	-0.0214941	0.0835281	0.113766	0.154692	0.095543	0.10733	0.0944071	0.0384197
HSERO_RS01365	HSERO_RS01365	TetR family transcriptional regulator	HSERO_RS01365 TetR family transcriptional regulator	-0.443787	-0.569925	-0.602059	0.13395	0.00376996	-0.0668714	0.00780152	-0.392147
HSERO_RS01370	HSERO_RS01370	MFS transporter	HSERO_RS01370 MFS transporter	0.00868063	0.0961931	0.228131	-0.00912045	-0.30945	-0.183459	-0.0764061	-0.169668
HSERO_RS01375	HSERO_RS01375	hypothetical protein	HSERO_RS01375 hypothetical protein	-0.203268	0.322297	0.179544	0.282627	0.182721	0.155778	-0.125644	-0.0608802
HSERO_RS01380	HSERO_RS01380	hypothetical protein	HSERO_RS01380 hypothetical protein	-0.0986121	0.0858105	0.0228283	-0.0191288	-0.124488	0.087601	0.179074	0.05107
HSERO_RS01385	HSERO_RS01385	hypothetical protein	HSERO_RS01385 hypothetical protein	-0.130981	0.157713	-0.0147162	-0.385488	0.0364466	0.339292	0.277019	-0.0430342
HSERO_RS01390	HSERO_RS01390	hypothetical protein	HSERO_RS01390 hypothetical protein	0.0377752	0.0238393	-0.0715393	-0.071874	-0.025391	0.0798548	0.13453	0.140316
HSERO_RS01395	HSERO_RS01395	hypothetical protein	HSERO_RS01395 hypothetical protein	0.0288667	-0.0335497	-0.0227785	-0.0169973	-0.0683104	-0.0404629	-0.00745656	-0.117611
HSERO_RS01400	HSERO_RS01400	hypothetical protein	HSERO_RS01400 hypothetical protein	0.325102	0.0861737	-0.0861423	-0.161393	0.0124641	0.0677376	0.148187	-0.0412796
HSERO_RS01405	HSERO_RS01405	diguanylate cyclase	HSERO_RS01405 diguanylate cyclase	0.222235	0.0594161	0.225878	-0.029209	0.0591581	0.0619428	-0.019291	0.201069
HSERO_RS01415	HSERO_RS01415	5-carboxymethyl-2-hydroxymuconate isomerase	HSERO_RS01415 5-carboxymethyl-2-hydroxymuconate isomerase	0.221347	0.0637604	-0.211393	-0.42768	-0.334161	-0.421853	0.0561891	-0.15531
HSERO_RS01420	HSERO_RS01420	serine/threonine dehydratase	HSERO_RS01420 serine/threonine dehydratase	0.0134795	0.0683571	0.137215	-0.00484384	0.312132	0.22307	-0.0576718	0.194504
HSERO_RS01425	HSERO_RS01425	DNA-binding protein	HSERO_RS01425 DNA-binding protein	-0.00822975	-0.0307363	-0.291353	-0.208785	0.0574338	-0.623051	-0.10877	0.41919
HSERO_RS01430	HSERO_RS01430	phospholipase	HSERO_RS01430 phospholipase	-0.182944	-0.0598106	0.00934511	0.199186	0.0120243	0.138384	0.00371958	0.193809
HSERO_RS01435	HSERO_RS01435	biopolymer transporter ExbB	HSERO_RS01435 biopolymer transporter ExbB	-0.123448	-0.082838	0.0538557	-0.13588	-0.493963	0.271785	0.061782	-0.3481
HSERO_RS01440	HSERO_RS01440	TonB-denpendent receptor	HSERO_RS01440 TonB-denpendent receptor	0.10882	-0.0156132	0.125096	-0.0411294	0.0470915	-0.0486602	0.108653	-0.119632
HSERO_RS01445	HSERO_RS01445	biopolymer transporter TonB	HSERO_RS01445 biopolymer transporter TonB	0.332794	0.763575	0.150159	-0.0638725	0.108988	0.288234	0.164188	-0.053352
HSERO_RS01455	HSERO_RS01455	hypothetical protein	HSERO_RS01455 hypothetical protein	0.205191	-0.538767	0.247197	0.221801	-0.360968	0.101025	0.220728	-0.928466
HSERO_RS01460	HSERO_RS01460	transcriptional regulator	HSERO_RS01460 transcriptional regulator	-0.0568976	-0.248189	-0.0732285	0.171023	0.183313	0.168115	0.166462	0.202298
HSERO_RS01465	HSERO_RS01465	CDP-diacylglycerol pyrophosphatase	HSERO_RS01465 CDP-diacylglycerol pyrophosphatase	0.048305	0.106847	0.0457464	0.201674	0.0488179	0.237957	-0.0472124	0.0192329
HSERO_RS01470	HSERO_RS01470	LysR family transcriptional regulator	HSERO_RS01470 LysR family transcriptional regulator	0.295275	0.0879337	0.0923188	0.0550259	0.0644043	0.180155	-0.07784	-0.0852683
HSERO_RS01475	HSERO_RS01475	oxidoreductase	HSERO_RS01475 oxidoreductase	-0.0375385	0.0523248	-0.0580866	0.328542	0.0155465	0.0730677	0.200976	-0.0419368
HSERO_RS01480	HSERO_RS01480	heat-shock protein	HSERO_RS01480 heat-shock protein	-0.0676543	-0.202612	-0.0216398	-0.100506	-0.0894075	0.163748	0.0433429	-0.0198991
HSERO_RS01485	HSERO_RS01485	hypothetical protein	HSERO_RS01485 hypothetical protein	-0.0598743	0.0809798	-0.0667669	0.0200978	-0.0120339	0.00434244	-0.00454752	0.0178123
HSERO_RS01490	HSERO_RS01490	guanylate cyclase	HSERO_RS01490 guanylate cyclase	0.0707566	0.204898	0.167616	-0.450749	-0.0104398	0.0963297	-0.35472	0.183977
HSERO_RS01495	HSERO_RS01495	Fe-S osidoreductase	HSERO_RS01495 Fe-S osidoreductase	-0.0221938	0.0019451	-0.122973	-0.125198	0.0259863	0.0139157	-0.017501	0.074796
HSERO_RS01500	HSERO_RS01500	transketolase	HSERO_RS01500 transketolase	0.389284	0.94352	0.599589	-0.144672	-0.321233	-0.0157545	-0.625098	-0.423719
HSERO_RS01505	HSERO_RS01505	transketolase	HSERO_RS01505 transketolase	0.105026	-0.986576	0.0631932	-0.974715	-1.01008	-0.445116	-0.440011	-0.565198
HSERO_RS01510	HSERO_RS01510	membrane protein	HSERO_RS01510 membrane protein	-0.0779775	-0.206681	-0.0337189	-0.802327	-0.582698	-0.23525	-0.550311	-0.516388
HSERO_RS01515	HSERO_RS01515	hemin-binding protein	HSERO_RS01515 hemin-binding protein	0.0282599	0.0339869	-0.116548	0.100047	0.276911	0.122896	-0.0935878	0.289579
HSERO_RS01520	HSERO_RS01520	hemagglutinin	HSERO_RS01520 hemagglutinin	0.0890927	0.113112	0.185622	0.10807	0.127863	0.00282031	0.0380928	0.202861
HSERO_RS01525	HSERO_RS01525	hypothetical protein	HSERO_RS01525 hypothetical protein	-0.0788696	-0.251917	0.0477561	-0.0058716	-0.342489	-0.162364	-0.253506	-0.185487
HSERO_RS01530	HSERO_RS01530	3',5'-cyclic-nucleotide phosphodiesterase	HSERO_RS01530 3',5'-cyclic-nucleotide phosphodiesterase	0.502602	0.292837	0.289719	0.0677857	-0.507297	0.00509172	-0.0158368	-0.345072
HSERO_RS01535	HSERO_RS01535	phosphohydrolase with GAF sensor	HSERO_RS01535 phosphohydrolase with GAF sensor	0.166569	0.252256	0.37587	-0.104606	-0.0768792	-0.36626	0.0706557	0.0244769
HSERO_RS01540	HSERO_RS01540	membrane protein	HSERO_RS01540 membrane protein	-0.0266584	0.121831	0.330202	0.0963069	0.319133	0.128267	0.0953793	0.328834
HSERO_RS01545	HSERO_RS01545	sulfate transporter	HSERO_RS01545 sulfate transporter	0.17237	-0.046505	-0.0111352	0.262983	-0.176995	-0.0410882	-0.128309	-0.128996
HSERO_RS01550	HSERO_RS01550	hypothetical protein	HSERO_RS01550 hypothetical protein	0.0901809	0.0153421	0.108363	-0.184467	-0.226406	-0.226726	-0.00736594	0.26151
HSERO_RS01555	HSERO_RS01555	RND transporter	HSERO_RS01555 RND transporter	0.140823	0.0660997	0.283688	-0.181883	-0.0824057	-0.364939	-0.273652	-0.219286
HSERO_RS01560	HSERO_RS01560	transporter	HSERO_RS01560 transporter	0.108889	0.0639159	-0.032613	-0.206988	-0.151367	-0.191112	-0.198221	-0.036192
HSERO_RS01565	HSERO_RS01565	hemolysin secretion protein D	HSERO_RS01565 hemolysin secretion protein D	-0.0953642	0.0437099	-0.0170754	0.195515	0.122606	-0.201511	-0.389907	0.11936
HSERO_RS01570	HSERO_RS01570	esterase	HSERO_RS01570 esterase	-0.204152	0.179776	-0.238865	-0.039502	-0.261668	-0.230076	-0.443055	0.299507
HSERO_RS01575	HSERO_RS01575	transcriptional regulator	HSERO_RS01575 transcriptional regulator	-0.0717156	-0.179275	-0.209955	-0.189445	-0.00696798	-0.24968	-0.371888	0.0602474
HSERO_RS01580	HSERO_RS01580	AraC family transcriptional regulator	HSERO_RS01580 AraC family transcriptional regulator	0.0853101	-0.0126607	-0.249023	0.0344689	0.0379566	-0.143863	-0.180464	-0.0839533
HSERO_RS01585	HSERO_RS01585	NADP-dependent oxidoreductase	HSERO_RS01585 NADP-dependent oxidoreductase	0.178128	-0.0080924	0.241395	0.123871	0.0396807	0.0157093	-0.240914	-0.00923536
HSERO_RS01590	HSERO_RS01590	antibiotic biosynthesis monooxygenase	HSERO_RS01590 antibiotic biosynthesis monooxygenase	0.0305203	-0.278826	0.131908	0.212089	0.0725577	-0.208527	-0.0539297	0.198193
HSERO_RS01600	HSERO_RS01600	2,4-dihydroxyhept-2-ene-1,7-dioic acid aldolase	HSERO_RS01600 2,4-dihydroxyhept-2-ene-1,7-dioic acid aldolase	-0.241392	0.0444112	-0.22844	-0.161667	-0.196589	-0.167996	0.0737824	0.171762
HSERO_RS01605	HSERO_RS01605	amino acid dehydrogenase	HSERO_RS01605 amino acid dehydrogenase	-0.00586097	0.0147422	0.0397771	-0.059412	0.43195	0.288372	0.148425	-0.0844515
HSERO_RS01695	HSERO_RS01695	peroxiredoxin	HSERO_RS01695 peroxiredoxin	-0.026862	0.0874405	0.143183	-0.134705	-0.186317	0.00356745	-0.228765	-0.0934743
HSERO_RS01710	HSERO_RS01710	metalloendopeptidase	HSERO_RS01710 metalloendopeptidase	0.102166	-0.0586004	0.102225	-0.156974	-0.414384	-0.180054	-0.295037	-0.039063
HSERO_RS01720	HSERO_RS01720	membrane protein	HSERO_RS01720 membrane protein	0.399484	-0.283837	-0.102861	-0.23525	0.647333	-0.0546319	-0.0301223	0.173671
HSERO_RS01725	HSERO_RS01725	lysophospholipase	HSERO_RS01725 lysophospholipase	0.0849769	-0.0953902	0.0460198	-0.171365	-0.0449987	-0.0752888	-0.124606	0.110453
HSERO_RS01735	HSERO_RS01735	ATPase AAA	HSERO_RS01735 ATPase AAA	-0.27867	-0.403469	-0.231236	-0.407553	-0.00746054	-0.00244431	0.0189801	0.267612
HSERO_RS01740	HSERO_RS01740	CTP pyrophosphohydrolase	HSERO_RS01740 CTP pyrophosphohydrolase	-0.0681191	0.0932513	0.11002	-0.309157	0.0614283	0.148851	-0.0336629	0.0634627
HSERO_RS01760	HSERO_RS01760	methyltransferase	HSERO_RS01760 methyltransferase	-0.48045	-0.228933	-0.131057	-0.359986	0.00949398	-0.084041	0.109233	0.174332
HSERO_RS01765	HSERO_RS01765	type II secretion system protein F	HSERO_RS01765 type II secretion system protein F	0.0449117	0.0438883	-0.0973321	-0.125768	0.163503	0.159037	0.109297	0.221373
HSERO_RS01770	HSERO_RS01770	general secretion pathway protein GspE	HSERO_RS01770 general secretion pathway protein GspE	0.0763648	-0.317507	-0.176385	0.158841	0.0161866	0.0296997	0.0819666	-0.00224319
HSERO_RS01775	HSERO_RS01775	hypothetical protein	HSERO_RS01775 hypothetical protein	0.0478527	0.176534	-0.170208	0.0420741	0.0659606	0.12741	0.00865598	-0.00327921
HSERO_RS01780	HSERO_RS01780	translation initiation factor IF-1	HSERO_RS01780 translation initiation factor IF-1	0.370475	0.0623049	0.0603224	-0.755819	0.000834679	0.389858	-0.828378	0.0498221
HSERO_RS01785	HSERO_RS01785	hypothetical protein	HSERO_RS01785 hypothetical protein	-0.0912913	-0.157161	0.0533103	-0.0113089	0.345964	-0.449885	0.193556	-0.0583924
HSERO_RS01815	HSERO_RS01815	gamma-glutamyl kinase	HSERO_RS01815 gamma-glutamyl kinase	-0.309548	0.0492644	-0.206408	-0.962051	-0.682499	-0.702864	-0.508235	-0.625992
HSERO_RS01820	HSERO_RS01820	hypothetical protein	HSERO_RS01820 hypothetical protein	-0.3142	0.0316618	-0.160097	-0.196004	-0.162364	0.145872	-0.112166	0.0416913
HSERO_RS01825	HSERO_RS01825	RNA pyrophosphohydrolase	HSERO_RS01825 RNA pyrophosphohydrolase	-0.951888	-1.58802	-0.500117	-0.97816	-1.09335	-0.754073	-0.437548	-0.88306
HSERO_RS01835	HSERO_RS01835	hypothetical protein	HSERO_RS01835 hypothetical protein	-0.119184	-0.341259	-0.202634	-0.053417	-0.43145	-0.554761	0.32265	-0.176256
HSERO_RS01855	HSERO_RS01855	myristoyl transferase	HSERO_RS01855 myristoyl transferase	-0.0394492	-0.0526947	-0.0766445	-0.0399867	0.0773719	-0.0380387	-0.366487	-0.00350613
HSERO_RS01860	HSERO_RS01860	sulfonate ABC transporter permease	HSERO_RS01860 sulfonate ABC transporter permease	0.120229	0.264999	0.03408	0.0986605	-0.0944134	-0.0437882	-0.0846969	-0.0126493
HSERO_RS01865	HSERO_RS01865	sulfonate ABC transporter ATP-binding protein	HSERO_RS01865 sulfonate ABC transporter ATP-binding protein	0.26522	-0.143113	0.0513418	0.0648844	-0.162347	-0.353926	-0.493683	0.0684965
HSERO_RS01870	HSERO_RS01870	ABC transporter permease	HSERO_RS01870 ABC transporter permease	-0.115554	-0.323185	-0.251824	-0.510444	-0.448115	-1.08014	-1.46531	-0.469835
HSERO_RS01880	HSERO_RS01880	N-acetyl-anhydromuranmyl-L-alanine amidase	HSERO_RS01880 N-acetyl-anhydromuranmyl-L-alanine amidase	-0.0593402	-0.514	-0.403133	0.426908	-0.288947	-1.13442	-0.355089	-0.000466585
HSERO_RS01905	HSERO_RS01905	peroxiredoxin	HSERO_RS01905 peroxiredoxin	-0.0158146	-0.054086	0.0252389	-0.0522454	0.1521	-0.187735	-0.0119282	0.0161018
HSERO_RS01915	HSERO_RS01915	membrane protein	HSERO_RS01915 membrane protein	0.265576	0.211959	0.470882	0.250208	0.338434	0.117693	0.260229	0.386743
HSERO_RS01920	HSERO_RS01920	50S ribosomal protein L11 methyltransferase	HSERO_RS01920 50S ribosomal protein L11 methyltransferase	0.293346	0.282489	0.301245	0.36622	0.0904306	0.503348	0.255519	0.302196
HSERO_RS01935	HSERO_RS01935	3-dehydroquinate dehydratase	HSERO_RS01935 3-dehydroquinate dehydratase	-1.28363	-1.23397	-1.28936	-1.53952	-1.19657	-0.862573	-1.11816	-1.08562
HSERO_RS01945	HSERO_RS01945	hypothetical protein	HSERO_RS01945 hypothetical protein	-0.149216	-0.18966	-0.560775	0.109501	-0.366509	-0.0962892	-0.560085	-0.10148
HSERO_RS01950	HSERO_RS01950	transcription regulator protein	HSERO_RS01950 transcription regulator protein	-0.119965	-0.0247369	0.0382213	-0.120269	-0.0641501	0.0557559	0.163838	0.110079
HSERO_RS01955	HSERO_RS01955	methyl-accepting chemotaxis protein	HSERO_RS01955 methyl-accepting chemotaxis protein	0.0417375	0.171155	0.0883628	0.0442888	0.0804479	0.0138195	0.0279918	0.0237996
HSERO_RS01960	HSERO_RS01960	hypothetical protein	HSERO_RS01960 hypothetical protein	0.104119	-0.107192	-0.171501	0.305017	0.2939	0.0617228	-0.0777534	0.251463
HSERO_RS01965	HSERO_RS01965	UDP-N-acetylmuramate:L-alanyl-gamma-D-glutamyl- meso-diaminopimelate ligase	HSERO_RS01965 UDP-N-acetylmuramate:L-alanyl-gamma-D-glutamyl- meso-diaminopimelate ligase	0.00745265	-0.0500114	-0.010006	-0.116777	-0.366402	-0.10504	0.0745958	0.0275535
HSERO_RS01970	HSERO_RS01970	esterase	HSERO_RS01970 esterase	-0.470276	-0.113856	-0.125222	0.5302	0.230963	0.316196	-0.284033	0.209732
HSERO_RS01975	HSERO_RS01975	4-hydroxybenzoate synthetase	HSERO_RS01975 4-hydroxybenzoate synthetase	-0.0441972	0.216376	-0.0984803	0.182355	0.158514	0.114339	-0.321773	0.140119
HSERO_RS01985	HSERO_RS01985	energy transducer TonB	HSERO_RS01985 energy transducer TonB	0.819239	0.534983	0.618459	0.707558	0.345702	0.501902	0.398533	0.822633
HSERO_RS01990	HSERO_RS01990	shikimate 5-dehydrogenase	HSERO_RS01990 shikimate 5-dehydrogenase	-0.45593	-0.429854	-0.350836	-0.742067	-0.227616	-0.808193	-0.932043	-0.429242
HSERO_RS01995	HSERO_RS01995	peptidoglycan transglycosylase	HSERO_RS01995 peptidoglycan transglycosylase	0.639754	0.186702	0.147125	0.0599076	-0.376232	-0.428024	-0.349875	-0.0740251
HSERO_RS02000	HSERO_RS02000	magnesium transporter	HSERO_RS02000 magnesium transporter	0.109112	0.6197	0.367573	0.117257	0.160184	0.232597	-0.222554	0.0777756
HSERO_RS02005	HSERO_RS02005	membrane protein	HSERO_RS02005 membrane protein	0.273641	0.379256	0.167841	0.0499799	0.183002	0.0405029	0.0809651	0.274838
HSERO_RS02010	HSERO_RS02010	anhydro-N-acetylmuramic acid kinase	HSERO_RS02010 anhydro-N-acetylmuramic acid kinase	-0.00693061	0.068865	-0.0624838	-0.00218135	-0.0300311	-0.0407282	0.0450672	-0.0104535
HSERO_RS02015	HSERO_RS02015	peptidase M23	HSERO_RS02015 peptidase M23	0.0961403	-0.0574878	-0.428702	-0.921063	-0.651317	-0.388528	-0.081316	-0.511947
HSERO_RS02025	HSERO_RS02025	D-tyrosyl-tRNA(Tyr) deacylase	HSERO_RS02025 D-tyrosyl-tRNA(Tyr) deacylase	0.215082	0.0839852	-0.168979	-0.249741	0.0195025	-0.289702	-0.486268	-0.113707
HSERO_RS02030	HSERO_RS02030	phospholipid-binding protein	HSERO_RS02030 phospholipid-binding protein	-0.253796	-0.318333	-0.0401972	-0.00348649	-0.000148291	-0.134942	-0.00789898	-0.117759
HSERO_RS02035	HSERO_RS02035	phosphoglycerate mutase	HSERO_RS02035 phosphoglycerate mutase	0.330743	-0.259911	-0.0478471	-0.28734	-0.0224906	0.186226	-0.214351	-0.0891693
HSERO_RS02045	HSERO_RS02045	toxin HipA	HSERO_RS02045 toxin HipA	-0.128288	-0.156169	0.119398	-0.271907	0.0461037	0.0798848	0.0385337	-0.110879
HSERO_RS02050	HSERO_RS02050	tRNA-dihydrouridine synthase B	HSERO_RS02050 tRNA-dihydrouridine synthase B	0.0621911	0.116139	-0.150004	0.121866	-0.133737	0.0801185	0.111386	-0.115037
HSERO_RS02065	HSERO_RS02065	hypothetical protein	HSERO_RS02065 hypothetical protein	0.285756	0.298753	0.0409769	0.0157513	-0.00528114	0.456516	-0.0555388	0.025933
HSERO_RS02070	HSERO_RS02070	deoxyribodipyrimidine photolyase	HSERO_RS02070 deoxyribodipyrimidine photolyase	0.398077	0.0349578	0.354694	0.339848	0.461768	0.214217	0.436345	0.21034
HSERO_RS02075	HSERO_RS02075	hypothetical protein	HSERO_RS02075 hypothetical protein	0.0117449	0.237615	0.0146197	0.145586	-0.0238253	0.000464557	-0.0483384	-0.265497
HSERO_RS02085	HSERO_RS02085	membrane protein	HSERO_RS02085 membrane protein	0.208761	0.0486553	-0.118106	-0.00777103	-0.0140309	0.00999469	-0.129279	-0.0321703
HSERO_RS02090	HSERO_RS02090	Holliday junction DNA helicase RuvA	HSERO_RS02090 Holliday junction DNA helicase RuvA	-1.45027	-3.01436	0.431399	0.208677	1.17524	0.648996	-0.112056	-0.12554
HSERO_RS02095	HSERO_RS02095	Holliday junction DNA helicase RuvB	HSERO_RS02095 Holliday junction DNA helicase RuvB	-0.314494	0.0829188	-0.00692866	-0.124577	-0.321797	0.33483	0.383499	-0.244749
HSERO_RS02100	HSERO_RS02100	4-oxalocrotonate decarboxylase	HSERO_RS02100 4-oxalocrotonate decarboxylase	-0.433651	0.485628	-0.318591	-0.688611	-0.396932	0.274128	0.279552	0.548934
HSERO_RS02105	HSERO_RS02105	hypothetical protein	HSERO_RS02105 hypothetical protein	-0.0519845	-0.0228567	-0.378559	0.445075	-0.362205	-0.251628	0.0601994	0.303836
HSERO_RS02110	HSERO_RS02110	hypothetical protein	HSERO_RS02110 hypothetical protein	0.313036	0.161261	-0.0390154	0.441897	-0.361677	-0.410192	0.255554	-0.0163633
HSERO_RS02120	HSERO_RS02120	phosphomethylpyrimidine synthase ThiC	HSERO_RS02120 phosphomethylpyrimidine synthase ThiC	0.111132	0.093108	0.0118455	0.104245	0.269875	0.0452869	0.327011	-0.00215445
HSERO_RS02125	HSERO_RS02125	thiamine biosynthesis protein ThiS	HSERO_RS02125 thiamine biosynthesis protein ThiS	0.202755	0.161966	0.297589	-0.394032	-0.0411461	0.00407669	-0.104866	-0.159487
HSERO_RS02130	HSERO_RS02130	thiazole synthase	HSERO_RS02130 thiazole synthase	-0.483782	-0.181915	-0.206156	-0.799694	-0.10939	-0.141309	0.330612	0.263664
HSERO_RS02135	HSERO_RS02135	phosphomethylpyrimidine kinase	HSERO_RS02135 phosphomethylpyrimidine kinase	-0.0460246	0.283958	0.0710999	0.064469	-0.00680137	0.269248	0.383494	0.195835
HSERO_RS02140	HSERO_RS02140	thiamine-phosphate synthase	HSERO_RS02140 thiamine-phosphate synthase	-0.554276	-0.0962835	-1.02297	0.791459	0.453772	0.161929	0.478837	0.926358
HSERO_RS02145	HSERO_RS02145	ferritin	HSERO_RS02145 ferritin	0.240267	0.367741	1.17964	-0.927943	0.406228	-0.233298	-0.284696	0.671974
HSERO_RS02150	HSERO_RS02150	MFS transporter	HSERO_RS02150 MFS transporter	-0.159483	-0.148794	-0.0430927	0.0758195	0.0977738	-0.1488	-0.0495296	0.020228
HSERO_RS02155	HSERO_RS02155	chorismate mutase	HSERO_RS02155 chorismate mutase	-0.722746	0.184877	-0.25191	0.124675	-0.295412	0.365283	0.361456	0.205492
HSERO_RS02160	HSERO_RS02160	DNA-dependent helicase	HSERO_RS02160 DNA-dependent helicase	-0.690866	-0.859979	-0.888925	-0.0741011	-1.4426	0.19806	-0.468402	-0.381369
HSERO_RS02165	HSERO_RS02165	molecular chaperone DnaJ	HSERO_RS02165 molecular chaperone DnaJ	0.529297	0.181077	0.346801	0.182602	0.00929306	0.278712	0.531955	-0.188409
HSERO_RS02170	HSERO_RS02170	transcriptional regulator	HSERO_RS02170 transcriptional regulator	-0.00335702	-0.14257	-0.440596	-0.401087	-0.422699	-0.349793	-0.596215	-0.404839
HSERO_RS02175	HSERO_RS02175	NmrA family transcriptional regulator	HSERO_RS02175 NmrA family transcriptional regulator	0.0133549	-0.0879254	0.559802	0.539566	0.0581209	0.0751535	-0.00118474	0.0414738
HSERO_RS02180	HSERO_RS02180	fructokinase	HSERO_RS02180 fructokinase	-0.711431	-0.642732	-0.821217	-0.213361	-0.471055	-0.338469	-0.462351	-0.245916
HSERO_RS02190	HSERO_RS02190	sugar ABC transporter substrate-binding protein	HSERO_RS02190 sugar ABC transporter substrate-binding protein	0.117854	0.0669693	0.0373443	-0.17493	-0.295971	-0.197111	-0.0564656	0.0042749
HSERO_RS02195	HSERO_RS02195	sugar ABC transporter permease	HSERO_RS02195 sugar ABC transporter permease	0.143523	-0.155668	-0.299328	0.0753671	-0.0592418	0.316756	-0.0129248	-0.131772
HSERO_RS02200	HSERO_RS02200	mannitol ABC transporter permease	HSERO_RS02200 mannitol ABC transporter permease	0.136335	0.135138	0.142404	-0.0270758	0.235688	-0.171224	0.12326	0.0394325
HSERO_RS02205	HSERO_RS02205	phosphatase	HSERO_RS02205 phosphatase	-0.801675	0.100206	-0.356218	-0.101359	0.350598	-0.251003	0.626643	0.347594
HSERO_RS02210	HSERO_RS02210	sugar ABC transporter ATP-binding protein	HSERO_RS02210 sugar ABC transporter ATP-binding protein	-0.237427	0.303328	-0.0411578	0.344542	-0.503116	-0.163196	-0.0791845	0.0420839
HSERO_RS02215	HSERO_RS02215	D-arabinitol 4-dehydrogenase	HSERO_RS02215 D-arabinitol 4-dehydrogenase	-1.86875	-0.143872	-1.74666	-1.31423	0.268372	-1.30972	0.159986	-1.31914
HSERO_RS02220	HSERO_RS02220	xylulokinase	HSERO_RS02220 xylulokinase	0.00738367	-0.00619455	0.049008	-0.073172	0.0917961	-0.140175	-0.086509	-0.0155501
HSERO_RS02225	HSERO_RS02225	acetyltransferase	HSERO_RS02225 acetyltransferase	-0.163886	-0.110482	-0.110942	-0.125989	-0.0262567	0.185406	-0.246237	-0.0340023
HSERO_RS02230	HSERO_RS02230	methyl-accepting chemotaxis protein	HSERO_RS02230 methyl-accepting chemotaxis protein	0.0176216	0.0433998	-0.0676334	-0.144498	-0.134853	-0.199475	-0.0158368	-0.251886
HSERO_RS02235	HSERO_RS02235	membrane protein	HSERO_RS02235 membrane protein	-0.206388	-0.0762278	-0.0289765	0.562066	-0.153102	0.308511	-0.328853	-0.377153
HSERO_RS02245	HSERO_RS02245	hypothetical protein	HSERO_RS02245 hypothetical protein	-0.362629	-0.478536	-0.0918486	0.0408137	-0.423423	-0.147698	-0.406641	-0.172793
HSERO_RS02250	HSERO_RS02250	hypothetical protein	HSERO_RS02250 hypothetical protein	0.135468	0.0858234	0.00246461	-0.496252	-0.0757696	-0.531856	0.103736	-0.39537
HSERO_RS02255	HSERO_RS02255	decarboxylase	HSERO_RS02255 decarboxylase	-0.535847	0.224275	-0.0873281	0.171202	-0.331725	-0.193948	0.254141	0.262685
HSERO_RS02260	HSERO_RS02260	DNA polymerase I	HSERO_RS02260 DNA polymerase I	-2.59127	-1.75406	-1.2441	0.77212	0.0491595	0.286771	0.187814	0.350936
HSERO_RS02265	HSERO_RS02265	chemotaxis protein	HSERO_RS02265 chemotaxis protein	-0.0733881	0.0628122	0.0516673	-0.0149023	-0.194346	-0.00176439	-0.114018	0.0203432
HSERO_RS02270	HSERO_RS02270	carboxymethylenebutenolidase	HSERO_RS02270 carboxymethylenebutenolidase	-0.104553	0.101015	-0.350482	0.183061	-0.0107329	0.112085	0.0646236	-0.0276749
HSERO_RS02275	HSERO_RS02275	hypothetical protein	HSERO_RS02275 hypothetical protein	0.215099	-0.516085	0.271811	0.435922	0.712348	-0.0308729	0.299332	0.483403
HSERO_RS02280	HSERO_RS02280	flavodoxin reductase	HSERO_RS02280 flavodoxin reductase	-0.193712	-0.0221529	-0.0281236	0.353358	0.13714	0.0762474	-0.133452	0.207182
HSERO_RS02285	HSERO_RS02285	nitrate ABC transporter substrate-binding protein	HSERO_RS02285 nitrate ABC transporter substrate-binding protein	-0.10751	0.0815594	-0.17381	-0.0190924	-0.172522	-0.12127	0.101932	0.0638019
HSERO_RS02290	HSERO_RS02290	isopenicillin N synthase	HSERO_RS02290 isopenicillin N synthase	-0.273761	-0.264437	-0.190756	-0.169353	-0.136926	0.24825	-0.0992715	-0.00863787
HSERO_RS02295	HSERO_RS02295	Rieske (2Fe-2S) protein	HSERO_RS02295 Rieske (2Fe-2S) protein	-0.0144167	-0.0867047	-0.138451	-0.0379202	0.0225279	-0.273433	-0.160062	-0.0928549
HSERO_RS02300	HSERO_RS02300	nitrate ABC transporter ATPase	HSERO_RS02300 nitrate ABC transporter ATPase	-0.137287	0.0580193	-0.17319	-0.00354463	-0.10741	-0.14186	0.0648937	-0.155501
HSERO_RS02305	HSERO_RS02305	ABC transporter ATP-binding protein	HSERO_RS02305 ABC transporter ATP-binding protein	0.0710805	0.310597	0.000911046	0.0496195	0.269175	0.111495	0.0695259	0.11988
HSERO_RS02310	HSERO_RS02310	amidohydrolase	HSERO_RS02310 amidohydrolase	-0.158843	-0.165014	-0.0772348	-0.049392	-0.126672	-0.181628	-0.269803	-0.172106
HSERO_RS02315	HSERO_RS02315	transcriptional regulator	HSERO_RS02315 transcriptional regulator	-0.450315	-0.554532	-0.635108	-0.415302	-0.494558	-0.474401	-0.312899	-0.447905
HSERO_RS02325	HSERO_RS02325	uracil phosphoribosyltransferase	HSERO_RS02325 uracil phosphoribosyltransferase	-1.9255	-1.75963	-1.79229	-0.844332	-1.40169	-1.50799	-1.05864	-1.22629
HSERO_RS02330	HSERO_RS02330	aspartate carbamoyltransferase	HSERO_RS02330 aspartate carbamoyltransferase	-2.66497	-1.79594	-1.53587	-1.16329	-1.36222	-1.44392	-1.25025	-1.22624
HSERO_RS02335	HSERO_RS02335	excinuclease ABC subunit C	HSERO_RS02335 excinuclease ABC subunit C	0.040076	-0.0368882	-0.190379	-0.271464	-0.203727	-0.294068	0.0537132	-0.134686
HSERO_RS02340	HSERO_RS02340	dihydroorotase	HSERO_RS02340 dihydroorotase	-2.62209	-2.3824	-2.63522	-1.20585	-1.58273	-1.4011	-1.23827	-1.45123
HSERO_RS02345	HSERO_RS02345	1-acyl-sn-glycerol-3-phosphate acyltransferase	HSERO_RS02345 1-acyl-sn-glycerol-3-phosphate acyltransferase	-0.2205	-0.336959	0.209091	-0.176646	-0.0732822	-0.124999	0.0232514	-0.229242
HSERO_RS02350	HSERO_RS02350	diadenosine tetraphosphatase	HSERO_RS02350 diadenosine tetraphosphatase	-0.274525	-0.354794	-0.284819	-0.633944	-1.07601	-0.678563	-0.707723	-0.446632
HSERO_RS02355	HSERO_RS02355	phosphoglucomutase	HSERO_RS02355 phosphoglucomutase	-0.158532	-0.275578	-0.295631	-0.200909	0.112849	-0.214107	-0.0880709	-0.0729163
HSERO_RS02365	HSERO_RS02365	hypothetical protein	HSERO_RS02365 hypothetical protein	-0.139721	-0.17354	-0.181164	-0.17203	-0.101015	-0.18501	0.0532238	-0.321893
HSERO_RS02375	HSERO_RS02375	NAD-dependent dehydratase	HSERO_RS02375 NAD-dependent dehydratase	-0.18818	-0.15679	-0.384204	-0.339197	-0.396157	-0.353498	-0.286955	-0.291516
HSERO_RS02405	HSERO_RS02405	multidrug transporter	HSERO_RS02405 multidrug transporter	-0.449015	-0.266985	-0.254521	0.0494979	-0.105746	-0.0150454	-0.0447044	-0.160912
HSERO_RS02410	HSERO_RS02410	acriflavine resistance protein B	HSERO_RS02410 acriflavine resistance protein B	-0.0351514	-0.1023	0.00701867	-0.0858695	-0.148414	-0.114107	0.0260552	-0.00228759
HSERO_RS02415	HSERO_RS02415	hemolysin D	HSERO_RS02415 hemolysin D	0.00128831	0.160091	-0.0657171	-0.0190415	-0.190096	0.127742	-0.0220577	0.208007
HSERO_RS02425	HSERO_RS02425	transcriptional activator	HSERO_RS02425 transcriptional activator	-0.10449	0.0681609	0.00775827	0.387979	0.30176	0.186291	0.084085	0.0312974
HSERO_RS02430	HSERO_RS02430	sulfurtransferase	HSERO_RS02430 sulfurtransferase	-0.329923	-0.288385	-0.184137	-0.0169973	-0.428832	0.0344142	-0.341809	-0.288417
HSERO_RS02445	HSERO_RS02445	proteinase inhibitor	HSERO_RS02445 proteinase inhibitor	0.00207771	-0.609733	0.043428	0.285213	0.150423	-0.31358	-0.0863507	-0.480859
HSERO_RS02450	HSERO_RS02450	arsenate reductase	HSERO_RS02450 arsenate reductase	-0.965596	-0.346277	0.0483471	1.1237	0.312509	0.132209	0.229266	0.106195
HSERO_RS02455	HSERO_RS02455	UDP pyrophosphate phosphatase	HSERO_RS02455 UDP pyrophosphate phosphatase	-0.211425	-0.304224	-0.308084	-0.00847155	-0.361124	-0.240265	-0.135253	-0.0145962
HSERO_RS02460	HSERO_RS02460	UDP pyrophosphate phosphatase	HSERO_RS02460 UDP pyrophosphate phosphatase	-0.230616	0.0524692	-0.306205	-0.0206311	0.201128	0.190886	0.248929	0.35034
HSERO_RS02465	HSERO_RS02465	ATP-dependent DNA helicase RecQ	HSERO_RS02465 ATP-dependent DNA helicase RecQ	-0.160239	-0.233906	-0.0917209	-0.0396864	-0.0455477	-0.220538	-0.0775456	-0.0686877
HSERO_RS02470	HSERO_RS02470	tRNA (guanine-N7)-methyltransferase	HSERO_RS02470 tRNA (guanine-N7)-methyltransferase	-0.27914	0.0263623	0.0153278	-0.253813	-0.360636	-0.301994	-0.383707	-0.340819
HSERO_RS02475	HSERO_RS02475	tRNA-Gly	HSERO_RS02475 tRNA-Gly	-0.863619	0.0586604	-0.427519	0.455038	-0.0938204	-0.0606995	-0.0340524	-0.190448
HSERO_RS02480	HSERO_RS02480	membrane protein	HSERO_RS02480 membrane protein	-0.103654	-0.126002	-0.069191	-0.0462552	-0.0112541	-0.0261817	0.0299452	0.0183987
HSERO_RS02485	HSERO_RS02485	membrane protein	HSERO_RS02485 membrane protein	-0.11037	-0.11849	-0.0542576	-0.0452596	0.00279121	0.00856566	0.0408453	0.0205622
HSERO_RS02490	HSERO_RS02490	hypothetical protein	HSERO_RS02490 hypothetical protein	-0.134002	-0.176877	-0.0319706	-0.0501698	-0.00216668	0.00392369	-0.0221028	-0.0343948
HSERO_RS02495	HSERO_RS02495	hypothetical protein	HSERO_RS02495 hypothetical protein	0.00289244	-0.0742317	0.0332296	0.265971	0.0736133	0.357493	0.250041	0.246475
HSERO_RS02500	HSERO_RS02500	metal-dependent phosphohydrolase	HSERO_RS02500 metal-dependent phosphohydrolase	-0.169106	-0.186971	0.0874225	-0.212225	-0.106738	-0.0167748	0.153397	0.115527
HSERO_RS02510	HSERO_RS02510	transketolase	HSERO_RS02510 transketolase	-0.14206	-0.450283	0.0513849	0.0450097	0.0168265	0.0289299	0.0530449	-0.0894896
HSERO_RS02515	HSERO_RS02515	enzyme with a TIM-barrel fold protein	HSERO_RS02515 enzyme with a TIM-barrel fold protein	0.0176856	0.029748	-0.21347	-0.0683483	-0.0739096	0.064794	0.139501	0.136044
HSERO_RS02520	HSERO_RS02520	transcriptional regulator	HSERO_RS02520 transcriptional regulator	-0.101444	-0.250186	-0.176327	-0.117188	-0.0651272	-0.0468605	0.100318	-0.222842
HSERO_RS02525	HSERO_RS02525	glutamine amidotransferase	HSERO_RS02525 glutamine amidotransferase	-0.068301	-0.114763	0.0279627	0.233562	0.0544751	0.0916008	-0.320955	0.0930159
HSERO_RS02530	HSERO_RS02530	LysR family transcriptional regulator	HSERO_RS02530 LysR family transcriptional regulator	-0.16484	-0.294784	-0.251902	-0.0952224	-0.0710795	-0.288118	-0.11161	-0.012889
HSERO_RS02535	HSERO_RS02535	short-chain dehydrogenase	HSERO_RS02535 short-chain dehydrogenase	0.57801	0.590805	0.426122	-0.189555	0.293977	0.255528	0.372582	0.211885
HSERO_RS02540	HSERO_RS02540	ABC transporter substrate-binding protein	HSERO_RS02540 ABC transporter substrate-binding protein	0.098385	0.137739	0.105948	0.23428	0.341826	0.19597	0.203586	0.12468
HSERO_RS02545	HSERO_RS02545	membrane protein	HSERO_RS02545 membrane protein	-0.124581	-0.381808	-1.68208	0.435328	-0.187203	-0.143209	-0.268967	0.231877
HSERO_RS02555	HSERO_RS02555	chemotaxis protein	HSERO_RS02555 chemotaxis protein	-0.0424659	-0.088983	-0.0320276	0.177926	0.10965	0.12132	-0.0918473	0.398014
HSERO_RS02560	HSERO_RS02560	hypothetical protein	HSERO_RS02560 hypothetical protein	0.660148	-0.437575	0.336198	-0.308111	0.118847	0.083298	-0.008789	0.00135845
HSERO_RS02565	HSERO_RS02565	nucleotide pyrophosphohydrolase	HSERO_RS02565 nucleotide pyrophosphohydrolase	-0.479351	-0.274049	-0.115581	0.389697	-0.154009	-0.120801	-0.135681	0.154168
HSERO_RS02570	HSERO_RS02570	methyltransferase	HSERO_RS02570 methyltransferase	-0.0784314	-0.0646325	-0.0887833	0.0727351	-0.0396123	-0.0917699	-0.0634708	-0.0423382
HSERO_RS02575	HSERO_RS02575	diguanylate cyclase	HSERO_RS02575 diguanylate cyclase	-0.267632	0.056128	0.352895	-0.0937546	-0.332127	0.340967	-0.193974	0.0268412
HSERO_RS02580	HSERO_RS02580	hypothetical protein	HSERO_RS02580 hypothetical protein	0.0110161	-0.173112	0.0968867	0.138592	-0.250368	0.160629	0.354515	0.0890684
HSERO_RS02585	HSERO_RS02585	hypothetical protein	HSERO_RS02585 hypothetical protein	0.204654	0.191145	0.323609	-0.183139	-0.0873731	-0.259084	-0.15916	-0.246342
HSERO_RS02590	HSERO_RS02590	DeoR faimly transcriptional regulator	HSERO_RS02590 DeoR faimly transcriptional regulator	-0.0021704	0.127841	0.0387024	0.169731	-0.0765713	0.221925	-0.0178481	0.0316075
HSERO_RS02595	HSERO_RS02595	glyoxalase	HSERO_RS02595 glyoxalase	0.0991611	-0.114422	0.0140359	-0.270817	-0.723197	-0.515895	-0.133685	-0.160589
HSERO_RS02600	HSERO_RS02600	bile acid:sodium symporter	HSERO_RS02600 bile acid:sodium symporter	-0.0714624	0.319919	0.0575306	0.145738	-0.0969198	0.0645271	0.207899	0.404837
HSERO_RS02605	HSERO_RS02605	LysR family transcriptional regulator	HSERO_RS02605 LysR family transcriptional regulator	0.0247911	-0.107116	-0.0177942	0.239329	0.0021857	0.148191	0.25498	0.265097
HSERO_RS02610	HSERO_RS02610	hypothetical protein	HSERO_RS02610 hypothetical protein	0.648862	0.691569	0.464143	-0.273246	-0.336286	-0.199713	0.0365936	0.275441
HSERO_RS02615	HSERO_RS02615	polymerase	HSERO_RS02615 polymerase	-0.0807797	-0.174467	0.0183307	-0.143047	-0.0412172	-0.0207391	-0.106157	-0.0485026
HSERO_RS02620	HSERO_RS02620	cobalt transporter	HSERO_RS02620 cobalt transporter	0.317545	0.331342	0.18824	-0.0480431	0.111969	-0.0998956	0.149292	0.127035
HSERO_RS02625	HSERO_RS02625	hypothetical protein	HSERO_RS02625 hypothetical protein	-0.0182656	0.0351362	0.0773156	0.0292148	0.295598	-0.113443	-0.085442	0.0869707
HSERO_RS02630	HSERO_RS02630	membrane protein	HSERO_RS02630 membrane protein	0.403131	0.37511	0.268165	-0.148395	0.438134	0.0119968	0.0144838	-0.162655
HSERO_RS02635	HSERO_RS02635	LysR family transcriptional regulator	HSERO_RS02635 LysR family transcriptional regulator	0.120397	0.201546	0.207609	0.2058	0.339315	0.426697	0.0760485	0.28504
HSERO_RS02640	HSERO_RS02640	dihydrofolate reductase	HSERO_RS02640 dihydrofolate reductase	0.264535	0.290004	0.271593	0.362773	-0.166091	0.0289031	-0.338403	-0.0711765
HSERO_RS02645	HSERO_RS02645	MFS transporter	HSERO_RS02645 MFS transporter	-0.0146489	0.140215	0.274991	0.207252	0.0268473	0.0973122	0.142333	0.0871743
HSERO_RS02650	HSERO_RS02650	dihydroxy-acid dehydratase	HSERO_RS02650 dihydroxy-acid dehydratase	-0.501748	-0.535143	-0.731284	-0.760966	-0.861076	-0.567113	-0.691258	-1.05081
HSERO_RS02655	HSERO_RS02655	transporter	HSERO_RS02655 transporter	0.14353	0.11896	0.167041	0.309744	-0.05087	0.0742937	-0.140592	0.207376
HSERO_RS02660	HSERO_RS02660	TonB-dependent receptor	HSERO_RS02660 TonB-dependent receptor	0.147818	0.276627	0.118597	0.212994	0.067421	-0.613032	-1.02164	0.0623575
HSERO_RS02665	HSERO_RS02665	hypothetical protein	HSERO_RS02665 hypothetical protein	0.328477	-0.0831628	0.271012	0.083388	0.147289	0.217638	0.325975	0.334789
HSERO_RS02670	HSERO_RS02670	LysR family transcriptional regulator	HSERO_RS02670 LysR family transcriptional regulator	0.032273	0.00381311	-0.0319489	0.300594	0.265248	-0.156433	0.0829715	0.337626
HSERO_RS02675	HSERO_RS02675	transporter	HSERO_RS02675 transporter	0.217548	0.107655	0.115488	0.0681458	0.128018	0.0782398	0.051729	-0.0544713
HSERO_RS02680	HSERO_RS02680	methyl-accepting chemotaxis protein	HSERO_RS02680 methyl-accepting chemotaxis protein	-0.00906579	0.194031	0.0697615	0.0735999	0.0702629	-0.0509457	0.0600879	0.0274769
HSERO_RS02685	HSERO_RS02685	ABC transporter ATPase	HSERO_RS02685 ABC transporter ATPase	0.0405161	0.0666802	-0.259144	0.198443	0.329777	0.0914427	-0.196194	0.416075
HSERO_RS02690	HSERO_RS02690	taurine ABC transporter permease	HSERO_RS02690 taurine ABC transporter permease	-0.2905	0.0584632	-0.290408	0.107781	0.329025	0.478001	0.198317	0.306501
HSERO_RS02695	HSERO_RS02695	major facilitator transporter	HSERO_RS02695 major facilitator transporter	0.137849	0.112037	0.270098	-0.412273	0.275216	-0.0318374	0.302129	0.0128171
HSERO_RS02700	HSERO_RS02700	hypothetical protein	HSERO_RS02700 hypothetical protein	0.36354	0.347585	0.35254	-0.195374	-0.836533	0.40257	-0.564094	-0.172316
HSERO_RS02705	HSERO_RS02705	FAD-dependent oxidoreductase	HSERO_RS02705 FAD-dependent oxidoreductase	0.203457	-0.064769	-0.364276	0.203476	-2.29717e-05	0.00922063	0.026499	-0.0610993
HSERO_RS02710	HSERO_RS02710	Zn-dependent hydrolase	HSERO_RS02710 Zn-dependent hydrolase	0.148529	-0.13361	0.110101	0.0221094	0.0422192	0.0438304	-0.0752297	0.029935
HSERO_RS02715	HSERO_RS02715	IclR family transcriptional regulator	HSERO_RS02715 IclR family transcriptional regulator	0.366259	0.278672	0.233576	0.00492836	0.141398	-0.381551	-0.239027	0.0608799
HSERO_RS02720	HSERO_RS02720	IclR family transcriptional regulator	HSERO_RS02720 IclR family transcriptional regulator	-0.108222	-0.0085099	-0.0914373	-0.314675	-0.145414	-0.0655371	-0.200784	0.0155344
HSERO_RS02725	HSERO_RS02725	histidine kinase	HSERO_RS02725 histidine kinase	0.207494	0.0388854	0.0315278	0.144679	0.217786	0.201821	0.169454	0.142806
HSERO_RS02730	HSERO_RS02730	histidine kinase	HSERO_RS02730 histidine kinase	0.00266434	0.000549592	0.237768	0.0690306	0.164804	-0.0679268	0.0726421	-0.129661
HSERO_RS02735	HSERO_RS02735	hypothetical protein	HSERO_RS02735 hypothetical protein	-0.232157	-0.850104	-0.0756965	-0.837675	0.954385	1.06586	-0.139083	0.342108
HSERO_RS02740	HSERO_RS02740	hypothetical protein	HSERO_RS02740 hypothetical protein	0.17456	0.0301596	0.120546	0.154803	0.0756265	0.209127	0.150004	-0.128605
HSERO_RS02745	HSERO_RS02745	Mn-containing catalase	HSERO_RS02745 Mn-containing catalase	-0.244634	0.110365	-0.15133	0.158731	0.164758	-0.143729	0.216807	-0.0337143
HSERO_RS02750	HSERO_RS02750	divalent cation transporter	HSERO_RS02750 divalent cation transporter	0.255695	0.266665	0.14836	0.0584075	-0.0162206	0.10815	-0.0158368	0.138069
HSERO_RS02755	HSERO_RS02755	hypothetical protein	HSERO_RS02755 hypothetical protein	0.0102653	-0.0505075	-0.0310073	0.288891	0.0804686	0.156507	0.250633	0.13259
HSERO_RS02760	HSERO_RS02760	hypothetical protein	HSERO_RS02760 hypothetical protein	-0.36447	0.107389	0.144682	-0.346417	0.320125	-0.200071	0.0113158	0.0925868
HSERO_RS02765	HSERO_RS02765	general stress protein	HSERO_RS02765 general stress protein	-0.212005	-0.744129	0.143906	0.0172461	-0.221322	0.376555	0.171105	-0.462757
HSERO_RS02770	HSERO_RS02770	hypothetical protein	HSERO_RS02770 hypothetical protein	-0.492039	-0.553613	-0.072311	0.182626	0.702437	-0.0344209	-0.494235	-0.534837
HSERO_RS02775	HSERO_RS02775	hypothetical protein	HSERO_RS02775 hypothetical protein	0.0209185	0.106764	-1.11821	0.82897	0.634575	0.797062	0.751539	0.31331
HSERO_RS02780	HSERO_RS02780	hypothetical protein	HSERO_RS02780 hypothetical protein	0.320424	-0.365563	0.0548172	-0.556174	0.458977	0.292757	0.141871	-1.21188
HSERO_RS02785	HSERO_RS02785	hypothetical protein	HSERO_RS02785 hypothetical protein	0.331693	-0.0746925	-0.438816	0.452033	-0.00699784	-0.111706	0.327946	-0.115199
HSERO_RS02790	HSERO_RS02790	hypothetical protein	HSERO_RS02790 hypothetical protein	0.415829	0.135937	0.194079	-0.151323	0.234602	0.00430558	-0.248658	-0.207507
HSERO_RS02795	HSERO_RS02795	alcohol dehydrogenase	HSERO_RS02795 alcohol dehydrogenase	-0.126133	-0.00405566	-0.0219226	-0.693702	0.108733	-0.347116	-0.128951	-0.0375163
HSERO_RS02800	HSERO_RS02800	hypothetical protein	HSERO_RS02800 hypothetical protein	0.22018	-0.0552306	0.913224	0.31026	-0.829145	-0.267514	-0.132788	0.110667
HSERO_RS02805	HSERO_RS02805	5-methyltetrahydropteroyltriglutamate-- homocysteine methyltransferase	HSERO_RS02805 5-methyltetrahydropteroyltriglutamate-- homocysteine methyltransferase	0.155224	0.0410587	0.104669	-0.292567	-0.0511252	-0.168486	-0.169773	-0.000604358
HSERO_RS02810	HSERO_RS02810	methyltransferase	HSERO_RS02810 methyltransferase	0.103921	-0.071899	0.0961937	0.360533	0.367364	0.19349	0.320682	0.272357
HSERO_RS02815	HSERO_RS02815	HxlR family transcriptional regulator	HSERO_RS02815 HxlR family transcriptional regulator	0.1429	-0.238206	0.145784	0.158885	0.174981	0.414894	0.226531	0.179296
HSERO_RS02820	HSERO_RS02820	membrane protein	HSERO_RS02820 membrane protein	0.259179	-0.12512	-0.00674606	0.262139	0.407958	0.204639	0.234115	0.299215
HSERO_RS02825	HSERO_RS02825	methyltransferase	HSERO_RS02825 methyltransferase	0.0693747	0.0853681	0.0316155	0.125147	0.0517786	0.0898153	0.202613	0.190934
HSERO_RS02830	HSERO_RS02830	transcription regulator protein	HSERO_RS02830 transcription regulator protein	-0.0756386	-0.1761	-0.0474352	0.0629447	0.101618	-0.186805	0.0255064	-0.101507
HSERO_RS02835	HSERO_RS02835	FMN-dependent NADH-azoreductase	HSERO_RS02835 FMN-dependent NADH-azoreductase	-0.0574439	0.0867892	-0.0852714	-0.0432694	0.045958	0.138913	-0.116539	-0.0360332
HSERO_RS02840	HSERO_RS02840	polyketide synthase	HSERO_RS02840 polyketide synthase	0.128743	-0.0374589	0.0474773	-0.0187093	0.283276	0.387593	0.137799	0.247292
HSERO_RS02845	HSERO_RS02845	amidohydrolase	HSERO_RS02845 amidohydrolase	-0.0110726	-0.0829409	0.142802	0.099443	0.199171	0.0373651	0.148503	0.240202
HSERO_RS02850	HSERO_RS02850	glutamyl-tRNA(Gln) amidotransferase	HSERO_RS02850 glutamyl-tRNA(Gln) amidotransferase	-0.134863	-0.0993459	-0.0271661	-0.0549174	0.139822	0.137196	-0.118076	0.103279
HSERO_RS02855	HSERO_RS02855	D-aminoacylase	HSERO_RS02855 D-aminoacylase	-0.0334526	-0.271361	-0.0920364	-0.361222	0.0612933	-0.144528	0.0140175	-0.202982
HSERO_RS02860	HSERO_RS02860	MFS transporter	HSERO_RS02860 MFS transporter	-0.136325	0.158256	-0.229671	-0.0135076	-0.0936898	0.050102	0.182811	-0.0198694
HSERO_RS02865	HSERO_RS02865	transcription regulator protein	HSERO_RS02865 transcription regulator protein	0.183864	0.0993391	0.377727	0.0372206	-0.157112	-0.241536	0.0643165	0.190205
HSERO_RS02870	HSERO_RS02870	Zn-dependent hydrolase	HSERO_RS02870 Zn-dependent hydrolase	0.180339	-0.100818	-0.344133	0.187342	0.204381	0.0601706	-0.376939	0.0680116
HSERO_RS02875	HSERO_RS02875	transcriptional regulator	HSERO_RS02875 transcriptional regulator	0.0131983	0.389755	0.380739	-0.350608	-0.26289	-0.399674	0.06597	-0.0834009
HSERO_RS02880	HSERO_RS02880	SAM-dependent methyltransferase	HSERO_RS02880 SAM-dependent methyltransferase	-0.2401	-0.52407	-0.196736	-0.202709	0.0978899	-0.370392	-0.0212355	0.00916545
HSERO_RS02885	HSERO_RS02885	esterase	HSERO_RS02885 esterase	0.159996	-0.00602921	0.188845	-0.274672	-0.160188	-0.174123	-0.199951	-0.114313
HSERO_RS02890	HSERO_RS02890	hypothetical protein	HSERO_RS02890 hypothetical protein	-0.0637303	-0.0607763	-0.112174	-0.0648553	0.0156686	-0.0738189	-0.0370123	0.125647
HSERO_RS02895	HSERO_RS02895	hypothetical protein	HSERO_RS02895 hypothetical protein	0.00728771	-0.0387619	-0.0450354	-0.0603989	-0.0146521	-0.0261557	0.0691156	-0.00626267
HSERO_RS02900	HSERO_RS02900	ammonium transporter	HSERO_RS02900 ammonium transporter	0.0108806	-0.131225	-0.0322626	-0.0521158	-0.219356	-0.126284	-0.0498511	-0.110134
HSERO_RS02905	HSERO_RS02905	alkaline phosphatase	HSERO_RS02905 alkaline phosphatase	-0.0460624	-0.0425508	-0.151899	-0.0585518	-0.187869	-0.205974	0.0346828	-0.0451155
HSERO_RS02910	HSERO_RS02910	IclR family transcriptional regulator	HSERO_RS02910 IclR family transcriptional regulator	0.103542	-0.218665	-0.0363749	-0.287345	-0.211305	-0.52027	-0.231025	-0.0393445
HSERO_RS02915	HSERO_RS02915	short-chain dehydrogenase	HSERO_RS02915 short-chain dehydrogenase	0.417683	-0.0379465	0.354902	0.369971	0.528121	0.213443	-0.186694	0.21247
HSERO_RS02920	HSERO_RS02920	major facilitator superfamily protein	HSERO_RS02920 major facilitator superfamily protein	0.082231	-0.0942327	-0.259898	0.0881109	0.0482859	0.0725614	-0.0749034	0.173947
HSERO_RS02925	HSERO_RS02925	3-oxoacyl-ACP reductase	HSERO_RS02925 3-oxoacyl-ACP reductase	0.0761338	0.128861	-0.0893133	-0.020127	-0.199766	-0.0549464	-0.292011	-0.463118
HSERO_RS02930	HSERO_RS02930	cupin	HSERO_RS02930 cupin	-0.328148	-0.266191	0.109955	0.093202	0.290216	0.199188	0.570864	0.294386
HSERO_RS02935	HSERO_RS02935	LysR family transcriptional regulator	HSERO_RS02935 LysR family transcriptional regulator	-0.105064	-0.104123	0.214461	0.190202	-0.167134	0.218324	-0.259363	-0.0513973
HSERO_RS02940	HSERO_RS02940	hypothetical protein	HSERO_RS02940 hypothetical protein	-0.289958	-0.0486899	-0.108895	-0.0219041	0.322237	-0.107461	0.129921	0.333681
HSERO_RS02945	HSERO_RS02945	LysR family transcriptional regulator	HSERO_RS02945 LysR family transcriptional regulator	-0.0189136	-0.06507	0.806338	0.093409	0.0930618	0.218371	0.224559	0.0319075
HSERO_RS02950	HSERO_RS02950	DNA methyltransferase	HSERO_RS02950 DNA methyltransferase	-0.263834	0.0628343	-0.0846533	-0.539812	-0.498324	-0.292966	-0.362356	-0.344922
HSERO_RS02955	HSERO_RS02955	2-hydroxychromene-2-carboxylate isomerase	HSERO_RS02955 2-hydroxychromene-2-carboxylate isomerase	0.324405	0.179176	-0.0671237	-0.154537	0.0853556	0.042675	-0.305536	-0.332181
HSERO_RS02965	HSERO_RS02965	gamma-glutamyl phosphate reductase	HSERO_RS02965 gamma-glutamyl phosphate reductase	-0.129879	-0.186288	0.0538504	0.0793526	-0.313719	-0.26026	-0.285149	-0.271208
HSERO_RS02985	HSERO_RS02985	transcriptional regulator	HSERO_RS02985 transcriptional regulator	0.101023	0.128117	0.241833	0.0301943	0.226372	0.27077	0.1666	0.102149
HSERO_RS02990	HSERO_RS02990	ABC transporter substrate-binding protein	HSERO_RS02990 ABC transporter substrate-binding protein	-0.0944399	-0.196727	0.190767	-0.102873	0.158339	0.0106643	-0.120184	-0.0212657
HSERO_RS02995	HSERO_RS02995	ABC transporter permease	HSERO_RS02995 ABC transporter permease	-0.0745928	-0.338386	0.138582	0.145582	0.0184381	0.0265006	0.15166	0.178057
HSERO_RS03000	HSERO_RS03000	ABC transporter permease	HSERO_RS03000 ABC transporter permease	0.0604883	-0.38856	0.202213	-0.0618023	0.0464678	0.0328402	-0.0341265	-0.0297804
HSERO_RS03005	HSERO_RS03005	ABC transporter ATP-binding protein	HSERO_RS03005 ABC transporter ATP-binding protein	0.228193	0.206164	-0.0416258	0.15839	-0.285428	-0.00660963	-0.0784766	0.039298
HSERO_RS03010	HSERO_RS03010	metallophosphatase	HSERO_RS03010 metallophosphatase	0.113212	0.114671	0.164447	0.413423	0.128407	-0.0814539	0.340913	-0.124045
HSERO_RS03015	HSERO_RS03015	hypothetical protein	HSERO_RS03015 hypothetical protein	0.625972	0.47976	-0.322265	-0.155704	-0.619969	0.377936	-0.170951	-0.184559
HSERO_RS03020	HSERO_RS03020	biopolymer transporter ExbD	HSERO_RS03020 biopolymer transporter ExbD	0.000262946	0.203676	0.127257	0.207439	0.278637	0.410438	0.74454	0.00598957
HSERO_RS03025	HSERO_RS03025	biopolymer transport transmembrane protein	HSERO_RS03025 biopolymer transport transmembrane protein	0.0922983	0.305257	0.0738013	0.226844	-0.0427418	0.240933	-0.124341	-0.0264109
HSERO_RS03035	HSERO_RS03035	small protein A	HSERO_RS03035 small protein A	-0.241366	0.0349625	0.158309	0.159864	0.0816349	0.0843346	0.240559	0.377862
HSERO_RS03045	HSERO_RS03045	HrcA family transcriptional regulator	HSERO_RS03045 HrcA family transcriptional regulator	0.337648	0.307979	0.364025	0.0851104	-0.0533047	0.150425	-0.0561848	0.182312
HSERO_RS03050	HSERO_RS03050	hydrolase	HSERO_RS03050 hydrolase	-0.048671	0.0877978	-0.0839979	0.108539	0.07745	0.0823941	0.0728584	0.060026
HSERO_RS03060	HSERO_RS03060	DNA repair protein	HSERO_RS03060 DNA repair protein	0.114161	-0.121175	-0.320539	-0.313782	0.115505	0.18028	0.194384	0.255552
HSERO_RS03085	HSERO_RS03085	3-methyl-2-oxobutanoate hydroxymethyltransferase	HSERO_RS03085 3-methyl-2-oxobutanoate hydroxymethyltransferase	-0.544262	0.0910122	-1.40605	-1.16828	0.0845412	-0.583256	0.198337	-0.480461
HSERO_RS03090	HSERO_RS03090	deoxyadenosine kinase	HSERO_RS03090 deoxyadenosine kinase	-0.0110726	0.114334	0.120564	0.124002	-0.0233778	-0.399381	-0.0244532	-0.0890474
HSERO_RS03100	HSERO_RS03100	chemotaxis protein CheY	HSERO_RS03100 chemotaxis protein CheY	0.0679362	-0.035121	-0.225925	0.25871	-0.0703605	0.1535	-0.0362034	0.0548038
HSERO_RS03105	HSERO_RS03105	anti-sigma factor antagonist	HSERO_RS03105 anti-sigma factor antagonist	-0.395318	0.0117221	0.103247	0.00851293	-0.0870499	-0.227411	0.115177	0.199332
HSERO_RS03110	HSERO_RS03110	chemotaxis protein CheA	HSERO_RS03110 chemotaxis protein CheA	-0.0443489	0.257637	0.150457	0.11361	-0.101657	0.222556	0.0615901	-0.0879875
HSERO_RS03115	HSERO_RS03115	methyl-accepting chemotaxis protein	HSERO_RS03115 methyl-accepting chemotaxis protein	0.155232	0.0876593	0.188297	-0.175154	0.235033	0.0570883	-0.0650844	-0.216188
HSERO_RS03120	HSERO_RS03120	chemotaxis protein CheW	HSERO_RS03120 chemotaxis protein CheW	0.0849892	-0.161841	-0.0287581	0.178063	0.150825	-0.350189	0.188932	0.263739
HSERO_RS03125	HSERO_RS03125	SAM-dependent methyltransferase	HSERO_RS03125 SAM-dependent methyltransferase	-0.115068	-0.132506	-0.354166	0.00740375	-0.0382971	0.0721652	0.0129021	0.261954
HSERO_RS03130	HSERO_RS03130	chemotaxis protein CheY	HSERO_RS03130 chemotaxis protein CheY	0.179085	-0.0105883	0.43853	-0.0978544	-0.243271	-0.0387016	0.0302927	-0.0997988
HSERO_RS03135	HSERO_RS03135	diguanylate cyclase	HSERO_RS03135 diguanylate cyclase	-0.0256372	0.00423002	-0.223517	0.437513	0.0866466	-0.0686565	-0.247895	0.211592
HSERO_RS03145	HSERO_RS03145	poly(A) polymerase	HSERO_RS03145 poly(A) polymerase	-0.0869814	-0.118744	-0.147054	-0.414271	0.0354736	-0.133237	-0.0277247	-0.123387
HSERO_RS03160	HSERO_RS03160	ABC transporter permease	HSERO_RS03160 ABC transporter permease	-0.15657	-0.337491	-0.0747219	-0.107507	-0.136924	-0.280944	-0.183755	0.115433
HSERO_RS03170	HSERO_RS03170	proteasome-type protease	HSERO_RS03170 proteasome-type protease	-0.0865773	-0.120888	-0.122173	-0.0116814	0.0624087	-0.1728	-0.0787236	0.168231
HSERO_RS03175	HSERO_RS03175	hypothetical protein	HSERO_RS03175 hypothetical protein	0.00419575	-0.116936	0.165837	0.456899	-0.0153303	0.0397209	0.0924251	0.357888
HSERO_RS03180	HSERO_RS03180	hypothetical protein	HSERO_RS03180 hypothetical protein	-0.212848	-0.0535262	-0.0375025	-0.168703	-0.123888	-0.0102593	0.183181	0.0698554
HSERO_RS03190	HSERO_RS03190	glutathione S-transferase	HSERO_RS03190 glutathione S-transferase	0.291035	0.212492	-0.246539	0.642493	0.186322	-0.0231975	0.384551	0.340304
HSERO_RS03195	HSERO_RS03195	poly(3-hydroxybutyrate) depolymerase	HSERO_RS03195 poly(3-hydroxybutyrate) depolymerase	0.00576619	0.0652376	0.105615	-0.244051	-0.199933	-0.0968663	-0.0981524	0.160306
HSERO_RS03200	HSERO_RS03200	IMP dehydrogenase	HSERO_RS03200 IMP dehydrogenase	-0.0893289	0.0861762	0.0180699	-0.0784252	-0.0985165	0.0267928	0.0390951	-0.0219793
HSERO_RS03205	HSERO_RS03205	hypothetical protein	HSERO_RS03205 hypothetical protein	0.0161499	-0.108462	-0.106685	0.0332589	-0.105322	-0.203711	-0.17688	-0.218777
HSERO_RS03210	HSERO_RS03210	transglutaminase	HSERO_RS03210 transglutaminase	-0.0904763	-0.0638175	-0.0906142	0.247231	-0.179456	0.210668	0.107313	-0.0453368
HSERO_RS03215	HSERO_RS03215	sodium:solute symporter	HSERO_RS03215 sodium:solute symporter	-0.143646	0.17164	0.122148	0.328285	-0.0639183	0.203415	-0.171716	0.149682
HSERO_RS03225	HSERO_RS03225	histidine kinase	HSERO_RS03225 histidine kinase	0.171061	-0.044171	0.0931365	0.2493	0.290545	0.103187	0.251659	0.115766
HSERO_RS03230	HSERO_RS03230	transcriptional regulator	HSERO_RS03230 transcriptional regulator	0.0922375	0.106096	-0.0421608	0.284933	0.0244659	0.0459873	-0.0155293	0.000555269
HSERO_RS03235	HSERO_RS03235	hypothetical protein	HSERO_RS03235 hypothetical protein	0.733078	0.129954	0.324817	-0.734522	-0.135816	0.00674787	-0.453017	-0.292436
HSERO_RS03240	HSERO_RS03240	membrane protein	HSERO_RS03240 membrane protein	0.565459	0.0568012	-0.0264743	-0.527913	0.100093	-0.0276314	0.341952	0.0740043
HSERO_RS03245	HSERO_RS03245	ABC transporter substrate-binding protein	HSERO_RS03245 ABC transporter substrate-binding protein	-0.150244	-0.371551	0.0224318	0.0748172	-0.0731238	-0.282181	-0.212649	0.114326
HSERO_RS03250	HSERO_RS03250	ABC transporter permease	HSERO_RS03250 ABC transporter permease	-0.11512	-0.16472	0.164472	-0.512981	-0.298757	-0.0319363	-0.416189	-0.259153
HSERO_RS03255	HSERO_RS03255	sulfonate ABC transporter substrate-binding protein	HSERO_RS03255 sulfonate ABC transporter substrate-binding protein	-0.0406892	-0.0911293	0.0850346	-0.264963	-0.12948	-0.23999	0.0920707	-0.407756
HSERO_RS03260	HSERO_RS03260	histidine kinase	HSERO_RS03260 histidine kinase	0.0437063	-0.405303	0.290125	-0.137191	0.121222	0.109771	0.478325	0.458287
HSERO_RS03265	HSERO_RS03265	transcription regulator protein	HSERO_RS03265 transcription regulator protein	-0.2357	-0.40639	-0.385508	-0.144345	-0.146559	-0.0474768	-0.0162316	0.240213
HSERO_RS03270	HSERO_RS03270	protein RecA	HSERO_RS03270 protein RecA	-0.200642	-0.68364	-0.340207	-0.00928792	-0.265538	-0.339402	-0.349158	-0.327848
HSERO_RS03275	HSERO_RS03275	regulatory protein RecX	HSERO_RS03275 regulatory protein RecX	-0.0895207	0.0860341	-0.0652351	0.236659	-0.0343608	-0.177129	-0.0741653	0.10159
HSERO_RS03285	HSERO_RS03285	succinyl-CoA synthetase subsunit alpha	HSERO_RS03285 succinyl-CoA synthetase subsunit alpha	-1.33975	-0.631815	-0.899128	-1.84689	-1.1837	-0.619276	-0.759176	-0.108348
HSERO_RS03295	HSERO_RS03295	type IV pilin	HSERO_RS03295 type IV pilin	0.211022	-0.20687	-0.30355	0.27475	0.167455	-0.229862	0.321446	0.221741
HSERO_RS03300	HSERO_RS03300	molybdenum cofactor biosynthesis protein MoaC	HSERO_RS03300 molybdenum cofactor biosynthesis protein MoaC	0.168898	-0.0165053	0.00477319	-0.471523	0.236375	0.710602	-0.0653864	-0.0533269
HSERO_RS03305	HSERO_RS03305	peptidase M48	HSERO_RS03305 peptidase M48	-0.0586099	0.0276733	0.0575817	-0.0208898	0.302653	0.20078	0.235638	0.192645
HSERO_RS03310	HSERO_RS03310	hypothetical protein	HSERO_RS03310 hypothetical protein	-0.0124642	0.222639	0.100589	-0.041948	-0.267018	-0.0882579	-0.166478	-0.462793
HSERO_RS03315	HSERO_RS03315	alpha/beta hydrolase	HSERO_RS03315 alpha/beta hydrolase	0.0492291	-0.00284263	0.254072	-0.100816	0.00299202	-0.262425	-0.204762	-0.0681135
HSERO_RS03320	HSERO_RS03320	ketosteroid isomerase	HSERO_RS03320 ketosteroid isomerase	0.0119616	0.132738	-0.332976	0.212131	0.0526423	-0.112641	0.24394	-0.0382549
HSERO_RS03325	HSERO_RS03325	hypothetical protein	HSERO_RS03325 hypothetical protein	0.234669	0.251457	0.196269	-0.324037	-0.390345	-0.386272	-0.456977	-0.523313
HSERO_RS03330	HSERO_RS03330	branched-chain amino acid aminotransferase	HSERO_RS03330 branched-chain amino acid aminotransferase	-0.229652	0.132215	-0.0500935	0.150507	-0.0700781	0.0521199	-0.418691	-0.045088
HSERO_RS03335	HSERO_RS03335	branched-chain amino acid ABC transporter permease	HSERO_RS03335 branched-chain amino acid ABC transporter permease	-0.0304141	0.0219818	-0.0994161	-0.0576939	-0.0694344	-0.182311	-0.117125	-0.0318067
HSERO_RS03340	HSERO_RS03340	branched-chain amino acid transporter	HSERO_RS03340 branched-chain amino acid transporter	-0.0442271	-0.0619336	-0.23165	-0.396557	-0.452424	0.0281929	-0.0514182	-0.256646
HSERO_RS03350	HSERO_RS03350	hypothetical protein	HSERO_RS03350 hypothetical protein	-0.283125	-0.482111	-0.612868	-0.485039	-0.488812	0.0307975	-0.0794382	-0.269932
HSERO_RS03380	HSERO_RS03380	membrane protein	HSERO_RS03380 membrane protein	-0.284157	0.125536	-0.0262434	-0.163688	-0.0616754	-0.163205	-0.239034	-0.0816922
HSERO_RS03385	HSERO_RS03385	flavin reductase	HSERO_RS03385 flavin reductase	-0.25791	-0.0503132	-0.140275	-0.116244	0.00300757	0.137756	0.0674358	-0.392603
HSERO_RS03390	HSERO_RS03390	hypothetical protein	HSERO_RS03390 hypothetical protein	-0.0888934	-0.199587	-0.0777894	-0.17116	0.0199246	0.323939	-0.00347024	-0.0452773
HSERO_RS03395	HSERO_RS03395	peptide methionine sulfoxide reductase	HSERO_RS03395 peptide methionine sulfoxide reductase	0.174017	0.16565	0.0728637	-0.138883	-0.261727	-0.278655	-0.043057	-0.302589
HSERO_RS03400	HSERO_RS03400	cyclopropane-fatty-acyl-phospholipid synthase	HSERO_RS03400 cyclopropane-fatty-acyl-phospholipid synthase	-0.0468316	-0.116995	0.133616	0.265487	-0.0211285	0.0871382	-0.0093721	0.119497
HSERO_RS03410	HSERO_RS03410	polyisoprenoid-binding protein	HSERO_RS03410 polyisoprenoid-binding protein	0.018335	-0.280237	0.112638	-0.231711	-0.210867	-0.329375	0.0154221	-0.0218539
HSERO_RS03415	HSERO_RS03415	polyisoprenoid-binding protein	HSERO_RS03415 polyisoprenoid-binding protein	0.128043	0.2625	0.271852	0.260835	0.501744	-0.0352711	0.0575714	-0.0757759
HSERO_RS03420	HSERO_RS03420	cytochrome B561	HSERO_RS03420 cytochrome B561	0.269154	0.14287	-0.514891	-0.320325	-0.10975	0.0416925	-0.212757	0.34162
HSERO_RS03430	HSERO_RS03430	glutathione S-transferase	HSERO_RS03430 glutathione S-transferase	0.360294	0.0870282	0.24222	-0.104034	-0.0200015	0.561065	-0.104384	0.14633
HSERO_RS03435	HSERO_RS03435	bacterioferritin	HSERO_RS03435 bacterioferritin	0.483286	-0.501645	-0.0824851	0.00695627	-0.297595	0.0696175	-0.583187	0.103288
HSERO_RS03440	HSERO_RS03440	biopolymer transporter ExbD	HSERO_RS03440 biopolymer transporter ExbD	-0.485734	0.0175468	-0.281381	-0.201523	0.210454	-1.85256	-2.04718	-0.100376
HSERO_RS03445	HSERO_RS03445	biopolymer transport transmembrane protein	HSERO_RS03445 biopolymer transport transmembrane protein	-0.26812	0.182007	-0.360864	-0.707378	-0.100989	-2.35232	-3.11817	-0.411303
HSERO_RS03450	HSERO_RS03450	energy transducer protein TonB	HSERO_RS03450 energy transducer protein TonB	-0.170115	-1.57154	-0.477006	-0.328832	-0.809545	-1.67327	-3.50339	-0.272124
HSERO_RS03460	HSERO_RS03460	hypothetical protein	HSERO_RS03460 hypothetical protein	-0.216366	0.0196583	-0.0951812	0.170107	-0.271297	0.16615	-0.549575	-0.00777654
HSERO_RS03465	HSERO_RS03465	hemin transporter	HSERO_RS03465 hemin transporter	-0.448917	0.25433	-0.616077	-0.252894	-0.091552	-0.215538	-0.569906	-0.0947049
HSERO_RS03475	HSERO_RS03475	NUDIX hydrolase	HSERO_RS03475 NUDIX hydrolase	-0.111206	0.030519	0.38007	-0.00478868	0.111125	-0.248995	0.0771829	-0.204407
HSERO_RS03480	HSERO_RS03480	NAD(P) transhydrogenase subunit alpha	HSERO_RS03480 NAD(P) transhydrogenase subunit alpha	-0.0551373	-0.091852	-0.0475599	0.0652847	-0.460627	-0.484686	-0.371257	-0.0501767
HSERO_RS03495	HSERO_RS03495	NAD(P) transhydrogenase subunit beta	HSERO_RS03495 NAD(P) transhydrogenase subunit beta	-0.0754012	-0.112207	0.0481501	-0.00403384	0.0670328	-0.25502	-0.0690596	0.0197989
HSERO_RS03500	HSERO_RS03500	uracil phosphoribosyltransferase	HSERO_RS03500 uracil phosphoribosyltransferase	-0.198126	-0.0080924	-0.0897047	0.175154	-0.130216	-0.219065	0.141959	-0.0396556
HSERO_RS03510	HSERO_RS03510	proline aminopeptidase P II	HSERO_RS03510 proline aminopeptidase P II	-0.0796582	-0.342242	-0.704068	-0.335089	-0.291625	-0.190941	-0.518355	-0.102526
HSERO_RS03520	HSERO_RS03520	aminoglycoside phosphotransferase	HSERO_RS03520 aminoglycoside phosphotransferase	-1.05087	-0.028133	-1.6215	-2.15331	-1.24166	-1.07533	-0.520332	-1.1665
HSERO_RS03540	HSERO_RS03540	dimethyladenosine transferase	HSERO_RS03540 dimethyladenosine transferase	-0.399054	-0.755913	-1.27092	-0.0350775	-0.721139	0.720832	0.327562	0.162906
HSERO_RS03545	HSERO_RS03545	hypothetical protein	HSERO_RS03545 hypothetical protein	-0.202031	0.0976975	-0.372015	0.112147	-0.170513	-0.0898636	-0.0279227	-0.0526099
HSERO_RS03550	HSERO_RS03550	glyoxalase I	HSERO_RS03550 glyoxalase I	-0.2035	0.490038	0.207894	-0.327042	-0.182277	0.130136	-0.473239	-0.657068
HSERO_RS03555	HSERO_RS03555	chloride channel protein	HSERO_RS03555 chloride channel protein	0.0609071	0.0328697	-0.17171	-0.132873	0.197762	-0.141521	-0.0127444	0.104629
HSERO_RS03560	HSERO_RS03560	TonB-denpendent receptor	HSERO_RS03560 TonB-denpendent receptor	-0.167542	0.0487318	-0.151696	0.0331054	-0.157837	-0.10162	-0.145514	0.0540265
HSERO_RS03565	HSERO_RS03565	metal-dependent hydrolase	HSERO_RS03565 metal-dependent hydrolase	0.207299	-0.168337	-0.347951	-0.366634	-0.209503	-0.0327288	-0.394046	0.24601
HSERO_RS03575	HSERO_RS03575	D,D-heptose 1,7-bisphosphate phosphatase	HSERO_RS03575 D,D-heptose 1,7-bisphosphate phosphatase	0.0567541	-0.174613	-0.100036	-0.609975	0.0712237	0.784265	0.0767175	0.174958
HSERO_RS03595	HSERO_RS03595	cation transporter	HSERO_RS03595 cation transporter	0.0615877	0.738993	0.0408456	-0.0920221	0.3868	0.0804691	-0.0362335	0.0849005
HSERO_RS03600	HSERO_RS03600	chemotaxis protein	HSERO_RS03600 chemotaxis protein	0.0269984	-0.0939102	0.0560175	0.134744	-0.0632642	0.117332	0.0641051	-0.0850978
HSERO_RS03610	HSERO_RS03610	phosphate starvation protein PhoH	HSERO_RS03610 phosphate starvation protein PhoH	0.268032	-0.00496548	-0.177028	-0.400091	-0.327467	-0.0644015	-0.289341	-0.0729506
HSERO_RS03615	HSERO_RS03615	(dimethylallyl)adenosine tRNA methylthiotransferase	HSERO_RS03615 (dimethylallyl)adenosine tRNA methylthiotransferase	-0.225998	-0.277061	-0.12323	0.385755	0.021852	0.289412	-0.0591438	0.0240566
HSERO_RS03620	HSERO_RS03620	LysR family transcriptional regulator	HSERO_RS03620 LysR family transcriptional regulator	0.337731	-0.0387603	0.156079	-0.00627583	-0.0220451	0.045013	-0.165704	-0.149495
HSERO_RS03625	HSERO_RS03625	nicotinamidase-like protein	HSERO_RS03625 nicotinamidase-like protein	-0.150022	0.000529524	0.194626	0.0184991	-0.0917255	-0.0390978	0.114781	-0.11228
HSERO_RS03630	HSERO_RS03630	fructose transporter	HSERO_RS03630 fructose transporter	0.159469	-0.0336709	0.0592128	0.240448	0.0575637	0.0648385	0.116734	0.164373
HSERO_RS03635	HSERO_RS03635	sugar ABC transporter periplasmic protein	HSERO_RS03635 sugar ABC transporter periplasmic protein	-0.290948	-0.3445	-1.32462	-0.291584	0.400989	-0.0295386	-0.243803	0.375138
HSERO_RS03640	HSERO_RS03640	D-ribose transporter ATP-binding protein	HSERO_RS03640 D-ribose transporter ATP-binding protein	-0.238285	0.185213	-0.257166	-0.115536	0.133461	-0.0867829	-0.096578	0.0437628
HSERO_RS03645	HSERO_RS03645	ribose ABC transporter permease	HSERO_RS03645 ribose ABC transporter permease	0.0335614	0.106623	0.0938901	0.13229	0.0548553	-0.114712	-0.1027	0.0118487
HSERO_RS03650	HSERO_RS03650	N-acyl-D-glucosamine 2-epimerase	HSERO_RS03650 N-acyl-D-glucosamine 2-epimerase	0.089897	-0.0426842	-0.162483	-0.0288435	0.213685	0.0927975	0.108273	0.0324271
HSERO_RS03655	HSERO_RS03655	ABC transporter substrate-binding protein	HSERO_RS03655 ABC transporter substrate-binding protein	-0.0709125	-0.0960086	0.092679	-0.160125	-0.0364009	-0.258352	-0.328917	-0.0431801
HSERO_RS03660	HSERO_RS03660	diguanylate cyclase	HSERO_RS03660 diguanylate cyclase	-0.321865	-0.122494	-0.166194	0.00526014	0.163439	-0.25428	-0.0607407	-0.0805101
HSERO_RS03665	HSERO_RS03665	oxidoreductase	HSERO_RS03665 oxidoreductase	-0.214471	-0.0446268	-0.063533	-0.0363265	0.0701578	-0.372961	0.140776	-0.0119063
HSERO_RS03670	HSERO_RS03670	hypothetical protein	HSERO_RS03670 hypothetical protein	0.0418972	-0.175483	0.0730617	-0.164679	-0.451828	0.00291573	-0.793966	-0.33438
HSERO_RS03675	HSERO_RS03675	type VI secretion protein	HSERO_RS03675 type VI secretion protein	-0.0186432	-0.0414867	-0.0486962	-0.228006	-0.0778453	-0.0147872	-0.00681717	0.01526
HSERO_RS03680	HSERO_RS03680	type VI secretion system protein ImpK	HSERO_RS03680 type VI secretion system protein ImpK	0.109654	0.22226	0.399789	-0.0350045	-0.00951968	0.185214	-0.572679	0.033644
HSERO_RS03685	HSERO_RS03685	type VI secretion protein	HSERO_RS03685 type VI secretion protein	0.0256234	-0.0936306	0.0247046	-0.417294	-0.221626	-0.129272	-0.140178	-0.213485
HSERO_RS03690	HSERO_RS03690	membrane protein	HSERO_RS03690 membrane protein	-0.0394007	0.0794718	0.136434	-0.163994	0.100553	-0.0396715	-0.0889265	-0.230488
HSERO_RS03695	HSERO_RS03695	hypothetical protein	HSERO_RS03695 hypothetical protein	0.0848723	-0.0500605	0.0294318	-0.18762	-0.0466866	-0.133061	0.0326546	-0.0338362
HSERO_RS03700	HSERO_RS03700	type VI secretion protein	HSERO_RS03700 type VI secretion protein	0.207348	0.0716471	-0.464879	-0.231096	0.345122	-0.0227556	0.509378	0.0981669
HSERO_RS03705	HSERO_RS03705	EvpB family type VI secretion protein	HSERO_RS03705 EvpB family type VI secretion protein	0.0149537	0.137383	-0.170435	0.129269	-0.21322	0.0133909	-0.0647132	-0.106536
HSERO_RS03715	HSERO_RS03715	type VI secretion protein	HSERO_RS03715 type VI secretion protein	0.268026	-0.0929704	0.0413364	-0.0857177	-0.161186	0.195614	-0.477384	-0.116854
HSERO_RS03720	HSERO_RS03720	type VI secretion protein	HSERO_RS03720 type VI secretion protein	-0.0131651	0.0174133	0.014195	-0.020332	-0.0626259	0.144821	-0.0296033	-0.0887856
HSERO_RS03725	HSERO_RS03725	type VI secretion protein	HSERO_RS03725 type VI secretion protein	0.0506474	-0.00808848	-0.13834	0.0405067	-0.0408135	-0.0593176	-0.0301409	0.00469818
HSERO_RS03730	HSERO_RS03730	ATPase	HSERO_RS03730 ATPase	0.0668947	0.0207352	0.0421974	0.063182	-0.139136	-0.051695	-0.0771385	-0.203086
HSERO_RS03735	HSERO_RS03735	type VI secretion protein	HSERO_RS03735 type VI secretion protein	-0.0342529	0.134632	0.111057	0.215238	0.14799	0.220283	0.0262654	-0.083227
HSERO_RS03740	HSERO_RS03740	hypothetical protein	HSERO_RS03740 hypothetical protein	-0.0280775	-0.230172	0.162362	-0.150919	0.00373694	0.22345	0.107486	-0.0523724
HSERO_RS03745	HSERO_RS03745	hypothetical protein	HSERO_RS03745 hypothetical protein	0.0575705	0.036617	-0.139693	-0.122736	-0.0140947	-0.153479	0.0624625	-0.0369534
HSERO_RS03755	HSERO_RS03755	hypothetical protein	HSERO_RS03755 hypothetical protein	0.0276725	-0.129046	-0.145198	0.0675999	-0.00947933	0.0928731	0.024048	0.0307993
HSERO_RS03765	HSERO_RS03765	hypothetical protein	HSERO_RS03765 hypothetical protein	-0.00650879	0.0017926	-0.0957815	-0.0498312	0.0726164	-0.0989727	0.06829	-0.146843
HSERO_RS03770	HSERO_RS03770	type VI secretion protein	HSERO_RS03770 type VI secretion protein	-0.107754	-0.110737	-0.161274	-0.0692698	-0.029613	0.211186	-0.0576805	0.01375
HSERO_RS03775	HSERO_RS03775	cell envelope biogenesis protein OmpA	HSERO_RS03775 cell envelope biogenesis protein OmpA	0.0689632	0.00233878	-0.00724725	-0.200865	-0.15554	-0.209289	-0.0795811	-0.0424779
HSERO_RS03780	HSERO_RS03780	type VI secretion protein	HSERO_RS03780 type VI secretion protein	-0.0973581	-0.288105	-0.304558	-0.358689	-0.0158327	-0.274117	-0.859359	-0.0690444
HSERO_RS03785	HSERO_RS03785	type VI secretion protein VasK	HSERO_RS03785 type VI secretion protein VasK	-0.0060732	0.0275623	0.060903	0.0727615	-0.0232283	0.087298	0.00841768	-0.118397
HSERO_RS03790	HSERO_RS03790	hypothetical protein	HSERO_RS03790 hypothetical protein	-0.172331	0.0406819	-0.178314	-0.221173	0.105507	0.114976	0.0644338	-0.0270125
HSERO_RS03800	HSERO_RS03800	hypothetical protein	HSERO_RS03800 hypothetical protein	-0.0318277	-0.177063	0.186853	-0.216478	0.0677971	0.0422603	-0.145652	-0.0727219
HSERO_RS03805	HSERO_RS03805	hypothetical protein	HSERO_RS03805 hypothetical protein	-0.207079	0.055691	-0.0554481	-0.062197	-0.0560848	-0.0890927	-0.403635	-0.00475102
HSERO_RS03810	HSERO_RS03810	hypothetical protein	HSERO_RS03810 hypothetical protein	0.00126707	-0.0391711	-0.183726	-0.280517	-0.47799	-0.101022	0.398441	-0.0452177
HSERO_RS03815	HSERO_RS03815	type VI secretion protein	HSERO_RS03815 type VI secretion protein	-0.0110726	0.0669637	0.138732	0.0128663	0.0513852	0.040489	-0.0749065	0.0258494
HSERO_RS03820	HSERO_RS03820	hypothetical protein	HSERO_RS03820 hypothetical protein	0.0717201	0.117551	0.0672836	-0.00843326	0.220678	0.197796	-0.074178	0.195031
HSERO_RS03825	HSERO_RS03825	hypothetical protein	HSERO_RS03825 hypothetical protein	0.314323	-0.27913	-0.120706	-0.0856242	-0.0216578	-0.321549	-0.131598	-0.463939
HSERO_RS03830	HSERO_RS03830	hypothetical protein	HSERO_RS03830 hypothetical protein	0.012274	0.094898	-0.00884212	-0.028162	-0.144001	-0.312928	-0.0582952	-0.0383052
HSERO_RS03840	HSERO_RS03840	hypothetical protein	HSERO_RS03840 hypothetical protein	0.242913	0.331196	0.305611	-0.192821	0.0385689	-0.372234	0.229212	-0.382352
HSERO_RS03845	HSERO_RS03845	hypothetical protein	HSERO_RS03845 hypothetical protein	-0.12044	-0.459396	-0.270705	-0.378107	0.0987258	-0.0743178	0.212514	0.163378
HSERO_RS03850	HSERO_RS03850	class III aminotransferase	HSERO_RS03850 class III aminotransferase	0.0517176	0.00145634	-0.0514106	-0.201463	0.12611	-0.0958143	0.00366874	0.133428
HSERO_RS03855	HSERO_RS03855	hypothetical protein	HSERO_RS03855 hypothetical protein	0.184118	0.17064	0.201965	0.114147	0.00315608	-0.159684	0.254572	0.0777298
HSERO_RS03860	HSERO_RS03860	hypothetical protein	HSERO_RS03860 hypothetical protein	-0.202209	0.340328	0.434369	-0.402587	-0.0563325	-0.197593	-0.45207	-0.162436
HSERO_RS03865	HSERO_RS03865	hypothetical protein	HSERO_RS03865 hypothetical protein	0.0786988	0.404466	0.00522963	-0.106213	-0.392263	-0.28454	-0.00527661	-0.246522
HSERO_RS03870	HSERO_RS03870	hypothetical protein	HSERO_RS03870 hypothetical protein	0.430455	-0.0108245	0.444274	0.044875	-0.0718966	0.0825878	-0.116407	0.367606
HSERO_RS03875	HSERO_RS03875	hypothetical protein	HSERO_RS03875 hypothetical protein	0.47373	0.268827	0.189512	0.561244	-0.870376	0.553697	1.02442	-0.296037
HSERO_RS03880	HSERO_RS03880	hypothetical protein	HSERO_RS03880 hypothetical protein	-0.51571	0.130035	0.00509038	0.199055	0.643586	0.19718	-0.802688	0.462688
HSERO_RS03885	HSERO_RS03885	hypothetical protein	HSERO_RS03885 hypothetical protein	0.226639	0.18137	0.12881	-0.0788397	0.248715	0.243566	0.108591	0.127926
HSERO_RS03890	HSERO_RS03890	hypothetical protein	HSERO_RS03890 hypothetical protein	0.201265	-0.098586	0.335435	-0.069654	0.110693	0.0493823	0.130283	0.0717686
HSERO_RS03895	HSERO_RS03895	SAM-dependent methyltransferase	HSERO_RS03895 SAM-dependent methyltransferase	0.15512	0.141877	0.24411	-0.0392152	0.089933	-0.268825	0.149635	-0.0141659
HSERO_RS03905	HSERO_RS03905	RNA polymerase subunit sigma-24	HSERO_RS03905 RNA polymerase subunit sigma-24	0.435373	-0.252182	-0.178168	0.584963	0.053829	0.0783345	0.332749	0.506467
HSERO_RS03910	HSERO_RS03910	hypothetical protein	HSERO_RS03910 hypothetical protein	-0.503618	-0.24715	0.142172	-0.452967	-0.4824	-0.373397	0.263399	-0.0138268
HSERO_RS03915	HSERO_RS03915	hypothetical protein	HSERO_RS03915 hypothetical protein	-0.258019	0.918527	0.749433	0.491588	0.395733	0.276718	-0.703612	0.74223
HSERO_RS03920	HSERO_RS03920	hypothetical protein	HSERO_RS03920 hypothetical protein	0.772149	0.0841007	0.668362	0.0707086	0.203189	0.125565	0.105476	0.101197
HSERO_RS03925	HSERO_RS03925	hypothetical protein	HSERO_RS03925 hypothetical protein	-0.382905	0.591757	-0.304779	-0.202014	0.0260343	-0.0527818	-0.0650828	0.329866
HSERO_RS03930	HSERO_RS03930	hypothetical protein	HSERO_RS03930 hypothetical protein	0.171412	0.310836	0.257895	0.0114391	-0.216722	-0.174859	0.221013	0.0078958
HSERO_RS03935	HSERO_RS03935	type III secretion protein	HSERO_RS03935 type III secretion protein	0.0322721	0.262815	0.175597	-0.121332	0.00635949	0.0499319	0.123816	-0.067128
HSERO_RS03940	HSERO_RS03940	hypothetical protein	HSERO_RS03940 hypothetical protein	0.146342	0.0176243	0.147503	0.0483708	-0.287223	0.22331	0.0438473	0.0716441
HSERO_RS03950	HSERO_RS03950	type III secretion HrpQ protein	HSERO_RS03950 type III secretion HrpQ protein	-0.00350205	0.109088	0.107222	0.366339	0.187368	0.638834	0.736828	0.584941
HSERO_RS03955	HSERO_RS03955	ATP synthase	HSERO_RS03955 ATP synthase	0.289241	0.0824385	0.275348	-0.0133965	0.113432	0.155775	0.120562	-0.0662292
HSERO_RS03960	HSERO_RS03960	hypothetical protein	HSERO_RS03960 hypothetical protein	0.275047	0.139233	0.491862	0.119044	0.0423473	0.182904	0.0050853	0.0992794
HSERO_RS03965	HSERO_RS03965	hypothetical protein	HSERO_RS03965 hypothetical protein	-0.0898192	0.0905706	-0.0541601	0.245848	-0.208147	0.200875	-0.372879	0.098406
HSERO_RS03970	HSERO_RS03970	hypothetical protein	HSERO_RS03970 hypothetical protein	0.359817	0.0833246	-0.0256209	0.163007	0.0297212	0.316386	0.173125	0.205507
HSERO_RS03975	HSERO_RS03975	flagellar biosynthesis protein FliP	HSERO_RS03975 flagellar biosynthesis protein FliP	0.0269721	-0.354308	-0.431442	0.298736	-0.252147	0.0304473	0.00889867	0.120028
HSERO_RS03980	HSERO_RS03980	type III secretion HrcS protein	HSERO_RS03980 type III secretion HrcS protein	-0.193003	0.0362872	0.304262	0.104137	0.257531	0.463667	0.0345181	0.047443
HSERO_RS03985	HSERO_RS03985	type III secretion protein	HSERO_RS03985 type III secretion protein	0.0448031	-0.109466	-0.0458251	0.241359	0.120365	0.0704401	0.302468	0.201283
HSERO_RS03990	HSERO_RS03990	type III secretion protein	HSERO_RS03990 type III secretion protein	0.104798	0.112748	0.0511001	0.0279107	-0.216833	-0.0909237	0.160205	-0.150185
HSERO_RS03995	HSERO_RS03995	hypothetical protein	HSERO_RS03995 hypothetical protein	0.641696	0.531879	0.148732	-0.135256	-0.177547	-0.215673	-0.274341	0.139002
HSERO_RS04000	HSERO_RS04000	type III secretion protein	HSERO_RS04000 type III secretion protein	-0.190486	-0.254486	-0.208327	0.120564	0.272004	-0.0386025	-0.0549646	-0.30024
HSERO_RS04005	HSERO_RS04005	type III secretion protein	HSERO_RS04005 type III secretion protein	-0.0734361	-0.218458	0.539834	-0.0561046	0.406044	0.680903	-0.487861	0.10346
HSERO_RS04010	HSERO_RS04010	hypothetical protein	HSERO_RS04010 hypothetical protein	0.191624	0.0676017	0.220069	0.112226	0.0781207	0.241953	0.0527577	0.0168825
HSERO_RS04015	HSERO_RS04015	flagellar biosynthesis/type III secretory pathway protein	HSERO_RS04015 flagellar biosynthesis/type III secretory pathway protein	0.435828	0.255939	0.0716924	0.229535	0.285775	0.290568	0.351049	0.66968
HSERO_RS04025	HSERO_RS04025	hypothetical protein	HSERO_RS04025 hypothetical protein	-0.10654	-0.0618066	-0.868258	-0.134245	-0.0672717	0.187364	0.290466	0.672045
HSERO_RS04030	HSERO_RS04030	type II/III HrcC transmembrane protein	HSERO_RS04030 type II/III HrcC transmembrane protein	0.155381	0.00792572	-0.0467576	-0.0996051	-0.0211545	0.201649	0.376716	0.172761
HSERO_RS04035	HSERO_RS04035	toxin	HSERO_RS04035 toxin	0.231135	0.083126	0.0292322	0.127724	0.040119	0.260325	-0.0129952	-0.125153
HSERO_RS04040	HSERO_RS04040	pilus assembly protein	HSERO_RS04040 pilus assembly protein	0.19074	0.121179	0.180157	-0.0218904	-0.0841785	0.0810088	0.00991102	0.0358809
HSERO_RS04045	HSERO_RS04045	pilus assembly protein	HSERO_RS04045 pilus assembly protein	0.0305908	0.310519	0.811443	-0.116765	0.47212	0.296757	0.486123	0.245834
HSERO_RS04050	HSERO_RS04050	type IV Tfp pilus assembly PilP protein	HSERO_RS04050 type IV Tfp pilus assembly PilP protein	-0.307298	0.373117	0.34897	0.199942	0.170552	0.202423	-0.294665	0.335249
HSERO_RS04055	HSERO_RS04055	secretion system protein E	HSERO_RS04055 secretion system protein E	0.136918	0.0724569	0.445268	-0.0169973	0.0805575	-0.109397	0.0624205	-0.136802
HSERO_RS04060	HSERO_RS04060	type II secretion system protein F	HSERO_RS04060 type II secretion system protein F	0.228104	0.106618	0.436655	0.203018	-0.055992	-0.078916	0.0109762	0.0219266
HSERO_RS04065	HSERO_RS04065	pilus biosynthesis protein PilS	HSERO_RS04065 pilus biosynthesis protein PilS	-0.104661	-0.285372	-0.169502	-0.0335038	0.00135849	0.147916	0.00226352	0.0959119
HSERO_RS04070	HSERO_RS04070	hypothetical protein	HSERO_RS04070 hypothetical protein	0.294476	0.166524	-0.151511	0.0550952	-0.230109	0.0609712	0.295705	0.0883128
HSERO_RS04075	HSERO_RS04075	type IV prepilin PilV protein	HSERO_RS04075 type IV prepilin PilV protein	0.175029	0.23694	0.131419	-0.00392536	-0.153371	0.205992	0.0820736	0.247665
HSERO_RS04080	HSERO_RS04080	invasion protein	HSERO_RS04080 invasion protein	0.218776	0.124339	0.249257	0.0581614	-0.0627676	-0.00847088	-0.0537514	0.0302679
HSERO_RS04090	HSERO_RS04090	molecular chaperone Tir	HSERO_RS04090 molecular chaperone Tir	0.0505973	-0.11304	-0.0406667	-0.107762	-0.166811	0.281419	0.113346	0.218872
HSERO_RS04095	HSERO_RS04095	hypothetical protein	HSERO_RS04095 hypothetical protein	0.214773	0.0840916	0.215194	-0.162286	-0.140732	0.174674	0.0486308	0.01062
HSERO_RS04100	HSERO_RS04100	phosphoribosyltransferase	HSERO_RS04100 phosphoribosyltransferase	-0.0650951	0.29452	0.0828083	-0.16326	-0.233234	0.10439	0.273008	0.207541
HSERO_RS04105	HSERO_RS04105	hypothetical protein	HSERO_RS04105 hypothetical protein	0.0154893	-0.0829839	-0.431879	0.225453	0.116788	0.0277959	-0.459802	0.139583
HSERO_RS04110	HSERO_RS04110	hypothetical protein	HSERO_RS04110 hypothetical protein	0.116714	-0.0445172	0.0322614	-0.116292	0.0356501	-0.106726	0.0962634	0.114344
HSERO_RS04120	HSERO_RS04120	hypothetical protein	HSERO_RS04120 hypothetical protein	0.347705	0.645118	0.624601	0.285896	0.1865	0.337152	0.057111	0.15025
HSERO_RS04125	HSERO_RS04125	LysR family transcriptional regulator	HSERO_RS04125 LysR family transcriptional regulator	0.0769683	0.137171	0.069174	-0.0205982	0.0156675	0.211216	0.0492193	0.274293
HSERO_RS04130	HSERO_RS04130	proline/betaine transporter	HSERO_RS04130 proline/betaine transporter	0.0948449	0.00822011	0.256815	-0.0390329	0.0285465	0.0753977	0.207499	0.091674
HSERO_RS04135	HSERO_RS04135	amidohydrolase	HSERO_RS04135 amidohydrolase	-0.922228	-0.966334	-0.973162	0.574074	0.347262	-0.0599092	-0.0610589	0.841424
HSERO_RS04140	HSERO_RS04140	glutaminase	HSERO_RS04140 glutaminase	0.201757	-0.172084	0.038867	0.0158658	0.0559239	0.306483	0.40089	0.327288
HSERO_RS04145	HSERO_RS04145	hisitidine kinase	HSERO_RS04145 hisitidine kinase	-0.187128	-0.0331854	0.0397262	0.207452	0.198708	-0.145163	0.122018	0.41976
HSERO_RS04150	HSERO_RS04150	hypothetical protein	HSERO_RS04150 hypothetical protein	-0.297992	0.203532	-0.067131	-0.356803	0.303153	-1.0254	-0.400246	-0.461444
HSERO_RS04155	HSERO_RS04155	hypothetical protein	HSERO_RS04155 hypothetical protein	-0.327448	-0.363832	0.309349	-0.730995	-0.591284	-0.202274	-0.164676	0.347621
HSERO_RS04160	HSERO_RS04160	hypothetical protein	HSERO_RS04160 hypothetical protein	0.183711	0.0111777	-0.102953	0.025166	0.0207447	-0.00787017	0.0378452	0.0912053
HSERO_RS04165	HSERO_RS04165	hypothetical protein	HSERO_RS04165 hypothetical protein	0.00940275	-0.265956	0.667566	0.126651	0.615785	0.434476	-0.0318771	0.32558
HSERO_RS04170	HSERO_RS04170	hypothetical protein	HSERO_RS04170 hypothetical protein	0.461694	0.260656	-0.289472	0.108797	0.62845	0.767675	0.325133	0.468701
HSERO_RS04175	HSERO_RS04175	hypothetical protein	HSERO_RS04175 hypothetical protein	-0.180279	0.0174405	0.0743553	0.0920334	-0.123097	0.317519	0.240149	0.0504895
HSERO_RS04190	HSERO_RS04190	DNA mismatch repair protein	HSERO_RS04190 DNA mismatch repair protein	-0.108664	0.229523	-0.317294	-0.247904	-0.046528	-0.0106659	0.11571	-0.18304
HSERO_RS04195	HSERO_RS04195	methyl-accepting chemotaxis protein	HSERO_RS04195 methyl-accepting chemotaxis protein	0.13381	-0.0258987	0.233669	-0.0310184	-0.117193	-0.0520654	-0.13894	-0.117669
HSERO_RS04200	HSERO_RS04200	diguanylate cyclase	HSERO_RS04200 diguanylate cyclase	0.0791083	0.00648923	0.127843	0.136429	0.0898912	0.0776135	-0.144696	0.00352899
HSERO_RS04205	HSERO_RS04205	membrane protein	HSERO_RS04205 membrane protein	-0.0180426	0.204549	0.113162	-0.263339	-0.0418966	-0.0966265	-0.0264913	-0.203889
HSERO_RS04220	HSERO_RS04220	epoxyqueuosine reductase	HSERO_RS04220 epoxyqueuosine reductase	-0.0154591	0.457604	0.25797	-0.321299	-0.124522	-0.985351	0.0545834	0.269996
HSERO_RS04225	HSERO_RS04225	permease	HSERO_RS04225 permease	-0.0739721	-0.201217	-0.303803	-0.000766911	0.334862	0.668283	0.409089	0.452759
HSERO_RS04230	HSERO_RS04230	LuxR family transcriptional regulator	HSERO_RS04230 LuxR family transcriptional regulator	0.0633683	-0.151408	0.167028	0.567487	0.2639	0.119231	0.203845	0.471588
HSERO_RS04235	HSERO_RS04235	C4-dicarboxylate ABC transporter	HSERO_RS04235 C4-dicarboxylate ABC transporter	-0.00232937	-0.00213213	0.118928	0.168264	0.0224295	0.144353	0.143138	-0.0604356
HSERO_RS04240	HSERO_RS04240	C4-dicarboxylate ABC transporter	HSERO_RS04240 C4-dicarboxylate ABC transporter	-0.0455053	-0.112632	-0.378175	-0.0745975	-0.347809	0.00816966	0.199388	-0.0688391
HSERO_RS04245	HSERO_RS04245	C4-dicarboxylate ABC transporter permease	HSERO_RS04245 C4-dicarboxylate ABC transporter permease	-0.122678	-0.0944599	0.188258	0.373851	0.222836	-0.0476403	0.287309	0.291851
HSERO_RS04250	HSERO_RS04250	C4-dicarboxylate ABC transporter permease	HSERO_RS04250 C4-dicarboxylate ABC transporter permease	0.0538068	0.0405491	0.134797	0.165193	-0.0848133	-0.0429942	-0.100963	0.0770726
HSERO_RS04255	HSERO_RS04255	hypothetical protein	HSERO_RS04255 hypothetical protein	0.0159149	-0.00941108	-0.0753241	-0.287712	-0.0601773	-0.103984	-0.0240572	-0.120676
HSERO_RS04260	HSERO_RS04260	cysteine methyltransferase	HSERO_RS04260 cysteine methyltransferase	0.226982	-0.0602596	0.0226565	0.00225039	-0.0460919	-0.43371	-0.286461	-0.149436
HSERO_RS04265	HSERO_RS04265	tyrosine recombinase XerD	HSERO_RS04265 tyrosine recombinase XerD	-0.0978754	-0.365022	-0.5314	0.891514	0.138011	0.712957	0.315166	0.259591
HSERO_RS04270	HSERO_RS04270	membrane protein	HSERO_RS04270 membrane protein	-0.156607	-0.457159	0.246573	-0.342609	-0.264476	-0.519287	-0.0847592	-0.235302
HSERO_RS04285	HSERO_RS04285	glycosyl transferase	HSERO_RS04285 glycosyl transferase	-0.000642984	0.0575494	0.22276	-0.238602	-0.0969426	-0.151495	-0.121975	-0.208046
HSERO_RS04290	HSERO_RS04290	DNA-binding protein	HSERO_RS04290 DNA-binding protein	-0.212601	0.0329706	-0.0282963	-0.30189	-0.130026	0.316786	-0.272628	-0.149496
HSERO_RS04295	HSERO_RS04295	diguanylate cyclase	HSERO_RS04295 diguanylate cyclase	0.121351	0.0437139	-0.0279987	0.142364	-0.0700828	-0.0103162	0.0350209	-0.120514
HSERO_RS04300	HSERO_RS04300	multidrug transporter MatE	HSERO_RS04300 multidrug transporter MatE	-0.126541	0.0995102	-0.0399627	-0.133909	-0.0832239	-0.0864496	-0.153639	-0.00303455
HSERO_RS04325	HSERO_RS04325	helicase I	HSERO_RS04325 helicase I	-1.99145	-1.48105	-2.46446	-0.686054	-1.283	-1.75287	-1.83592	-0.975704
HSERO_RS04330	HSERO_RS04330	ATP-dependent exonuclease	HSERO_RS04330 ATP-dependent exonuclease	-1.249	-0.975058	-1.47799	-0.721984	-1.02095	-1.28511	-0.718542	-0.67551
HSERO_RS04335	HSERO_RS04335	sodium:proton antiporter	HSERO_RS04335 sodium:proton antiporter	-0.92147	-0.108435	-2.14225	-0.00414456	-0.283937	-0.787353	-0.711136	-0.076887
HSERO_RS04340	HSERO_RS04340	gamma-glutamyl ligase	HSERO_RS04340 gamma-glutamyl ligase	-0.0945325	0.0942027	-0.32194	-0.310118	0.146457	0.0542929	-0.115382	0.00977207
HSERO_RS04345	HSERO_RS04345	membrane protein	HSERO_RS04345 membrane protein	-0.0915332	-0.130952	-0.0628895	-0.170395	0.00273634	-0.06055	0.0355145	-0.195197
HSERO_RS04355	HSERO_RS04355	aspartyl-tRNA amidotransferase subunit B	HSERO_RS04355 aspartyl-tRNA amidotransferase subunit B	-0.272708	-0.0629586	0.105352	-5.73494e-05	-0.0537484	0.412888	0.190571	0.180586
HSERO_RS04375	HSERO_RS04375	hypothetical protein	HSERO_RS04375 hypothetical protein	-0.221433	-0.114565	-0.133983	0.0114601	-0.129592	0.038817	-0.0695596	-0.0298225
HSERO_RS04380	HSERO_RS04380	hypothetical protein	HSERO_RS04380 hypothetical protein	-0.133313	-0.0419347	0.0753862	0.0525355	0.00859962	-0.025519	-0.255858	-0.206727
HSERO_RS04385	HSERO_RS04385	replication protein	HSERO_RS04385 replication protein	0.0815224	0.0609543	0.1528	0.116714	-0.0816344	-0.133153	0.0614929	0.259824
HSERO_RS04390	HSERO_RS04390	hypothetical protein	HSERO_RS04390 hypothetical protein	-0.00225197	0.234688	0.431673	0.123054	0.294956	-0.0239679	-0.0661471	-0.261913
HSERO_RS04400	HSERO_RS04400	transcriptional regulator	HSERO_RS04400 transcriptional regulator	-0.0802838	-0.107491	-0.00143159	-0.266211	0.110926	0.0366349	-0.0787491	-0.0759212
HSERO_RS04405	HSERO_RS04405	transcriptional regulator	HSERO_RS04405 transcriptional regulator	0.0118601	0.0492166	-0.147696	0.0748134	0.275696	0.33511	0.441428	-0.0419118
HSERO_RS04410	HSERO_RS04410	hypothetical protein	HSERO_RS04410 hypothetical protein	-0.044318	-0.304288	-0.103028	0.00608403	-0.00312255	-0.180166	-0.297062	-0.469078
HSERO_RS04415	HSERO_RS04415	hypothetical protein	HSERO_RS04415 hypothetical protein	-0.20315	-0.0664	0.00183918	-0.119058	-0.013693	-0.192318	-0.11315	-0.0826903
HSERO_RS04425	HSERO_RS04425	phage-encoded membrane protein	HSERO_RS04425 phage-encoded membrane protein	-0.0724497	-0.164452	-0.0977968	0.0057393	-0.0411972	-0.0133064	0.119044	0.0504932
HSERO_RS04430	HSERO_RS04430	phage late control protein	HSERO_RS04430 phage late control protein	-0.0831097	0.0914757	-0.162027	0.0130931	-0.0107704	-0.0352747	0.0033471	0.17297
HSERO_RS04435	HSERO_RS04435	oxidoreductase	HSERO_RS04435 oxidoreductase	-0.332405	0.11351	-0.412439	0.235261	-0.331006	-0.226079	-0.127426	-0.173102
HSERO_RS04440	HSERO_RS04440	tail protein	HSERO_RS04440 tail protein	-0.0588376	-0.123658	-0.11214	0.0601677	-0.000256816	0.0550043	-0.0433373	0.026715
HSERO_RS04445	HSERO_RS04445	hypothetical protein	HSERO_RS04445 hypothetical protein	-0.0855755	-0.207759	-0.10998	0.533863	0.575759	-0.0417954	0.541474	0.0308268
HSERO_RS04450	HSERO_RS04450	hypothetical protein	HSERO_RS04450 hypothetical protein	0.0850527	0.267221	-0.0990863	-0.466431	0.179389	0.0745901	-0.188206	0.307838
HSERO_RS04455	HSERO_RS04455	major tail tube protein	HSERO_RS04455 major tail tube protein	0.224338	0.369844	-0.182217	-0.102886	0.147417	0.00518394	-0.110915	-0.169284
HSERO_RS04460	HSERO_RS04460	tail sheath protein	HSERO_RS04460 tail sheath protein	-0.248401	-0.0653415	-0.0271062	0.184385	-0.126469	-0.0509099	0.137609	0.116808
HSERO_RS04470	HSERO_RS04470	hypothetical protein	HSERO_RS04470 hypothetical protein	0.0910034	-0.22143	-0.0473625	0.207975	0.361742	-0.195814	0.0932814	-0.367572
HSERO_RS04475	HSERO_RS04475	tail fiber assembly protein	HSERO_RS04475 tail fiber assembly protein	-0.458614	-0.0922781	-0.250524	0.752961	0.16668	0.334217	-0.1657	0.584603
HSERO_RS04480	HSERO_RS04480	tail protein	HSERO_RS04480 tail protein	-0.121271	0.0212405	0.0121893	-0.0687362	-0.0907183	-0.0120477	0.246122	0.148144
HSERO_RS04485	HSERO_RS04485	tail protein	HSERO_RS04485 tail protein	-0.0322049	-0.166735	0.150854	0.139296	-0.092823	-0.261581	-0.115457	0.0105563
HSERO_RS04490	HSERO_RS04490	baseplate assembly protein	HSERO_RS04490 baseplate assembly protein	-0.132974	-0.154139	-0.158032	0.103799	-0.0589598	-0.091235	-0.204672	0.106544
HSERO_RS04500	HSERO_RS04500	oxidoreductase	HSERO_RS04500 oxidoreductase	-0.116478	-0.228405	0.117726	-0.306831	0.0277626	-0.0102593	-0.201317	-0.184928
HSERO_RS04505	HSERO_RS04505	hypothetical protein	HSERO_RS04505 hypothetical protein	0.268962	-0.00261219	0.377978	0.326697	-0.0269646	-0.046698	0.352554	-0.311238
HSERO_RS04510	HSERO_RS04510	tail protein	HSERO_RS04510 tail protein	-0.0624024	-0.062588	-0.35634	0.00898544	0.190164	-0.161964	0.301167	0.0756577
HSERO_RS04515	HSERO_RS04515	tail fiber protein	HSERO_RS04515 tail fiber protein	-0.184116	-0.225324	-0.422608	0.297429	0.217097	0.153013	-0.0747165	0.285482
HSERO_RS04520	HSERO_RS04520	lysozyme	HSERO_RS04520 lysozyme	-0.153212	-0.359471	-0.32223	0.0775118	0.286306	0.0206676	-0.0960243	0.242133
HSERO_RS04525	HSERO_RS04525	lysozyme	HSERO_RS04525 lysozyme	-0.419405	0.20657	-0.247295	0.0747257	0.186183	0.231793	0.326856	0.136415
HSERO_RS04530	HSERO_RS04530	hypothetical protein	HSERO_RS04530 hypothetical protein	-0.162557	0.0536222	-0.497886	0.0731123	-0.229311	-1.02944	-0.656583	-0.162167
HSERO_RS04535	HSERO_RS04535	tail protein X	HSERO_RS04535 tail protein X	-0.43624	-0.66646	-0.285879	0.186152	-0.172676	0.089756	-0.037568	0.171122
HSERO_RS04540	HSERO_RS04540	head protein	HSERO_RS04540 head protein	0.0159672	0.0803933	0.11699	0.313948	-0.0891324	0.100617	-0.0955131	-0.0868984
HSERO_RS04545	HSERO_RS04545	integrase	HSERO_RS04545 integrase	0.244565	-0.372169	-0.706357	0.442127	0.266048	0.0637694	0.548016	0.40869
HSERO_RS04550	HSERO_RS04550	capsid protein	HSERO_RS04550 capsid protein	-0.257455	-0.679722	-0.112331	0.106445	0.528104	-0.291597	-0.328802	-0.151931
HSERO_RS04555	HSERO_RS04555	capsid protein	HSERO_RS04555 capsid protein	0.00402066	0.118371	-0.399794	0.361401	0.239339	0.472924	-0.00249395	0.511616
HSERO_RS04560	HSERO_RS04560	terminase	HSERO_RS04560 terminase	-0.0110726	0.0643333	-0.0270789	0.122864	0.133955	-0.0882325	0.143822	0.202399
HSERO_RS04565	HSERO_RS04565	bacteriophage capsid portal protein	HSERO_RS04565 bacteriophage capsid portal protein	-0.0107765	-0.165743	-0.0687414	-0.0159066	-0.113115	-0.117046	-0.268298	0.181002
HSERO_RS04570	HSERO_RS04570	hypothetical protein	HSERO_RS04570 hypothetical protein	-0.0998804	-0.323838	-0.268793	-0.268112	-0.0486462	0.0886426	-0.0331932	-0.00184566
HSERO_RS04575	HSERO_RS04575	receiver domain-containing protein	HSERO_RS04575 receiver domain-containing protein	-0.169467	-0.00404714	-0.173187	-0.268029	-0.135355	-0.160205	-0.118959	-0.033544
HSERO_RS04580	HSERO_RS04580	hypothetical protein	HSERO_RS04580 hypothetical protein	-0.348931	-0.250727	-0.31749	-0.120873	-0.147205	0.117139	-0.137914	-0.0482587
HSERO_RS04585	HSERO_RS04585	hypothetical protein	HSERO_RS04585 hypothetical protein	-0.168531	-0.213562	-0.131956	-0.0139469	-0.0120339	0.00635872	-0.178018	-0.0157195
HSERO_RS04590	HSERO_RS04590	hypothetical protein	HSERO_RS04590 hypothetical protein	-0.177084	-0.154462	-0.130147	-0.0409621	-0.0732671	-0.109077	-0.182572	0.00411963
HSERO_RS04595	HSERO_RS04595	hypothetical protein	HSERO_RS04595 hypothetical protein	-0.115927	-0.194439	-0.189506	-0.0415999	0.126794	-0.17235	0.0409449	0.0718485
HSERO_RS04600	HSERO_RS04600	hypothetical protein	HSERO_RS04600 hypothetical protein	0.055929	-0.115988	-0.098683	-0.186963	0.0206943	-0.20449	-0.0501038	-0.00158516
HSERO_RS04605	HSERO_RS04605	hypothetical protein	HSERO_RS04605 hypothetical protein	-0.33391	-0.227165	-0.180105	0.0576046	0.0175919	-0.0110676	-0.0461195	0.079655
HSERO_RS04610	HSERO_RS04610	hypothetical protein	HSERO_RS04610 hypothetical protein	-0.139203	-0.111379	-0.118393	-0.0782589	-0.10081	-0.147264	-0.0814824	-0.0872748
HSERO_RS04615	HSERO_RS04615	hypothetical protein	HSERO_RS04615 hypothetical protein	-0.0760073	-0.102096	-0.085374	-0.0366062	0.018805	-0.061501	0.00184625	-0.0502593
HSERO_RS04620	HSERO_RS04620	AraC family transcriptional regulator	HSERO_RS04620 AraC family transcriptional regulator	0.0222572	-0.0544501	-0.167643	-0.265644	-0.10849	0.00109077	-0.0547687	0.0283022
HSERO_RS04625	HSERO_RS04625	AMP-binding protein	HSERO_RS04625 AMP-binding protein	-0.226038	-0.307787	-0.180989	-0.087993	-0.241668	0.133723	-0.0689083	-0.266245
HSERO_RS04630	HSERO_RS04630	3-hydroxy-2-methylbutyryl-CoA dehydrogenase	HSERO_RS04630 3-hydroxy-2-methylbutyryl-CoA dehydrogenase	-0.108146	-0.0170881	0.0182871	-0.417277	0.00248563	-0.341523	-0.495049	-0.104913
HSERO_RS04635	HSERO_RS04635	acetyl-CoA acetyltransferase	HSERO_RS04635 acetyl-CoA acetyltransferase	0.0569021	-0.147326	-0.170599	-0.266203	-0.348282	-0.119586	-0.167154	-0.256032
HSERO_RS04640	HSERO_RS04640	butyryl-CoA dehydrogenase	HSERO_RS04640 butyryl-CoA dehydrogenase	-0.0132485	-0.422716	-0.387649	0.311324	0.347598	0.461005	0.0174749	-0.232777
HSERO_RS04645	HSERO_RS04645	AraC family transcriptional regulator	HSERO_RS04645 AraC family transcriptional regulator	0.291994	-0.337919	0.347569	-0.212023	-0.147646	-0.365977	-0.23073	-0.0456163
HSERO_RS04650	HSERO_RS04650	phenylacetaldoxime dehydratase	HSERO_RS04650 phenylacetaldoxime dehydratase	-0.0835758	-0.0122978	-0.0945894	-0.0315841	-0.00761145	0.121873	-0.125643	-0.0702104
HSERO_RS04655	HSERO_RS04655	hypothetical protein	HSERO_RS04655 hypothetical protein	-0.0575915	-0.117953	0.116989	0.00942596	0.0846796	0.229019	0.098993	0.384662
HSERO_RS04660	HSERO_RS04660	nitrile hydratase	HSERO_RS04660 nitrile hydratase	-0.0934796	-0.104808	-0.212039	-0.122834	0.0632083	-0.386526	-0.0134268	-0.0781247
HSERO_RS04665	HSERO_RS04665	nitrile hydratase	HSERO_RS04665 nitrile hydratase	-0.402741	-0.0735892	0.388309	-0.117893	0.0273809	0.123764	0.0665492	-0.072679
HSERO_RS04670	HSERO_RS04670	amidase	HSERO_RS04670 amidase	0.0184288	-0.0699527	-0.148023	-0.470442	0.0618991	-0.371837	-0.417603	-0.215541
HSERO_RS04675	HSERO_RS04675	hypothetical protein	HSERO_RS04675 hypothetical protein	0.111243	-0.0538472	-0.0815436	-0.175586	0.421756	0.214568	-0.130012	-0.399281
HSERO_RS04680	HSERO_RS04680	globin	HSERO_RS04680 globin	0.012627	0.0627552	-0.105155	-0.0688487	-0.109177	-0.0457124	-0.185908	-0.216242
HSERO_RS04685	HSERO_RS04685	hypothetical protein	HSERO_RS04685 hypothetical protein	-0.205006	0.0604606	-0.360494	-0.351209	-0.191849	-0.338764	0.00403816	-0.082816
HSERO_RS04690	HSERO_RS04690	acyl-CoA dehydrogenase	HSERO_RS04690 acyl-CoA dehydrogenase	-0.0519275	-0.0143064	-0.0389777	0.156232	-0.187481	0.0078187	0.185289	-0.0435491
HSERO_RS04695	HSERO_RS04695	AraC family transcriptional regulator	HSERO_RS04695 AraC family transcriptional regulator	-0.0353419	0.0399205	0.15458	0.115079	-0.0805556	-0.125052	-0.131546	-0.0414901
HSERO_RS04700	HSERO_RS04700	2-isopropylmalate synthase	HSERO_RS04700 2-isopropylmalate synthase	0.191728	-0.0584143	0.0500139	0.212408	-0.0568677	0.159753	-0.0671537	0.170097
HSERO_RS04705	HSERO_RS04705	AraC family transcriptional regulator	HSERO_RS04705 AraC family transcriptional regulator	0.0055372	0.233005	-0.582481	0.213255	-0.305243	-0.130414	0.177094	0.0421675
HSERO_RS04710	HSERO_RS04710	type VI secretion protein	HSERO_RS04710 type VI secretion protein	0.00179892	-0.0313077	-0.0603938	0.100531	0.00937619	0.0608144	0.0233102	-0.0952153
HSERO_RS04715	HSERO_RS04715	hypothetical protein	HSERO_RS04715 hypothetical protein	-0.166457	0.423384	0.116296	0.487294	0.226025	0.340282	-0.0125233	0.358592
HSERO_RS04730	HSERO_RS04730	LysR family transcriptional regulator	HSERO_RS04730 LysR family transcriptional regulator	0.204549	0.117752	-0.138681	0.0809328	0.124539	0.0757876	-0.165613	-0.0126957
HSERO_RS04735	HSERO_RS04735	phosphodiesterase	HSERO_RS04735 phosphodiesterase	-0.00256914	-0.0040767	0.0447556	-0.229615	0.0922441	0.139776	0.0728605	0.0393776
HSERO_RS04740	HSERO_RS04740	dienelactone hydrolase	HSERO_RS04740 dienelactone hydrolase	-0.10281	0.14189	-0.156356	-0.124649	-0.130911	-0.101294	-0.320286	-0.00144444
HSERO_RS04745	HSERO_RS04745	ligand-gated channel protein	HSERO_RS04745 ligand-gated channel protein	-0.208449	0.0611232	-0.152346	-0.0640357	0.133137	0.0515841	0.0218394	0.0568187
HSERO_RS04750	HSERO_RS04750	Fis family transcriptional regulator	HSERO_RS04750 Fis family transcriptional regulator	-0.105937	0.139503	0.260977	-0.0169973	0.0792906	-0.307974	0.133657	-0.339764
HSERO_RS04765	HSERO_RS04765	alkanesulfonate monooxygenase	HSERO_RS04765 alkanesulfonate monooxygenase	-0.0323686	-0.0440556	-0.0263263	0.17175	-0.068839	0.17296	0.0385343	0.204641
HSERO_RS04770	HSERO_RS04770	branched-chain amino acid ABC transporter ATP-binding protein	HSERO_RS04770 branched-chain amino acid ABC transporter ATP-binding protein	0.0475541	-0.0289396	0.191215	0.160191	0.054816	0.130218	0.0446518	-0.0791776
HSERO_RS04775	HSERO_RS04775	ABC transporter permease	HSERO_RS04775 ABC transporter permease	-0.0308886	-0.150612	-0.235314	-0.0665833	-0.0815983	0.0422425	0.0500977	-0.0395986
HSERO_RS04780	HSERO_RS04780	ABC transporter permease	HSERO_RS04780 ABC transporter permease	-0.0234832	-0.206223	0.137396	-0.43917	-0.245435	-0.337074	-0.333284	0.093698
HSERO_RS04785	HSERO_RS04785	ABC transporter permease	HSERO_RS04785 ABC transporter permease	0.014345	-0.278141	-0.219101	0.0374754	0.206355	0.213747	0.0839252	-0.169509
HSERO_RS04790	HSERO_RS04790	acyl-CoA dehydrogenase	HSERO_RS04790 acyl-CoA dehydrogenase	-0.187551	-0.0234998	0.118815	0.169748	-0.3986	-0.276511	-0.32987	-0.198641
HSERO_RS04795	HSERO_RS04795	branched-chain amino acid ABC transporter ATP-binding protein	HSERO_RS04795 branched-chain amino acid ABC transporter ATP-binding protein	-0.00216493	-0.0540649	-0.0437596	0.114654	-0.00678238	0.0548058	0.130885	-0.103761
HSERO_RS04800	HSERO_RS04800	LysR family transcriptional regulator	HSERO_RS04800 LysR family transcriptional regulator	-0.033063	-0.0765616	0.111639	0.127865	-0.113362	0.138123	-0.000111505	-0.0924018
HSERO_RS04805	HSERO_RS04805	3-hydroxyisobutyrate dehydrogenase	HSERO_RS04805 3-hydroxyisobutyrate dehydrogenase	0.101643	-0.0511884	0.142304	-0.30836	-0.308925	-0.212303	-0.166998	-0.0163403
HSERO_RS04810	HSERO_RS04810	aldehyde dehydrogenase	HSERO_RS04810 aldehyde dehydrogenase	0.251757	0.287647	0.360464	-0.145253	0.223899	-0.100189	-0.270258	-0.415014
HSERO_RS04815	HSERO_RS04815	membrane protein	HSERO_RS04815 membrane protein	0.0787322	0.000651004	0.242571	-0.224131	-0.217764	0.0869764	-0.0647435	-0.019049
HSERO_RS04820	HSERO_RS04820	C4-dicarboxylate ABC transporter	HSERO_RS04820 C4-dicarboxylate ABC transporter	0.230928	-0.0232468	0.0145562	-0.205746	-0.0383332	-0.0683809	-0.0103954	-0.073482
HSERO_RS04825	HSERO_RS04825	XRE family transcriptional regulator	HSERO_RS04825 XRE family transcriptional regulator	-0.263378	-0.130197	-0.0467511	-0.466287	0.218861	-0.0684408	-0.572215	0.583436
HSERO_RS04830	HSERO_RS04830	alcohol dehydrogenase	HSERO_RS04830 alcohol dehydrogenase	-0.0311679	0.118599	-0.208183	-0.0442557	0.281811	0.230538	0.0418513	0.259433
HSERO_RS04845	HSERO_RS04845	ABC transporter	HSERO_RS04845 ABC transporter	-0.133689	-0.257368	-0.278952	0.0822433	-0.642293	-0.398803	-0.0816849	-0.23398
HSERO_RS04850	HSERO_RS04850	ABC transporter ATP-binding protein	HSERO_RS04850 ABC transporter ATP-binding protein	-0.313864	-0.314965	-0.406912	0.313648	-0.177168	-0.390054	-0.103241	-0.214296
HSERO_RS04855	HSERO_RS04855	ABC transporter permease	HSERO_RS04855 ABC transporter permease	0.00445358	-0.36762	-0.549406	-0.309007	-0.77288	-0.180975	-0.830332	0.116809
HSERO_RS04860	HSERO_RS04860	sugar ABC transporter permease	HSERO_RS04860 sugar ABC transporter permease	-1.2746	0.0582143	0.0485543	0.2434	-0.758583	-1.52201	0.324533	-0.0147459
HSERO_RS04870	HSERO_RS04870	ABC transporter substrate-binding protein	HSERO_RS04870 ABC transporter substrate-binding protein	-0.426636	-0.467591	-0.28083	-0.335545	-0.325348	-0.265114	-0.264014	-0.199033
HSERO_RS04875	HSERO_RS04875	glycerol kinase	HSERO_RS04875 glycerol kinase	-0.387145	-0.592082	-0.630553	-0.224046	-0.112461	-0.0879088	-0.761968	-0.108776
HSERO_RS04880	HSERO_RS04880	phosphodiesterase	HSERO_RS04880 phosphodiesterase	-0.120712	-0.0017205	0.0758384	-0.144782	-0.07536	-0.100909	-0.110269	0.180848
HSERO_RS04885	HSERO_RS04885	chemotaxis protein	HSERO_RS04885 chemotaxis protein	-0.101612	-0.0771839	0.0945044	-0.405028	-0.0903711	-0.0709526	-0.154097	-0.192689
HSERO_RS04890	HSERO_RS04890	Fosmidomycin resistance protein	HSERO_RS04890 Fosmidomycin resistance protein	-0.285822	-0.067831	-0.130186	-0.159246	-0.296607	-0.077262	0.105538	-0.35692
HSERO_RS04895	HSERO_RS04895	AraC family transcriptional regulator	HSERO_RS04895 AraC family transcriptional regulator	0.0506295	-0.131615	-0.119411	0.0943776	0.0416127	-0.135153	-0.00709006	-0.0619242
HSERO_RS04900	HSERO_RS04900	hypothetical protein	HSERO_RS04900 hypothetical protein	-0.0113136	0.17396	0.055629	0.0441016	0.0701588	-0.0924251	-0.19213	0.14227
HSERO_RS04905	HSERO_RS04905	acyl-CoA dehydrogenase	HSERO_RS04905 acyl-CoA dehydrogenase	-0.106668	-0.0869957	-0.119563	-0.063643	-0.631841	-0.231711	-0.211828	-0.164213
HSERO_RS04910	HSERO_RS04910	acyltransferase	HSERO_RS04910 acyltransferase	-0.0110726	-0.312852	0.103285	0.419582	-0.104849	0.180023	0.156075	0.119599
HSERO_RS04925	HSERO_RS04925	hypothetical protein	HSERO_RS04925 hypothetical protein	-0.174822	-0.0435496	-0.152888	-0.00540035	-0.0120339	-0.0243958	0.0704254	-0.263809
HSERO_RS04930	HSERO_RS04930	hypothetical protein	HSERO_RS04930 hypothetical protein	0.0130261	-0.182224	0.0748472	-0.287581	-0.015037	-0.15941	-0.0249931	0.146349
HSERO_RS04935	HSERO_RS04935	aminoglycoside phosphotransferase	HSERO_RS04935 aminoglycoside phosphotransferase	0.151611	0.0812091	0.430115	-0.157432	-0.179911	-0.151306	-0.220838	-0.266277
HSERO_RS04940	HSERO_RS04940	TonB-denpendent receptor	HSERO_RS04940 TonB-denpendent receptor	0.216668	-0.104888	0.145416	-0.00320578	-0.428913	-0.229235	-0.220228	-0.078725
HSERO_RS04945	HSERO_RS04945	murein transglycosylase	HSERO_RS04945 murein transglycosylase	0.0839552	0.189115	0.289454	0.0576002	0.347178	0.0464368	0.249754	0.0932793
HSERO_RS04950	HSERO_RS04950	deacetylase	HSERO_RS04950 deacetylase	0.157083	-0.015082	0.214144	0.173283	-0.079212	0.119035	0.199848	0.211608
HSERO_RS04955	HSERO_RS04955	LysR family transcriptional regulator	HSERO_RS04955 LysR family transcriptional regulator	0.234613	0.423675	0.0465857	-0.108867	-0.252328	0.0148182	-0.193283	-0.0932168
HSERO_RS04960	HSERO_RS04960	major facilitator transporter	HSERO_RS04960 major facilitator transporter	-0.0938458	-0.017501	-0.0406996	-0.171018	0.0318574	-0.0699597	-0.0158368	-0.0891326
HSERO_RS04970	HSERO_RS04970	dioxygenase	HSERO_RS04970 dioxygenase	-0.412749	0.0426185	-0.108198	-0.076949	0.408046	0.340551	0.0957471	-0.168119
HSERO_RS04975	HSERO_RS04975	methionine ABC transporter permease	HSERO_RS04975 methionine ABC transporter permease	0.429127	0.500989	0.0246831	0.119019	0.0394206	0.281929	0.0544387	0.30674
HSERO_RS04980	HSERO_RS04980	methionine ABC transporter ATP-binding protein	HSERO_RS04980 methionine ABC transporter ATP-binding protein	0.190188	-0.0288987	0.114848	-0.131976	0.0669877	-0.13498	0.107523	0.0144925
HSERO_RS04985	HSERO_RS04985	porin	HSERO_RS04985 porin	0.0332822	-0.0185408	0.104086	-0.0688336	0.0562016	-0.115641	-0.051412	0.00397549
HSERO_RS05000	HSERO_RS05000	microcystin-dependent protein	HSERO_RS05000 microcystin-dependent protein	0.135639	0.195003	0.0233978	0.13011	0.0341605	0.0573091	0.0165499	0.015448
HSERO_RS05005	HSERO_RS05005	hypothetical protein	HSERO_RS05005 hypothetical protein	0.0975794	0.0875483	0.0246154	-0.269616	-0.0295511	-0.136494	-0.0397274	0.0317399
HSERO_RS05010	HSERO_RS05010	filamentous hemagglutinin outer membrane protein	HSERO_RS05010 filamentous hemagglutinin outer membrane protein	-0.0262322	0.000259086	0.10638	0.037863	0.0443628	-0.04451	0.00581854	0.0601571
HSERO_RS05015	HSERO_RS05015	hemin transporter	HSERO_RS05015 hemin transporter	-0.0212729	-0.0985536	-0.0967194	-0.142823	0.0889039	0.162568	0.0666519	0.0541513
HSERO_RS05020	HSERO_RS05020	transcriptional regulator	HSERO_RS05020 transcriptional regulator	0.318653	0.284161	-0.0160745	0.354366	0.24746	0.160229	0.122967	0.0257491
HSERO_RS05025	HSERO_RS05025	hypothetical protein	HSERO_RS05025 hypothetical protein	-0.0986177	0.15805	-0.0982396	0.0192925	0.00165443	-0.116608	0.159351	-0.119965
HSERO_RS05030	HSERO_RS05030	hydrolase	HSERO_RS05030 hydrolase	-0.0429454	0.00166962	0.104766	-0.183837	0.0957569	0.138498	-0.0857219	0.0643833
HSERO_RS05035	HSERO_RS05035	glyoxalase	HSERO_RS05035 glyoxalase	0.187979	-0.225074	-0.250736	0.315033	-0.0988492	-0.14038	0.0564627	0.169465
HSERO_RS05040	HSERO_RS05040	(2Fe-2S)-binding protein	HSERO_RS05040 (2Fe-2S)-binding protein	-0.424925	-0.506083	-0.581293	-0.284364	0.20714	-0.452626	0.148737	-0.5211
HSERO_RS05045	HSERO_RS05045	hypothetical protein	HSERO_RS05045 hypothetical protein	0.0871725	0.0418531	0.228772	0.121959	0.0136466	0.123201	0.177865	0.153813
HSERO_RS05050	HSERO_RS05050	MFS transporter	HSERO_RS05050 MFS transporter	0.0606996	-0.0503865	0.00864292	-0.0550167	0.186026	0.0739581	0.177232	-0.0752983
HSERO_RS05055	HSERO_RS05055	cyclase	HSERO_RS05055 cyclase	-0.11315	0.205881	-0.227347	-0.0332706	0.22398	0.349867	-0.0556921	-0.0800893
HSERO_RS05060	HSERO_RS05060	cupin	HSERO_RS05060 cupin	-0.0326211	0.0499439	-0.0344596	-0.335001	0.199794	-0.00522901	0.145465	-0.0627472
HSERO_RS05065	HSERO_RS05065	2-keto-4-pentenoate hydratase	HSERO_RS05065 2-keto-4-pentenoate hydratase	0.240709	0.243921	0.124632	-0.211576	0.133972	-0.200423	0.0304871	0.287239
HSERO_RS05070	HSERO_RS05070	UDP-glucose 4-epimerase	HSERO_RS05070 UDP-glucose 4-epimerase	0.15401	-0.2708	-0.242804	0.078965	-0.089085	-0.120765	-0.105311	-0.0705986
HSERO_RS05075	HSERO_RS05075	diguanylate cyclase	HSERO_RS05075 diguanylate cyclase	-0.00769313	0.0828798	-0.0290728	-0.0908867	-0.0367855	-0.210739	-0.025179	-0.0683333
HSERO_RS05080	HSERO_RS05080	PEP-CTERM domain protein	HSERO_RS05080 PEP-CTERM domain protein	-0.133642	0.0800133	0.012481	0.109376	-0.0463581	-0.295326	0.149549	0.0382547
HSERO_RS05085	HSERO_RS05085	sugar ABC transporter permease	HSERO_RS05085 sugar ABC transporter permease	0.0191107	0.0704403	-0.111406	-0.252057	0.0456959	0.00858801	0.0815426	0.129512
HSERO_RS05090	HSERO_RS05090	sugar ABC transporter ATP-binding protein	HSERO_RS05090 sugar ABC transporter ATP-binding protein	0.175249	0.238549	0.312547	-0.160699	-0.0441428	-0.0887153	0.285947	-0.232435
HSERO_RS05095	HSERO_RS05095	LacI family transcription regulator	HSERO_RS05095 LacI family transcription regulator	0.0853483	0.342336	0.0994575	0.113533	0.109329	0.0678323	0.0677418	0.14806
HSERO_RS05100	HSERO_RS05100	sugar ABC transporter permease	HSERO_RS05100 sugar ABC transporter permease	0.0648039	-0.226117	0.107608	-0.139801	-0.0680797	-0.0427699	0.120606	-0.00229859
HSERO_RS05105	HSERO_RS05105	ribokinase	HSERO_RS05105 ribokinase	-0.00540044	-0.313539	-0.00730324	-0.279085	-0.215256	-0.226795	0.0916515	-0.26335
HSERO_RS05110	HSERO_RS05110	RbsD or FucU transport protein	HSERO_RS05110 RbsD or FucU transport protein	-0.149962	0.084444	0.0667369	-0.0348852	-0.00760004	-0.158024	0.0913085	-0.164933
HSERO_RS05115	HSERO_RS05115	aldehyde dehydrogenase	HSERO_RS05115 aldehyde dehydrogenase	-0.0478212	-0.0561706	-0.0344188	-0.0540317	0.00449426	-0.205496	-0.155722	0.102426
HSERO_RS05120	HSERO_RS05120	deoxyribose-phosphate aldolase	HSERO_RS05120 deoxyribose-phosphate aldolase	0.0422673	-0.0495067	0.244722	0.169287	-0.0362349	0.257568	0.00121332	0.0423246
HSERO_RS05125	HSERO_RS05125	DeoR family transcripitonal regulator	HSERO_RS05125 DeoR family transcripitonal regulator	-0.486211	-0.657395	-0.637567	0.355783	-0.0840804	-0.320046	-0.226406	-0.275797
HSERO_RS05130	HSERO_RS05130	methionine aminopeptidase	HSERO_RS05130 methionine aminopeptidase	-0.388683	0.0360959	0.0169091	-0.156196	-0.305956	-0.0319671	-0.0849863	0.00426579
HSERO_RS05135	HSERO_RS05135	ABC transporter permease	HSERO_RS05135 ABC transporter permease	0.412708	0.00844984	-0.0884999	-0.0490912	-0.232313	-0.261308	-0.187647	-0.0045577
HSERO_RS05140	HSERO_RS05140	MarR family transcriptional regulator	HSERO_RS05140 MarR family transcriptional regulator	0.00113184	0.642956	0.0616101	-0.134091	-0.281657	0.0820246	0.0392757	0.402959
HSERO_RS05145	HSERO_RS05145	amino acid ABC transporter permease	HSERO_RS05145 amino acid ABC transporter permease	0.177204	0.072747	0.0777219	0.0370521	0.130438	0.142635	-0.00346903	0.166654
HSERO_RS05150	HSERO_RS05150	galactonate dehydratase	HSERO_RS05150 galactonate dehydratase	0.324423	0.369283	0.0650566	0.311735	0.195889	0.0244712	0.132007	0.0735366
HSERO_RS05155	HSERO_RS05155	2-dehydro-3-deoxy-6-phosphogalactonate aldolase	HSERO_RS05155 2-dehydro-3-deoxy-6-phosphogalactonate aldolase	0.0747731	0.0118913	-0.473967	0.146261	-0.104633	-0.342106	-0.300076	-0.0569402
HSERO_RS05160	HSERO_RS05160	2-dehydro-3-deoxygalactonokinase	HSERO_RS05160 2-dehydro-3-deoxygalactonokinase	0.123843	-0.0905297	0.256345	-0.292122	0.110009	0.111875	0.0938538	-0.0478617
HSERO_RS05165	HSERO_RS05165	galactose-1-epimerase	HSERO_RS05165 galactose-1-epimerase	0.36611	0.545473	0.39026	0.049078	0.102709	-0.133874	0.127841	0.314489
HSERO_RS05170	HSERO_RS05170	LacI family transcription regulator	HSERO_RS05170 LacI family transcription regulator	0.157865	0.0267732	-0.021072	-0.256306	-0.0481588	0.247742	-0.359357	0.149142
HSERO_RS05175	HSERO_RS05175	sugar ABC transporter ATP-binding protein	HSERO_RS05175 sugar ABC transporter ATP-binding protein	0.109403	0.00478785	0.053622	0.0211826	-0.0424638	0.0411791	0.00151975	0.055876
HSERO_RS05180	HSERO_RS05180	sugar ABC transporter permease	HSERO_RS05180 sugar ABC transporter permease	0.395818	-0.0356734	-0.339958	0.288425	0.106029	0.0394695	0.392426	0.115047
HSERO_RS05185	HSERO_RS05185	ABC transporter permease	HSERO_RS05185 ABC transporter permease	0.229931	0.153348	0.182354	0.0216692	0.097318	0.0459416	0.253211	0.323327
HSERO_RS05190	HSERO_RS05190	sugar ABC transporter substrate-binding protein	HSERO_RS05190 sugar ABC transporter substrate-binding protein	-0.771804	-0.505965	-0.676578	-0.573942	-0.530356	0.07357	-0.73531	-0.506064
HSERO_RS05195	HSERO_RS05195	xylose ABC transporter ATP-binding protein	HSERO_RS05195 xylose ABC transporter ATP-binding protein	-0.452688	-0.878651	-0.733991	-0.299914	-0.221831	-0.0881748	-0.60623	-0.531055
HSERO_RS05200	HSERO_RS05200	ABC transporter permease	HSERO_RS05200 ABC transporter permease	-0.455807	-0.561651	-0.903223	-0.484491	-0.59768	0.0905016	-0.630568	-0.208344
HSERO_RS05205	HSERO_RS05205	dihydroxy-acid dehydratase	HSERO_RS05205 dihydroxy-acid dehydratase	-0.136126	-0.137189	-0.198737	0.239554	-0.114319	0.37731	0.257854	0.436968
HSERO_RS05210	HSERO_RS05210	3-oxoacyl-ACP reductase	HSERO_RS05210 3-oxoacyl-ACP reductase	0.0865728	-0.108639	-0.175746	-0.024624	-0.0230068	0.485253	0.221954	-0.0929814
HSERO_RS05215	HSERO_RS05215	LysR family transcriptional regulator	HSERO_RS05215 LysR family transcriptional regulator	-0.660884	-0.793063	-0.798543	-0.350205	-0.567108	0.0211735	-0.561585	-0.227072
HSERO_RS05220	HSERO_RS05220	porin	HSERO_RS05220 porin	0.218801	0.217	-0.16426	-0.134093	-0.111064	-0.178393	0.0778132	0.0797434
HSERO_RS05225	HSERO_RS05225	gluconolaconase	HSERO_RS05225 gluconolaconase	0.284397	0.157127	-0.117855	-0.0990385	-0.00305035	-0.14191	-0.120996	-0.268459
HSERO_RS05235	HSERO_RS05235	fuconate dehydratase	HSERO_RS05235 fuconate dehydratase	-0.295322	0.0183245	-0.423325	0.260249	-0.0944736	0.119955	0.0240005	0.0566825
HSERO_RS05240	HSERO_RS05240	short-chain dehydrogenase	HSERO_RS05240 short-chain dehydrogenase	-0.0905233	0.176297	-0.274692	-0.209421	0.0774991	-0.0808652	-0.10905	0.147499
HSERO_RS05245	HSERO_RS05245	hypothetical protein	HSERO_RS05245 hypothetical protein	0.137816	0.0252904	0.235062	-0.580533	0.151381	-0.493133	-0.352046	0.103258
HSERO_RS05250	HSERO_RS05250	D-ribose transporter ATP binding protein	HSERO_RS05250 D-ribose transporter ATP binding protein	-0.0759243	-0.00845299	-0.0610868	-0.115112	-0.328683	-0.20008	-0.0977711	0.0437429
HSERO_RS05255	HSERO_RS05255	ribose ABC transporter permease	HSERO_RS05255 ribose ABC transporter permease	-0.104721	-0.0560336	-0.136536	0.183157	-0.0391965	-0.0729469	0.0251752	-0.0822079
HSERO_RS05260	HSERO_RS05260	LacI family transcriptional regulator	HSERO_RS05260 LacI family transcriptional regulator	-0.0236453	0.128464	0.115583	-0.131791	-0.105581	-0.0445907	0.184664	0.0575079
HSERO_RS05265	HSERO_RS05265	amidohydrolase	HSERO_RS05265 amidohydrolase	0.098843	-0.178273	-0.0480759	0.274458	0.205806	0.123468	0.24799	0.172068
HSERO_RS05275	HSERO_RS05275	NADH-ubiquinone oxidoreductase subunit 6	HSERO_RS05275 NADH-ubiquinone oxidoreductase subunit 6	-0.0872886	0.382178	0.00652358	-0.0422666	0.092147	-0.0401849	0.142574	0.136134
HSERO_RS05280	HSERO_RS05280	hypothetical protein	HSERO_RS05280 hypothetical protein	0.133433	-0.00932221	-0.0883554	0.299301	0.0192402	0.269618	-0.462147	0.382341
HSERO_RS05285	HSERO_RS05285	cyclopropane-fatty-acyl-phospholipid synthase	HSERO_RS05285 cyclopropane-fatty-acyl-phospholipid synthase	0.115913	0.20772	0.214971	0.219366	0.284983	0.17372	0.23852	0.176306
HSERO_RS05300	HSERO_RS05300	isomerase	HSERO_RS05300 isomerase	0.198779	0.0988687	0.166906	-0.041248	-0.309871	-0.409499	-0.37361	-0.265277
HSERO_RS05310	HSERO_RS05310	AraC family transcriptional regulator	HSERO_RS05310 AraC family transcriptional regulator	-0.316033	-0.0337292	0.223815	0.358221	-0.354907	-0.238192	0.0690555	-0.119746
HSERO_RS05315	HSERO_RS05315	LacI family transcriptional regulator	HSERO_RS05315 LacI family transcriptional regulator	0.186917	-0.123229	0.0844024	-0.328407	0.240042	0.0999173	-0.391328	0.217679
HSERO_RS05320	HSERO_RS05320	ribonucleotide-diphosphate reductase subunit alpha	HSERO_RS05320 ribonucleotide-diphosphate reductase subunit alpha	0.222179	-0.138877	0.135189	0.18313	0.0945713	-0.180511	0.327966	-0.122377
HSERO_RS05325	HSERO_RS05325	ribose ABC transporter permease	HSERO_RS05325 ribose ABC transporter permease	0.853843	-0.0178918	-0.140428	0.00276529	0.571734	0.0905088	-0.372048	0.925067
HSERO_RS05330	HSERO_RS05330	glucose dehydrogenase	HSERO_RS05330 glucose dehydrogenase	-0.348041	-0.139166	-0.155456	-0.225616	0.118357	-0.359636	-0.574159	-0.177544
HSERO_RS05335	HSERO_RS05335	ribulokinase	HSERO_RS05335 ribulokinase	-0.190936	0.0203816	-0.113762	0.0713091	0.0084074	0.121841	0.0723247	-0.0385222
HSERO_RS05340	HSERO_RS05340	short-chain dehydrogenase	HSERO_RS05340 short-chain dehydrogenase	-0.539202	-0.448228	-0.252435	0.0566554	0.0298667	-0.467947	0.143176	-0.0425651
HSERO_RS05350	HSERO_RS05350	hypothetical protein	HSERO_RS05350 hypothetical protein	-0.0652775	0.0557273	-0.163078	0.217868	0.279596	-0.0810999	0.130005	0.305161
HSERO_RS05355	HSERO_RS05355	hypothetical protein	HSERO_RS05355 hypothetical protein	0.164864	0.152785	0.168254	0.00988713	0.18557	0.315067	0.152316	0.177391
HSERO_RS05360	HSERO_RS05360	AraC family transcriptional regulator	HSERO_RS05360 AraC family transcriptional regulator	0.361693	0.131229	0.276776	-0.292626	-0.355963	0.111016	-0.047736	-0.305317
HSERO_RS05365	HSERO_RS05365	transporter	HSERO_RS05365 transporter	0.0522978	0.306496	0.0335387	0.247987	-0.212402	0.256691	-0.137701	0.0786234
HSERO_RS05370	HSERO_RS05370	glutathione S-transferase	HSERO_RS05370 glutathione S-transferase	0.0163385	0.335397	0.267039	0.198312	0.252952	0.344044	-0.123459	0.173342
HSERO_RS05375	HSERO_RS05375	pyridoxamine 5'-phosphate oxidase	HSERO_RS05375 pyridoxamine 5'-phosphate oxidase	-0.240405	-0.027884	0.0255508	0.0965738	-0.159673	-0.140977	-0.0447315	-0.179203
HSERO_RS05380	HSERO_RS05380	LysR family transcriptional regulator	HSERO_RS05380 LysR family transcriptional regulator	-0.0516482	0.269189	-0.193005	0.587996	0.317556	-0.156817	-0.0695856	0.655739
HSERO_RS05385	HSERO_RS05385	prevent-host-death protein	HSERO_RS05385 prevent-host-death protein	-0.0286833	0.354647	-0.0347514	-0.346808	-0.0421743	0.0616588	0.0936864	-0.242098
HSERO_RS05390	HSERO_RS05390	twitching motility protein PilT	HSERO_RS05390 twitching motility protein PilT	-0.0583748	0.345605	0.208536	-0.520959	-0.295325	0.0627614	0.202034	0.103603
HSERO_RS05395	HSERO_RS05395	succinate-semialdehyde dehdyrogenase	HSERO_RS05395 succinate-semialdehyde dehdyrogenase	0.082678	-0.118466	-0.19732	-0.269482	0.356429	0.12583	-0.527491	0.302967
HSERO_RS05400	HSERO_RS05400	polyamine ABC transporter permease	HSERO_RS05400 polyamine ABC transporter permease	0.0533647	0.28743	0.247353	-0.019197	-0.119641	0.233543	0.101564	0.29059
HSERO_RS05405	HSERO_RS05405	polyamine ABC transporter substrate-binding protein	HSERO_RS05405 polyamine ABC transporter substrate-binding protein	0.233575	-0.16957	0.108873	-0.107822	0.0448089	-0.161243	0.0240836	-0.262992
HSERO_RS05410	HSERO_RS05410	spermidine/putrescine ABC transporter substrate-binding protein	HSERO_RS05410 spermidine/putrescine ABC transporter substrate-binding protein	0.0429107	-0.143049	-0.253155	-0.104232	0.311393	-0.0196502	0.337456	0.269339
HSERO_RS05415	HSERO_RS05415	spermidine/putrescine ABC transporter ATPase	HSERO_RS05415 spermidine/putrescine ABC transporter ATPase	0.0779967	0.106969	0.0183756	0.12338	0.0322586	0.246388	-0.0467462	0.207413
HSERO_RS05420	HSERO_RS05420	4-aminobutyrate aminotransferase	HSERO_RS05420 4-aminobutyrate aminotransferase	0.143991	0.0296832	0.291728	-0.0952191	0.0271621	0.026198	-0.0472633	-0.0300269
HSERO_RS05425	HSERO_RS05425	decarboxylase	HSERO_RS05425 decarboxylase	0.0721636	-0.166184	-0.0396148	0.107776	-0.295573	0.112348	-0.00134115	-0.163464
HSERO_RS05430	HSERO_RS05430	NADPH:quinone reductase	HSERO_RS05430 NADPH:quinone reductase	0.36408	0.0878215	0.0884884	0.00490561	0.084138	-0.101642	-0.549506	-0.0987067
HSERO_RS05435	HSERO_RS05435	hemolysin protein	HSERO_RS05435 hemolysin protein	-0.0983728	0.209959	0.0263912	0.23588	0.13103	-0.133464	0.144287	0.0582815
HSERO_RS05440	HSERO_RS05440	hypothetical protein	HSERO_RS05440 hypothetical protein	-0.0712878	-0.145536	-0.477934	-0.0855914	0.219061	0.316336	0.0567044	-0.0399187
HSERO_RS05445	HSERO_RS05445	inner membrane protein	HSERO_RS05445 inner membrane protein	-0.046788	-0.0010453	0.0314815	-0.00564619	-0.00645452	0.0228697	0.0305382	0.0580424
HSERO_RS05450	HSERO_RS05450	hypothetical protein	HSERO_RS05450 hypothetical protein	0.0780407	0.0899504	0.0574628	0.00832105	0.0104617	-0.0145367	-0.00336639	-0.00510497
HSERO_RS05455	HSERO_RS05455	gamma-glutamyltranspeptidase	HSERO_RS05455 gamma-glutamyltranspeptidase	0.108234	0.0714776	0.124501	-0.0480408	0.0934534	0.271475	0.184958	0.320429
HSERO_RS05460	HSERO_RS05460	LacI family transcription regulator	HSERO_RS05460 LacI family transcription regulator	0.143852	-0.0328947	-0.0687834	0.190981	0.00991041	0.244724	0.214183	-0.0246416
HSERO_RS05470	HSERO_RS05470	permease	HSERO_RS05470 permease	-0.0140758	0.0227735	-0.0540207	0.210988	0.186625	-0.0890132	0.325531	0.0713164
HSERO_RS05475	HSERO_RS05475	gluconokinase	HSERO_RS05475 gluconokinase	-0.0892303	0.00905782	-0.1993	-0.158404	-0.0107965	-0.0147748	-0.0503422	-0.0223139
HSERO_RS05480	HSERO_RS05480	gluconate 5-dehydrogenase	HSERO_RS05480 gluconate 5-dehydrogenase	-0.149966	0.0191726	0.1257	0.156434	-0.226738	0.0319787	-0.0260724	0.163232
HSERO_RS05485	HSERO_RS05485	phosphoesterase	HSERO_RS05485 phosphoesterase	0.269676	0.192777	0.300226	0.00168383	0.153937	0.352233	-0.122184	0.0574745
HSERO_RS05490	HSERO_RS05490	chemotaxis protein	HSERO_RS05490 chemotaxis protein	-0.0177115	-0.0787467	-0.00236488	0.0751446	-0.31928	-0.0755282	-0.00897271	0.023106
HSERO_RS05495	HSERO_RS05495	hypothetical protein	HSERO_RS05495 hypothetical protein	-0.0979205	-0.20109	0.0317622	-0.031067	-0.142132	-0.0596763	-0.157242	-0.0628311
HSERO_RS05500	HSERO_RS05500	transaldolase	HSERO_RS05500 transaldolase	0.00238654	0.490407	0.091712	-0.203844	0.0882817	0.269979	0.475761	-0.398531
HSERO_RS05505	HSERO_RS05505	transcriptional regulator	HSERO_RS05505 transcriptional regulator	-0.599192	-0.278285	0.27422	-0.449375	-0.272639	0.192627	0.0131799	-0.801857
HSERO_RS05515	HSERO_RS05515	glucose-6-phosphate isomerase	HSERO_RS05515 glucose-6-phosphate isomerase	-1.00803	-0.97499	-0.94289	-1.30011	-1.36132	-1.38201	-1.39087	-1.33005
HSERO_RS05535	HSERO_RS05535	LysR family transcriptional regulator	HSERO_RS05535 LysR family transcriptional regulator	-0.0784259	0.0399877	0.0973962	-0.0786524	0.000458964	-0.0253037	0.054142	0.115228
HSERO_RS05540	HSERO_RS05540	cytochrome C'	HSERO_RS05540 cytochrome C'	-0.230279	-0.271351	0.207421	-0.170829	-0.285238	0.292164	-0.142204	-0.107396
HSERO_RS05545	HSERO_RS05545	transketolase	HSERO_RS05545 transketolase	0.0279583	0.118174	-0.194179	0.0774945	0.00315368	-0.243132	0.0102023	0.152253
HSERO_RS05550	HSERO_RS05550	transketolase	HSERO_RS05550 transketolase	-0.202998	0.15842	0.253264	0.254606	-0.132794	-0.15311	-0.150038	0.105643
HSERO_RS05555	HSERO_RS05555	ABC transporter permease	HSERO_RS05555 ABC transporter permease	-0.0034418	0.112181	0.0789422	0.0868684	0.125142	0.0797574	0.151307	0.0988487
HSERO_RS05560	HSERO_RS05560	ABC transporter substrate-binding protein	HSERO_RS05560 ABC transporter substrate-binding protein	0.223738	0.551979	0.186977	0.386128	0.362677	0.210902	0.110414	-0.291755
HSERO_RS05565	HSERO_RS05565	short-chain dehydrogenase	HSERO_RS05565 short-chain dehydrogenase	-0.12382	-0.0318176	-0.00480428	0.114969	0.24751	0.1265	0.246942	0.0155154
HSERO_RS05570	HSERO_RS05570	LysR family transcriptional regulator	HSERO_RS05570 LysR family transcriptional regulator	0.22434	0.132098	0.108648	-0.246109	-0.00813772	-0.00612301	0.243267	-0.184056
HSERO_RS05575	HSERO_RS05575	hypothetical protein	HSERO_RS05575 hypothetical protein	0.0787473	0.0603295	0.0321161	-0.0390825	0.104973	0.0153938	-0.146958	-0.0104084
HSERO_RS05580	HSERO_RS05580	cardiolipin synthase	HSERO_RS05580 cardiolipin synthase	-0.101927	0.0574669	0.11845	0.0764634	-0.098702	0.0958624	-0.270051	-0.164098
HSERO_RS05585	HSERO_RS05585	nitric oxide synthase	HSERO_RS05585 nitric oxide synthase	-0.0974871	-0.175857	-0.090735	0.155097	0.0651722	0.0445612	-0.221573	-0.04476
HSERO_RS05590	HSERO_RS05590	esterase	HSERO_RS05590 esterase	0.270736	0.0800753	0.12578	0.0496303	0.0848314	0.103587	0.128011	0.135594
HSERO_RS05595	HSERO_RS05595	LysR family transcriptional regulator	HSERO_RS05595 LysR family transcriptional regulator	-0.128062	-0.118097	0.00315848	0.0540845	-0.222865	0.00810487	-0.148629	-0.0357474
HSERO_RS05600	HSERO_RS05600	4-hydroxybenzoate transporter	HSERO_RS05600 4-hydroxybenzoate transporter	-0.0528097	-0.0231903	0.0288332	0.183183	0.125131	0.0459504	0.323213	0.176496
HSERO_RS05605	HSERO_RS05605	homogentisate 1,2-dioxygenase	HSERO_RS05605 homogentisate 1,2-dioxygenase	-0.225503	-0.0682304	-0.04796	-0.240795	-0.264354	0.0130214	-0.368652	-0.476357
HSERO_RS05620	HSERO_RS05620	dehydratase	HSERO_RS05620 dehydratase	-0.966656	0.0773771	-0.599593	0.498622	0.5376	0.320479	-0.166434	0.220653
HSERO_RS05625	HSERO_RS05625	flagellar hook protein	HSERO_RS05625 flagellar hook protein	0.0452677	0.0428101	0.127502	-0.0472673	0.078487	-0.0382965	-0.239057	-0.0246272
HSERO_RS05630	HSERO_RS05630	AsnC family transcriptional regulator	HSERO_RS05630 AsnC family transcriptional regulator	-0.307804	0.757173	-0.0038872	-0.251864	-0.142694	0.125007	-0.145637	-0.0171184
HSERO_RS05635	HSERO_RS05635	hypothetical protein	HSERO_RS05635 hypothetical protein	-0.00765376	0.0287728	-0.130483	0.117515	-0.0650334	0.0543684	-0.071514	0.162316
HSERO_RS05640	HSERO_RS05640	N-acetyltransferase GCN5	HSERO_RS05640 N-acetyltransferase GCN5	0.161311	-0.0943138	-0.142102	-0.2356	-0.41006	-0.422787	-0.612202	-0.303993
HSERO_RS05645	HSERO_RS05645	succinate-semialdehyde dehdyrogenase	HSERO_RS05645 succinate-semialdehyde dehdyrogenase	0.0373182	0.100459	-0.0374108	-0.109607	-0.0906766	-0.259574	-0.0532706	-0.0439304
HSERO_RS05650	HSERO_RS05650	FAD-dependent oxidoreductase	HSERO_RS05650 FAD-dependent oxidoreductase	-0.107749	0.151885	0.209597	0.129318	-0.285539	0.0696448	-0.189209	-0.102418
HSERO_RS05655	HSERO_RS05655	D-2-hydroxyacid dehydrogenase	HSERO_RS05655 D-2-hydroxyacid dehydrogenase	0.090424	-0.00233978	-0.0309343	0.195885	0.0316541	0.0987855	0.210722	-0.121418
HSERO_RS05660	HSERO_RS05660	N-acetyltransferase GCN5	HSERO_RS05660 N-acetyltransferase GCN5	0.115304	0.0853949	0.13425	-0.0619451	0.0818352	-0.105742	-0.0736171	0.0772073
HSERO_RS05665	HSERO_RS05665	dehalogenase	HSERO_RS05665 dehalogenase	0.193008	0.020183	-0.312097	0.100218	-0.0601897	-0.177737	-0.162934	0.0204868
HSERO_RS05670	HSERO_RS05670	ABC transporter substrate-binding protein	HSERO_RS05670 ABC transporter substrate-binding protein	0.0335935	0.325377	0.150548	-0.224245	0.0369846	-0.0770664	-0.0320545	0.0735323
HSERO_RS05675	HSERO_RS05675	ABC transporter permease	HSERO_RS05675 ABC transporter permease	0.203832	-0.0578126	0.195573	0.338014	-0.0821821	0.205431	-0.0448897	0.18513
HSERO_RS05680	HSERO_RS05680	DNA-directed RNA polymerase subunit alpha	HSERO_RS05680 DNA-directed RNA polymerase subunit alpha	0.212752	0.13498	0.350441	-0.14624	-0.486109	-0.00215996	-0.30485	-0.678298
HSERO_RS05685	HSERO_RS05685	ABC transporter	HSERO_RS05685 ABC transporter	0.261791	-0.107678	0.171866	0.145854	0.0986551	0.155495	0.17211	0.138118
HSERO_RS05690	HSERO_RS05690	hypothetical protein	HSERO_RS05690 hypothetical protein	0.104547	0.0588569	-0.106664	0.358553	0.129497	0.252216	0.316939	-0.259926
HSERO_RS05695	HSERO_RS05695	D-amino acid oxidase	HSERO_RS05695 D-amino acid oxidase	0.18026	0.133193	0.0648075	0.0498018	0.169554	0.147116	-0.106976	0.104015
HSERO_RS05700	HSERO_RS05700	LysR family transcriptional regulator	HSERO_RS05700 LysR family transcriptional regulator	0.300715	0.430571	0.0936186	0.246185	0.113221	0.35923	-0.142245	-0.0482798
HSERO_RS05705	HSERO_RS05705	endoribonuclease L-PSP	HSERO_RS05705 endoribonuclease L-PSP	-0.103187	-0.32069	0.128217	0.139092	0.0464994	-0.21207	-0.266992	0.475052
HSERO_RS05710	HSERO_RS05710	aldehyde dehydrogenase	HSERO_RS05710 aldehyde dehydrogenase	0.122308	-0.143544	0.0802818	-0.0277642	0.0556871	-0.0730418	-0.143274	0.0165565
HSERO_RS05715	HSERO_RS05715	amidohydrolase	HSERO_RS05715 amidohydrolase	0.0479591	0.162247	-0.0159713	-0.0533303	0.0324704	-0.148588	-0.0890259	0.000555269
HSERO_RS05720	HSERO_RS05720	alanine racemase	HSERO_RS05720 alanine racemase	0.241199	0.213296	-0.18504	0.151621	-0.155162	0.0150288	0.115368	-0.0680143
HSERO_RS05725	HSERO_RS05725	methyl-accepting chemotaxis protein	HSERO_RS05725 methyl-accepting chemotaxis protein	0.107457	0.00933655	-0.11651	0.124341	0.0019953	0.0980258	-0.0531326	0.0985393
HSERO_RS05730	HSERO_RS05730	glucarate dehydratase	HSERO_RS05730 glucarate dehydratase	-0.119592	-0.0037778	0.084593	0.102722	0.0228855	-0.0340149	-0.143513	0.0011587
HSERO_RS05735	HSERO_RS05735	MFS transporter	HSERO_RS05735 MFS transporter	-0.043697	-0.00528966	0.0128443	-0.221532	-0.00850181	-0.143436	0.0221897	0.014758
HSERO_RS05740	HSERO_RS05740	transcriptional regulator	HSERO_RS05740 transcriptional regulator	-0.133755	-0.0348213	0.159325	-0.131213	-0.0643224	-0.335984	0.0087888	-0.182703
HSERO_RS05745	HSERO_RS05745	NADP-dependent malic enzyme oxidoreductase	HSERO_RS05745 NADP-dependent malic enzyme oxidoreductase	-0.17099	0.0376774	0.0202197	-0.0573179	-0.0548326	0.111773	0.0585366	0.115408
HSERO_RS05750	HSERO_RS05750	hypothetical protein	HSERO_RS05750 hypothetical protein	-0.0977387	0.0111235	0.0514506	0.200852	0.302426	-0.0102593	-0.0377631	0.344348
HSERO_RS05755	HSERO_RS05755	2-dehydropantoate 2-reductase	HSERO_RS05755 2-dehydropantoate 2-reductase	0.0305623	-0.175792	0.0186037	-0.213308	-0.0701343	-0.0433258	0.103585	-0.131042
HSERO_RS05760	HSERO_RS05760	MFS transporter	HSERO_RS05760 MFS transporter	0.239537	0.0112699	-0.0991452	0.0899937	0.0363918	0.0254533	0.088206	0.131978
HSERO_RS05765	HSERO_RS05765	salicylaldehyde dehydrogenase	HSERO_RS05765 salicylaldehyde dehydrogenase	-0.0696069	0.0345978	-0.0205645	0.0130576	-0.0483337	0.0212121	-0.277277	-0.212662
HSERO_RS05770	HSERO_RS05770	benzoylformate decarboxylase	HSERO_RS05770 benzoylformate decarboxylase	-0.157583	0.0553147	0.0495511	-0.135938	-0.138642	-0.124284	-0.030325	-0.151962
HSERO_RS05775	HSERO_RS05775	LysR family transcriptional regulator	HSERO_RS05775 LysR family transcriptional regulator	0.0824863	-0.270969	0.0612232	0.309552	0.330821	0.152072	0.0824923	0.369764
HSERO_RS05780	HSERO_RS05780	transcriptional regulator	HSERO_RS05780 transcriptional regulator	-0.0780943	-0.306911	-0.196195	-0.182224	0.0356794	-0.0915157	0.147655	-0.130537
HSERO_RS05785	HSERO_RS05785	MFS transporter	HSERO_RS05785 MFS transporter	0.0339449	0.136201	0.209556	0.0611933	0.0206724	-0.0337832	-0.113315	-0.00850993
HSERO_RS05790	HSERO_RS05790	serine protease	HSERO_RS05790 serine protease	-0.0431165	-0.0441818	-0.150486	0.0581573	-0.161575	-0.132749	0.289586	-0.0246764
HSERO_RS05800	HSERO_RS05800	glucarate dehydratase	HSERO_RS05800 glucarate dehydratase	0.149666	0.0345201	0.016658	0.0792658	-0.164814	0.0145319	-0.00988651	-0.175933
HSERO_RS05805	HSERO_RS05805	MFS transporter	HSERO_RS05805 MFS transporter	-0.0233189	-0.0196982	-0.198217	-0.0149267	-0.101511	0.0101851	-0.16454	0.00350661
HSERO_RS05810	HSERO_RS05810	sulfurtransferase	HSERO_RS05810 sulfurtransferase	-0.387467	0.44149	0.405017	0.0836344	0.175153	0.303052	0.524351	0.141458
HSERO_RS05815	HSERO_RS05815	osmotically inducible protein C	HSERO_RS05815 osmotically inducible protein C	-0.550834	0.0149955	-0.296494	0.0772606	0.167106	-0.0782663	0.336192	-0.540571
HSERO_RS05820	HSERO_RS05820	IclR family transcriptional regulator	HSERO_RS05820 IclR family transcriptional regulator	-0.0119443	-0.0443256	-0.346248	0.238789	0.1585	-0.118001	-0.141865	0.120338
HSERO_RS05825	HSERO_RS05825	ABC transporter substrate-binding protein	HSERO_RS05825 ABC transporter substrate-binding protein	-0.243814	-0.237238	-0.0826349	-0.0834186	-0.0859401	-0.137742	-0.2462	-0.114762
HSERO_RS05830	HSERO_RS05830	amino acid ABC transporter permease	HSERO_RS05830 amino acid ABC transporter permease	0.36764	0.183165	-0.0389513	-0.0809977	0.148171	0.0584717	0.125022	-0.0670509
HSERO_RS05835	HSERO_RS05835	arginine ABC transporter ATP-binding protein	HSERO_RS05835 arginine ABC transporter ATP-binding protein	-0.115039	0.0192681	0.0965554	-0.465236	0.0563113	-0.0345541	0.087739	0.372139
HSERO_RS05840	HSERO_RS05840	FAD-dependent oxidoreductase	HSERO_RS05840 FAD-dependent oxidoreductase	-0.0811819	-0.128625	-0.0813471	0.0374606	-0.0999933	-0.121604	-0.136924	-0.0598271
HSERO_RS05850	HSERO_RS05850	exodeoxyribonuclease VII large subunit	HSERO_RS05850 exodeoxyribonuclease VII large subunit	-0.099613	-0.172179	-0.157632	0.0915485	-0.187121	0.141425	-0.296594	0.00668886
HSERO_RS05855	HSERO_RS05855	flagellar motor protein MotA	HSERO_RS05855 flagellar motor protein MotA	0.543734	0.288365	0.555588	0.62853	0.388628	0.577238	0.606136	0.639669
HSERO_RS05860	HSERO_RS05860	biopolymer transporter ExbD	HSERO_RS05860 biopolymer transporter ExbD	0.378119	0.255512	0.369092	0.0423211	0.124621	-0.0116171	-0.040673	0.20932
HSERO_RS05885	HSERO_RS05885	pyrophosphatase	HSERO_RS05885 pyrophosphatase	-0.117317	-0.0260831	0.00201908	-0.0880829	-0.213236	-0.124806	0.0708201	-0.204056
HSERO_RS05890	HSERO_RS05890	3-hydroxy-2-methylbutyryl-CoA dehydrogenase	HSERO_RS05890 3-hydroxy-2-methylbutyryl-CoA dehydrogenase	0.0259661	-0.268717	0.197299	-0.215073	0.0426088	-0.278309	0.255009	0.521438
HSERO_RS05895	HSERO_RS05895	Patatin	HSERO_RS05895 Patatin	-0.0449815	-0.102924	-0.042267	-0.0431179	-0.128767	-0.107711	-0.133354	-0.0338436
HSERO_RS05900	HSERO_RS05900	ribonuclease	HSERO_RS05900 ribonuclease	-0.738542	-0.265358	-0.513842	-0.101746	-0.0500962	-0.505076	-0.0943627	-0.0656906
HSERO_RS05910	HSERO_RS05910	phosphoribosylglycinamide formyltransferase	HSERO_RS05910 phosphoribosylglycinamide formyltransferase	-0.966895	-1.0963	-1.04757	-0.64864	-0.947656	-0.328745	-0.355143	-1.10775
HSERO_RS05915	HSERO_RS05915	SAM-dependent methyltransferase	HSERO_RS05915 SAM-dependent methyltransferase	-0.231812	-0.184158	-0.39918	-0.279242	-0.378012	0.0100636	-0.237991	-0.190331
HSERO_RS05920	HSERO_RS05920	endonuclease	HSERO_RS05920 endonuclease	-0.392113	0.104035	-0.086254	0.415293	-0.0694436	-0.575792	0.149013	-0.214675
HSERO_RS05925	HSERO_RS05925	mechanosensitive ion channel protein	HSERO_RS05925 mechanosensitive ion channel protein	-0.191933	-0.174543	-0.115157	-0.184104	-0.434877	-0.0173654	-0.303664	-0.119078
HSERO_RS05945	HSERO_RS05945	hypothetical protein	HSERO_RS05945 hypothetical protein	-0.164414	-0.22957	-0.103001	-0.277892	-0.184263	-0.234063	-0.311233	-0.195154
HSERO_RS05970	HSERO_RS05970	ABC transporter	HSERO_RS05970 ABC transporter	-0.0904297	-0.266161	-0.736221	-0.42003	-0.970881	-0.468172	-0.529277	-0.701238
HSERO_RS05980	HSERO_RS05980	aldehyde dehydrogenase	HSERO_RS05980 aldehyde dehydrogenase	0.424875	-0.620065	0.390911	-0.494936	-0.134828	-0.175963	-0.168191	-0.269528
HSERO_RS05985	HSERO_RS05985	hypothetical protein	HSERO_RS05985 hypothetical protein	-0.226974	-0.0535246	-0.121264	-0.255919	-0.0750278	-0.404717	0.0711849	-0.0878384
HSERO_RS05990	HSERO_RS05990	hypothetical protein	HSERO_RS05990 hypothetical protein	0.103532	-0.181175	0.429786	-0.190441	0.30568	0.238567	0.32404	0.0443806
HSERO_RS05995	HSERO_RS05995	bacterioferritin	HSERO_RS05995 bacterioferritin	-0.197472	0.0912044	0.121897	0.0372733	0.0211198	-0.197432	0.0262015	-0.00516095
HSERO_RS06005	HSERO_RS06005	hypothetical protein	HSERO_RS06005 hypothetical protein	0.00136805	-0.176996	-0.273395	0.0413061	0.0717127	0.452233	-0.0889015	0.423795
HSERO_RS06010	HSERO_RS06010	transporter	HSERO_RS06010 transporter	0.319315	0.521942	-0.108995	-0.158075	-0.162235	-0.0338031	-0.131737	-0.0644401
HSERO_RS06015	HSERO_RS06015	hisitidine kinase	HSERO_RS06015 hisitidine kinase	0.523167	0.105803	0.351235	-0.0453411	-0.23765	0.59232	0.216939	-0.22088
HSERO_RS06020	HSERO_RS06020	response regulator	HSERO_RS06020 response regulator	0.396091	0.291856	-0.0899442	-0.143123	0.0353819	-0.0641651	0.0731824	-0.103261
HSERO_RS06025	HSERO_RS06025	histidine kinase	HSERO_RS06025 histidine kinase	-0.17107	-0.0268293	-0.243081	-0.00224849	-0.01268	-0.0295859	-0.0146722	-0.209635
HSERO_RS06035	HSERO_RS06035	hypothetical protein	HSERO_RS06035 hypothetical protein	0.0510536	-0.0478209	-0.104307	0.330819	-0.145703	0.13569	-0.0423025	0.190036
HSERO_RS06045	HSERO_RS06045	hypothetical protein	HSERO_RS06045 hypothetical protein	0.0889212	-0.2123	-0.354465	-0.201311	-0.0919932	0.150303	0.276845	0.0239376
HSERO_RS06055	HSERO_RS06055	nitrate transporter	HSERO_RS06055 nitrate transporter	-0.0966299	-0.130103	-0.167651	-0.254674	-0.116841	-0.159851	-0.129678	-0.309145
HSERO_RS06060	HSERO_RS06060	nitrate ABC transporter permease	HSERO_RS06060 nitrate ABC transporter permease	-0.057845	-0.224503	0.0127233	-0.205639	-0.131077	-0.058785	0.0506916	0.216478
HSERO_RS06065	HSERO_RS06065	nitrate ABC transporter ATP-binding protein	HSERO_RS06065 nitrate ABC transporter ATP-binding protein	-0.022002	0.103742	-0.101959	0.286762	-0.151047	0.104631	-0.068314	-0.0633848
HSERO_RS06070	HSERO_RS06070	methyl-accepting chemotaxis protein	HSERO_RS06070 methyl-accepting chemotaxis protein	-0.0246822	0.0402346	-0.0748951	-0.00917721	0.0416622	0.0991755	-0.00821259	-0.158454
HSERO_RS06075	HSERO_RS06075	membrane protein	HSERO_RS06075 membrane protein	0.0316818	0.175196	-0.26474	0.0470501	-0.0696219	-0.00890431	0.348882	0.206976
HSERO_RS06080	HSERO_RS06080	hypothetical protein	HSERO_RS06080 hypothetical protein	-0.385561	-0.0921654	-0.250014	-0.351812	-0.167682	-0.118647	0.0629523	-0.0140488
HSERO_RS06085	HSERO_RS06085	hypothetical protein	HSERO_RS06085 hypothetical protein	-0.0988726	-0.258223	-0.13992	-0.0780791	-0.0190042	-0.0974031	-0.18179	0.00603602
HSERO_RS06090	HSERO_RS06090	restriction endonuclease	HSERO_RS06090 restriction endonuclease	0.0131429	-0.08051	-0.0462819	0.0385535	-0.00312189	0.0370255	-0.10381	0.0943694
HSERO_RS06130	HSERO_RS06130	4-hydroxybenzoyl-CoA thioesterase	HSERO_RS06130 4-hydroxybenzoyl-CoA thioesterase	0.0790811	-0.229701	0.0486323	-0.237447	-0.306023	-0.144042	-0.189126	-0.0909584
HSERO_RS06135	HSERO_RS06135	malonic semialdehyde reductase	HSERO_RS06135 malonic semialdehyde reductase	-0.0744431	-0.350902	-0.00632073	0.0871894	-0.0473589	0.177756	-0.0274584	0.0653942
HSERO_RS06145	HSERO_RS06145	NrdR family transcriptional regulator	HSERO_RS06145 NrdR family transcriptional regulator	-0.86235	-1.11318	-1.80814	-1.14577	-0.616362	-1.60243	-0.434295	0.261413
HSERO_RS06150	HSERO_RS06150	cell division protein ZapA	HSERO_RS06150 cell division protein ZapA	0.105281	-0.00204222	0.12491	0.42209	0.350118	0.122142	0.0830594	0.246401
HSERO_RS06160	HSERO_RS06160	hypothetical protein	HSERO_RS06160 hypothetical protein	-0.119439	-0.22343	-0.222085	-0.0784759	-0.150901	0.267291	-0.131444	0.0685379
HSERO_RS06165	HSERO_RS06165	ATP-dependent DNA helicase RecG	HSERO_RS06165 ATP-dependent DNA helicase RecG	-0.542077	-0.525662	-0.42026	0.0498189	-0.0295865	-0.574551	-0.191683	-0.261872
HSERO_RS06170	HSERO_RS06170	S-adenosylmethionine tRNA ribosyltransferase	HSERO_RS06170 S-adenosylmethionine tRNA ribosyltransferase	-0.118761	-0.134469	0.218417	-0.254887	-0.38715	-0.505692	-0.0776216	-0.3726
HSERO_RS06175	HSERO_RS06175	queuine tRNA-ribosyltransferase	HSERO_RS06175 queuine tRNA-ribosyltransferase	-0.438105	-0.549289	-0.555856	-0.391892	-0.450448	-0.325677	-0.761435	-0.452792
HSERO_RS06180	HSERO_RS06180	composite two-component transcription regulator protein	HSERO_RS06180 composite two-component transcription regulator protein	0.0397855	-0.0930975	-0.0485472	0.0675838	0.0441453	-0.00499653	-0.111367	0.00516292
HSERO_RS06185	HSERO_RS06185	response regulator protein	HSERO_RS06185 response regulator protein	-0.0177095	-0.12176	0.0853479	-0.011758	-0.119342	-0.243309	-0.165982	-0.188867
HSERO_RS06190	HSERO_RS06190	regulator	HSERO_RS06190 regulator	0.0309166	-0.228237	-0.153628	0.203583	0.00584445	0.0428755	0.183687	0.300264
HSERO_RS06195	HSERO_RS06195	transcriptional regulator	HSERO_RS06195 transcriptional regulator	0.253743	0.307298	-0.168408	-0.00850973	-0.110147	-0.261746	0.0800177	-0.457252
HSERO_RS06210	HSERO_RS06210	chromate transporter	HSERO_RS06210 chromate transporter	0.173147	0.0393064	0.0688894	0.122804	0.215298	0.0855277	0.115633	0.0591582
HSERO_RS06230	HSERO_RS06230	heme biosynthesis protein HemY	HSERO_RS06230 heme biosynthesis protein HemY	-0.158315	-0.15307	-0.0299893	0.249131	-0.0288994	0.16468	0.0577711	-0.166295
HSERO_RS06235	HSERO_RS06235	multidrug DMT transporter permease	HSERO_RS06235 multidrug DMT transporter permease	-0.186894	-0.449415	-0.171393	-0.134576	-0.408044	-0.173835	-0.594017	-0.133244
HSERO_RS06240	HSERO_RS06240	hypothetical protein	HSERO_RS06240 hypothetical protein	0.0864213	-0.0427753	0.0114185	-0.0672382	-0.185948	-0.23434	-0.19443	0.0507601
HSERO_RS06245	HSERO_RS06245	catalase-peroxidase	HSERO_RS06245 catalase-peroxidase	-0.206855	0.0531524	0.00637532	-0.334907	-0.306772	-0.0316719	-0.0675253	-0.0331787
HSERO_RS06250	HSERO_RS06250	phosphohydrolase	HSERO_RS06250 phosphohydrolase	0.0551238	0.0433339	0.0551705	-0.0370909	0.151554	0.0628283	0.11857	0.0969723
HSERO_RS06255	HSERO_RS06255	transcriptional regulator	HSERO_RS06255 transcriptional regulator	0.133844	-0.889294	-0.72823	0.246562	0.081065	-0.341787	0.14859	0.0372518
HSERO_RS06260	HSERO_RS06260	DNA/RNA non-specific endonuclease	HSERO_RS06260 DNA/RNA non-specific endonuclease	-0.0203259	0.0478293	0.0138119	-0.0913436	-0.0408626	-0.00890154	0.00184663	-0.136703
HSERO_RS06265	HSERO_RS06265	3-hydroxybutyrate dehydrogenase	HSERO_RS06265 3-hydroxybutyrate dehydrogenase	-0.0659282	0.320115	-0.0520263	-0.423032	-0.24602	-0.0190537	-0.419397	0.228834
HSERO_RS06270	HSERO_RS06270	hemolysin protein	HSERO_RS06270 hemolysin protein	-0.165406	0.39977	-0.0691155	0.515198	-0.0686717	-0.466166	-0.061466	-0.00850756
HSERO_RS06275	HSERO_RS06275	metallophosphatase	HSERO_RS06275 metallophosphatase	0.088942	-0.0787727	0.213942	-0.226444	-0.0223165	-0.197376	-0.150373	-0.129748
HSERO_RS06280	HSERO_RS06280	GDP-mannose-dependent alpha-mannosyltransferase	HSERO_RS06280 GDP-mannose-dependent alpha-mannosyltransferase	0.0855476	0.321876	0.0201092	0.0830855	0.217424	0.053751	-0.183271	0.105043
HSERO_RS06285	HSERO_RS06285	methyl-accepting chemotaxis protein	HSERO_RS06285 methyl-accepting chemotaxis protein	0.022375	0.0543394	-0.22842	-0.109673	0.00415107	-0.0772509	0.146123	0.163059
HSERO_RS06290	HSERO_RS06290	methyl-accepting chemotaxis protein	HSERO_RS06290 methyl-accepting chemotaxis protein	0.0536755	0.0114516	0.0722233	0.0525548	0.0742313	0.0615936	0.0110405	-0.0322067
HSERO_RS06295	HSERO_RS06295	membrane protein	HSERO_RS06295 membrane protein	0.0269858	0.0736064	-0.026412	0.0754674	0.030864	-0.089984	0.134673	0.0585159
HSERO_RS06300	HSERO_RS06300	phosphohistidine phosphatase	HSERO_RS06300 phosphohistidine phosphatase	0.106337	-0.117615	-0.081856	-0.0286452	0.174915	0.108191	-0.0406543	0.0603846
HSERO_RS06305	HSERO_RS06305	polyphosphate kinase	HSERO_RS06305 polyphosphate kinase	0.0350526	0.0400428	0.140206	0.344834	0.0971858	0.057671	0.1371	0.188493
HSERO_RS06310	HSERO_RS06310	phosphate ABC transporter substrate-binding protein	HSERO_RS06310 phosphate ABC transporter substrate-binding protein	-0.0692469	-0.0191089	0.0267766	-0.0309027	0.0187177	-0.10127	-0.107754	0.0596202
HSERO_RS06315	HSERO_RS06315	phosphate ABC transporter permease	HSERO_RS06315 phosphate ABC transporter permease	-0.00792275	0.0841999	0.108269	0.171326	-0.100028	0.0753623	0.0925414	0.214562
HSERO_RS06320	HSERO_RS06320	phosphate transport system permease PstA	HSERO_RS06320 phosphate transport system permease PstA	-0.00120436	0.102313	-0.207596	-0.278971	0.110751	0.371241	-0.0862964	0.000218566
HSERO_RS06325	HSERO_RS06325	phosphate ABC transporter ATP-binding protein	HSERO_RS06325 phosphate ABC transporter ATP-binding protein	-0.177897	-0.0207068	-0.109681	-0.182547	-0.172721	0.0271196	-0.204305	0.0835014
HSERO_RS06330	HSERO_RS06330	transcriptional regulator	HSERO_RS06330 transcriptional regulator	0.174285	0.246491	-0.117003	0.221915	0.133588	-0.00699155	-0.182198	-0.149984
HSERO_RS06335	HSERO_RS06335	chemotaxis protein CheY	HSERO_RS06335 chemotaxis protein CheY	0.445269	-0.27183	-0.131322	0.598508	-0.155873	0.492373	0.0186227	-0.486461
HSERO_RS06340	HSERO_RS06340	histidine kinase	HSERO_RS06340 histidine kinase	0.130974	0.0149972	-0.0496956	0.128287	0.0679526	0.111914	0.181315	0.043847
HSERO_RS06345	HSERO_RS06345	membrane protein	HSERO_RS06345 membrane protein	-0.0693383	-0.0579664	-0.0486365	-0.121468	-0.168323	-0.180566	-0.0295922	-0.130786
HSERO_RS06350	HSERO_RS06350	3-oxoacyl-ACP reductase	HSERO_RS06350 3-oxoacyl-ACP reductase	-0.00629041	0.346829	0.268809	-0.240468	0.12023	0.0624249	0.0130126	0.0441606
HSERO_RS06355	HSERO_RS06355	ureidoglycolate lyase	HSERO_RS06355 ureidoglycolate lyase	-0.137597	-0.239244	-0.156929	-0.0316657	-0.507159	-0.0405151	0.116722	-0.263744
HSERO_RS06360	HSERO_RS06360	transcription regulator protein	HSERO_RS06360 transcription regulator protein	-0.137922	-0.204753	0.0303257	-0.346415	-0.282383	-0.4155	0.00987399	-0.0282346
HSERO_RS06365	HSERO_RS06365	hypothetical protein	HSERO_RS06365 hypothetical protein	-0.0387119	0.215387	0.146005	0.0161063	-0.0626167	-0.0778098	-0.36948	-0.477057
HSERO_RS06370	HSERO_RS06370	aromatic compound catabolic protein	HSERO_RS06370 aromatic compound catabolic protein	0.0842851	-0.0863365	-0.147919	-0.196346	-0.0825724	-0.30592	-0.34636	0.111374
HSERO_RS06375	HSERO_RS06375	acyl-CoA transferase/carnitine dehydratase	HSERO_RS06375 acyl-CoA transferase/carnitine dehydratase	-0.0690975	-0.16213	0.171399	-0.268874	0.0867268	-0.0149617	-0.201305	-0.000493411
HSERO_RS06380	HSERO_RS06380	excisionase	HSERO_RS06380 excisionase	-0.235398	-0.0945105	-0.118297	-0.0247344	0.176897	0.294398	0.272692	0.129338
HSERO_RS06390	HSERO_RS06390	hypothetical protein	HSERO_RS06390 hypothetical protein	-0.274695	-0.191637	-0.212137	0.0461719	0.246101	0.133476	0.314653	0.290582
HSERO_RS06395	HSERO_RS06395	DSBA oxidoreductase	HSERO_RS06395 DSBA oxidoreductase	0.108324	0.0563737	-0.217066	0.0629807	-0.00785694	0.319118	-0.0831025	-0.0753304
HSERO_RS06400	HSERO_RS06400	LysR family transcriptional regulator	HSERO_RS06400 LysR family transcriptional regulator	0.0501839	0.110966	0.233952	-0.486435	-0.0678057	-0.315487	0.25035	0.2662
HSERO_RS06405	HSERO_RS06405	MFS transporter	HSERO_RS06405 MFS transporter	-0.238335	-0.121651	-0.187147	0.205233	0.13491	0.00390269	0.152169	0.197687
HSERO_RS06410	HSERO_RS06410	iron transporter	HSERO_RS06410 iron transporter	0.0327155	-0.00103257	-0.0412558	0.190931	-0.0353475	-0.0879404	0.0800985	0.106847
HSERO_RS06415	HSERO_RS06415	AraC family transcriptional regulator	HSERO_RS06415 AraC family transcriptional regulator	0.00277777	-0.106157	0.299778	0.00357588	-0.0626242	-0.106658	-0.291188	-0.225785
HSERO_RS06420	HSERO_RS06420	hypothetical protein	HSERO_RS06420 hypothetical protein	-0.0420771	-0.0845261	0.0101284	0.645697	-0.337175	0.665768	0.119481	0.336695
HSERO_RS06425	HSERO_RS06425	amine oxidase N	HSERO_RS06425 amine oxidase N	-0.0712364	0.0428866	-0.178052	0.0478358	-0.0443473	-0.189666	-0.0583613	-0.197352
HSERO_RS06435	HSERO_RS06435	amino-acid transporter transmembrane protein	HSERO_RS06435 amino-acid transporter transmembrane protein	-0.164631	-0.215732	-0.0232758	0.0110461	0.0550484	0.0310822	0.0374072	-0.0725819
HSERO_RS06440	HSERO_RS06440	membrane protein	HSERO_RS06440 membrane protein	-0.0720953	-0.148922	-0.0789105	0.0382703	0.18742	0.0810443	0.180206	0.190568
HSERO_RS06445	HSERO_RS06445	membrane protein	HSERO_RS06445 membrane protein	0.0100853	0.0664033	0.0647763	-0.083144	0.154998	0.205503	0.00603154	0.249766
HSERO_RS06450	HSERO_RS06450	dihydrodipicolinate synthetase	HSERO_RS06450 dihydrodipicolinate synthetase	0.218635	-0.167003	-0.0389027	-0.166705	0.0761228	0.0576247	0.18495	-0.234347
HSERO_RS06455	HSERO_RS06455	LysR family transcriptional regulator	HSERO_RS06455 LysR family transcriptional regulator	0.0605547	0.23262	-0.0468791	0.170898	0.278953	0.214182	-0.0254262	0.0140891
HSERO_RS06460	HSERO_RS06460	hypothetical protein	HSERO_RS06460 hypothetical protein	-0.0612407	-0.200657	-0.041945	-0.181468	0.181752	0.203233	-0.108358	0.000555269
HSERO_RS06465	HSERO_RS06465	cell envelope biogenesis protein OmpA	HSERO_RS06465 cell envelope biogenesis protein OmpA	0.200085	0.167563	0.115827	-0.12673	0.373014	0.293928	0.00636233	0.476726
HSERO_RS06470	HSERO_RS06470	methyl-accepting chemotaxis protein	HSERO_RS06470 methyl-accepting chemotaxis protein	-0.0157629	0.304414	0.262099	0.0245214	-0.150281	-0.428878	0.114019	-0.172837
HSERO_RS06475	HSERO_RS06475	transcriptional regulator	HSERO_RS06475 transcriptional regulator	0.0287165	0.0435711	0.149215	-0.187202	-0.00776105	0.0132675	-0.0739503	-0.339247
HSERO_RS06480	HSERO_RS06480	hemolysin activation translocator protein	HSERO_RS06480 hemolysin activation translocator protein	0.130723	-0.00921009	0.294596	-0.00821033	0.0881229	-0.0779577	0.144954	0.0561464
HSERO_RS06485	HSERO_RS06485	filamentous hemagglutinin protein	HSERO_RS06485 filamentous hemagglutinin protein	-0.0129074	0.0374547	0.0624648	-0.0240252	-0.0111885	0.0409178	0.0269204	-0.0220845
HSERO_RS06495	HSERO_RS06495	nuclease	HSERO_RS06495 nuclease	-0.216076	-0.141442	0.0689658	-0.177234	0.0166753	0.0467581	-0.0752026	-0.110155
HSERO_RS06500	HSERO_RS06500	ATP-dependent DNA helicase	HSERO_RS06500 ATP-dependent DNA helicase	0.0225983	-0.038319	0.137445	-0.0996164	-0.0625643	-0.0887271	-0.0662147	-0.00344611
HSERO_RS06505	HSERO_RS06505	hypothetical protein	HSERO_RS06505 hypothetical protein	-0.152091	-0.0482441	0.185802	-0.0839822	-0.273955	-0.0820168	0.0407289	0.157802
HSERO_RS06510	HSERO_RS06510	hypothetical protein	HSERO_RS06510 hypothetical protein	0.111874	-0.0775741	-0.0201344	0.57153	0.328812	0.225572	0.349478	0.35932
HSERO_RS06515	HSERO_RS06515	ATPase AAA	HSERO_RS06515 ATPase AAA	0.238108	-0.0226493	-0.0371276	0.367639	0.246247	0.220257	0.170522	0.306756
HSERO_RS06520	HSERO_RS06520	methyl-accepting chemotaxis protein	HSERO_RS06520 methyl-accepting chemotaxis protein	0.119768	0.0739595	0.0322873	-0.0698912	0.0915913	-0.147502	0.00236913	0.146652
HSERO_RS06525	HSERO_RS06525	3-oxoadipate enol-lactonase	HSERO_RS06525 3-oxoadipate enol-lactonase	-0.0504185	0.0613335	0.168367	0.159073	0.0368663	-0.084064	-0.110774	0.0269338
HSERO_RS06530	HSERO_RS06530	muconolactone delta-isomerase	HSERO_RS06530 muconolactone delta-isomerase	0.185261	-0.409805	0.346733	-0.269539	-0.101414	0.16196	-0.995104	-0.505162
HSERO_RS06535	HSERO_RS06535	LysR family transcriptional regulator	HSERO_RS06535 LysR family transcriptional regulator	0.0179927	0.00199391	0.130729	0.0346622	0.115838	0.239394	0.116969	0.0807067
HSERO_RS06540	HSERO_RS06540	muconate cycloisomerase	HSERO_RS06540 muconate cycloisomerase	0.20095	0.193577	0.219865	0.102066	-0.0710658	-0.119825	0.187935	-0.0806163
HSERO_RS06545	HSERO_RS06545	catechol 1,2-dioxygenase	HSERO_RS06545 catechol 1,2-dioxygenase	-0.0943885	-0.208037	0.0603091	0.433973	-0.0120339	0.209233	0.0884593	0.401311
HSERO_RS06550	HSERO_RS06550	benzoate 1,2-dioxygenase subunit alpha	HSERO_RS06550 benzoate 1,2-dioxygenase subunit alpha	0.0348799	0.282207	0.0165008	-0.0446476	-0.172126	-0.185796	-0.184524	-0.0396713
HSERO_RS06555	HSERO_RS06555	benzoate 1,2-dioxygenase subunit beta	HSERO_RS06555 benzoate 1,2-dioxygenase subunit beta	0.659574	0.250835	0.0895192	-0.113026	-0.0980669	-0.334759	0.278252	-0.0766528
HSERO_RS06560	HSERO_RS06560	NADH oxidase	HSERO_RS06560 NADH oxidase	0.225803	0.0909068	0.286649	0.0583084	0.382741	0.243631	0.231523	0.301557
HSERO_RS06565	HSERO_RS06565	1,6-dihydroxycyclohexa-2,4-diene-1-carboxylate dehydrogenase	HSERO_RS06565 1,6-dihydroxycyclohexa-2,4-diene-1-carboxylate dehydrogenase	0.068662	0.215996	-0.143209	-0.134078	-0.0774962	-0.0916138	-0.263368	-0.275378
HSERO_RS06570	HSERO_RS06570	endoribonuclease L-PSP	HSERO_RS06570 endoribonuclease L-PSP	-0.00417918	0.0781245	-0.744383	-0.558592	-0.637523	0.583069	-0.311082	-0.338074
HSERO_RS06575	HSERO_RS06575	major facilitator transporter	HSERO_RS06575 major facilitator transporter	0.147613	0.155824	0.0847336	0.0263013	-0.0620875	0.0021345	0.14027	0.10635
HSERO_RS06580	HSERO_RS06580	benzoate transporter	HSERO_RS06580 benzoate transporter	0.0316038	0.262885	0.0723825	0.0474745	0.178073	0.0499321	0.117201	-0.215867
HSERO_RS06585	HSERO_RS06585	hypothetical protein	HSERO_RS06585 hypothetical protein	0.23399	0.112335	0.151425	0.0294955	0.22145	-0.0948607	0.0251311	0.109828
HSERO_RS06590	HSERO_RS06590	hypothetical protein	HSERO_RS06590 hypothetical protein	-0.00591349	0.148601	-0.0138865	-0.0105648	-0.023263	-0.185335	0.0654778	0.0119081
HSERO_RS06595	HSERO_RS06595	hypothetical protein	HSERO_RS06595 hypothetical protein	-0.136926	-0.387099	0.28848	-0.00237622	0.0924683	-0.165916	0.102072	0.428018
HSERO_RS06600	HSERO_RS06600	hypothetical protein	HSERO_RS06600 hypothetical protein	-0.217791	-0.265615	0.0263075	-0.122845	0.241414	-0.086642	0.309644	-0.145969
HSERO_RS06605	HSERO_RS06605	thioredoxin reductase	HSERO_RS06605 thioredoxin reductase	0.178425	-0.0193589	0.194832	0.0404464	0.282378	0.00109869	-0.417536	0.224297
HSERO_RS06610	HSERO_RS06610	oxidoreductase, molybdopterin-binding protein	HSERO_RS06610 oxidoreductase, molybdopterin-binding protein	-0.297029	-0.159319	0.0987416	0.593758	0.0671296	0.0434308	-0.102317	0.259091
HSERO_RS06615	HSERO_RS06615	cytochrome protein	HSERO_RS06615 cytochrome protein	0.0125266	0.0502503	0.209476	0.291091	0.151718	0.127216	0.144052	0.173496
HSERO_RS06620	HSERO_RS06620	(2Fe-2S)-binding protein	HSERO_RS06620 (2Fe-2S)-binding protein	0.121811	-0.128302	0.245051	0.120086	-0.00604706	0.221854	-0.0365822	0.271864
HSERO_RS06630	HSERO_RS06630	alpha/beta hydrolase	HSERO_RS06630 alpha/beta hydrolase	-0.169988	-0.187731	0.0882771	-0.37622	-0.414494	-0.437858	-0.184998	-0.200159
HSERO_RS06635	HSERO_RS06635	hypothetical protein	HSERO_RS06635 hypothetical protein	-0.154125	-0.192946	-0.133242	0.0133266	0.0532342	0.0478422	0.107471	0.0428444
HSERO_RS06640	HSERO_RS06640	N-carbamoylsarcosine amidase	HSERO_RS06640 N-carbamoylsarcosine amidase	0.355503	0.283672	0.243393	0.343026	-0.0864141	-0.0593044	-0.140344	0.39865
HSERO_RS06645	HSERO_RS06645	aldehyde dehydrogenase	HSERO_RS06645 aldehyde dehydrogenase	0.0559944	-0.0290548	-0.0208334	-0.092155	0.0523327	0.00979924	0.081689	0.0706881
HSERO_RS06650	HSERO_RS06650	MarR family transcriptional regulator	HSERO_RS06650 MarR family transcriptional regulator	-0.617332	0.352152	-0.531706	-0.531373	0.140987	-0.0342841	-0.672528	-0.423264
HSERO_RS06655	HSERO_RS06655	hypothetical protein	HSERO_RS06655 hypothetical protein	0.402342	0.320824	0.282622	0.221466	-0.967206	0.375767	0.0188845	0.435777
HSERO_RS06660	HSERO_RS06660	flavin reductase	HSERO_RS06660 flavin reductase	-0.313499	-0.536072	-0.336949	0.0682555	0.18384	-0.393148	0.319161	0.0288681
HSERO_RS06665	HSERO_RS06665	diguanylate cyclase	HSERO_RS06665 diguanylate cyclase	0.0854355	-0.0285012	0.194851	0.069168	0.170924	-0.117892	0.170535	0.113748
HSERO_RS06670	HSERO_RS06670	porin	HSERO_RS06670 porin	-0.0143399	0.0886447	0.192144	0.0648601	0.207611	0.0174529	0.171523	0.00475537
HSERO_RS06675	HSERO_RS06675	xanthine/CO dehydrogenase maturation protein	HSERO_RS06675 xanthine/CO dehydrogenase maturation protein	0.142462	0.30118	0.183931	-0.0925393	0.143669	0.177093	0.113153	-0.00281022
HSERO_RS06680	HSERO_RS06680	6-hydroxynicotinate 3-monooxygenase	HSERO_RS06680 6-hydroxynicotinate 3-monooxygenase	0.28571	0.101263	-0.102021	-0.292899	0.19813	-0.320722	-0.293542	0.105553
HSERO_RS06685	HSERO_RS06685	MFS transporter	HSERO_RS06685 MFS transporter	-0.0110726	-0.14436	0.12587	0.107652	-0.0160848	-0.0368132	-0.106725	0.200286
HSERO_RS06690	HSERO_RS06690	molybdopterin-guanine dinucleotide biosynthesis protein MobA	HSERO_RS06690 molybdopterin-guanine dinucleotide biosynthesis protein MobA	-0.298612	0.0198812	0.0725775	-0.361011	0.343401	-0.0260397	0.0491369	-0.240825
HSERO_RS06695	HSERO_RS06695	membrane protein	HSERO_RS06695 membrane protein	-0.0653184	0.249411	0.0618052	-0.247934	0.0224222	-0.0843382	-0.0727144	-0.131781
HSERO_RS06700	HSERO_RS06700	LuxR family transcriptional regulator	HSERO_RS06700 LuxR family transcriptional regulator	-0.412641	0.101689	-0.160251	-0.599664	-0.171434	0.331542	0.225889	0.251393
HSERO_RS06705	HSERO_RS06705	MFS transporter	HSERO_RS06705 MFS transporter	-0.0340272	0.257125	0.128876	0.426313	0.189105	0.0147102	0.157984	0.213755
HSERO_RS06710	HSERO_RS06710	ferredoxin	HSERO_RS06710 ferredoxin	0.0707606	-0.0215353	-0.0494882	-0.194708	-0.0993559	0.0316926	0.357787	0.141484
HSERO_RS06720	HSERO_RS06720	Rieske (2Fe-2S) protein	HSERO_RS06720 Rieske (2Fe-2S) protein	0.10182	0.28923	-0.209142	-0.00853099	-0.320365	0.0745665	-0.122923	-0.249076
HSERO_RS06725	HSERO_RS06725	glutamyl-tRNA amidotransferase	HSERO_RS06725 glutamyl-tRNA amidotransferase	0.188147	-0.0395867	0.0068888	0.101119	0.145433	-0.137986	-0.0625835	0.125444
HSERO_RS06730	HSERO_RS06730	hypothetical protein	HSERO_RS06730 hypothetical protein	-0.262043	-0.0804095	-0.0169939	-0.189655	0.141146	0.0794396	-0.0577633	-0.255298
HSERO_RS06735	HSERO_RS06735	LysR family transcriptional regulator	HSERO_RS06735 LysR family transcriptional regulator	-0.0259558	0.0885149	-0.0484012	0.302274	0.143117	0.170837	0.286164	0.125294
HSERO_RS06740	HSERO_RS06740	porin	HSERO_RS06740 porin	-0.180433	0.0702919	0.189869	0.214815	-0.0205884	0.0195963	0.0243266	0.16072
HSERO_RS06745	HSERO_RS06745	hypothetical protein	HSERO_RS06745 hypothetical protein	0.0635244	0.513822	0.202304	-0.785023	-0.135571	0.686786	-0.0847325	-0.00897534
HSERO_RS06750	HSERO_RS06750	sensor histidine kinase	HSERO_RS06750 sensor histidine kinase	0.0447445	0.2957	0.0393429	0.0615463	-0.0346748	-0.23734	-0.0836852	-0.0603375
HSERO_RS06755	HSERO_RS06755	acyl-CoA dehydrogenase	HSERO_RS06755 acyl-CoA dehydrogenase	0.185804	0.220024	0.381072	0.33642	-0.0657781	0.186395	0.111971	0.084595
HSERO_RS06760	HSERO_RS06760	hypothetical protein	HSERO_RS06760 hypothetical protein	-0.154448	0.161826	0.0681703	0.28266	-0.390237	-0.375154	0.271625	-0.0159641
HSERO_RS06765	HSERO_RS06765	3-oxoacyl-ACP reductase	HSERO_RS06765 3-oxoacyl-ACP reductase	0.0762842	0.386306	0.174116	0.0995177	0.152366	0.354857	0.079115	0.0768119
HSERO_RS06770	HSERO_RS06770	branched-chain amino acid ABC transporter substrate-binding protein	HSERO_RS06770 branched-chain amino acid ABC transporter substrate-binding protein	0.0104902	-0.0852552	0.251759	-0.329322	-0.0278556	0.0656141	-0.18169	0.0746856
HSERO_RS06775	HSERO_RS06775	ABC transporter permease	HSERO_RS06775 ABC transporter permease	0.270451	0.21237	0.251827	0.137954	0.000638975	0.205988	-0.0528625	0.274166
HSERO_RS06780	HSERO_RS06780	ABC transporter permease	HSERO_RS06780 ABC transporter permease	0.0273012	0.0882609	0.0479225	-0.00868588	-0.00231877	0.0998695	-0.0625063	-0.135244
HSERO_RS06785	HSERO_RS06785	metal-dependent hydrolase	HSERO_RS06785 metal-dependent hydrolase	0.0136163	0.254372	0.147154	0.10033	0.234267	0.000708196	-0.114028	0.0897961
HSERO_RS06790	HSERO_RS06790	2-dehydropantoate 2-reductase	HSERO_RS06790 2-dehydropantoate 2-reductase	0.169703	-0.103115	0.157434	-0.0360713	0.114842	0.0266093	-0.049706	0.16238
HSERO_RS06795	HSERO_RS06795	ribulose-5-phosphate 4-epimerase	HSERO_RS06795 ribulose-5-phosphate 4-epimerase	0.156749	0.171771	0.199852	-0.0111522	0.152433	-0.0682639	0.0766316	0.2588
HSERO_RS06800	HSERO_RS06800	hypothetical protein	HSERO_RS06800 hypothetical protein	-0.184906	0.19197	0.313239	0.566297	0.215505	0.0912326	0.469185	-0.269559
HSERO_RS06805	HSERO_RS06805	transcriptional regulator	HSERO_RS06805 transcriptional regulator	0.122469	0.491144	0.378668	0.522123	-0.261614	0.0741063	0.259716	0.157204
HSERO_RS06810	HSERO_RS06810	hemolysin D	HSERO_RS06810 hemolysin D	-0.0427394	0.00846026	0.0847734	0.0107106	0.136746	0.301358	0.0926925	0.21939
HSERO_RS06815	HSERO_RS06815	multidrug transporter	HSERO_RS06815 multidrug transporter	0.170885	0.0536458	-0.0559991	-0.182356	-0.18446	-0.0105226	-0.0514816	0.0149563
HSERO_RS06820	HSERO_RS06820	multidrug transporter	HSERO_RS06820 multidrug transporter	0.0699569	0.159441	-0.0670872	-0.186056	-0.177526	-0.213062	0.000464603	-0.079188
HSERO_RS06825	HSERO_RS06825	transcriptional regulator	HSERO_RS06825 transcriptional regulator	0.0548711	0.0432169	0.18335	0.0624251	0.28343	0.141773	0.1482	-0.0567008
HSERO_RS06830	HSERO_RS06830	chemotaxis protein	HSERO_RS06830 chemotaxis protein	-0.0562657	0.0229785	0.136145	-0.150404	0.112663	-0.119498	-0.0632749	-0.0184123
HSERO_RS06835	HSERO_RS06835	MerR family transcriptional regulator	HSERO_RS06835 MerR family transcriptional regulator	-0.116259	-0.0447108	-0.0757278	0.0367903	-0.150271	-0.0469827	-0.14766	-0.320401
HSERO_RS06840	HSERO_RS06840	methyl-accepting chemotaxis protein	HSERO_RS06840 methyl-accepting chemotaxis protein	-0.00514499	-0.0997382	-0.106795	-0.183245	-0.172883	-0.0793675	-0.139831	-0.107998
HSERO_RS06845	HSERO_RS06845	phosphodiesterase	HSERO_RS06845 phosphodiesterase	0.0588326	0.0151074	-0.0227975	-0.06727	-0.0585463	0.15393	0.076506	0.133919
HSERO_RS06855	HSERO_RS06855	histidine kinase	HSERO_RS06855 histidine kinase	-0.158828	-0.0210222	-0.035843	-0.184845	-0.0866049	-0.413648	-0.0728915	-0.128287
HSERO_RS06860	HSERO_RS06860	AraC family transcriptional regulator	HSERO_RS06860 AraC family transcriptional regulator	-0.00941802	-0.14661	-0.278344	0.322521	-0.117865	-0.180036	-0.0655039	0.204377
HSERO_RS06865	HSERO_RS06865	two component response regulator protein	HSERO_RS06865 two component response regulator protein	-0.0017486	-0.160711	-0.0252654	-0.10753	-0.325061	-0.102773	-0.289033	-0.0521154
HSERO_RS06870	HSERO_RS06870	cytochrome C biogenesis protein CcdA	HSERO_RS06870 cytochrome C biogenesis protein CcdA	-0.251193	0.0717534	-0.0693234	-0.0392038	0.100987	-0.0532475	-0.275775	-0.0972821
HSERO_RS06875	HSERO_RS06875	LysR family transcriptional regulator	HSERO_RS06875 LysR family transcriptional regulator	-0.092357	-0.0562927	-0.0440617	0.154303	0.173602	0.213734	0.11063	0.134334
HSERO_RS06880	HSERO_RS06880	transcriptional regulator	HSERO_RS06880 transcriptional regulator	0.0644173	-0.340721	-0.142197	0.438642	0.0516861	0.00143087	0.555235	0.27615
HSERO_RS06890	HSERO_RS06890	MFS transporter	HSERO_RS06890 MFS transporter	-0.0406478	0.0732589	-0.0875668	0.146283	0.0935896	-0.0835178	-0.0475172	0.170983
HSERO_RS06895	HSERO_RS06895	hypothetical protein	HSERO_RS06895 hypothetical protein	-0.0598103	-0.168346	-0.21892	-0.521082	-0.211981	-0.0574989	-0.379963	-0.238031
HSERO_RS06900	HSERO_RS06900	hypothetical protein	HSERO_RS06900 hypothetical protein	-0.228076	-0.294438	-0.0858278	-0.289236	-0.00175127	0.0205125	-0.00146778	-0.147604
HSERO_RS06905	HSERO_RS06905	esterase	HSERO_RS06905 esterase	0.0442805	-0.339918	0.0202154	-0.256487	-0.142825	-0.154803	-0.130663	0.0516814
HSERO_RS06910	HSERO_RS06910	cell wall invasion-associated hydrolase	HSERO_RS06910 cell wall invasion-associated hydrolase	-0.360798	-0.0633741	-0.131546	-0.287371	-0.0357005	-0.0858425	0.288493	0.244833
HSERO_RS06915	HSERO_RS06915	hypothetical protein	HSERO_RS06915 hypothetical protein	-0.594273	-0.0633937	0.077055	-0.181053	0.0307415	-0.486184	-0.226296	-0.100855
HSERO_RS06935	HSERO_RS06935	RNA-binding protein	HSERO_RS06935 RNA-binding protein	-0.0478427	0.00531731	-0.0141416	-0.228408	-0.405146	-0.355644	-0.294294	-0.175907
HSERO_RS06940	HSERO_RS06940	23S rRNA methyltransferase	HSERO_RS06940 23S rRNA methyltransferase	0.341883	-0.288143	-0.0576361	-0.689102	0.423536	-0.0714796	-0.0254644	-0.208269
HSERO_RS06960	HSERO_RS06960	chemotaxis protein CheY	HSERO_RS06960 chemotaxis protein CheY	-0.0073206	-0.277756	-0.416233	0.200826	0.339437	-0.340627	-0.654108	-0.59308
HSERO_RS06965	HSERO_RS06965	alcohol dehydrogenase	HSERO_RS06965 alcohol dehydrogenase	-0.156378	0.0767562	-0.0469089	-0.156043	-0.252977	-0.116875	-0.30913	-0.226584
HSERO_RS06970	HSERO_RS06970	cytochrome C553	HSERO_RS06970 cytochrome C553	0.0401849	-0.246245	-0.43584	-0.199421	-0.208006	-0.315817	-0.280284	-0.365933
HSERO_RS06975	HSERO_RS06975	penicillin-binding protein 1A	HSERO_RS06975 penicillin-binding protein 1A	-0.108347	-0.0587795	0.0448019	-0.224001	-0.131209	-0.176457	-0.0673589	-0.0990696
HSERO_RS06980	HSERO_RS06980	ABC transporter ATP-binding protein	HSERO_RS06980 ABC transporter ATP-binding protein	-0.23317	-0.291859	-0.0803986	-0.407091	-0.246163	-0.254933	-0.0750387	-0.334384
HSERO_RS06985	HSERO_RS06985	transglutaminase	HSERO_RS06985 transglutaminase	-0.478481	-0.516437	-0.460218	-0.462603	-0.103885	-0.347748	0.0383489	-0.190252
HSERO_RS07000	HSERO_RS07000	hypothetical protein	HSERO_RS07000 hypothetical protein	-0.0589901	-0.181478	-0.0756789	-0.247439	0.176322	0.0260694	-0.159125	-0.273484
HSERO_RS07005	HSERO_RS07005	hypothetical protein	HSERO_RS07005 hypothetical protein	-0.611927	-0.545762	-0.604279	0.357542	0.188937	0.136101	0.00209119	-0.00494308
HSERO_RS07010	HSERO_RS07010	pseudouridine synthase	HSERO_RS07010 pseudouridine synthase	-0.387525	0.136481	-0.265548	0.0946898	-0.368263	0.00151903	0.0587397	0.324704
HSERO_RS07015	HSERO_RS07015	isocitrate dehydrogenase	HSERO_RS07015 isocitrate dehydrogenase	-0.202913	0.0276376	0.0633201	-0.341279	-0.389652	0.0236761	-0.0340426	-0.0806599
HSERO_RS07025	HSERO_RS07025	ATP-dependent Clp protease ClpS	HSERO_RS07025 ATP-dependent Clp protease ClpS	-0.183738	-0.214309	-0.06328	-0.608766	-0.866847	-0.591546	-0.385717	-0.686351
HSERO_RS07035	HSERO_RS07035	peptidase M48	HSERO_RS07035 peptidase M48	-0.373801	-0.283474	-0.042183	-0.281202	-0.216356	-0.467734	-0.317904	0.229288
HSERO_RS07065	HSERO_RS07065	GntR family transcriptional regulator	HSERO_RS07065 GntR family transcriptional regulator	-0.249196	-0.0768775	-0.0917066	0.018629	0.159036	-0.104168	-0.220733	-0.0268117
HSERO_RS07070	HSERO_RS07070	hypothetical protein	HSERO_RS07070 hypothetical protein	-0.156367	-0.376425	-0.168635	-0.241096	0.129877	-0.0277329	-0.25553	-0.00108775
HSERO_RS07075	HSERO_RS07075	cysteine hydrolase	HSERO_RS07075 cysteine hydrolase	0.318508	0.122853	0.0610669	-0.569091	-0.586288	-0.265519	-0.125343	-0.0368703
HSERO_RS07080	HSERO_RS07080	ABC transporter ATP-binding protein	HSERO_RS07080 ABC transporter ATP-binding protein	-0.361762	-0.0465742	-0.0334236	-0.240272	0.252897	-0.218945	0.0160173	0.200369
HSERO_RS07085	HSERO_RS07085	cysteine hydrolase	HSERO_RS07085 cysteine hydrolase	-0.0199522	-0.117554	0.147426	0.244516	0.136544	0.19478	0.117169	0.295902
HSERO_RS07090	HSERO_RS07090	ABC transporter permease	HSERO_RS07090 ABC transporter permease	-0.0803108	0.0806118	-0.0485345	0.0197049	-0.100288	-0.151923	0.220031	-0.160014
HSERO_RS07095	HSERO_RS07095	ABC transporter permease	HSERO_RS07095 ABC transporter permease	0.0358082	0.0418971	0.0662112	0.0805726	-0.0447757	0.0389383	-0.0558852	-0.0914927
HSERO_RS07100	HSERO_RS07100	ABC transporter substrate-binding protein	HSERO_RS07100 ABC transporter substrate-binding protein	-0.0511183	0.119217	-0.0164228	-0.065912	0.200877	0.0509007	-0.150661	-0.0958426
HSERO_RS07105	HSERO_RS07105	allophanate hydrolase	HSERO_RS07105 allophanate hydrolase	-0.064018	-0.0456492	0.0556385	-0.126161	-0.313112	-0.160261	-0.154118	-0.0289471
HSERO_RS07110	HSERO_RS07110	16S rRNA methyltransferase	HSERO_RS07110 16S rRNA methyltransferase	-0.602884	-0.630802	-0.385056	-0.549237	-0.671057	0.00166431	-0.212037	-0.324531
HSERO_RS07130	HSERO_RS07130	hypothetical protein	HSERO_RS07130 hypothetical protein	0.0942685	0.173252	0.602833	0.0312858	-0.258406	0.21408	-0.476675	-0.117007
HSERO_RS07135	HSERO_RS07135	methyltransferase	HSERO_RS07135 methyltransferase	0.0767939	-0.0365476	0.0661519	0.111458	0.0633215	-0.610812	-0.0959472	-0.221503
HSERO_RS07140	HSERO_RS07140	glutamine-synthetase adenylyltransferase	HSERO_RS07140 glutamine-synthetase adenylyltransferase	-0.422833	-0.864431	-0.355054	-0.108715	-0.579575	-0.410693	-0.148548	0.0689235
HSERO_RS07145	HSERO_RS07145	hypothetical protein	HSERO_RS07145 hypothetical protein	-0.0545273	0.188706	0.00371024	-0.00984712	0.0881922	0.0986688	-0.0116642	-0.0271337
HSERO_RS07150	HSERO_RS07150	apolipoprotein acyltransferase	HSERO_RS07150 apolipoprotein acyltransferase	-0.135005	-0.408048	-0.151071	-0.0651463	-0.0461867	0.0499911	-0.0137998	-0.0565355
HSERO_RS07155	HSERO_RS07155	peptidase C69	HSERO_RS07155 peptidase C69	0.147507	0.08476	-0.159237	0.144399	-0.0723262	-0.150266	0.0331507	-0.204883
HSERO_RS07160	HSERO_RS07160	phospho-2-dehydro-3-deoxyheptonate aldolase	HSERO_RS07160 phospho-2-dehydro-3-deoxyheptonate aldolase	-1.35815	-1.25785	-1.33308	-1.35552	-1.25948	-0.149268	-0.994619	-1.33732
HSERO_RS07165	HSERO_RS07165	nucleotide-binding protein	HSERO_RS07165 nucleotide-binding protein	-0.482862	-0.0652146	0.0846698	-0.533508	-0.340156	-0.308532	-0.300964	-0.255078
HSERO_RS07175	HSERO_RS07175	hypothetical protein	HSERO_RS07175 hypothetical protein	-0.0301383	0.199104	0.0996064	-0.200354	-0.204575	-0.122627	-0.174533	0.0158916
HSERO_RS07190	HSERO_RS07190	ligand-gated channel	HSERO_RS07190 ligand-gated channel	0.0803925	0.0855342	0.0225943	0.0904865	-0.142256	-0.100745	0.0554206	0.0670155
HSERO_RS07205	HSERO_RS07205	peptidase M48	HSERO_RS07205 peptidase M48	-0.306465	-0.363344	-0.339925	0.00520916	-0.405127	-0.00863204	0.0465441	-0.191131
HSERO_RS07215	HSERO_RS07215	preprotein translocase	HSERO_RS07215 preprotein translocase	-0.244174	-0.0198228	0.17398	-0.525745	-0.41233	-0.313317	-0.28213	-0.249465
HSERO_RS07220	HSERO_RS07220	serine/threonine protein kinase	HSERO_RS07220 serine/threonine protein kinase	0.0964627	0.0686717	-0.170928	0.174607	-0.117128	-0.294131	0.0267539	-0.0711936
HSERO_RS07225	HSERO_RS07225	DNA-3-methyladenine glycosylase	HSERO_RS07225 DNA-3-methyladenine glycosylase	0.0384642	0.316645	-0.122496	0.00375041	0.049951	0.17585	0.134196	0.085322
HSERO_RS07235	HSERO_RS07235	aldehyde dehydrogenase	HSERO_RS07235 aldehyde dehydrogenase	-0.0774734	0.00846767	0.161607	0.0743765	0.0273009	0.34933	0.0254951	-0.0276822
HSERO_RS07240	HSERO_RS07240	membrane protein	HSERO_RS07240 membrane protein	-0.376105	0.0556344	0.110254	0.134061	-0.374714	-0.100283	-0.51217	0.0716435
HSERO_RS07245	HSERO_RS07245	formate dehydrogenase	HSERO_RS07245 formate dehydrogenase	0.0335248	-0.0410119	-0.183232	0.0590547	0.00733319	-0.0303835	0.0675798	0.0108566
HSERO_RS07250	HSERO_RS07250	DNA-binding protein	HSERO_RS07250 DNA-binding protein	-0.417372	0.212256	0.0106471	-0.111764	0.496936	-0.173983	-0.0900251	-0.03325
HSERO_RS07255	HSERO_RS07255	glutaminase	HSERO_RS07255 glutaminase	-0.260115	-0.50164	-0.0855758	0.0358906	-0.331919	-0.690442	-0.432192	-0.408588
HSERO_RS07260	HSERO_RS07260	diguanylate cyclase	HSERO_RS07260 diguanylate cyclase	-0.152196	0.0686506	0.476202	-0.224771	-0.120706	-0.00631183	-0.0748726	-0.0282222
HSERO_RS07265	HSERO_RS07265	aspartyl/asparaginyl beta-hydroxylase AspH	HSERO_RS07265 aspartyl/asparaginyl beta-hydroxylase AspH	0.146121	0.252613	0.206771	0.197915	0.0563103	0.00129644	-0.0158368	0.0303306
HSERO_RS07275	HSERO_RS07275	D-amino acid dehydrogenase	HSERO_RS07275 D-amino acid dehydrogenase	-0.774499	-0.962594	-0.543679	-0.676159	-0.459991	-0.518868	-0.565198	-0.756308
HSERO_RS07280	HSERO_RS07280	hypothetical protein	HSERO_RS07280 hypothetical protein	-0.0162508	-0.0171229	0.191378	0.0832439	0.449621	0.306654	0.196707	-0.106889
HSERO_RS07290	HSERO_RS07290	oligopeptidase A	HSERO_RS07290 oligopeptidase A	-0.235038	0.0330644	-0.0149048	0.0180261	0.0596904	-0.0356473	0.0251294	-0.0607672
HSERO_RS07300	HSERO_RS07300	glutamate--cysteine ligase	HSERO_RS07300 glutamate--cysteine ligase	-0.878353	-0.0256568	-0.121063	-0.667931	-0.590743	-0.656581	-0.978205	-0.324603
HSERO_RS07320	HSERO_RS07320	hypothetical protein	HSERO_RS07320 hypothetical protein	0.269473	0.117286	-0.112495	0.492004	0.0300581	0.160895	0.268161	-0.0732623
HSERO_RS07325	HSERO_RS07325	chemotaxis protein	HSERO_RS07325 chemotaxis protein	0.00444709	0.0682855	0.208886	0.156767	-0.082518	0.157071	0.216704	0.217485
HSERO_RS07330	HSERO_RS07330	major facilitator transporter	HSERO_RS07330 major facilitator transporter	-0.0542174	0.0913691	0.289875	-0.204395	-0.401151	-0.180433	-0.260109	-0.311798
HSERO_RS07335	HSERO_RS07335	molybdenum ABC transporter substrate-binding protein	HSERO_RS07335 molybdenum ABC transporter substrate-binding protein	0.137054	0.226839	-0.0719713	-0.374178	-0.0262494	0.238957	-0.0427284	0.0876492
HSERO_RS07340	HSERO_RS07340	LysR family transcriptional regulator	HSERO_RS07340 LysR family transcriptional regulator	-0.0732477	-0.0512519	0.00163926	-0.0276625	-0.187942	0.0388554	-0.0820544	0.0711597
HSERO_RS07345	HSERO_RS07345	hypothetical protein	HSERO_RS07345 hypothetical protein	0.186244	0.253007	-0.108671	0.241164	0.435733	-0.0801244	-0.424565	-0.00732693
HSERO_RS07350	HSERO_RS07350	hypothetical protein	HSERO_RS07350 hypothetical protein	-0.0954988	-0.200322	-0.0613414	-0.225076	0.0559167	0.129536	-0.0395041	0.0484991
HSERO_RS07355	HSERO_RS07355	hypothetical protein	HSERO_RS07355 hypothetical protein	0.122983	-0.431026	-0.317131	0.395309	-0.0245139	-0.176471	0.350587	0.0752489
HSERO_RS07365	HSERO_RS07365	hypothetical protein	HSERO_RS07365 hypothetical protein	-0.257267	-0.201689	-0.283249	0.120331	-0.046698	0.0649725	-0.0963002	-0.101612
HSERO_RS07380	HSERO_RS07380	hypothetical protein	HSERO_RS07380 hypothetical protein	-0.852399	-0.0906574	0.253089	-0.79378	0.0287598	-0.0899003	-0.352477	-0.207804
HSERO_RS07385	HSERO_RS07385	hypothetical protein	HSERO_RS07385 hypothetical protein	0.619982	0.101621	0.304434	-0.252186	-0.0749586	-0.0266651	0.331878	-0.641646
HSERO_RS07390	HSERO_RS07390	tartrate dehydrogenase	HSERO_RS07390 tartrate dehydrogenase	0.0659733	-0.0653755	-0.0223306	0.184417	0.104544	0.0461654	0.306011	0.0178959
HSERO_RS07395	HSERO_RS07395	aldose 1-epimerase	HSERO_RS07395 aldose 1-epimerase	0.129983	0.630599	-0.209305	-0.0449176	-0.231181	0.141531	0.0178723	0.0054817
HSERO_RS07400	HSERO_RS07400	LysR family transcriptional regulator	HSERO_RS07400 LysR family transcriptional regulator	-0.179727	-0.612621	-0.378112	0.0193659	0.075554	0.117559	-0.172103	-0.130635
HSERO_RS07405	HSERO_RS07405	LysR family transcriptional regulator	HSERO_RS07405 LysR family transcriptional regulator	-0.033379	-0.18785	0.0486974	-0.0324967	0.308816	-0.138242	0.16153	0.133136
HSERO_RS07410	HSERO_RS07410	LysR family transcriptional regulator	HSERO_RS07410 LysR family transcriptional regulator	-0.183384	-0.490381	-0.228685	-0.331955	-0.430879	-0.589584	0.105147	-0.172259
HSERO_RS07415	HSERO_RS07415	MFS transporter	HSERO_RS07415 MFS transporter	0.0952639	-0.0933353	-0.0688049	-0.0297911	-0.0123231	0.00528253	-0.126434	0.220761
HSERO_RS07420	HSERO_RS07420	formate dehydrogenase subunit gamma	HSERO_RS07420 formate dehydrogenase subunit gamma	0.0766891	-0.314918	-0.104002	0.0819687	0.0811784	0.071306	0.381126	0.252671
HSERO_RS07425	HSERO_RS07425	formate dehydrogenase subunit beta	HSERO_RS07425 formate dehydrogenase subunit beta	-0.125788	0.0559442	0.0925255	0.0338374	0.0299202	-0.0210187	-0.179894	0.202433
HSERO_RS07430	HSERO_RS07430	formate dehydrogenase subunit alpha	HSERO_RS07430 formate dehydrogenase subunit alpha	-0.00982715	0.0624565	0.0116139	0.0105177	0.136092	0.0284321	0.131741	0.01485
HSERO_RS07435	HSERO_RS07435	formate dehydrogenase accessory protein FdhD	HSERO_RS07435 formate dehydrogenase accessory protein FdhD	0.390578	0.508307	0.372858	0.306748	0.554882	-0.231769	0.513916	0.263659
HSERO_RS07445	HSERO_RS07445	FMN reductase	HSERO_RS07445 FMN reductase	-0.206218	-0.118166	-0.178183	0.679823	0.410846	0.426273	0.181803	0.431994
HSERO_RS07450	HSERO_RS07450	LysR family transcriptional regulator	HSERO_RS07450 LysR family transcriptional regulator	-0.0297715	0.255897	0.318829	0.0134582	-0.110367	0.0359924	0.119208	0.345317
HSERO_RS07455	HSERO_RS07455	NADPH:quinone oxidoreductase	HSERO_RS07455 NADPH:quinone oxidoreductase	0.154049	0.0101207	0.308734	0.299748	0.14901	0.110108	0.169512	-0.224837
HSERO_RS07460	HSERO_RS07460	hypothetical protein	HSERO_RS07460 hypothetical protein	-0.0581166	-0.036066	0.200102	0.119605	0.410095	-0.0486948	-0.0791659	-0.152948
HSERO_RS07465	HSERO_RS07465	alpha/beta hydrolase	HSERO_RS07465 alpha/beta hydrolase	0.622426	0.0850479	-0.206404	0.00366447	0.0588206	0.251801	-0.322253	0.138898
HSERO_RS07470	HSERO_RS07470	ketosteroid isomerase	HSERO_RS07470 ketosteroid isomerase	-0.844755	-0.310971	-0.0317433	0.0926562	-0.157688	-0.365435	0.384336	-0.949035
HSERO_RS07475	HSERO_RS07475	nitrate ABC transporter permease	HSERO_RS07475 nitrate ABC transporter permease	0.0473978	-0.0191018	0.102136	-0.33024	0.047966	0.0211856	-0.268995	0.166848
HSERO_RS07480	HSERO_RS07480	nitrate ABC transporter ATP-binding protein	HSERO_RS07480 nitrate ABC transporter ATP-binding protein	0.0154189	0.172933	-0.201079	0.147211	0.0401169	-0.0352	-0.163837	0.241732
HSERO_RS07485	HSERO_RS07485	nitrate ABC transporter substrate-binding protein	HSERO_RS07485 nitrate ABC transporter substrate-binding protein	0.124914	0.00784446	0.0743162	-0.0347173	-0.0463664	0.225934	0.166366	0.139823
HSERO_RS07490	HSERO_RS07490	acyl-CoA dehydrogenase	HSERO_RS07490 acyl-CoA dehydrogenase	-0.267027	-0.10837	-0.212219	0.135874	-0.0120339	0.262225	-0.189033	0.150989
HSERO_RS07495	HSERO_RS07495	hypothetical protein	HSERO_RS07495 hypothetical protein	-0.10854	-0.064319	0.152894	-0.0812502	0.206949	0.205377	0.0758909	0.0372304
HSERO_RS07500	HSERO_RS07500	hypothetical protein	HSERO_RS07500 hypothetical protein	0.24064	0.302154	0.131625	-0.121378	-0.0951821	-0.189496	0.0815451	-0.115138
HSERO_RS07505	HSERO_RS07505	hypothetical protein	HSERO_RS07505 hypothetical protein	0.00941228	-0.140362	-0.121235	-0.0279163	0.0297289	0.0872206	0.235718	0.0678702
HSERO_RS07510	HSERO_RS07510	IclR family transcriptional regulator	HSERO_RS07510 IclR family transcriptional regulator	0.0591064	-0.0345225	0.169303	0.210374	0.0610695	0.161974	0.0172263	0.0524203
HSERO_RS07515	HSERO_RS07515	LacI family transcriptional regulator	HSERO_RS07515 LacI family transcriptional regulator	-0.0320176	0.0396429	-0.0242951	-0.174372	-0.0352112	0.139265	0.0268372	-0.0684315
HSERO_RS07520	HSERO_RS07520	LacI family transcriptional regulator	HSERO_RS07520 LacI family transcriptional regulator	0.186028	0.184453	0.0975051	-0.043208	-0.134976	-0.0649652	0.0462396	0.134134
HSERO_RS07525	HSERO_RS07525	ABC transporter permease	HSERO_RS07525 ABC transporter permease	0.140794	0.0115627	-0.0211808	-0.0546877	-0.470341	0.0313671	-0.229356	-0.0202065
HSERO_RS07530	HSERO_RS07530	amino acid ABC transporter permease	HSERO_RS07530 amino acid ABC transporter permease	-0.187293	-0.144393	-0.0189943	-0.209397	0.0299274	0.219601	-0.259225	-0.0175221
HSERO_RS07535	HSERO_RS07535	amino acid ABC transporter ATP-binding protein	HSERO_RS07535 amino acid ABC transporter ATP-binding protein	0.0983055	-0.120265	0.12584	0.319703	0.140595	0.212812	0.19906	0.21243
HSERO_RS07540	HSERO_RS07540	sugar phosphate isomerase	HSERO_RS07540 sugar phosphate isomerase	0.0619007	-0.0113829	-0.092948	-0.0354652	-0.0324908	0.000385392	0.10057	0.00189237
HSERO_RS07545	HSERO_RS07545	2-dehydro-3-deoxygluconokinase	HSERO_RS07545 2-dehydro-3-deoxygluconokinase	-0.171532	-0.0853686	0.0480083	-0.164453	-0.0377032	0.0298416	-0.219161	0.105544
HSERO_RS07550	HSERO_RS07550	bifunctional glyoxylate/hydroxypyruvate reductase B	HSERO_RS07550 bifunctional glyoxylate/hydroxypyruvate reductase B	0.0715833	-0.0485753	-0.301786	-0.0360205	-0.220354	-0.00782435	0.0680488	-0.0741884
HSERO_RS07565	HSERO_RS07565	acyl-CoA dehydrogenase	HSERO_RS07565 acyl-CoA dehydrogenase	0.181644	0.220982	-0.0219245	0.16624	0.207362	0.269289	0.0220509	0.201343
HSERO_RS07570	HSERO_RS07570	membrane protein	HSERO_RS07570 membrane protein	0.162833	0.254589	0.100221	-0.0261929	0.148776	0.131641	-0.354779	-0.00648648
HSERO_RS07595	HSERO_RS07595	DNA mismatch repair protein MutT	HSERO_RS07595 DNA mismatch repair protein MutT	-0.238771	0.150918	-0.333894	-0.357088	0.0283565	-0.160654	-0.00578302	0.114976
HSERO_RS07600	HSERO_RS07600	threonine-phosphate decarboxylase	HSERO_RS07600 threonine-phosphate decarboxylase	-1.0595	-1.27049	-0.735521	-0.316888	-0.573125	-0.558052	-0.594958	-0.751501
HSERO_RS07610	HSERO_RS07610	fumarate hydratase	HSERO_RS07610 fumarate hydratase	0.0484425	0.0851359	0.151421	-0.147819	-0.294257	-0.1569	-0.00823425	0.270448
HSERO_RS07615	HSERO_RS07615	hypothetical protein	HSERO_RS07615 hypothetical protein	0.337461	-0.189201	0.0750338	0.149548	-0.107768	0.184161	0.111402	0.411729
HSERO_RS07620	HSERO_RS07620	hypothetical protein	HSERO_RS07620 hypothetical protein	0.0830095	0.0622319	-0.0839477	0.725134	0.155251	0.397247	-0.121989	0.0158041
HSERO_RS07625	HSERO_RS07625	tryptophanyl-tRNA synthetase	HSERO_RS07625 tryptophanyl-tRNA synthetase	0.0443259	-0.48442	-0.729059	0.544735	0.0766129	-0.815301	0.209913	-0.530313
HSERO_RS07630	HSERO_RS07630	histidine kinase	HSERO_RS07630 histidine kinase	-0.00388074	-0.04645	-0.159005	0.0543699	-0.0463038	-0.0290555	-0.0785647	0.209919
HSERO_RS07635	HSERO_RS07635	transcriptional regulator	HSERO_RS07635 transcriptional regulator	-0.0632309	0.336802	0.307189	0.266173	0.567079	0.373221	0.206069	0.128105
HSERO_RS07640	HSERO_RS07640	hypothetical protein	HSERO_RS07640 hypothetical protein	-0.0936345	0.161256	-0.0854318	-0.0962571	0.060734	0.132367	-0.375308	0.344675
HSERO_RS07645	HSERO_RS07645	RND transporter MFP subunit	HSERO_RS07645 RND transporter MFP subunit	-0.160199	0.00653723	-0.0798932	-0.162723	-0.206096	-0.36845	-0.22723	-0.388303
HSERO_RS07650	HSERO_RS07650	multidrug transporter	HSERO_RS07650 multidrug transporter	0.176018	0.0881092	-0.0473573	-0.0706742	0.139089	0.167768	0.219686	-0.0869446
HSERO_RS07655	HSERO_RS07655	nodulation protein	HSERO_RS07655 nodulation protein	0.203363	0.195177	0.0345126	0.0929643	0.134113	0.131263	0.0538775	0.0718069
HSERO_RS07660	HSERO_RS07660	RND transporter	HSERO_RS07660 RND transporter	0.0409188	0.183791	0.159376	0.172182	0.118003	-0.0283988	0.244552	0.213506
HSERO_RS07665	HSERO_RS07665	anthranilate synthase	HSERO_RS07665 anthranilate synthase	0.056651	0.146547	-0.11865	0.114644	0.0959167	0.0758128	0.119739	0.0805411
HSERO_RS07670	HSERO_RS07670	major facilitator transporter	HSERO_RS07670 major facilitator transporter	0.0403167	0.176435	0.146171	0.0934098	0.0816081	0.121763	0.112011	0.0692329
HSERO_RS07675	HSERO_RS07675	multidrug DMT transporter	HSERO_RS07675 multidrug DMT transporter	-0.264174	0.00134921	-0.146572	-0.0789289	0.0184885	-0.144584	0.057261	0.447018
HSERO_RS07680	HSERO_RS07680	magnesium transporter CorA	HSERO_RS07680 magnesium transporter CorA	0.00652884	-0.0662061	0.376765	-0.045688	-0.0150461	-0.0270087	0.0572072	0.00464192
HSERO_RS07685	HSERO_RS07685	membrane protein	HSERO_RS07685 membrane protein	0.0763334	-0.0080924	0.0819449	0.0537493	0.118799	0.0627146	0.0688295	0.152739
HSERO_RS07695	HSERO_RS07695	ABC transporter permease	HSERO_RS07695 ABC transporter permease	0.0168479	0.0776991	-0.00610242	0.0968992	0.180776	0.420404	0.573449	0.369637
HSERO_RS07700	HSERO_RS07700	ABC transporter permease	HSERO_RS07700 ABC transporter permease	0.198742	-0.0401395	-0.18168	-0.00174452	0.158893	0.275609	0.41041	0.0542451
HSERO_RS07705	HSERO_RS07705	ABC transporter ATP-binding protein	HSERO_RS07705 ABC transporter ATP-binding protein	0.220247	0.0968252	-0.0212249	0.0898862	-0.108308	-0.0236694	0.0222379	0.0424728
HSERO_RS07710	HSERO_RS07710	hypothetical protein	HSERO_RS07710 hypothetical protein	-0.169651	0.123318	0.28207	0.02947	-0.0219865	-0.632905	0.18109	0.141332
HSERO_RS07715	HSERO_RS07715	diguanylate cyclase	HSERO_RS07715 diguanylate cyclase	-0.0214562	0.0305538	-0.00819633	0.0702621	0.0905124	0.115136	0.0274997	0.0957102
HSERO_RS07720	HSERO_RS07720	hypothetical protein	HSERO_RS07720 hypothetical protein	0.229032	0.109141	0.167063	-0.185819	0.169293	0.0035411	0.0446117	0.0330383
HSERO_RS07725	HSERO_RS07725	membrane protein	HSERO_RS07725 membrane protein	0.0958092	0.0224335	0.00859681	-0.0237817	-0.277482	-0.160469	0.0677167	-0.26138
HSERO_RS07730	HSERO_RS07730	ferredoxin-NADP reductase	HSERO_RS07730 ferredoxin-NADP reductase	-0.173894	-0.16179	-0.161445	0.0566957	-0.0498262	0.134735	-0.311078	-0.0104746
HSERO_RS07735	HSERO_RS07735	hisitidine kinase	HSERO_RS07735 hisitidine kinase	0.0269943	-0.0353354	-0.0601902	0.0332801	-0.213771	-0.19461	-0.119851	-0.190539
HSERO_RS07740	HSERO_RS07740	HxlR family transcriptional regulator	HSERO_RS07740 HxlR family transcriptional regulator	0.0606426	0.117207	-0.0200672	-0.010375	0.0373285	-0.171409	-0.14635	-0.100651
HSERO_RS07745	HSERO_RS07745	glutathione S-transferase	HSERO_RS07745 glutathione S-transferase	0.0558735	0.0976728	0.300362	-0.0628971	-0.0115283	-0.0863177	-0.201144	-0.176215
HSERO_RS07755	HSERO_RS07755	glutamate racemase	HSERO_RS07755 glutamate racemase	-0.274861	-0.456175	0.158877	-0.52582	-0.106899	0.131032	-0.131344	0.0847026
HSERO_RS07765	HSERO_RS07765	membrane protein	HSERO_RS07765 membrane protein	0.183922	-0.0905101	-0.135732	0.0645517	-0.241575	0.0746413	0.372351	-0.0223808
HSERO_RS07770	HSERO_RS07770	acetyl-CoA synthetase	HSERO_RS07770 acetyl-CoA synthetase	-0.116352	-0.0940919	-0.0840212	-0.0637427	-0.126481	-0.115263	-0.192321	0.0801594
HSERO_RS07780	HSERO_RS07780	hypothetical protein	HSERO_RS07780 hypothetical protein	-0.077892	-0.21836	-0.135871	-0.161785	-0.0415085	-0.17662	-0.0435229	-0.086334
HSERO_RS07785	HSERO_RS07785	hypothetical protein	HSERO_RS07785 hypothetical protein	-0.161732	-0.190463	-0.0871058	-0.0626296	-0.132985	-0.12513	-0.0514674	-0.120287
HSERO_RS07790	HSERO_RS07790	hypothetical protein	HSERO_RS07790 hypothetical protein	0.0500188	0.0465275	-0.255113	-0.0273747	-0.337177	0.0858152	-0.0187014	0.00452569
HSERO_RS07800	HSERO_RS07800	transcriptional regulator	HSERO_RS07800 transcriptional regulator	-0.475616	0.153896	-0.266089	0.00515834	-0.0461991	-0.381048	-0.305971	-0.563764
HSERO_RS07805	HSERO_RS07805	glyoxalase	HSERO_RS07805 glyoxalase	0.0294266	0.0822856	-0.145827	0.130348	-0.195264	-0.0537759	0.0274805	-0.117578
HSERO_RS07810	HSERO_RS07810	FAD-dependent oxidoreductase	HSERO_RS07810 FAD-dependent oxidoreductase	-0.0616392	-0.215368	0.13882	0.0895024	-0.0614043	-0.0700729	0.0125542	0.0984605
HSERO_RS07820	HSERO_RS07820	chemotaxis protein CheY	HSERO_RS07820 chemotaxis protein CheY	-0.0930218	0.06787	0.0804002	-0.234594	0.18511	0.175653	0.394284	0.249728
HSERO_RS07825	HSERO_RS07825	chemotaxis protein	HSERO_RS07825 chemotaxis protein	-0.0474433	-0.0373153	0.123561	-0.231449	0.0418411	-0.0504788	0.0221493	0.0901802
HSERO_RS07835	HSERO_RS07835	amino acid ABC transporter substrate-binding protein	HSERO_RS07835 amino acid ABC transporter substrate-binding protein	0.0655672	0.130517	0.108525	-0.172057	-0.11176	-0.00500414	0.0640891	-0.000291694
HSERO_RS07840	HSERO_RS07840	methionine ABC transporter substrate-binding protein	HSERO_RS07840 methionine ABC transporter substrate-binding protein	0.0965934	0.0425375	0.274227	-0.0491942	-0.371541	0.00251613	-0.325862	-0.433618
HSERO_RS07845	HSERO_RS07845	metal ABC transporter permease	HSERO_RS07845 metal ABC transporter permease	0.0672401	-0.102847	0.0621784	-0.104433	-0.0542543	-0.0755882	-0.0306182	0.00284075
HSERO_RS07850	HSERO_RS07850	methionine ABC transporter ATP-binding protein	HSERO_RS07850 methionine ABC transporter ATP-binding protein	-0.158761	-0.0737435	-0.124018	0.291525	0.232599	0.544546	-0.307934	0.298858
HSERO_RS07855	HSERO_RS07855	cysteine desulfurase	HSERO_RS07855 cysteine desulfurase	-0.0782544	-0.238832	0.0128328	0.0161419	0.0495853	-0.0124102	0.0596969	0.167083
HSERO_RS07860	HSERO_RS07860	LysR family transcriptional regulator	HSERO_RS07860 LysR family transcriptional regulator	-0.253071	-0.256648	-0.0275368	-0.52228	0.193033	-0.210797	-0.0258905	0.0704928
HSERO_RS07865	HSERO_RS07865	FAD-dependent oxidoreductase	HSERO_RS07865 FAD-dependent oxidoreductase	0.0322537	-0.133617	-0.0111352	0.0691928	0.00885263	0.0512158	0.124372	-0.0798596
HSERO_RS07870	HSERO_RS07870	ABC transporter permease	HSERO_RS07870 ABC transporter permease	-0.37999	-0.351355	-0.0285364	0.0206458	-0.218961	0.191353	0.0254809	-0.106261
HSERO_RS07875	HSERO_RS07875	peptide ABC transporter permease	HSERO_RS07875 peptide ABC transporter permease	0.0711467	0.00885427	0.183378	-0.271202	-0.0692715	-0.0864664	-0.0752306	-0.209857
HSERO_RS07880	HSERO_RS07880	peptide ABC transporter substrate-binding protein	HSERO_RS07880 peptide ABC transporter substrate-binding protein	-0.217607	-0.128006	0.0530567	0.0903058	0.0888205	0.0218211	-0.0401125	0.0280345
HSERO_RS07885	HSERO_RS07885	peptide ABC transporter ATP-binding protein	HSERO_RS07885 peptide ABC transporter ATP-binding protein	0.258093	0.131433	0.354523	0.0601056	0.406087	0.0768331	0.285605	-0.127666
HSERO_RS07890	HSERO_RS07890	hypothetical protein	HSERO_RS07890 hypothetical protein	-1.19833	-0.989064	-0.753664	-0.363766	-0.54333	-0.349755	0.109042	-0.044129
HSERO_RS07895	HSERO_RS07895	ABC transporter substrate-binding protein	HSERO_RS07895 ABC transporter substrate-binding protein	0.0656256	-0.00289337	0.182965	0.0504203	0.117489	0.047389	0.162864	-0.061916
HSERO_RS07900	HSERO_RS07900	palmitoyl-CoA hydrolase	HSERO_RS07900 palmitoyl-CoA hydrolase	0.115906	-0.125759	0.0669875	-0.0827462	0.0035951	-0.0929734	-0.15631	-0.276467
HSERO_RS07910	HSERO_RS07910	alkylhydroperoxidase	HSERO_RS07910 alkylhydroperoxidase	-0.541771	-0.423376	-0.260208	0.454235	0.0652254	-0.298	-0.852885	-0.230828
HSERO_RS07915	HSERO_RS07915	glycine cleavage system protein H	HSERO_RS07915 glycine cleavage system protein H	-0.369537	-0.232628	0.114217	-0.677523	0.0852901	-0.212458	0.0456437	-0.150454
HSERO_RS07920	HSERO_RS07920	alkanesulfonate monooxygenase	HSERO_RS07920 alkanesulfonate monooxygenase	-0.0814415	0.0303547	-0.0641126	-0.0724791	0.27705	0.238485	0.309677	0.0656389
HSERO_RS07925	HSERO_RS07925	LysR family transcriptional regulator	HSERO_RS07925 LysR family transcriptional regulator	0.200231	0.291457	0.0737063	0.125948	-0.0728661	0.166598	-0.0321057	-0.0666171
HSERO_RS07930	HSERO_RS07930	MFS transporter	HSERO_RS07930 MFS transporter	-0.0544237	-0.0768858	-0.04933	0.129539	0.0627546	-0.168448	-0.275885	0.031882
HSERO_RS07935	HSERO_RS07935	serine acetyltransferase	HSERO_RS07935 serine acetyltransferase	0.197247	0.0922647	0.187177	-0.285492	-0.304412	-0.202547	-0.0735897	0.142702
HSERO_RS07940	HSERO_RS07940	hypothetical protein	HSERO_RS07940 hypothetical protein	-0.0265636	0.22201	-0.102466	-0.276743	0.292319	0.157892	0.0945513	0.163736
HSERO_RS07945	HSERO_RS07945	chloride channel protein	HSERO_RS07945 chloride channel protein	0.0815539	0.127495	-0.00449889	-0.0291556	0.0279667	-0.208891	-0.145438	-0.0326415
HSERO_RS07950	HSERO_RS07950	ABC transporter substrate-binding protein	HSERO_RS07950 ABC transporter substrate-binding protein	0.00629291	0.135475	0.0362638	-0.0278077	0.136561	-0.0426177	0.0427379	0.00790557
HSERO_RS07960	HSERO_RS07960	hypothetical protein	HSERO_RS07960 hypothetical protein	-0.169572	-0.0615042	-0.127976	-0.396618	-0.108524	-0.161242	-0.11502	-0.00038925
HSERO_RS07965	HSERO_RS07965	cell shape determination protein CcmA	HSERO_RS07965 cell shape determination protein CcmA	0.255375	0.318643	-0.0155198	0.298012	-0.0973587	0.109112	-0.124761	0.32806
HSERO_RS07970	HSERO_RS07970	formyltetrahydrofolate deformylase	HSERO_RS07970 formyltetrahydrofolate deformylase	-0.586582	-0.171874	-0.879287	0.0777094	0.280103	-1.6775	-0.6261	-0.959799
HSERO_RS07975	HSERO_RS07975	AMP-binding protein	HSERO_RS07975 AMP-binding protein	0.122669	-0.0698375	0.0203309	0.0479946	-0.0571533	0.145708	-0.0574315	0.0660842
HSERO_RS07980	HSERO_RS07980	hypothetical protein	HSERO_RS07980 hypothetical protein	0.0164137	-0.353065	0.607657	0.0970776	0.200346	-0.165371	0.173634	0.00564132
HSERO_RS07985	HSERO_RS07985	copper oxidase	HSERO_RS07985 copper oxidase	-0.075968	0.0462155	-0.143823	0.36254	0.0903964	0.098999	0.211682	0.189774
HSERO_RS07990	HSERO_RS07990	RND transporter	HSERO_RS07990 RND transporter	0.219114	0.0926331	0.215686	-0.0921866	-0.24707	0.0403921	-0.0333579	-0.150487
HSERO_RS07995	HSERO_RS07995	hypothetical protein	HSERO_RS07995 hypothetical protein	0.197597	0.451153	0.155548	-0.202112	0.0720151	-0.367587	-0.237676	0.0752349
HSERO_RS08000	HSERO_RS08000	metal-transporting P-type ATPase transmembrane protein	HSERO_RS08000 metal-transporting P-type ATPase transmembrane protein	-0.897349	-0.326678	-0.171036	0.231756	-0.153944	0.49066	-0.0928908	-0.422394
HSERO_RS08005	HSERO_RS08005	Pb-specific transcription regulator protein	HSERO_RS08005 Pb-specific transcription regulator protein	0.0614067	0.327722	0.304402	-0.0555447	0.187158	-0.0662291	0.0518874	-0.163
HSERO_RS08010	HSERO_RS08010	alpha/beta hydrolase	HSERO_RS08010 alpha/beta hydrolase	-0.146608	0.0529322	-0.00171685	0.243721	0.271714	0.491548	0.399009	0.25996
HSERO_RS08015	HSERO_RS08015	MerR family transcriptional regulator	HSERO_RS08015 MerR family transcriptional regulator	0.0542149	-0.210759	0.128039	-0.358612	-0.261992	0.50217	0.467973	-0.0294149
HSERO_RS08020	HSERO_RS08020	heavy metal translocating P-type ATPase	HSERO_RS08020 heavy metal translocating P-type ATPase	0.0238471	0.180231	0.233895	-0.166641	-0.244467	-0.0807692	-0.07586	-0.135172
HSERO_RS08030	HSERO_RS08030	von Willebrand factor A	HSERO_RS08030 von Willebrand factor A	-0.0517945	0.0553622	0.131398	0.3379	0.474405	0.152823	0.447995	0.586605
HSERO_RS08035	HSERO_RS08035	GCN5 family N-acetyltransferase	HSERO_RS08035 GCN5 family N-acetyltransferase	-0.00218443	-0.186543	-0.119847	0.0671333	0.0484777	0.377889	-0.098698	0.2266
HSERO_RS08040	HSERO_RS08040	ATPase AAA	HSERO_RS08040 ATPase AAA	-0.155517	0.0267557	-0.0867065	0.107632	-0.322107	0.121299	0.210757	-0.0462141
HSERO_RS08045	HSERO_RS08045	preprotein translocase subunit TatB	HSERO_RS08045 preprotein translocase subunit TatB	-0.0694523	-0.00969031	-0.0987386	0.358077	-0.0270577	0.576436	0.263389	0.346574
HSERO_RS08055	HSERO_RS08055	cytochrome C	HSERO_RS08055 cytochrome C	-0.242354	0.0442321	-0.255602	-0.0310872	0.0324414	-0.332371	-0.221805	0.0697093
HSERO_RS08065	HSERO_RS08065	branched-chain amino acid ABC transporter substrate-binding protein	HSERO_RS08065 branched-chain amino acid ABC transporter substrate-binding protein	-0.0384517	-0.0111247	0.297986	-0.0154748	0.111906	-0.0180763	-0.198269	-0.239759
HSERO_RS08070	HSERO_RS08070	endonuclease IV	HSERO_RS08070 endonuclease IV	0.273134	-0.171169	-0.143872	-0.0907366	0.0636456	0.200152	-0.222662	0.10132
HSERO_RS08075	HSERO_RS08075	ferredoxin	HSERO_RS08075 ferredoxin	0.0319618	-0.284508	-0.765838	-0.776123	0.711051	-0.109993	-0.635787	0.0296699
HSERO_RS08080	HSERO_RS08080	poly[D(-)-3-hydroxyalkanoate] depolymerase	HSERO_RS08080 poly[D(-)-3-hydroxyalkanoate] depolymerase	0.00449622	-0.121074	0.119881	-0.317286	-0.253569	-0.160005	0.0939131	-0.156977
HSERO_RS08095	HSERO_RS08095	ABC transporter substrate-binding protein	HSERO_RS08095 ABC transporter substrate-binding protein	0.112032	0.00231325	0.0276655	0.186458	0.101364	0.25915	0.216647	0.509263
HSERO_RS08100	HSERO_RS08100	nicotinate phosphoribosyltransferase	HSERO_RS08100 nicotinate phosphoribosyltransferase	0.0956474	0.0440388	0.0559364	-0.124414	-0.00695827	-0.00380977	-0.195959	-0.301788
HSERO_RS08105	HSERO_RS08105	sodium:proton antiporter	HSERO_RS08105 sodium:proton antiporter	-0.0473341	0.294375	0.109409	0.405619	0.201695	0.0587983	0.304123	0.133739
HSERO_RS08110	HSERO_RS08110	2-hydroxyacid dehydrogenase	HSERO_RS08110 2-hydroxyacid dehydrogenase	0.103275	0.135907	0.0225467	-0.0730673	-0.0906393	-0.108246	-0.00368988	0.0857008
HSERO_RS08115	HSERO_RS08115	acyl-CoA-binding protein	HSERO_RS08115 acyl-CoA-binding protein	0.3754	-0.143215	-0.452675	-0.856916	-1.90151	-0.940096	-1.79911	-1.53121
HSERO_RS08125	HSERO_RS08125	hypothetical protein	HSERO_RS08125 hypothetical protein	-0.214066	-0.283523	-0.114234	0.134563	0.151928	0.0372222	0.0525795	0.195911
HSERO_RS08130	HSERO_RS08130	peptidase A8	HSERO_RS08130 peptidase A8	-0.0688827	0.143139	-0.265838	-0.0771685	-0.42622	-0.326796	0.0146788	0.163977
HSERO_RS08135	HSERO_RS08135	C-5 sterol desaturase	HSERO_RS08135 C-5 sterol desaturase	0.385609	0.133539	0.326804	-0.103114	-0.177143	-0.00848501	0.0930936	-0.0303299
HSERO_RS08140	HSERO_RS08140	membrane protein	HSERO_RS08140 membrane protein	-0.10372	0.161163	-0.108097	-0.0498792	-0.0221619	-0.0886967	-0.0547921	-0.244219
HSERO_RS08145	HSERO_RS08145	damage-inducible protein	HSERO_RS08145 damage-inducible protein	0.0623068	-0.0375276	0.682275	-0.145784	0.401747	0.284546	-0.620096	-0.000568071
HSERO_RS08150	HSERO_RS08150	phasin family protein	HSERO_RS08150 phasin family protein	-0.152737	0.0510453	-0.285181	-0.366216	-0.449755	-0.0938355	-0.23702	-0.441493
HSERO_RS08155	HSERO_RS08155	deacetylase	HSERO_RS08155 deacetylase	-0.289149	-0.0588633	-0.275282	0.000587556	0.229643	-0.113715	0.0770795	-0.150349
HSERO_RS08160	HSERO_RS08160	peptide ABC transporter ATP-binding protein	HSERO_RS08160 peptide ABC transporter ATP-binding protein	0.148294	-0.00270241	-0.132915	0.234515	-0.0494561	-0.00266311	0.100766	0.146391
HSERO_RS08165	HSERO_RS08165	DNA-binding protein	HSERO_RS08165 DNA-binding protein	0.0825417	-0.00346217	0.0530492	0.0479453	0.15338	0.275595	-0.317898	0.0125755
HSERO_RS08170	HSERO_RS08170	S-adenosyl-L-methionine (SAM)-dependent methyltransferase PhcB	HSERO_RS08170 S-adenosyl-L-methionine (SAM)-dependent methyltransferase PhcB	0.277806	-0.0229266	0.0924704	0.225344	0.248813	0.0333277	0.0258456	-0.0133829
HSERO_RS08175	HSERO_RS08175	D-alanyl-D-alanine carboxypeptidase	HSERO_RS08175 D-alanyl-D-alanine carboxypeptidase	0.0758514	0.130152	0.00724596	-0.269065	0.0860207	0.110083	-0.0415207	-0.331347
HSERO_RS08185	HSERO_RS08185	sulfate transporter subunit	HSERO_RS08185 sulfate transporter subunit	0.123543	0.169832	0.0830722	0.148113	-0.147707	-0.205342	0.151878	0.29013
HSERO_RS08190	HSERO_RS08190	NADPH-dependent FMN reductase	HSERO_RS08190 NADPH-dependent FMN reductase	-0.138933	0.0986033	0.0103533	-0.16337	0.0446051	-0.21883	0.273102	0.184337
HSERO_RS08195	HSERO_RS08195	ABC transporter substrate-binding protein	HSERO_RS08195 ABC transporter substrate-binding protein	-0.141871	0.030361	0.0313277	-0.0885084	0.0388695	-0.0490406	-0.0806761	0.0930066
HSERO_RS08200	HSERO_RS08200	alkanesulfonate monooxygenase	HSERO_RS08200 alkanesulfonate monooxygenase	-0.00373593	0.0699689	-0.0799688	0.00838003	0.312955	0.209143	0.0354637	0.35271
HSERO_RS08205	HSERO_RS08205	sulfonate ABC transporter	HSERO_RS08205 sulfonate ABC transporter	0.104912	0.139587	0.242071	0.197795	-0.297156	-0.40055	-0.165079	-0.118977
HSERO_RS08210	HSERO_RS08210	aliphatic sulfonate ABC transporter ATP-binding protein	HSERO_RS08210 aliphatic sulfonate ABC transporter ATP-binding protein	0.108384	0.0404593	0.123562	0.159271	-0.00447997	0.267976	-0.0806402	0.00975599
HSERO_RS08215	HSERO_RS08215	transporter	HSERO_RS08215 transporter	0.186653	-0.0183411	0.242483	-0.123462	-0.0335971	-0.237089	0.0101317	-0.0459478
HSERO_RS08220	HSERO_RS08220	diguanylate phosphodiesterase	HSERO_RS08220 diguanylate phosphodiesterase	0.0210245	0.0235762	0.278446	-0.1109	-0.435053	-0.0907759	0.144342	-0.196377
HSERO_RS08225	HSERO_RS08225	alpha/beta hydrolase	HSERO_RS08225 alpha/beta hydrolase	0.0970227	-0.240306	0.298608	0.17666	0.0157318	0.299801	-0.038337	0.161555
HSERO_RS08230	HSERO_RS08230	sulfate/thiosulfate transporter subunit	HSERO_RS08230 sulfate/thiosulfate transporter subunit	0.0895058	0.227859	0.203374	0.397109	-0.32394	0.074888	0.228121	0.124488
HSERO_RS08235	HSERO_RS08235	sulfate ABC transporter permease	HSERO_RS08235 sulfate ABC transporter permease	0.0456794	-0.0276916	0.0237065	-0.181384	0.246251	0.0057562	-0.0514676	0.0123477
HSERO_RS08240	HSERO_RS08240	sulfate ABC transporter ATP-binding protein	HSERO_RS08240 sulfate ABC transporter ATP-binding protein	0.109611	0.284504	0.128866	0.063199	0.0508419	0.180581	-0.0818084	-0.0719366
HSERO_RS08245	HSERO_RS08245	CysB family transcriptional regulator	HSERO_RS08245 CysB family transcriptional regulator	-0.0949846	-0.0147936	-0.0137012	0.0828554	0.199377	-0.0537039	-0.229484	0.0245417
HSERO_RS08250	HSERO_RS08250	hypothetical protein	HSERO_RS08250 hypothetical protein	-0.034643	0.116363	-0.0136015	0.407336	0.236609	0.0529919	0.369673	0.0263884
HSERO_RS08255	HSERO_RS08255	hypothetical protein	HSERO_RS08255 hypothetical protein	0.0603486	0.252125	-0.0111352	0.136244	0.259332	0.194097	-0.183045	-0.136216
HSERO_RS08260	HSERO_RS08260	hypothetical protein	HSERO_RS08260 hypothetical protein	-0.217535	0.426412	0.117839	-0.346116	-0.433102	-0.0517093	-0.201053	-0.125285
HSERO_RS08265	HSERO_RS08265	hypothetical protein	HSERO_RS08265 hypothetical protein	-0.258597	-0.379891	-0.182433	0.178619	-0.0252512	0.215381	0.0892182	0.254897
HSERO_RS08270	HSERO_RS08270	amino acid ABC transporter substrate-binding protein	HSERO_RS08270 amino acid ABC transporter substrate-binding protein	0.0763303	0.227405	-0.0980393	0.0254597	-0.0340543	-0.11049	-0.0187618	-0.0167458
HSERO_RS08275	HSERO_RS08275	branched-chain amino acid transporter permease subunit LivH	HSERO_RS08275 branched-chain amino acid transporter permease subunit LivH	-0.0828687	0.00144946	-0.0227289	-0.255342	0.00880954	-0.120708	-0.10218	-0.110498
HSERO_RS08280	HSERO_RS08280	leucine/isoleucine/valine transporter permease subunit	HSERO_RS08280 leucine/isoleucine/valine transporter permease subunit	-0.0174374	0.0622152	-0.0737814	0.133596	-0.0120339	0.00607499	-0.0400005	0.243162
HSERO_RS08285	HSERO_RS08285	amino acid ABC transporter ATP-binding protein	HSERO_RS08285 amino acid ABC transporter ATP-binding protein	-0.0808212	0.236205	0.0232119	-0.00647926	-0.191021	0.116864	-0.276172	-0.332895
HSERO_RS08290	HSERO_RS08290	leucine/isoleucine/valine transporter ATP-binding subunit	HSERO_RS08290 leucine/isoleucine/valine transporter ATP-binding subunit	-0.328369	-0.232163	0.00612084	-0.379746	-0.187951	-0.301198	-0.0934971	-0.121954
HSERO_RS08295	HSERO_RS08295	hypothetical protein	HSERO_RS08295 hypothetical protein	0.038038	0.122901	-0.0961436	0.0931664	0.0059295	-0.242159	-0.058922	0.0779501
HSERO_RS08300	HSERO_RS08300	hypothetical protein	HSERO_RS08300 hypothetical protein	0.0614756	0.238828	0.0296056	-0.148956	0.0494752	0.185115	0.201218	0.23093
HSERO_RS08305	HSERO_RS08305	hypothetical protein	HSERO_RS08305 hypothetical protein	-0.193807	-0.0494548	0.0997351	0.0954083	0.238788	0.120359	-0.00219169	0.307043
HSERO_RS08310	HSERO_RS08310	choline dehydrogenase	HSERO_RS08310 choline dehydrogenase	-0.0959574	0.0160923	-0.170149	0.03656	-0.0709179	-0.166423	-0.0961063	-0.119028
HSERO_RS08315	HSERO_RS08315	cytochrome C	HSERO_RS08315 cytochrome C	0.126363	0.0138488	0.10459	0.126413	0.181657	0.0599267	-0.0543932	-0.0583843
HSERO_RS08320	HSERO_RS08320	amino acid ABC transporter substrate-binding protein	HSERO_RS08320 amino acid ABC transporter substrate-binding protein	-0.115206	-0.0739864	-0.292476	0.109945	-0.131083	0.000254933	0.249118	-0.237229
HSERO_RS08325	HSERO_RS08325	hypothetical protein	HSERO_RS08325 hypothetical protein	-0.0110726	-0.10121	-0.0184706	0.0567739	-0.115807	-0.0946231	0.110983	0.0668606
HSERO_RS08335	HSERO_RS08335	4-hydroxyphenylpyruvate dioxygenase	HSERO_RS08335 4-hydroxyphenylpyruvate dioxygenase	-0.505985	-0.0738855	-0.172796	-0.536233	-0.530014	-0.190501	-0.0842722	0.0658858
HSERO_RS08340	HSERO_RS08340	AsnC family transcriptional regulator	HSERO_RS08340 AsnC family transcriptional regulator	0.0761543	0.320191	-0.16515	-0.119418	-0.00223861	-0.215265	0.168854	0.0159362
HSERO_RS08345	HSERO_RS08345	AraC family transcriptional regulator	HSERO_RS08345 AraC family transcriptional regulator	-0.0122327	0.136258	0.0698128	-0.167587	0.0721705	-0.0348507	-0.0927442	-0.241811
HSERO_RS08350	HSERO_RS08350	esterase	HSERO_RS08350 esterase	-0.121957	-0.123061	0.179335	-0.00221397	-0.14926	0.0404954	0.111522	-0.157019
HSERO_RS08355	HSERO_RS08355	dioxygenase	HSERO_RS08355 dioxygenase	0.0398919	-0.08294	-0.177988	-0.0472029	-0.315055	0.170096	-0.101369	-0.110633
HSERO_RS08360	HSERO_RS08360	multidrug DMT transporter permease	HSERO_RS08360 multidrug DMT transporter permease	0.00475731	0.00172723	0.0261391	0.0446845	-0.219419	0.23351	-0.0599183	0.125696
HSERO_RS08365	HSERO_RS08365	AraC family transcriptional regulator	HSERO_RS08365 AraC family transcriptional regulator	-0.155349	0.00781399	0.0377678	0.199244	0.104991	0.184823	0.161535	0.095551
HSERO_RS08370	HSERO_RS08370	chemotaxis protein	HSERO_RS08370 chemotaxis protein	0.0330429	0.0447567	-0.0846521	0.168704	-0.156828	0.0960665	-0.0941684	-0.154349
HSERO_RS08375	HSERO_RS08375	D-amino acid dehydrogenase small subunit	HSERO_RS08375 D-amino acid dehydrogenase small subunit	0.0512725	-0.0163858	-0.324648	0.0101207	0.127919	-0.198808	-0.135434	-0.15038
HSERO_RS08380	HSERO_RS08380	AsnC family transcriptional regulator	HSERO_RS08380 AsnC family transcriptional regulator	0.0819145	-0.246942	-0.228314	0.18321	-0.0929977	0.209773	0.190206	0.0447308
HSERO_RS08385	HSERO_RS08385	anaerobic (selenocysteine-containing) formate dehydrogenase	HSERO_RS08385 anaerobic (selenocysteine-containing) formate dehydrogenase	0.360909	0.284669	0.196962	-0.13888	0.130557	-0.0440268	-0.183651	0.0014998
HSERO_RS08395	HSERO_RS08395	2-aminoadipate aminotransferase	HSERO_RS08395 2-aminoadipate aminotransferase	-0.0491542	0.0505993	0.00818837	-0.138361	-0.137164	0.0304334	0.138747	-0.0306571
HSERO_RS08400	HSERO_RS08400	glutathione S-transferase	HSERO_RS08400 glutathione S-transferase	0.0546885	-0.336622	-0.0137654	-0.286152	-0.113696	-0.0642603	0.0795805	-0.206373
HSERO_RS08405	HSERO_RS08405	membrane protein	HSERO_RS08405 membrane protein	-0.0393933	-0.0366345	-0.0291656	-0.26684	0.681546	-0.332495	-0.343523	-0.259252
HSERO_RS08410	HSERO_RS08410	hypothetical protein	HSERO_RS08410 hypothetical protein	-0.11641	-0.281189	-0.146772	-0.0943298	0.37814	-0.0472215	0.0298089	-0.0983357
HSERO_RS08415	HSERO_RS08415	hypothetical protein	HSERO_RS08415 hypothetical protein	-0.171247	-0.272851	-0.243904	-0.0118762	-0.0472281	0.0367794	-0.293975	0.0627748
HSERO_RS08420	HSERO_RS08420	hypothetical protein	HSERO_RS08420 hypothetical protein	0.149388	0.0408161	-0.183953	-0.559567	-0.202297	-0.523347	-0.141687	-0.24124
HSERO_RS08425	HSERO_RS08425	hypothetical protein	HSERO_RS08425 hypothetical protein	0.037734	-0.131831	-0.0798252	-0.281176	-0.204787	0.461578	0.255763	0.239387
HSERO_RS08430	HSERO_RS08430	diguanylate cyclase	HSERO_RS08430 diguanylate cyclase	-0.934082	-1.25439	-0.958605	-0.199826	-0.363851	-0.200126	-0.512468	-0.139016
HSERO_RS08435	HSERO_RS08435	hypothetical protein	HSERO_RS08435 hypothetical protein	-0.154225	-0.0151122	0.194087	-0.128425	-0.147299	-0.182996	0.116124	0.135976
HSERO_RS08440	HSERO_RS08440	hypothetical protein	HSERO_RS08440 hypothetical protein	0.135413	-0.614624	-0.247919	0.395328	-0.0259947	-0.487177	0.199075	-0.815043
HSERO_RS08445	HSERO_RS08445	chemotaxis protein CheY	HSERO_RS08445 chemotaxis protein CheY	-0.169965	-0.217962	-0.114989	-0.141866	0.0827692	0.101937	0.0470986	-0.312946
HSERO_RS08450	HSERO_RS08450	chemotaxis protein	HSERO_RS08450 chemotaxis protein	-0.0873351	0.222279	-0.0185869	-0.0527929	0.112451	-0.029276	-0.0137532	-0.0688752
HSERO_RS08455	HSERO_RS08455	chemotaxis protein CheW	HSERO_RS08455 chemotaxis protein CheW	0.206941	-0.0371584	0.356531	-0.03455	-0.197194	0.0642003	-0.582851	0.0445773
HSERO_RS08460	HSERO_RS08460	chemotaxis protein CheY	HSERO_RS08460 chemotaxis protein CheY	0.0287172	0.0460256	0.00971978	0.322492	0.0269406	0.215505	0.0439301	0.00466755
HSERO_RS08465	HSERO_RS08465	hypothetical protein	HSERO_RS08465 hypothetical protein	-0.0750202	0.148426	0.0444425	0.699992	0.389563	0.278211	0.290431	0.117705
HSERO_RS08470	HSERO_RS08470	chemotaxis protein	HSERO_RS08470 chemotaxis protein	0.140676	0.212116	-0.0144306	-0.160301	-0.182982	0.376739	-0.0389842	-0.0420418
HSERO_RS08475	HSERO_RS08475	chemotaxis protein CheY	HSERO_RS08475 chemotaxis protein CheY	0.093512	-0.218995	0.0610466	-0.0391126	-0.162548	0.0971426	0.287572	0.325917
HSERO_RS08480	HSERO_RS08480	chemotaxis protein CheA	HSERO_RS08480 chemotaxis protein CheA	0.000885259	-0.182746	0.126329	0.0826878	0.149381	0.228188	0.0684842	0.076629
HSERO_RS08485	HSERO_RS08485	hypothetical protein	HSERO_RS08485 hypothetical protein	0.0525795	-0.357439	-0.111575	-0.291297	0.275357	-0.196667	-0.302663	0.0533388
HSERO_RS08495	HSERO_RS08495	hypothetical protein	HSERO_RS08495 hypothetical protein	-0.0277276	-0.114857	0.193418	-0.0634102	-0.120488	-0.0338805	0.0460329	0.0428719
HSERO_RS08500	HSERO_RS08500	hypothetical protein	HSERO_RS08500 hypothetical protein	-0.164021	-0.10525	0.213617	0.147603	0.113329	0.254941	-0.0628571	0.202251
HSERO_RS08505	HSERO_RS08505	methyl-accepting chemotaxis protein	HSERO_RS08505 methyl-accepting chemotaxis protein	-0.119726	-0.128304	-0.0372345	-0.0188084	-0.0142539	0.139747	-0.21024	-0.0662345
HSERO_RS08510	HSERO_RS08510	phosphodiesterase	HSERO_RS08510 phosphodiesterase	-0.0429794	-0.19846	-0.0211163	0.124541	-0.155506	0.0996073	0.0797444	0.0774873
HSERO_RS08515	HSERO_RS08515	diguanylate cyclase	HSERO_RS08515 diguanylate cyclase	-0.789662	-1.76344	-0.217926	-1.29781	-0.660226	-0.893544	-1.00468	-0.353107
HSERO_RS08520	HSERO_RS08520	major facilitator transporter	HSERO_RS08520 major facilitator transporter	-0.0939387	-0.0394402	-0.133679	-0.0680306	-0.132704	0.184723	-0.136956	-0.10752
HSERO_RS08525	HSERO_RS08525	hypothetical protein	HSERO_RS08525 hypothetical protein	-0.13833	0.238128	0.107583	-0.279361	0.0338829	0.119862	-0.180064	0.00449329
HSERO_RS08530	HSERO_RS08530	glycine/betaine ABC transporter permease	HSERO_RS08530 glycine/betaine ABC transporter permease	0.0143425	0.0452109	-0.1053	0.381892	0.0552607	-0.0128089	-0.144107	0.0501963
HSERO_RS08535	HSERO_RS08535	glycine/betaine ABC transporter substrate-binding protein	HSERO_RS08535 glycine/betaine ABC transporter substrate-binding protein	-0.321167	-0.159488	-0.07916	0.455936	-0.199692	-0.0499769	0.0191263	0.00928906
HSERO_RS08550	HSERO_RS08550	LysR family transcriptional regulator	HSERO_RS08550 LysR family transcriptional regulator	-0.133832	-0.254299	0.0529451	-0.141907	0.147153	-0.0775349	0.0577884	-0.273286
HSERO_RS08555	HSERO_RS08555	agmatinase	HSERO_RS08555 agmatinase	0.0122214	-0.204202	-0.242287	0.310766	-0.24815	0.0446957	0.00899546	-0.335444
HSERO_RS08560	HSERO_RS08560	GNAT family acetyltransferase	HSERO_RS08560 GNAT family acetyltransferase	0.459578	0.0388433	0.190772	-0.0693029	-0.120782	0.0210843	0.248781	-0.00414451
HSERO_RS08565	HSERO_RS08565	RNA helicase	HSERO_RS08565 RNA helicase	0.244201	-0.00428257	0.120009	0.332615	0.139785	0.0609461	0.201818	0.262398
HSERO_RS08570	HSERO_RS08570	esterase	HSERO_RS08570 esterase	-0.253963	0.0133976	0.0679648	0.133638	0.0615489	0.121698	-0.120754	0.0575995
HSERO_RS08575	HSERO_RS08575	glyoxalase	HSERO_RS08575 glyoxalase	-0.276478	-0.0427787	-0.148414	-0.0572377	0.020375	0.0298528	-0.123883	-0.17807
HSERO_RS08585	HSERO_RS08585	RNA methyltransferase	HSERO_RS08585 RNA methyltransferase	-0.031251	-0.0917884	-0.0655116	-0.0597521	-0.213845	-0.417789	-0.307284	-0.147244
HSERO_RS08590	HSERO_RS08590	pseudouridine synthase	HSERO_RS08590 pseudouridine synthase	-0.0528682	-0.218538	0.0174889	0.232704	0.0581132	-0.125229	-0.0362832	0.119365
HSERO_RS08605	HSERO_RS08605	Hsp33 chaperonin	HSERO_RS08605 Hsp33 chaperonin	-0.987975	-1.21164	-0.636229	0.593242	-1.23744	0.335174	-0.138958	0.0246657
HSERO_RS08610	HSERO_RS08610	anhydrase	HSERO_RS08610 anhydrase	-0.138324	0.189541	-0.00716894	-0.0808291	-0.392588	0.0387188	-0.140955	-0.123325
HSERO_RS08615	HSERO_RS08615	hypothetical protein	HSERO_RS08615 hypothetical protein	-0.0584814	-0.00827928	0.0709532	-0.0754862	0.12442	0.0186417	0.137308	-0.134228
HSERO_RS08620	HSERO_RS08620	hypothetical protein	HSERO_RS08620 hypothetical protein	-0.000382331	-0.183989	-0.0151014	-0.0525289	0.034975	0.0711911	-0.263246	-0.06865
HSERO_RS08625	HSERO_RS08625	lipase	HSERO_RS08625 lipase	-0.124524	0.321166	0.146349	-0.447198	-0.219529	-0.310406	-0.29869	-0.119394
HSERO_RS08630	HSERO_RS08630	membrane protein	HSERO_RS08630 membrane protein	-0.420553	-0.305867	-0.155024	-0.144356	-0.687554	0.095259	-0.0325998	-0.360878
HSERO_RS08635	HSERO_RS08635	hypothetical protein	HSERO_RS08635 hypothetical protein	-0.706118	-0.24835	-0.32359	-0.698348	-0.420852	-0.229902	-0.648003	-0.282214
HSERO_RS08640	HSERO_RS08640	hypothetical protein	HSERO_RS08640 hypothetical protein	-0.218957	0.139013	-0.398535	-0.452891	-0.657165	-0.485878	-0.916865	-0.4616
HSERO_RS08645	HSERO_RS08645	RNA polymerase sigma70 factor	HSERO_RS08645 RNA polymerase sigma70 factor	0.274718	-0.0528921	0.192392	-0.0869934	0.205098	-0.496186	-0.338852	0.118709
HSERO_RS08650	HSERO_RS08650	acetolactate synthase	HSERO_RS08650 acetolactate synthase	-0.21531	-0.39656	-0.203288	-0.880989	-0.722865	-0.379182	-0.66948	-0.754371
HSERO_RS08655	HSERO_RS08655	acetolactate synthase	HSERO_RS08655 acetolactate synthase	-0.518182	-0.198323	-0.110248	0.0117351	-2.11181	-1.44443	0.378907	-0.648734
HSERO_RS08660	HSERO_RS08660	ketol-acid reductoisomerase	HSERO_RS08660 ketol-acid reductoisomerase	-0.396033	-0.605962	-0.520639	-0.572776	-0.991173	-0.956959	-0.26108	-0.935013
HSERO_RS08665	HSERO_RS08665	hypothetical protein	HSERO_RS08665 hypothetical protein	-0.0110726	-0.0160171	0.134055	0.127423	0.0407683	-0.221172	-0.00425439	0.165034
HSERO_RS08670	HSERO_RS08670	hypothetical protein	HSERO_RS08670 hypothetical protein	-0.110919	0.304909	0.0229792	-0.311482	-0.156078	-0.119216	0.0485969	-0.0591211
HSERO_RS08685	HSERO_RS08685	hypothetical protein	HSERO_RS08685 hypothetical protein	0.0985283	-0.149668	0.143919	-0.493486	-0.249084	-0.187383	-0.591334	-0.147367
HSERO_RS08690	HSERO_RS08690	alpha/beta hydrolase	HSERO_RS08690 alpha/beta hydrolase	0.0738323	0.138207	0.131058	0.2416	0.0513947	-0.0502148	-0.205323	0.00176175
HSERO_RS08695	HSERO_RS08695	PAS sensor protein	HSERO_RS08695 PAS sensor protein	-0.244441	-0.118533	-0.162836	0.187691	0.0188052	-0.0801953	0.0152125	-0.166583
HSERO_RS08700	HSERO_RS08700	hypothetical protein	HSERO_RS08700 hypothetical protein	0.261262	-0.475194	-0.410756	-0.151209	-0.243775	-0.068462	-0.410624	-0.0212472
HSERO_RS08705	HSERO_RS08705	2-aminoadipate aminotransferase	HSERO_RS08705 2-aminoadipate aminotransferase	-0.144046	0.0894743	0.0258552	0.0735464	-0.00866618	0.0861358	-0.00146773	-0.21653
HSERO_RS08710	HSERO_RS08710	methyltransferase	HSERO_RS08710 methyltransferase	0.119476	-0.18738	0.00956876	0.113998	0.256715	0.327909	0.131469	0.0398625
HSERO_RS08715	HSERO_RS08715	2-dehydro-3-deoxygluconokinase	HSERO_RS08715 2-dehydro-3-deoxygluconokinase	-0.0932409	-0.00857533	-0.0242615	-0.269167	-0.121738	-0.163958	0.102548	0.0163806
HSERO_RS08720	HSERO_RS08720	amino acid deaminase	HSERO_RS08720 amino acid deaminase	-0.0327185	-0.0017821	0.0413548	0.280445	-0.0423703	-0.427908	-0.03749	-0.0763818
HSERO_RS08725	HSERO_RS08725	transcriptional regulator	HSERO_RS08725 transcriptional regulator	-0.393748	-0.378279	-0.558241	-0.228023	0.352939	-0.278004	0.195718	-0.612012
HSERO_RS08730	HSERO_RS08730	D-aminoacylase	HSERO_RS08730 D-aminoacylase	0.00732423	0.0275492	-0.0190468	-0.0767113	-0.0912092	0.0572067	0.013269	0.0242126
HSERO_RS08735	HSERO_RS08735	hypothetical protein	HSERO_RS08735 hypothetical protein	0.0828907	-0.359695	0.245153	0.126628	0.165051	0.0224629	0.209217	0.369129
HSERO_RS08740	HSERO_RS08740	permease	HSERO_RS08740 permease	0.115884	0.064886	0.19554	0.122021	0.0223028	0.0241926	0.0832767	0.153184
HSERO_RS08745	HSERO_RS08745	membrane protein	HSERO_RS08745 membrane protein	0.0966419	-0.2211	0.188475	0.0448854	0.00743387	0.0037485	-0.174446	0.229937
HSERO_RS08760	HSERO_RS08760	FAD-dependent pyridine nucleotide-disulfide oxidoreductase	HSERO_RS08760 FAD-dependent pyridine nucleotide-disulfide oxidoreductase	-0.224328	0.143473	0.0520291	0.439304	0.0498767	0.206469	0.134777	0.183213
HSERO_RS08765	HSERO_RS08765	hypothetical protein	HSERO_RS08765 hypothetical protein	-0.0110726	0.077136	0.126983	0.0761398	-0.0418519	0.014545	0.446276	0.336723
HSERO_RS08770	HSERO_RS08770	membrane protein	HSERO_RS08770 membrane protein	-0.590694	-0.0319673	-0.427478	-0.0777622	-0.307627	-0.201703	-0.00472108	-0.257858
HSERO_RS08775	HSERO_RS08775	membrane protein	HSERO_RS08775 membrane protein	-0.366153	-0.373637	-0.536	-0.694518	0.185135	-0.287081	-0.558115	-0.26335
HSERO_RS08790	HSERO_RS08790	hypothetical protein	HSERO_RS08790 hypothetical protein	-0.943344	-0.0574995	-0.19702	-0.495509	-0.635626	-1.65818	-1.17801	0.299921
HSERO_RS08795	HSERO_RS08795	transcriptional regulator	HSERO_RS08795 transcriptional regulator	-0.646904	-0.38402	0.612698	-0.459475	-0.718635	-0.79303	-0.484053	-0.533331
HSERO_RS08800	HSERO_RS08800	NAD(P)H quinone oxidoreductase	HSERO_RS08800 NAD(P)H quinone oxidoreductase	0.00277887	-0.110525	-0.0208626	0.0332112	-0.0194803	0.232729	0.0752053	-0.00112111
HSERO_RS08895	HSERO_RS08895	NUDIX hydrolase	HSERO_RS08895 NUDIX hydrolase	-0.0667052	0.176285	-0.202502	-0.0428355	-0.337288	-0.231527	-0.129209	-0.154324
HSERO_RS08910	HSERO_RS08910	amino acid ABC transporter substrate-binding protein	HSERO_RS08910 amino acid ABC transporter substrate-binding protein	0.168175	0.00386614	-0.137846	0.0840893	-0.0120339	0.0926639	-0.0587721	-0.220678
HSERO_RS08915	HSERO_RS08915	ABC transporter permease	HSERO_RS08915 ABC transporter permease	0.0663	0.139636	-0.432376	-0.182776	-0.044289	0.127749	0.0818068	0.0338887
HSERO_RS08920	HSERO_RS08920	ABC transporter	HSERO_RS08920 ABC transporter	-0.0145817	0.288714	0.0682138	-0.0555173	-0.172062	0.0160939	-0.0158368	-0.138388
HSERO_RS08925	HSERO_RS08925	amino acid ABC transporter ATPase	HSERO_RS08925 amino acid ABC transporter ATPase	0.104252	-0.0889047	0.33274	-0.373029	-0.0489343	0.0248884	0.156047	-0.0880883
HSERO_RS08930	HSERO_RS08930	alpha/beta hydrolase	HSERO_RS08930 alpha/beta hydrolase	-0.293694	-0.264689	-0.139314	-0.00937482	-0.0356651	0.0775619	-0.0907995	-0.174492
HSERO_RS08935	HSERO_RS08935	transcriptional regulator	HSERO_RS08935 transcriptional regulator	-0.319175	-0.424003	-0.0138751	-0.2991	-0.423266	-0.455676	-0.352199	-0.352794
HSERO_RS08950	HSERO_RS08950	spermidine synthase	HSERO_RS08950 spermidine synthase	-0.194305	-0.254541	-0.160849	-0.300722	-0.0556396	-0.147223	-0.0966372	-0.0474978
HSERO_RS08955	HSERO_RS08955	methionine ABC transporter substrate-binding protein	HSERO_RS08955 methionine ABC transporter substrate-binding protein	-0.0753352	-0.26981	-0.0566283	-0.487291	-0.14275	-0.276002	-0.132673	-0.184941
HSERO_RS08960	HSERO_RS08960	2-hydroxyacid dehydrogenase	HSERO_RS08960 2-hydroxyacid dehydrogenase	-0.000955833	-0.256604	-0.349228	0.331419	0.360205	0.454551	0.278607	-0.457725
HSERO_RS08965	HSERO_RS08965	sugar dehydrogenase	HSERO_RS08965 sugar dehydrogenase	0.107776	-0.435361	-0.0496432	-0.350738	0.123515	-0.338251	0.080525	-0.23912
HSERO_RS08970	HSERO_RS08970	membrane protein	HSERO_RS08970 membrane protein	0.160523	0.372155	0.188172	0.318676	0.466535	-0.308276	0.00640234	0.327771
HSERO_RS08975	HSERO_RS08975	membrane protein	HSERO_RS08975 membrane protein	0.221537	-0.0315264	0.545672	0.208913	0.192208	-1.09337	-0.671654	-0.0231504
HSERO_RS08985	HSERO_RS08985	hypothetical protein	HSERO_RS08985 hypothetical protein	-0.0493903	0.15764	0.15601	0.00360323	0.142792	-0.260144	0.31899	-0.119395
HSERO_RS08990	HSERO_RS08990	heat shock protein 90	HSERO_RS08990 heat shock protein 90	-0.893568	-0.635725	-0.232848	-0.0183327	-0.201665	-0.00395697	-0.677816	-0.0807391
HSERO_RS08995	HSERO_RS08995	hypothetical protein	HSERO_RS08995 hypothetical protein	0.0470128	-0.137567	0.100646	-0.121292	-0.0125894	0.0347654	0.0056168	0.170168
HSERO_RS09000	HSERO_RS09000	hypothetical protein	HSERO_RS09000 hypothetical protein	-0.030271	-0.196784	-0.0684787	0.0279885	-0.047933	0.144038	-0.140182	0.0333682
HSERO_RS09005	HSERO_RS09005	type I secretion protein HlyD	HSERO_RS09005 type I secretion protein HlyD	-0.0110726	-0.274506	-0.10033	0.00236639	0.35577	-0.0536099	0.0682127	0.227274
HSERO_RS09010	HSERO_RS09010	hypothetical protein	HSERO_RS09010 hypothetical protein	0.0241422	0.144085	-0.0660984	-0.178872	0.0621013	-0.00741764	-0.00775556	0.155437
HSERO_RS09015	HSERO_RS09015	bacteriocin ABC transporter permease	HSERO_RS09015 bacteriocin ABC transporter permease	-0.181374	-0.300288	-0.476283	0.238053	-0.123725	-0.0542749	-0.066398	0.00664434
HSERO_RS09020	HSERO_RS09020	hemolysin D	HSERO_RS09020 hemolysin D	-0.053887	-0.0494124	-0.0748247	-0.0255777	-0.00885384	-0.0388988	-0.015983	-0.0826427
HSERO_RS09025	HSERO_RS09025	GntR family transcriptional regulator	HSERO_RS09025 GntR family transcriptional regulator	-0.118208	0.0850238	0.0608877	-0.145986	-0.00232981	0.114917	0.181606	0.109363
HSERO_RS09030	HSERO_RS09030	hypothetical protein	HSERO_RS09030 hypothetical protein	0.0930938	-0.345388	-0.00694562	0.576095	0.190633	0.215559	0.25125	0.0698836
HSERO_RS09035	HSERO_RS09035	lysine transporter LysE	HSERO_RS09035 lysine transporter LysE	-0.0944438	-0.415869	0.113997	0.426543	0.0115129	-0.137115	-0.0400112	0.0847935
HSERO_RS09040	HSERO_RS09040	multidrug DMT transporter permease	HSERO_RS09040 multidrug DMT transporter permease	0.213392	-0.100627	-0.150415	0.0863944	0.161656	-0.00679313	0.21969	0.109577
HSERO_RS09050	HSERO_RS09050	2-aminoadipate aminotransferase	HSERO_RS09050 2-aminoadipate aminotransferase	-0.26945	-1.15224	0.0695324	-0.961105	-0.336711	-0.376391	-0.71886	0.271903
HSERO_RS09055	HSERO_RS09055	hypothetical protein	HSERO_RS09055 hypothetical protein	-0.480052	-0.45959	-0.113576	-0.337505	-0.3094	-0.20119	-0.157115	-0.184831
HSERO_RS09060	HSERO_RS09060	histone acetyltransferase HPA2 protein	HSERO_RS09060 histone acetyltransferase HPA2 protein	-0.115662	-0.218446	-0.0876187	-0.0943085	0.183425	0.33954	0.115777	0.18858
HSERO_RS09070	HSERO_RS09070	beta-lactamase	HSERO_RS09070 beta-lactamase	0.137699	0.0378684	0.221424	0.246938	0.118747	-0.0379227	0.0795034	-0.165467
HSERO_RS09075	HSERO_RS09075	hypothetical protein	HSERO_RS09075 hypothetical protein	0.166986	0.0714159	0.334846	-0.0376889	0.399664	0.429747	0.0181618	0.207687
HSERO_RS09085	HSERO_RS09085	LysR family transcriptional regulator	HSERO_RS09085 LysR family transcriptional regulator	-0.243868	-0.232435	-0.0224881	0.217611	-0.0614319	-0.673407	0.426131	-0.0996909
HSERO_RS09090	HSERO_RS09090	hypothetical protein	HSERO_RS09090 hypothetical protein	0.111881	0.0501781	-0.1887	0.265157	0.0557794	-0.308076	0.340872	0.041396
HSERO_RS09095	HSERO_RS09095	hypothetical protein	HSERO_RS09095 hypothetical protein	-0.156477	-0.0439695	-0.132699	-0.497459	-0.217031	0.128016	-0.279964	-0.350951
HSERO_RS09110	HSERO_RS09110	hypothetical protein	HSERO_RS09110 hypothetical protein	0.0734156	0.0936273	0.011798	0.00390389	0.0861055	-0.0274278	-0.00243918	0.0797093
HSERO_RS09115	HSERO_RS09115	hypothetical protein	HSERO_RS09115 hypothetical protein	-0.0944337	-0.0595125	-0.101835	0.149476	0.00210568	-0.134819	-0.321485	-0.110863
HSERO_RS09120	HSERO_RS09120	hypothetical protein	HSERO_RS09120 hypothetical protein	0.148606	0.103589	-0.0342123	0.488176	0.847186	0.385272	0.273716	0.533317
HSERO_RS09125	HSERO_RS09125	RND transporter	HSERO_RS09125 RND transporter	-0.159296	0.0720122	-0.0306849	-0.0169973	0.141374	0.0861383	0.0834239	0.270481
HSERO_RS09130	HSERO_RS09130	hemolysin D	HSERO_RS09130 hemolysin D	0.30395	0.297569	-0.0111352	0.0240243	-0.0338945	-0.0917357	-0.175028	-0.11879
HSERO_RS09135	HSERO_RS09135	ABC transporter	HSERO_RS09135 ABC transporter	0.148613	0.152641	0.0595229	-0.187773	-0.0794607	0.0680546	0.0693354	-0.0545336
HSERO_RS09140	HSERO_RS09140	membrane protein	HSERO_RS09140 membrane protein	0.0201395	0.0663688	0.232485	0.0724006	0.136163	0.0892157	0.000485959	0.099821
HSERO_RS09145	HSERO_RS09145	DNA topoisomerase IV subunit A	HSERO_RS09145 DNA topoisomerase IV subunit A	-0.56781	-0.145033	-0.43659	0.212513	0.202049	-0.201917	-0.575505	-0.43752
HSERO_RS09150	HSERO_RS09150	transglycosylase	HSERO_RS09150 transglycosylase	0.0634494	0.100949	-0.0618602	0.199155	-0.0830387	0.153641	-0.103167	0.0644262
HSERO_RS09155	HSERO_RS09155	DNA topoisomerase IV subunit B	HSERO_RS09155 DNA topoisomerase IV subunit B	-0.240333	-0.537992	-0.615111	-0.0169973	-0.239877	-0.116573	-0.397279	0.189702
HSERO_RS09160	HSERO_RS09160	amidase	HSERO_RS09160 amidase	-0.129039	0.137368	0.302445	0.0275655	0.0189556	-0.238109	-0.0748556	-0.391418
HSERO_RS09165	HSERO_RS09165	hypothetical protein	HSERO_RS09165 hypothetical protein	0.195464	0.133742	0.0612444	0.198575	-0.0120339	-0.145279	0.181567	-0.141535
HSERO_RS09170	HSERO_RS09170	MFS transporter	HSERO_RS09170 MFS transporter	-0.173688	-0.201116	0.00999801	0.0791965	0.0531552	0.294787	0.088191	0.0306096
HSERO_RS09175	HSERO_RS09175	LysR family transcriptional regulator	HSERO_RS09175 LysR family transcriptional regulator	0.0353997	0.192989	-0.0478482	0.156923	0.0882703	-0.112811	-0.0850716	0.0940023
HSERO_RS09180	HSERO_RS09180	transcriptional regulator	HSERO_RS09180 transcriptional regulator	0.130648	0.0341572	0.1894	0.0720564	-0.032565	0.152199	0.0668577	0.13438
HSERO_RS09185	HSERO_RS09185	isoaspartyl peptidase	HSERO_RS09185 isoaspartyl peptidase	-0.0439474	0.223193	0.0695451	-0.0846916	0.0594103	-0.308681	-0.386401	-0.00109244
HSERO_RS09190	HSERO_RS09190	ABC transporter ATP-binding protein	HSERO_RS09190 ABC transporter ATP-binding protein	0.175864	0.0273083	0.132234	0.00584957	-0.10584	-0.126821	0.0533227	0.0506447
HSERO_RS09195	HSERO_RS09195	glutathione ABC transporter substrate-binding protein GsiB	HSERO_RS09195 glutathione ABC transporter substrate-binding protein GsiB	0.191469	0.137878	0.161389	0.175483	0.164066	0.120513	0.0216507	0.121635
HSERO_RS09200	HSERO_RS09200	glutathione ABC transporter permease	HSERO_RS09200 glutathione ABC transporter permease	-0.177485	0.283041	-0.163428	-0.297182	0.41099	-0.127239	0.422323	0.281083
HSERO_RS09205	HSERO_RS09205	glutathione ABC transporter permease	HSERO_RS09205 glutathione ABC transporter permease	-0.211468	0.0113704	-0.282151	-0.0479058	-0.278491	-0.919003	-0.015914	-0.300293
HSERO_RS09210	HSERO_RS09210	D-aminopeptidase	HSERO_RS09210 D-aminopeptidase	0.234715	0.19466	0.215463	0.257588	0.213759	0.218963	0.415071	0.347502
HSERO_RS09215	HSERO_RS09215	D-aminopeptidase	HSERO_RS09215 D-aminopeptidase	0.0306241	-0.146524	0.050046	-0.0313014	-0.0360138	-0.0647454	0.0999917	-0.116678
HSERO_RS09220	HSERO_RS09220	hypothetical protein	HSERO_RS09220 hypothetical protein	-0.0457616	-0.448499	-0.185998	-0.447667	-0.274341	0.0773361	0.0806192	0.027417
HSERO_RS09225	HSERO_RS09225	hypothetical protein	HSERO_RS09225 hypothetical protein	0.316744	0.159522	-0.0650183	-0.273684	0.156103	-0.310173	-0.241746	-0.0701128
HSERO_RS09230	HSERO_RS09230	2-dehydropantoate 2-reductase	HSERO_RS09230 2-dehydropantoate 2-reductase	0.0508665	-0.0342655	0.0184247	0.223986	-0.0952668	0.359546	0.282435	0.0640655
HSERO_RS09235	HSERO_RS09235	MarR family transcriptional regulator	HSERO_RS09235 MarR family transcriptional regulator	-0.886418	0.0600651	-0.147182	-1.69526	-0.119649	-1.29647	-0.748702	-1.06506
HSERO_RS09240	HSERO_RS09240	lipase	HSERO_RS09240 lipase	0.128596	-0.346698	-0.0593746	0.11099	0.0474128	0.0502802	0.369584	0.45847
HSERO_RS09245	HSERO_RS09245	carboxylesterase	HSERO_RS09245 carboxylesterase	0.120863	-0.573362	-0.0238604	-0.263387	0.0141788	-0.467361	-0.0357174	-0.0645013
HSERO_RS09250	HSERO_RS09250	hypothetical protein	HSERO_RS09250 hypothetical protein	0.34232	0.268178	0.333267	0.149011	0.0719372	-0.134863	0.0347443	0.311499
HSERO_RS09255	HSERO_RS09255	molybdenum cofactor biosynthesis protein MogA	HSERO_RS09255 molybdenum cofactor biosynthesis protein MogA	0.547945	0.632732	0.34536	0.647891	0.0174081	0.337281	-0.740329	0.116646
HSERO_RS09260	HSERO_RS09260	hypothetical protein	HSERO_RS09260 hypothetical protein	0.450298	-0.131298	-0.0449957	0.136224	0.0915875	0.105969	0.511724	-0.0229728
HSERO_RS09265	HSERO_RS09265	peptidase C69	HSERO_RS09265 peptidase C69	0.199647	0.0816016	-0.177769	-0.156476	-0.302091	-0.144034	-0.0755152	-0.13741
HSERO_RS09270	HSERO_RS09270	hypothetical protein	HSERO_RS09270 hypothetical protein	0.151626	-0.228369	0.16239	0.0395265	-0.243101	-0.238266	-0.436933	-0.221714
HSERO_RS09275	HSERO_RS09275	DSBA oxidoreductase	HSERO_RS09275 DSBA oxidoreductase	-0.354722	0.257635	0.248679	0.31124	-0.0125083	0.250383	0.244921	-0.326211
HSERO_RS09280	HSERO_RS09280	deoxyribodipyrimidine photo-lyase	HSERO_RS09280 deoxyribodipyrimidine photo-lyase	0.186123	0.20182	0.227125	0.317923	0.149393	0.0296078	0.170614	0.139303
HSERO_RS09290	HSERO_RS09290	ribonuclease R	HSERO_RS09290 ribonuclease R	-0.264661	-0.434411	0.482625	-0.221511	-0.166016	0.0761548	-0.257366	0.260033
HSERO_RS09295	HSERO_RS09295	23S rRNA (guanosine-2'-O-)-methyltransferase	HSERO_RS09295 23S rRNA (guanosine-2'-O-)-methyltransferase	0.110374	-0.26724	-0.0856089	-0.559206	-0.116046	-0.127019	-0.256263	-0.0805965
HSERO_RS09300	HSERO_RS09300	serine O-acetyltransferase	HSERO_RS09300 serine O-acetyltransferase	-0.200482	-0.104647	0.374861	0.555961	0.189087	0.357935	0.342773	0.0424737
HSERO_RS09315	HSERO_RS09315	peptidyl-prolyl cis-trans isomerase	HSERO_RS09315 peptidyl-prolyl cis-trans isomerase	0.274509	0.00371976	-0.16301	-0.402224	-0.187949	-0.100293	-0.10555	-0.235633
HSERO_RS09320	HSERO_RS09320	ErfK/YbiS/YcfS/YnhG family protein	HSERO_RS09320 ErfK/YbiS/YcfS/YnhG family protein	0.0390703	0.041287	-0.0836645	-0.0892261	-0.0633011	-0.0297672	0.0225292	0.00146156
HSERO_RS09325	HSERO_RS09325	hypothetical protein	HSERO_RS09325 hypothetical protein	-0.0497766	-0.096859	0.0222251	0.0539768	-0.040249	0.0122797	-0.0425013	-0.110422
HSERO_RS09335	HSERO_RS09335	DNA-3-methyladenine glycosylase	HSERO_RS09335 DNA-3-methyladenine glycosylase	0.00384226	0.236518	0.180822	1.00062	1.18595	0.239708	0.983825	0.416311
HSERO_RS09355	HSERO_RS09355	hypothetical protein	HSERO_RS09355 hypothetical protein	0.425143	0.193572	0.211195	0.0497099	0.130361	0.0336534	0.099999	0.301147
HSERO_RS09360	HSERO_RS09360	lysine transporter LysE	HSERO_RS09360 lysine transporter LysE	-0.0982847	0.222226	0.233357	0.368837	0.0532244	0.0285486	-0.227035	0.218289
HSERO_RS09365	HSERO_RS09365	phosphate starvation-inducible protein PsiF	HSERO_RS09365 phosphate starvation-inducible protein PsiF	0.0197093	0.163853	-0.146653	0.171089	0.360225	0.0271594	0.0765852	0.13786
HSERO_RS09370	HSERO_RS09370	hypothetical protein	HSERO_RS09370 hypothetical protein	0.328566	-0.211643	0.26558	-0.106346	-0.0326206	-0.0847312	0.187972	0.611212
HSERO_RS09375	HSERO_RS09375	hypothetical protein	HSERO_RS09375 hypothetical protein	-0.361888	0.233653	0.305124	0.438822	-0.068551	-0.0920596	0.0589402	-0.234579
HSERO_RS09380	HSERO_RS09380	ABC transporter permease	HSERO_RS09380 ABC transporter permease	0.203474	-0.0928094	0.148153	-0.160918	-0.232728	-0.0683084	-0.272511	0.211835
HSERO_RS09390	HSERO_RS09390	recombinase RmuC	HSERO_RS09390 recombinase RmuC	0.154788	-0.30377	0.157649	0.518076	0.38341	0.194359	0.554027	0.21943
HSERO_RS09395	HSERO_RS09395	molybdenum cofactor biosynthesis protein MoaA	HSERO_RS09395 molybdenum cofactor biosynthesis protein MoaA	-0.0719457	-0.0762443	0.232169	-0.0715113	0.0567936	-0.187978	-0.151672	0.032092
HSERO_RS09400	HSERO_RS09400	molybdopterin-guanine dinucleotide biosynthesis protein A	HSERO_RS09400 molybdopterin-guanine dinucleotide biosynthesis protein A	0.260497	0.295498	0.0339859	-0.35767	-0.291725	-0.203635	-0.100642	-0.106013
HSERO_RS09405	HSERO_RS09405	molybdenum cofactor biosynthesis protein MoeA	HSERO_RS09405 molybdenum cofactor biosynthesis protein MoeA	0.154921	0.364053	0.0269756	-0.491395	-0.276544	-0.543817	-0.0897447	-0.752482
HSERO_RS09415	HSERO_RS09415	ribosomal large subunit pseudouridine synthase C	HSERO_RS09415 ribosomal large subunit pseudouridine synthase C	-0.428347	0.00136375	-0.269012	-0.253341	-0.262114	0.0388462	-0.0646491	0.0233243
HSERO_RS09420	HSERO_RS09420	HAD family hydrolase	HSERO_RS09420 HAD family hydrolase	0.238944	0.0174559	0.12075	-0.190917	-0.154786	-0.356423	-0.294437	0.128638
HSERO_RS09425	HSERO_RS09425	Rieske (2Fe-2S) protein	HSERO_RS09425 Rieske (2Fe-2S) protein	-0.0422212	0.0501995	-0.0181424	-0.00534076	-0.0622753	-0.113793	-0.093223	0.175634
HSERO_RS09430	HSERO_RS09430	peptidase S49	HSERO_RS09430 peptidase S49	-0.213941	-0.14932	-0.218083	-0.186974	-0.17512	0.0775934	-0.30166	-0.277104
HSERO_RS09435	HSERO_RS09435	S-adenosylmethionine-dependent methyltransferase	HSERO_RS09435 S-adenosylmethionine-dependent methyltransferase	0.0299181	-0.834626	-0.610466	-0.253428	-0.362777	0.404398	-0.198429	-0.435555
HSERO_RS09440	HSERO_RS09440	exopolyphosphatase	HSERO_RS09440 exopolyphosphatase	-0.156096	-0.0548214	-0.191167	-0.145059	-0.0714801	-0.013179	-0.240479	-0.0501486
HSERO_RS09445	HSERO_RS09445	iron deficiency-induced protein A	HSERO_RS09445 iron deficiency-induced protein A	-0.0217565	-0.239854	0.035251	0.133061	-0.184575	0.183446	0.0461047	0.0889093
HSERO_RS09450	HSERO_RS09450	hypothetical protein	HSERO_RS09450 hypothetical protein	0.00856582	-0.0406394	-0.0803876	0.26797	0.184067	0.164913	0.0606952	0.0565006
HSERO_RS09455	HSERO_RS09455	NAD synthetase	HSERO_RS09455 NAD synthetase	0.327752	-0.303325	-0.0306761	-0.0769972	0.175302	-0.471457	0.00691723	-0.846611
HSERO_RS09465	HSERO_RS09465	aldehyde dehydrogenase	HSERO_RS09465 aldehyde dehydrogenase	0.0654484	0.066615	-0.0323214	0.0599566	-0.139726	-0.0980821	-0.0457746	-0.0379253
HSERO_RS09470	HSERO_RS09470	acetaldehyde dehydrogenase	HSERO_RS09470 acetaldehyde dehydrogenase	-0.0990889	-0.0269087	0.234423	-0.285914	0.0383498	-0.194702	-0.168595	-0.0552583
HSERO_RS09475	HSERO_RS09475	Fis family transcriptional regulator	HSERO_RS09475 Fis family transcriptional regulator	0.0741573	0.135757	-0.0868411	0.201937	-0.0421963	-0.113259	-0.00549289	-0.0277966
HSERO_RS09480	HSERO_RS09480	radical SAM protein	HSERO_RS09480 radical SAM protein	-0.0577953	0.240244	0.19275	0.143894	-0.0977091	0.229707	-0.123362	0.558849
HSERO_RS09485	HSERO_RS09485	DNA mismatch repair protein MutS	HSERO_RS09485 DNA mismatch repair protein MutS	-0.41966	0.0611074	0.251713	-0.813991	-0.260718	-0.103515	-0.0618493	-0.140441
HSERO_RS09490	HSERO_RS09490	peptidase inhibitor	HSERO_RS09490 peptidase inhibitor	-0.061559	-0.070206	-0.306043	-0.113386	-0.185738	-0.398131	-0.314177	-0.0454395
HSERO_RS09500	HSERO_RS09500	cell division protein FtsK	HSERO_RS09500 cell division protein FtsK	0.146083	0.27058	0.166157	0.369016	0.674471	0.402814	0.399306	0.464621
HSERO_RS09515	HSERO_RS09515	ATPase AAA	HSERO_RS09515 ATPase AAA	-0.0524717	0.119229	0.0872896	0.235259	0.00724382	-0.00092576	0.0668718	-0.0263065
HSERO_RS09520	HSERO_RS09520	alanyl-tRNA synthetase	HSERO_RS09520 alanyl-tRNA synthetase	0.362603	0.45271	-0.0871344	0.511117	-0.346937	-0.158989	0.287536	0.0970987
HSERO_RS09525	HSERO_RS09525	transcriptional regulator	HSERO_RS09525 transcriptional regulator	0.00238559	0.0657257	0.167014	-0.457319	0.238283	0.164994	0.0429811	-0.249518
HSERO_RS09530	HSERO_RS09530	hypothetical protein	HSERO_RS09530 hypothetical protein	-0.175852	-0.337989	-0.120683	-0.168248	0.0562361	-0.0783886	0.156927	0.0155892
HSERO_RS09540	HSERO_RS09540	diguanylate cyclase	HSERO_RS09540 diguanylate cyclase	-0.0854104	0.146012	-0.00167128	-0.0216286	-0.152114	-0.0600562	-0.229463	-0.100679
HSERO_RS09550	HSERO_RS09550	diguanylate cyclase	HSERO_RS09550 diguanylate cyclase	-0.064665	-0.0958785	-0.142198	-0.193332	0.0666598	-0.0980202	-0.205603	0.0278657
HSERO_RS09555	HSERO_RS09555	LacI family transcription regulator	HSERO_RS09555 LacI family transcription regulator	0.0318972	-0.0451289	-0.136618	0.13944	-0.165799	0.221463	0.147227	0.1204
HSERO_RS09560	HSERO_RS09560	MarR family transcriptional regulator	HSERO_RS09560 MarR family transcriptional regulator	-0.242187	-0.0123756	0.040742	0.555753	0.365799	-0.201515	-0.127816	0.123932
HSERO_RS09565	HSERO_RS09565	membrane protein	HSERO_RS09565 membrane protein	-0.0593644	-0.0175486	-0.104061	-0.242418	0.0202688	-0.139511	-0.0405442	-0.127408
HSERO_RS09570	HSERO_RS09570	Fe-S oxidoreductase	HSERO_RS09570 Fe-S oxidoreductase	0.252753	-0.102543	-0.480564	-0.237889	-0.127052	-0.220558	-0.103503	-0.191775
HSERO_RS09575	HSERO_RS09575	septum formation inhibitor Maf	HSERO_RS09575 septum formation inhibitor Maf	0.087686	0.0360657	-0.0317474	-0.482197	0.102936	0.0807367	0.00698813	0.0714261
HSERO_RS09635	HSERO_RS09635	transcriptional regulator	HSERO_RS09635 transcriptional regulator	-0.139952	-0.0764931	-0.109499	0.100983	-0.222119	0.0937713	0.425704	-0.549357
HSERO_RS09640	HSERO_RS09640	peptidase	HSERO_RS09640 peptidase	-0.348068	-0.278754	-0.189701	0.233259	-0.343129	-0.242673	-0.136664	0.00437744
HSERO_RS09650	HSERO_RS09650	elongation factor 4	HSERO_RS09650 elongation factor 4	0.0992723	-0.124897	-0.7606	-0.962358	-0.452107	-0.0562052	-0.274654	-0.7746
HSERO_RS09660	HSERO_RS09660	ribonuclease III	HSERO_RS09660 ribonuclease III	-0.75801	-0.898972	-1.5971	-0.112757	-0.9648	-0.735771	-0.395723	-0.378289
HSERO_RS09670	HSERO_RS09670	DNA repair protein RecO	HSERO_RS09670 DNA repair protein RecO	-0.0858563	-0.0284356	-0.164912	-0.347998	0.0768636	0.105552	-0.396771	-0.0485638
HSERO_RS09690	HSERO_RS09690	excinuclease ABC subunit C	HSERO_RS09690 excinuclease ABC subunit C	-0.0418546	-0.173923	0.00450517	-0.21758	-0.104116	-0.189428	-0.209805	-0.151589
HSERO_RS09720	HSERO_RS09720	membrane protein	HSERO_RS09720 membrane protein	-2.32456	-2.66345	-1.98866	0.59708	0.454975	-0.912715	-0.57106	0.297632
HSERO_RS09725	HSERO_RS09725	ABC transporter	HSERO_RS09725 ABC transporter	-2.4457	-2.1136	-1.78324	0.480188	0.0787676	-0.431555	-0.116201	0.272705
HSERO_RS09730	HSERO_RS09730	glycoside hydrolase family 43	HSERO_RS09730 glycoside hydrolase family 43	-1.96254	-2.05674	-2.15102	0.649623	0.335047	-0.377334	0.210287	0.451324
HSERO_RS09735	HSERO_RS09735	hypothetical protein	HSERO_RS09735 hypothetical protein	-1.97812	-1.7787	-1.6066	0.693776	0.269685	-0.175463	0.150303	0.378597
HSERO_RS09740	HSERO_RS09740	histidine kinase	HSERO_RS09740 histidine kinase	-0.988554	-2.22865	-1.59562	-0.287709	-0.187111	0.126266	-0.0338625	-0.0623928
HSERO_RS09745	HSERO_RS09745	chemotaxis protein CheY	HSERO_RS09745 chemotaxis protein CheY	-3.30668	-1.52234	-1.29982	0.254097	-0.286599	-0.565871	-0.441843	-0.471049
HSERO_RS09750	HSERO_RS09750	8-amino-7-oxononanoate synthase	HSERO_RS09750 8-amino-7-oxononanoate synthase	0.288565	0.0430019	0.129612	0.369828	-0.317973	0.257927	0.0225829	-0.0106351
HSERO_RS09755	HSERO_RS09755	hypothetical protein	HSERO_RS09755 hypothetical protein	-0.22282	0.0166176	-0.261482	-0.239791	0.0270877	0.220939	-0.032214	0.0357438
HSERO_RS09760	HSERO_RS09760	hypothetical protein	HSERO_RS09760 hypothetical protein	-0.5538	-0.693252	-0.716058	-0.298067	-0.462872	-0.200336	-0.204112	0.024065
HSERO_RS09765	HSERO_RS09765	chemotaxis protein CheV	HSERO_RS09765 chemotaxis protein CheV	-0.145052	-0.106652	-0.17773	-0.113636	0.0234366	0.00959592	0.0209069	-0.134168
HSERO_RS09770	HSERO_RS09770	nicotinate-nucleotide--dimethylbenzimidazole phosphoribosyltransferase	HSERO_RS09770 nicotinate-nucleotide--dimethylbenzimidazole phosphoribosyltransferase	-0.287553	0.0801562	-0.094349	-0.28009	-0.430835	0.21414	-0.280361	-0.453068
HSERO_RS09775	HSERO_RS09775	cobalamin synthase	HSERO_RS09775 cobalamin synthase	0.216208	0.189672	-0.77386	0.142355	-0.699026	0.626321	0.0259441	-1.31306
HSERO_RS09780	HSERO_RS09780	phosphoglycerate mutase	HSERO_RS09780 phosphoglycerate mutase	-0.420989	0.185039	-0.129374	-0.059496	-0.0153376	0.25646	0.220168	-0.759767
HSERO_RS09785	HSERO_RS09785	LuxR family transcriptional regulator	HSERO_RS09785 LuxR family transcriptional regulator	0.270323	0.0186136	0.426757	0.0511815	-0.029064	-0.278349	-0.145435	-0.245731
HSERO_RS09790	HSERO_RS09790	sensor histidine kinase	HSERO_RS09790 sensor histidine kinase	0.269052	0.262739	0.222136	0.099344	0.0569097	0.011306	-0.113558	0.0873344
HSERO_RS09795	HSERO_RS09795	carbon starvation protein A	HSERO_RS09795 carbon starvation protein A	0.205247	0.197047	0.110162	0.145607	0.183612	-0.245059	-0.120534	0.145446
HSERO_RS09800	HSERO_RS09800	hypothetical protein	HSERO_RS09800 hypothetical protein	0.136163	0.131771	0.196935	0.0489176	-0.0666435	-0.329688	0.116781	-0.142179
HSERO_RS09805	HSERO_RS09805	hypothetical protein	HSERO_RS09805 hypothetical protein	-0.0706152	0.164414	0.102121	-0.278429	0.2187	-0.139022	-0.162364	-0.158584
HSERO_RS09810	HSERO_RS09810	heat shock protein HtpX	HSERO_RS09810 heat shock protein HtpX	0.109973	0.308856	0.181194	-0.193449	0.0558613	-0.0927669	0.133728	-0.0207878
HSERO_RS09815	HSERO_RS09815	sodium:proton antiporter	HSERO_RS09815 sodium:proton antiporter	-0.12158	0.0625392	0.0704989	-0.182212	0.041058	-0.139562	-0.0225571	-0.228335
HSERO_RS09820	HSERO_RS09820	riboflavin synthase subunit beta	HSERO_RS09820 riboflavin synthase subunit beta	0.0258953	-0.0384575	-0.194352	-0.105581	-0.175318	0.267201	0.00088238	0.201129
HSERO_RS09830	HSERO_RS09830	membrane protein	HSERO_RS09830 membrane protein	0.245544	-0.319209	-0.0605035	-0.0777558	0.139529	-0.0120391	0.0683303	-0.0407975
HSERO_RS09835	HSERO_RS09835	hypothetical protein	HSERO_RS09835 hypothetical protein	0.101812	0.163105	0.292186	0.369674	0.114233	0.154142	0.0692527	-0.409316
HSERO_RS09845	HSERO_RS09845	alpha/beta hydrolase	HSERO_RS09845 alpha/beta hydrolase	-0.262915	-0.0288592	0.000396359	-0.188799	0.0334686	-0.0153669	0.13713	0.0633073
HSERO_RS09855	HSERO_RS09855	GTP pyrophosphokinase	HSERO_RS09855 GTP pyrophosphokinase	-0.426832	-1.23705	-0.379076	-0.194718	0.660127	0.455614	0.740318	0.982497
HSERO_RS09870	HSERO_RS09870	chemotaxis protein CheY	HSERO_RS09870 chemotaxis protein CheY	-0.214369	-0.0714385	-0.129895	0.298225	0.0105716	0.0224455	0.0557484	0.0882938
HSERO_RS09875	HSERO_RS09875	hypothetical protein	HSERO_RS09875 hypothetical protein	0.227981	0.118425	-0.21746	-0.361789	0.157186	-0.257703	-0.380496	-0.195762
HSERO_RS09910	HSERO_RS09910	integration host factor subunit alpha	HSERO_RS09910 integration host factor subunit alpha	-0.181199	-0.0695902	-0.433164	-0.457984	-0.905946	-0.688692	-0.347737	-0.660641
HSERO_RS09915	HSERO_RS09915	transcriptional regulator	HSERO_RS09915 transcriptional regulator	-0.328223	-0.407418	0.56929	-0.734245	-0.362177	0.0952412	0.585983	0.863236
HSERO_RS09920	HSERO_RS09920	acetyltransferase	HSERO_RS09920 acetyltransferase	0.127631	0.12142	0.112468	0.242073	0.146794	-0.0480189	0.237728	0.281783
HSERO_RS09925	HSERO_RS09925	hypothetical protein	HSERO_RS09925 hypothetical protein	0.393157	-0.37207	-0.0262885	-0.155933	0.154694	0.219064	-0.23729	-0.686475
HSERO_RS09930	HSERO_RS09930	EPS biosynthesis protein	HSERO_RS09930 EPS biosynthesis protein	0.218219	-0.136188	-0.0476978	0.119728	-0.103929	0.096977	0.100163	0.087774
HSERO_RS09935	HSERO_RS09935	UDP-phosphate glucose phosphotransferase	HSERO_RS09935 UDP-phosphate glucose phosphotransferase	-0.113159	0.0560991	0.174165	-0.263857	-0.200471	0.0810517	0.0744718	-0.583687
HSERO_RS09940	HSERO_RS09940	peptidylprolyl isomerase	HSERO_RS09940 peptidylprolyl isomerase	0.410677	-0.0207447	-0.603184	0.0603895	0.326353	0.278067	0.210119	-0.127819
HSERO_RS09945	HSERO_RS09945	sugar transporter	HSERO_RS09945 sugar transporter	0.317419	0.304496	0.0865221	0.207027	-0.305906	0.12236	-0.0698092	0.379977
HSERO_RS09950	HSERO_RS09950	chain-length determining protein	HSERO_RS09950 chain-length determining protein	0.114978	-0.15214	-0.106896	-0.114634	-0.00873018	-0.0458926	-0.0215154	0.190073
HSERO_RS09955	HSERO_RS09955	chain-length determining protein	HSERO_RS09955 chain-length determining protein	-0.151561	-0.173637	-0.167486	-0.082333	-0.0233912	0.113343	0.0718212	-0.0255214
HSERO_RS09960	HSERO_RS09960	exopolysaccharide methanolan synthase	HSERO_RS09960 exopolysaccharide methanolan synthase	0.189909	-0.136706	0.258388	0.18136	0.0178223	-0.0260669	-0.0109552	0.222977
HSERO_RS09965	HSERO_RS09965	cholera toxin secretion EpsM protein	HSERO_RS09965 cholera toxin secretion EpsM protein	-0.128402	-0.171171	0.146447	-0.845941	-0.16911	-0.309499	0.186409	0.0874015
HSERO_RS09975	HSERO_RS09975	acyltransferase	HSERO_RS09975 acyltransferase	0.0855729	0.110808	-0.161841	0.256576	0.15748	0.170218	-0.146834	-0.0742911
HSERO_RS09980	HSERO_RS09980	acetylase	HSERO_RS09980 acetylase	-0.143173	-0.102999	-0.263606	-0.0882619	0.282343	-0.0113165	-0.0581799	0.0237676
HSERO_RS09985	HSERO_RS09985	Atrophin-1 multi-domain protein	HSERO_RS09985 Atrophin-1 multi-domain protein	0.133061	0.107695	-0.108213	0.217249	-0.00813157	0.065315	0.111568	0.116439
HSERO_RS09990	HSERO_RS09990	glycosyl transferase	HSERO_RS09990 glycosyl transferase	-0.0715478	0.521748	-0.0379553	0.294085	-0.12908	0.522798	-0.669138	0.490016
HSERO_RS09995	HSERO_RS09995	N-acetylglucosaminyldiphospho-UDP N-acetyl-beta-D-mannosaminyltransferase	HSERO_RS09995 N-acetylglucosaminyldiphospho-UDP N-acetyl-beta-D-mannosaminyltransferase	-0.260361	0.0841312	-0.211398	-0.209636	0.15192	0.0195251	0.00333773	-0.0359768
HSERO_RS10000	HSERO_RS10000	mannose-1-phosphate guanylyltransferase	HSERO_RS10000 mannose-1-phosphate guanylyltransferase	-0.348527	0.182751	-0.0694699	0.122217	0.0409731	-0.00409449	-0.0212732	-0.105192
HSERO_RS10005	HSERO_RS10005	glycosyl transferase family protein	HSERO_RS10005 glycosyl transferase family protein	-0.0817225	-0.0644703	-0.0134804	-0.241268	-0.257401	-0.0998136	-0.141943	-0.0569841
HSERO_RS10010	HSERO_RS10010	UDP-glucose 6-dehydrogenase	HSERO_RS10010 UDP-glucose 6-dehydrogenase	-0.0494623	-0.21082	-0.110284	-0.700362	0.0828669	-0.100455	0.128361	-0.420645
HSERO_RS10020	HSERO_RS10020	flippase	HSERO_RS10020 flippase	-0.338048	0.610736	-0.150591	-0.156977	-0.103684	-0.325061	0.677049	-0.389474
HSERO_RS10030	HSERO_RS10030	acyltransferase	HSERO_RS10030 acyltransferase	-0.513011	0.0962658	-0.180442	-0.181446	0.317783	-0.0296794	0.836559	-0.167877
HSERO_RS10035	HSERO_RS10035	hypothetical protein	HSERO_RS10035 hypothetical protein	0.0283815	-0.201711	0.0284523	-0.550772	-0.136474	-0.0115991	-0.41169	-0.14475
HSERO_RS10045	HSERO_RS10045	UDP-glucose 4-epimerase	HSERO_RS10045 UDP-glucose 4-epimerase	0.0682819	-0.0189119	0.108512	-0.418039	-0.168772	-0.322305	-0.25813	-0.198922
HSERO_RS10055	HSERO_RS10055	glycerate kinase	HSERO_RS10055 glycerate kinase	-0.131835	-0.240895	0.0603635	-0.133412	0.0285778	0.0470342	0.257132	0.236552
HSERO_RS10065	HSERO_RS10065	hypothetical protein	HSERO_RS10065 hypothetical protein	0.0636972	0.377288	-0.0150882	0.0523024	-0.226125	-0.266311	-0.662922	0.0344601
HSERO_RS10070	HSERO_RS10070	hypothetical protein	HSERO_RS10070 hypothetical protein	-0.0559245	0.0758146	-0.427877	-1.11846	-0.193076	0.0272968	-0.393478	-0.623998
HSERO_RS10080	HSERO_RS10080	hypothetical protein	HSERO_RS10080 hypothetical protein	-0.105547	-0.120892	-0.312998	-0.0759936	-0.0347509	0.0197954	0.33989	-0.0275629
HSERO_RS10085	HSERO_RS10085	transcriptional regulator	HSERO_RS10085 transcriptional regulator	-0.29581	-0.232324	-0.302274	0.0127878	-0.256691	0.025209	0.0330708	-0.335571
HSERO_RS10090	HSERO_RS10090	oxidoreductase	HSERO_RS10090 oxidoreductase	0.0818475	0.132208	0.281005	-0.14585	-0.234926	0.239648	0.291845	-0.0690301
HSERO_RS10095	HSERO_RS10095	hypothetical protein	HSERO_RS10095 hypothetical protein	0.543385	-0.433332	0.0118925	0.716851	0.247587	0.260654	0.237541	-0.210885
HSERO_RS10100	HSERO_RS10100	cation transporter	HSERO_RS10100 cation transporter	-0.253551	-0.0615707	-0.0269619	-0.172923	-0.198924	0.0785952	-0.0604333	-0.178628
HSERO_RS10105	HSERO_RS10105	transcriptional regulator	HSERO_RS10105 transcriptional regulator	-0.0340033	-0.239111	-0.0433807	-0.102153	0.143889	-0.0568413	0.0639055	0.208202
HSERO_RS10110	HSERO_RS10110	chemotaxis protein	HSERO_RS10110 chemotaxis protein	-0.205082	-0.407587	-0.0259674	0.307185	0.13167	-0.144445	-0.133454	0.0787171
HSERO_RS10115	HSERO_RS10115	chemotaxis protein CheR	HSERO_RS10115 chemotaxis protein CheR	-0.12381	-0.101497	0.113107	0.023709	-0.652692	0.0802704	-0.447744	-0.150504
HSERO_RS10120	HSERO_RS10120	chemotaxis protein CheD	HSERO_RS10120 chemotaxis protein CheD	0.479296	-0.38611	0.12354	0.24428	-0.0940383	0.268772	0.170408	0.087251
HSERO_RS10125	HSERO_RS10125	chemotaxis protein	HSERO_RS10125 chemotaxis protein	-0.106479	-0.00876919	-0.406328	-0.333678	-0.2372	-0.527089	-0.192416	-0.320207
HSERO_RS10135	HSERO_RS10135	chemotaxis protein CheZ	HSERO_RS10135 chemotaxis protein CheZ	0.0376573	-0.0080924	0.655333	-0.139843	-0.161872	-0.165482	-0.254541	-0.232489
HSERO_RS10140	HSERO_RS10140	flagellar biosynthesis protein FlhB	HSERO_RS10140 flagellar biosynthesis protein FlhB	0.540451	0.607043	0.707932	0.82596	0.540173	0.632967	0.697229	0.632168
HSERO_RS10145	HSERO_RS10145	flagellar biosynthesis protein FlhA	HSERO_RS10145 flagellar biosynthesis protein FlhA	0.770795	0.649854	0.785199	0.706156	0.638552	0.585021	0.825441	0.708966
HSERO_RS10150	HSERO_RS10150	flagellar biosynthesis regulator FlhF	HSERO_RS10150 flagellar biosynthesis regulator FlhF	0.654265	0.585059	0.649411	0.77349	0.677687	0.518967	0.647395	0.552995
HSERO_RS10155	HSERO_RS10155	antiactivator of flagellar biosynthesis FleN protein	HSERO_RS10155 antiactivator of flagellar biosynthesis FleN protein	-0.638739	-0.383786	-0.142466	-0.0472669	-0.289933	0.0798479	0.062152	-0.157877
HSERO_RS10160	HSERO_RS10160	flagellar biosynthesis sigma factor	HSERO_RS10160 flagellar biosynthesis sigma factor	0.521315	0.440062	0.392432	0.954984	0.449593	0.787831	0.817524	0.707983
HSERO_RS10165	HSERO_RS10165	flagellar biosynthesis protein	HSERO_RS10165 flagellar biosynthesis protein	0.650811	0.273164	0.531115	-0.0803337	0.189545	0.187144	0.627647	0.20394
HSERO_RS10175	HSERO_RS10175	flagellar basal body P-ring biosynthesis protein FlgA	HSERO_RS10175 flagellar basal body P-ring biosynthesis protein FlgA	0.57673	0.601667	0.565323	0.69362	0.502015	0.613341	0.637411	0.613109
HSERO_RS10180	HSERO_RS10180	flagellar biosynthesis protein FlgB	HSERO_RS10180 flagellar biosynthesis protein FlgB	0.602605	0.434602	0.497632	1.48188	0.8639	0.724889	0.861837	0.754476
HSERO_RS10185	HSERO_RS10185	flagellar basal body rod protein FlgC	HSERO_RS10185 flagellar basal body rod protein FlgC	0.717818	0.504992	0.564324	0.996352	0.853232	1.13273	1.21118	0.895163
HSERO_RS10190	HSERO_RS10190	flagellar basal body rod modification protein FlgD	HSERO_RS10190 flagellar basal body rod modification protein FlgD	0.427132	0.338774	0.24068	1.25233	0.769798	0.819369	0.951206	0.723946
HSERO_RS10195	HSERO_RS10195	flagellar hook protein FlgE	HSERO_RS10195 flagellar hook protein FlgE	0.692523	0.60176	0.804318	0.780239	0.793437	0.730665	0.944336	0.870457
HSERO_RS10200	HSERO_RS10200	flagellar basal body rod protein FlgF	HSERO_RS10200 flagellar basal body rod protein FlgF	0.64473	0.832054	0.533701	0.880144	0.750249	0.642817	1.0481	0.697683
HSERO_RS10205	HSERO_RS10205	flagellar basal body rod protein FlgG	HSERO_RS10205 flagellar basal body rod protein FlgG	0.790503	0.782906	0.819836	0.842348	0.591606	0.630051	0.826874	0.87057
HSERO_RS10210	HSERO_RS10210	flagellar L-ring protein FlgH	HSERO_RS10210 flagellar L-ring protein FlgH	0.42537	0.451022	0.298071	0.14426	0.0647016	0.361788	0.396785	0.201528
HSERO_RS10215	HSERO_RS10215	flagellar P-ring protein FlgI	HSERO_RS10215 flagellar P-ring protein FlgI	0.695695	0.58027	0.598336	0.977917	0.55321	0.933541	0.925662	0.919501
HSERO_RS10225	HSERO_RS10225	flagellar hook protein FlgK	HSERO_RS10225 flagellar hook protein FlgK	0.69228	0.628317	0.9448	0.443657	0.499201	0.407143	0.639033	0.540784
HSERO_RS10230	HSERO_RS10230	flagellar hook-filament junction protein	HSERO_RS10230 flagellar hook-filament junction protein	0.666496	0.562752	0.628838	0.648844	0.138712	0.108648	0.390873	0.467961
HSERO_RS10235	HSERO_RS10235	RND transporter	HSERO_RS10235 RND transporter	0.144805	-0.101274	0.216091	-0.482907	-0.00319533	0.0151832	-0.0766349	-0.231316
HSERO_RS10240	HSERO_RS10240	macrolide ABC transporter ATP-binding protein	HSERO_RS10240 macrolide ABC transporter ATP-binding protein	0.00214109	-0.283387	-0.117856	-0.278113	0.00192988	-0.135385	-0.0701571	-0.266075
HSERO_RS10245	HSERO_RS10245	hemolysin secretion protein D	HSERO_RS10245 hemolysin secretion protein D	0.146518	0.113634	-0.00571776	-0.111923	-0.33664	0.341295	-0.0548742	-0.041814
HSERO_RS10250	HSERO_RS10250	flagellar biosynthesis protein FliR	HSERO_RS10250 flagellar biosynthesis protein FliR	0.653253	0.700975	0.735625	0.896164	0.695253	0.927821	1.0392	0.961045
HSERO_RS10255	HSERO_RS10255	flagellar biosynthesis protein FliQ	HSERO_RS10255 flagellar biosynthesis protein FliQ	0.711198	0.458273	0.659825	0.882726	0.932541	0.739846	0.702388	1.13679
HSERO_RS10260	HSERO_RS10260	flagellar biosynthesis protein FliP	HSERO_RS10260 flagellar biosynthesis protein FliP	0.708687	0.758936	0.766193	0.806718	0.750807	0.655059	0.894296	0.871371
HSERO_RS10265	HSERO_RS10265	flagellar biosynthesis protein FliO	HSERO_RS10265 flagellar biosynthesis protein FliO	0.540423	0.646755	0.523392	0.851201	0.809073	0.432511	0.358002	0.778394
HSERO_RS10275	HSERO_RS10275	flagellar motor switch protein FliM	HSERO_RS10275 flagellar motor switch protein FliM	0.995091	0.685327	0.806524	0.626699	0.7355	0.619184	0.740144	0.785678
HSERO_RS10280	HSERO_RS10280	flagellar basal body protein FliL	HSERO_RS10280 flagellar basal body protein FliL	0.403979	0.489514	0.588342	0.996006	0.883402	0.455565	0.913482	0.771717
HSERO_RS10285	HSERO_RS10285	flagellar hook-length control protein	HSERO_RS10285 flagellar hook-length control protein	0.690777	0.529293	0.643895	0.771272	0.561253	0.714344	0.82304	0.704496
HSERO_RS10290	HSERO_RS10290	flagellar biosynthesis protein FliJ	HSERO_RS10290 flagellar biosynthesis protein FliJ	0.685206	0.853202	0.93376	0.64295	1.02119	0.966948	1.22928	1.0968
HSERO_RS10295	HSERO_RS10295	ATP synthase	HSERO_RS10295 ATP synthase	0.671435	0.640385	0.638269	0.86244	0.882509	0.766911	0.954341	0.815737
HSERO_RS10305	HSERO_RS10305	flagellar motor switch protein FliG	HSERO_RS10305 flagellar motor switch protein FliG	0.654127	0.552345	0.579986	0.453726	0.61062	0.538063	0.623733	0.65614
HSERO_RS10310	HSERO_RS10310	flagellar M-ring protein FliF	HSERO_RS10310 flagellar M-ring protein FliF	0.650908	0.579856	0.635601	0.813563	0.727684	0.619542	0.754988	0.591955
HSERO_RS10315	HSERO_RS10315	flagellar hook-basal body protein FliE	HSERO_RS10315 flagellar hook-basal body protein FliE	0.784358	0.727631	0.636656	0.429883	0.62771	0.602447	0.442755	0.74177
HSERO_RS10320	HSERO_RS10320	flagellar brake protein YcgR	HSERO_RS10320 flagellar brake protein YcgR	0.145096	-0.349501	0.174397	0.104586	0.00372941	-0.115463	-0.515329	-0.058462
HSERO_RS10325	HSERO_RS10325	flagellar biosynthesis protein	HSERO_RS10325 flagellar biosynthesis protein	-0.441782	-0.225924	-0.19313	0.100909	-0.227458	-0.11293	0.0725011	0.181148
HSERO_RS10330	HSERO_RS10330	flagellar hook-length control protein FliK	HSERO_RS10330 flagellar hook-length control protein FliK	-0.045876	-0.0803032	-0.167222	0.000172166	-0.131067	-0.219162	-0.0392778	-0.0371666
HSERO_RS10340	HSERO_RS10340	flagellar biosynthesis protein FliS	HSERO_RS10340 flagellar biosynthesis protein FliS	0.5395	0.414847	1.05042	-0.195142	-0.095033	-0.216316	-0.453157	0.267035
HSERO_RS10345	HSERO_RS10345	flagellar hook protein	HSERO_RS10345 flagellar hook protein	-0.106578	-0.105319	-0.161437	-0.251548	-0.0839785	-0.0815666	-0.069635	-0.0892469
HSERO_RS10350	HSERO_RS10350	flagellin	HSERO_RS10350 flagellin	-0.0377446	-0.0150223	0.139293	-0.13531	-0.284196	-0.225634	-0.340081	-0.580783
HSERO_RS10355	HSERO_RS10355	flagellin	HSERO_RS10355 flagellin	0.890213	0.915403	0.896235	0.0965461	0.247507	0.312756	0.551499	0.315616
HSERO_RS10360	HSERO_RS10360	hypothetical protein	HSERO_RS10360 hypothetical protein	0.208213	0.0603855	0.162833	-0.227564	-0.00725633	-0.192133	-0.0758921	-0.00912609
HSERO_RS10395	HSERO_RS10395	phosphate transport regulator	HSERO_RS10395 phosphate transport regulator	-1.28717	-0.109177	-0.748443	-0.544523	-0.324598	-0.79669	-0.0939073	-0.241232
HSERO_RS10400	HSERO_RS10400	inorganic phosphate transporter	HSERO_RS10400 inorganic phosphate transporter	-0.175913	-0.356921	-0.290957	-0.905904	-0.862953	-0.573964	-0.908222	-0.496107
HSERO_RS10405	HSERO_RS10405	phosphate starvation protein PhoH	HSERO_RS10405 phosphate starvation protein PhoH	-0.303857	0.491428	0.560873	0.403688	-0.614705	0.0766538	-0.408037	-0.487338
HSERO_RS10410	HSERO_RS10410	alkyl hydroperoxide reductase	HSERO_RS10410 alkyl hydroperoxide reductase	-0.484331	-0.296203	0.592218	-0.277827	-0.589201	0.0192507	0.0803542	-0.223437
HSERO_RS10455	HSERO_RS10455	aminotransferase	HSERO_RS10455 aminotransferase	-0.615999	-0.606386	-0.691188	-0.385702	-0.477016	-0.308159	-0.371012	-0.513092
HSERO_RS10460	HSERO_RS10460	homoserine dehydrogenase	HSERO_RS10460 homoserine dehydrogenase	-1.31732	-0.682273	-2.06156	-1.37625	-1.6323	-1.42193	-1.77089	-2.55925
HSERO_RS10485	HSERO_RS10485	methyltransferase	HSERO_RS10485 methyltransferase	-0.383565	-0.121688	-0.00219654	-0.217645	-0.309627	-0.060141	-0.264284	0.379582
HSERO_RS10490	HSERO_RS10490	gluconate transporter	HSERO_RS10490 gluconate transporter	0.049342	0.0229112	-0.71337	-0.0301944	0.157156	-0.192795	0.0301161	0.235159
HSERO_RS10495	HSERO_RS10495	molybdenum cofactor biosynthesis protein MoaE	HSERO_RS10495 molybdenum cofactor biosynthesis protein MoaE	-0.0251967	-0.144593	-0.152192	-0.462243	0.0295477	-0.113045	-0.159902	0.0893451
HSERO_RS10500	HSERO_RS10500	manganese transporter	HSERO_RS10500 manganese transporter	0.030539	0.13635	-0.120696	0.00209983	-0.0244084	0.00406743	-0.0337639	-0.00110453
HSERO_RS10505	HSERO_RS10505	phosphatidylinositol kinase	HSERO_RS10505 phosphatidylinositol kinase	-0.188188	-0.213649	-0.050703	0.132159	0.12577	0.178491	-0.0625375	-0.246736
HSERO_RS10515	HSERO_RS10515	membrane protein	HSERO_RS10515 membrane protein	0.142216	0.0280816	0.301208	0.0773167	-0.175298	0.335826	0.00600739	0.190615
HSERO_RS10520	HSERO_RS10520	hypothetical protein	HSERO_RS10520 hypothetical protein	0.119227	0.211354	0.015831	-0.120225	-0.278329	-0.295297	0.230883	-0.12654
HSERO_RS10525	HSERO_RS10525	fusaric acid resistance protein	HSERO_RS10525 fusaric acid resistance protein	-0.0705764	-0.0920986	-0.0805071	-0.0276265	-0.172509	-0.0230751	-0.207249	0.0365009
HSERO_RS10530	HSERO_RS10530	RND transporter	HSERO_RS10530 RND transporter	-0.222478	0.0317252	-0.112456	-0.190813	0.151793	0.116774	-0.0852635	-0.0997513
HSERO_RS10535	HSERO_RS10535	LysR family transcriptional regulator	HSERO_RS10535 LysR family transcriptional regulator	0.0804952	0.104322	0.164937	-0.151729	-0.102186	-0.155888	0.0168449	0.0449844
HSERO_RS10540	HSERO_RS10540	camphor resistance protein CrcB	HSERO_RS10540 camphor resistance protein CrcB	0.151454	-0.405424	0.321184	0.188306	0.132605	-0.262342	-0.0313318	-0.0522174
HSERO_RS10545	HSERO_RS10545	protein disaggregation chaperone	HSERO_RS10545 protein disaggregation chaperone	-0.0652316	0.0555906	0.110325	-0.0699999	-0.232996	-0.107421	-0.0927338	-0.0664965
HSERO_RS10550	HSERO_RS10550	histidine kinase	HSERO_RS10550 histidine kinase	-0.000238259	-0.0339832	-0.010252	-0.294921	0.0704863	0.0476533	0.0622889	-0.138404
HSERO_RS10555	HSERO_RS10555	ribonuclease	HSERO_RS10555 ribonuclease	-0.123579	0.0723896	0.20478	0.422257	-0.317907	0.0939072	-0.328999	-0.162619
HSERO_RS10560	HSERO_RS10560	membrane protein	HSERO_RS10560 membrane protein	-0.0374711	-0.0685502	-0.154703	-0.0147808	0.130374	0.0738957	-0.280062	0.153411
HSERO_RS10565	HSERO_RS10565	isocitrate lyase	HSERO_RS10565 isocitrate lyase	-0.0994158	-0.221925	0.0308459	-0.304991	0.065089	-0.286571	-0.215893	-0.231162
HSERO_RS10570	HSERO_RS10570	molybdenum ABC transporter ATPase	HSERO_RS10570 molybdenum ABC transporter ATPase	-0.209433	-0.16051	-0.00451555	0.349284	-0.23295	0.249475	-0.265272	-0.179436
HSERO_RS10575	HSERO_RS10575	molybdate ABC transporter permease	HSERO_RS10575 molybdate ABC transporter permease	0.047798	-0.0158306	-0.260962	-0.200872	-0.247582	0.00556882	-0.360905	0.0268446
HSERO_RS10580	HSERO_RS10580	molybdate ABC transporter substrate-binding protein	HSERO_RS10580 molybdate ABC transporter substrate-binding protein	-0.00524773	0.0167624	0.307378	-0.287367	-0.0306656	-0.125925	-0.304139	0.0580307
HSERO_RS10590	HSERO_RS10590	voltage-gated chloride channel protein ClcB	HSERO_RS10590 voltage-gated chloride channel protein ClcB	0.178037	-0.0906767	0.21113	0.273844	0.286819	-0.206155	-0.0854549	0.276575
HSERO_RS10595	HSERO_RS10595	competence protein ComJ	HSERO_RS10595 competence protein ComJ	-0.248489	-0.0013829	0.104412	-0.195153	-0.37754	-0.526274	-0.12814	-0.11155
HSERO_RS10600	HSERO_RS10600	diguanylate phosphodiesterase	HSERO_RS10600 diguanylate phosphodiesterase	-0.083754	-0.0600696	-0.0593298	0.0354699	-0.267544	-0.0935186	-0.323435	-0.0224252
HSERO_RS10605	HSERO_RS10605	membrane protein	HSERO_RS10605 membrane protein	-0.248863	-0.348508	0.158859	0.266172	-0.264291	0.0914628	-0.0634341	0.254031
HSERO_RS10610	HSERO_RS10610	methylglyoxal synthase	HSERO_RS10610 methylglyoxal synthase	-0.0221899	0.0999503	0.0342249	0.113464	0.0832605	0.0369323	-0.0370623	-0.481281
HSERO_RS10615	HSERO_RS10615	transcription elongation factor GreB	HSERO_RS10615 transcription elongation factor GreB	-0.132996	-0.0194263	-0.109641	0.21608	-0.0333127	-0.0104825	0.168707	0.137346
HSERO_RS10620	HSERO_RS10620	membrane protein	HSERO_RS10620 membrane protein	-0.217103	0.214633	0.353729	0.0587732	-0.0478552	0.0205246	-0.301026	-0.0377656
HSERO_RS10625	HSERO_RS10625	FMN-dependent NADH-azoreductase	HSERO_RS10625 FMN-dependent NADH-azoreductase	0.0393537	-0.103755	-0.127884	-0.0910377	0.262465	-0.201185	0.412928	-0.193318
HSERO_RS10630	HSERO_RS10630	LysR family transcriptional regulator	HSERO_RS10630 LysR family transcriptional regulator	-0.313884	-0.349046	-0.325113	0.197455	0.00608673	0.0157543	-0.0279323	0.290755
HSERO_RS10650	HSERO_RS10650	hypothetical protein	HSERO_RS10650 hypothetical protein	-0.578359	-0.84312	-0.426406	0.0620819	0.0178243	0.760172	0.105019	-0.114677
HSERO_RS10655	HSERO_RS10655	ribonuclease PH	HSERO_RS10655 ribonuclease PH	0.343595	0.187546	-0.0336559	0.051414	0.10303	0.0471981	0.0542913	0.120469
HSERO_RS10660	HSERO_RS10660	nucleoside-triphosphate diphosphatase	HSERO_RS10660 nucleoside-triphosphate diphosphatase	-0.190575	-0.823436	-0.360916	-0.549959	-0.368432	-0.0491039	-0.380224	0.0918272
HSERO_RS10665	HSERO_RS10665	coproporphyrinogen III oxidase	HSERO_RS10665 coproporphyrinogen III oxidase	-0.300828	0.0935408	-0.474387	-0.451144	-0.179315	-0.450492	-0.29594	0.110381
HSERO_RS10670	HSERO_RS10670	signal transduction protein	HSERO_RS10670 signal transduction protein	-0.451735	-0.809634	-0.325874	-0.313448	0.265605	-0.318254	-0.244452	-0.665088
HSERO_RS10675	HSERO_RS10675	diguanylate cyclase	HSERO_RS10675 diguanylate cyclase	-0.0825249	0.224842	0.00493265	-0.0504065	0.0560822	-0.263464	-0.209589	0.0433728
HSERO_RS10680	HSERO_RS10680	superoxide dismutase	HSERO_RS10680 superoxide dismutase	0.0766921	0.0118936	-0.013377	-0.205601	0.203344	0.0846197	0.0518105	0.000168624
HSERO_RS10685	HSERO_RS10685	serine endopeptidase	HSERO_RS10685 serine endopeptidase	-0.2313	0.0667844	0.140052	0.100398	0.167521	0.140189	0.0101226	0.110111
HSERO_RS10700	HSERO_RS10700	hypothetical protein	HSERO_RS10700 hypothetical protein	-0.090319	0.0733817	-0.0141452	-0.13511	-0.200318	-0.144009	-0.316796	-0.125255
HSERO_RS10705	HSERO_RS10705	LysR family transcriptional regulator	HSERO_RS10705 LysR family transcriptional regulator	-0.00235358	0.163361	-0.0882735	-0.152017	-0.439198	-0.499563	-0.264171	-0.127032
HSERO_RS10720	HSERO_RS10720	alanine acetyltransferase	HSERO_RS10720 alanine acetyltransferase	-0.183088	-0.203848	-0.107792	-0.339012	-0.2783	-0.593193	-0.137618	0.0240319
HSERO_RS10730	HSERO_RS10730	hypothetical protein	HSERO_RS10730 hypothetical protein	-0.0849776	0.0188035	0.309599	-0.232392	-0.0111131	-0.680428	-0.0421932	0.0751825
HSERO_RS10745	HSERO_RS10745	DNA repair protein RadA	HSERO_RS10745 DNA repair protein RadA	-0.0997066	0.154235	-0.144162	0.0169585	0.111978	-0.278172	-0.164167	-0.0746864
HSERO_RS10750	HSERO_RS10750	hypothetical protein	HSERO_RS10750 hypothetical protein	0.716898	-0.522998	-0.324603	0.273961	0.0126191	-0.21207	0.0633514	-0.628497
HSERO_RS10765	HSERO_RS10765	hypothetical protein	HSERO_RS10765 hypothetical protein	0.65435	0.839752	0.498929	0.189889	-0.0923422	-0.0593376	0.447178	0.607408
HSERO_RS10770	HSERO_RS10770	amino acid ABC transporter permease	HSERO_RS10770 amino acid ABC transporter permease	-0.110898	0.0899723	-0.327353	-0.113156	0.243215	-0.0639459	-0.0570458	0.193199
HSERO_RS10775	HSERO_RS10775	cysteine ABC transporter substrate-binding protein	HSERO_RS10775 cysteine ABC transporter substrate-binding protein	-0.125234	-0.0808879	-0.0649203	-0.111541	-0.0138676	-0.278808	-0.11786	-0.0405436
HSERO_RS10780	HSERO_RS10780	glutathione ABC transporter ATP-binding protein	HSERO_RS10780 glutathione ABC transporter ATP-binding protein	0.388535	0.0180522	-0.108845	0.217445	0.205991	0.163058	0.104692	0.18427
HSERO_RS10785	HSERO_RS10785	N5-glutamine S-adenosyl-L-methionine-dependent methyltransferase	HSERO_RS10785 N5-glutamine S-adenosyl-L-methionine-dependent methyltransferase	0.130179	0.302403	0.14824	-0.424597	-0.386331	-0.221576	0.0836604	-0.0595443
HSERO_RS10805	HSERO_RS10805	succinyldiaminopimelate aminotransferase	HSERO_RS10805 succinyldiaminopimelate aminotransferase	-0.180836	-0.165116	0.418206	-0.431098	-0.640765	0.206426	0.200751	0.172518
HSERO_RS10810	HSERO_RS10810	membrane protein	HSERO_RS10810 membrane protein	0.146577	-0.0492661	-0.144364	-0.05389	-0.123718	0.0181775	0.0296984	-0.0781031
HSERO_RS10815	HSERO_RS10815	chromosome segregation protein SMC	HSERO_RS10815 chromosome segregation protein SMC	-0.309994	-0.893475	-1.13282	0.497723	0.045538	-0.0127729	0.204766	0.431927
HSERO_RS10835	HSERO_RS10835	peptide deformylase	HSERO_RS10835 peptide deformylase	0.136892	-0.0564555	-0.120324	0.0645608	0.203254	0.0936609	0.347032	0.106329
HSERO_RS10840	HSERO_RS10840	cyanophycin synthetase	HSERO_RS10840 cyanophycin synthetase	-0.0110726	-0.0731802	0.0468879	-0.150194	-0.260667	-0.204613	-0.358259	0.243836
HSERO_RS10845	HSERO_RS10845	cyanophycin synthetase	HSERO_RS10845 cyanophycin synthetase	-0.202217	0.0310357	-0.053872	-0.23278	-0.038143	-0.677773	-0.481663	0.175711
HSERO_RS10850	HSERO_RS10850	ABC transporter	HSERO_RS10850 ABC transporter	-0.659611	-0.507675	-0.347685	0.749308	-0.0716924	-0.331123	0.214379	-0.151525
HSERO_RS10860	HSERO_RS10860	RNA pseudouridylate synthase	HSERO_RS10860 RNA pseudouridylate synthase	0.351367	0.420773	0.0241432	-0.349061	-0.0704559	-0.194651	-0.187612	-0.239634
HSERO_RS10865	HSERO_RS10865	PII uridylyl-transferase	HSERO_RS10865 PII uridylyl-transferase	-0.751929	-0.790197	-0.570998	-0.15145	-0.304187	-0.845881	-1.44138	-0.252528
HSERO_RS10870	HSERO_RS10870	methionine aminopeptidase	HSERO_RS10870 methionine aminopeptidase	-0.354806	-0.550304	-0.279227	-0.316341	-0.367471	-0.00163615	-0.574523	-0.263712
HSERO_RS10910	HSERO_RS10910	peptidase	HSERO_RS10910 peptidase	-0.0368801	-0.313189	-0.127987	-0.14845	-0.193417	-0.544656	-0.89724	-0.305875
HSERO_RS10945	HSERO_RS10945	ribonuclease HII	HSERO_RS10945 ribonuclease HII	0.174683	0.271428	-0.379831	-0.482213	-0.240001	0.139826	-0.544029	-0.463683
HSERO_RS10950	HSERO_RS10950	RNA methyltransferase	HSERO_RS10950 RNA methyltransferase	-0.425589	-0.127667	-0.0620343	-0.132358	-0.332178	-0.0961519	-0.245899	-0.0176717
HSERO_RS10955	HSERO_RS10955	hypothetical protein	HSERO_RS10955 hypothetical protein	-0.320318	-0.503189	-0.0544146	0.294597	-0.510209	-0.361542	-0.24516	-0.385833
HSERO_RS10960	HSERO_RS10960	PEP synthetase regulatory protein	HSERO_RS10960 PEP synthetase regulatory protein	-0.183927	-0.117049	0.318656	-0.445709	0.0566693	-0.11813	0.103106	-0.00555763
HSERO_RS10970	HSERO_RS10970	NfeD family protein	HSERO_RS10970 NfeD family protein	0.385216	0.169173	0.482611	-0.348157	-0.0129547	0.0976008	0.0566223	-0.0139699
HSERO_RS10975	HSERO_RS10975	stomatin 2	HSERO_RS10975 stomatin 2	-0.048619	-0.0316598	-0.285403	-0.463777	-0.318918	-0.384276	0.206333	-0.105566
HSERO_RS10980	HSERO_RS10980	beta-lactamase	HSERO_RS10980 beta-lactamase	-0.1901	-0.196399	-0.119816	0.0240337	-0.171629	-0.0467972	-0.188336	-0.0232315
HSERO_RS10985	HSERO_RS10985	histidine kinase	HSERO_RS10985 histidine kinase	-0.0516065	0.0363811	-0.168272	0.101357	-0.0971565	-0.166584	-0.222644	-0.225319
HSERO_RS10990	HSERO_RS10990	chemotaxis protein CheY	HSERO_RS10990 chemotaxis protein CheY	0.168688	0.0120385	-0.00635912	-0.166755	0.121898	0.00658499	-0.0552198	-0.0506812
HSERO_RS10995	HSERO_RS10995	hypothetical protein	HSERO_RS10995 hypothetical protein	-0.222529	-0.147495	-0.125522	-0.272092	-0.0959472	-0.169391	-0.295363	-0.0276106
HSERO_RS11010	HSERO_RS11010	RnfH	HSERO_RS11010 RnfH	-0.642149	-0.198378	-0.0598478	0.0694417	-0.215298	-0.724689	-1.22931	-0.74226
HSERO_RS11025	HSERO_RS11025	cupin	HSERO_RS11025 cupin	-0.0419504	0.0696379	0.0376639	-0.137634	-0.0592508	-0.0100361	0.0629963	0.105487
HSERO_RS11030	HSERO_RS11030	hypothetical protein	HSERO_RS11030 hypothetical protein	-0.165658	0.0640929	-0.213939	-0.0293595	-0.217084	-0.298062	-0.057489	-0.0903635
HSERO_RS11035	HSERO_RS11035	7-cyano-7-deazaguanine reductase	HSERO_RS11035 7-cyano-7-deazaguanine reductase	0.148819	-0.245412	-0.263785	-0.155182	-0.467611	-0.136404	-0.588405	-0.0832626
HSERO_RS11040	HSERO_RS11040	6-carboxy-5,6,7,8-tetrahydropterin synthase	HSERO_RS11040 6-carboxy-5,6,7,8-tetrahydropterin synthase	-0.369562	-0.309681	-0.273246	-0.727456	0.00381224	-0.392164	-0.292756	-0.361429
HSERO_RS11055	HSERO_RS11055	membrane protein	HSERO_RS11055 membrane protein	-0.289792	-0.309967	-0.185263	-0.388688	0.0928072	-0.265424	0.245434	0.392907
HSERO_RS11065	HSERO_RS11065	quinolinate synthetase	HSERO_RS11065 quinolinate synthetase	-0.382985	0.0448518	0.281999	-0.0722014	0.37305	0.326418	0.184076	0.54668
HSERO_RS11070	HSERO_RS11070	nicotinate-nucleotide pyrophosphorylase	HSERO_RS11070 nicotinate-nucleotide pyrophosphorylase	-0.11517	-0.18665	-0.272106	0.0525806	0.0484996	0.351784	0.0840029	-0.289445
HSERO_RS11075	HSERO_RS11075	hypothetical protein	HSERO_RS11075 hypothetical protein	0.0303759	-0.147	0.00203279	0.138086	-0.0186979	0.0199989	0.00173526	0.078954
HSERO_RS11080	HSERO_RS11080	patatin	HSERO_RS11080 patatin	0.090047	-0.0746836	-0.173168	0.130339	-0.113303	0.0141904	0.0358484	0.0775375
HSERO_RS11085	HSERO_RS11085	L-aspartate oxidase	HSERO_RS11085 L-aspartate oxidase	-0.080231	-0.232404	-0.0862701	0.201758	-0.0633205	-0.192441	0.0943821	0.0193556
HSERO_RS11090	HSERO_RS11090	phosphoribosylglycinamide formyltransferase	HSERO_RS11090 phosphoribosylglycinamide formyltransferase	-0.0566158	-0.226802	-0.137841	-0.0796651	0.099712	-0.242867	0.0382595	-0.0100564
HSERO_RS11095	HSERO_RS11095	plasmid stabilization protein	HSERO_RS11095 plasmid stabilization protein	-0.177849	0.0886928	0.143166	0.282723	0.142686	0.321378	-0.136209	0.142032
HSERO_RS11100	HSERO_RS11100	plasmid stabilization protein	HSERO_RS11100 plasmid stabilization protein	0.298694	0.0851941	-0.0654241	-0.2291	0.181007	-0.154504	0.186674	0.235162
HSERO_RS11105	HSERO_RS11105	beta-lactamase	HSERO_RS11105 beta-lactamase	-0.114116	0.275682	-0.259803	0.676136	0.474056	0.518873	0.901885	0.615991
HSERO_RS11110	HSERO_RS11110	ABC transporter substrate-binding protein	HSERO_RS11110 ABC transporter substrate-binding protein	-0.266335	-0.2537	-0.0209773	0.0578306	0.11367	0.125995	0.0944866	0.296332
HSERO_RS11115	HSERO_RS11115	citrate transporter	HSERO_RS11115 citrate transporter	-0.0504294	-0.251651	-0.146685	0.246818	0.0573791	-0.0980361	0.364878	0.493262
HSERO_RS11120	HSERO_RS11120	LysR family transcriptional regulator	HSERO_RS11120 LysR family transcriptional regulator	-0.0634493	0.200373	0.0481972	-0.122441	0.158767	-0.103515	0.00398768	-0.0289035
HSERO_RS11125	HSERO_RS11125	major facilitator transporter	HSERO_RS11125 major facilitator transporter	-0.167769	0.00677445	-0.0631201	0.126146	-0.0390979	0.0775484	0.0954574	0.0557148
HSERO_RS11130	HSERO_RS11130	FAD-dependent oxidoreductase	HSERO_RS11130 FAD-dependent oxidoreductase	-0.178258	-0.0145742	-0.281601	-0.117845	0.373714	-0.160505	-0.110117	-0.0594541
HSERO_RS11135	HSERO_RS11135	phosphonate ABC transporter substrate-binding protein	HSERO_RS11135 phosphonate ABC transporter substrate-binding protein	-0.0795823	0.0446791	-0.129565	0.105756	-0.132342	0.0554367	0.1949	0.184267
HSERO_RS11140	HSERO_RS11140	phosphonate ABC transporter permease	HSERO_RS11140 phosphonate ABC transporter permease	-0.00305048	-0.0856605	-0.290015	0.150478	0.223147	-0.0168598	-0.00914159	-0.0311707
HSERO_RS11145	HSERO_RS11145	sulfate ABC transporter ATP-binding protein	HSERO_RS11145 sulfate ABC transporter ATP-binding protein	-0.129997	0.18741	0.195306	0.138276	-0.010352	-0.019941	-0.100942	0.0342661
HSERO_RS11150	HSERO_RS11150	hypothetical protein	HSERO_RS11150 hypothetical protein	0.0139799	-0.191601	0.00122445	0.0616412	0.266583	-0.42458	-0.0824924	-0.148265
HSERO_RS11155	HSERO_RS11155	peptidyl-prolyl cis-trans isomerase	HSERO_RS11155 peptidyl-prolyl cis-trans isomerase	0.0737932	-0.052331	0.0170471	0.0405243	-0.257	0.0547246	-0.258499	-0.00452664
HSERO_RS11160	HSERO_RS11160	glutamine amidotransferase	HSERO_RS11160 glutamine amidotransferase	0.381166	0.265969	0.332737	-1.2526	-0.583504	-0.214034	-0.29526	0.267301
HSERO_RS11165	HSERO_RS11165	arylesterase	HSERO_RS11165 arylesterase	0.208077	0.157826	0.251509	-0.230565	-0.238243	-0.0190568	-0.246002	-0.0304929
HSERO_RS11170	HSERO_RS11170	ABC transporter ATP-binding protein	HSERO_RS11170 ABC transporter ATP-binding protein	-0.189581	-0.397677	-0.312972	-0.0298522	-0.645148	-0.213976	-0.365485	-0.297482
HSERO_RS11175	HSERO_RS11175	multidrug DMT transporter permease	HSERO_RS11175 multidrug DMT transporter permease	0.0244378	0.262805	0.155056	-0.127606	-0.146188	-0.15996	-0.160588	0.0110121
HSERO_RS11180	HSERO_RS11180	sugar kinase	HSERO_RS11180 sugar kinase	0.168029	0.00863193	-0.119225	0.0375461	-0.0112447	-0.0619659	-0.0207928	0.00570994
HSERO_RS11185	HSERO_RS11185	amino acid dehydrogenase	HSERO_RS11185 amino acid dehydrogenase	-0.0698179	-0.0222678	0.522397	-0.451353	0.294049	0.0331011	-0.184833	-0.270016
HSERO_RS11195	HSERO_RS11195	porin	HSERO_RS11195 porin	-0.183867	0.216757	0.178598	0.209165	-0.282663	0.285503	0.0952026	-0.0333609
HSERO_RS11200	HSERO_RS11200	peptidyl-prolyl cis-trans isomerase	HSERO_RS11200 peptidyl-prolyl cis-trans isomerase	-0.199172	-0.185636	-0.160039	0.13551	0.39956	-0.0444656	-0.347992	-0.230643
HSERO_RS11205	HSERO_RS11205	cell division protein BolA	HSERO_RS11205 cell division protein BolA	-0.328416	0.00556389	0.186912	-0.0337892	-0.014352	0.10277	0.0986623	-0.20161
HSERO_RS11215	HSERO_RS11215	methionine sulfoxide reductase B	HSERO_RS11215 methionine sulfoxide reductase B	-0.000541645	-0.0388401	-0.114509	0.51871	-0.665553	0.196673	0.472955	0.266943
HSERO_RS11220	HSERO_RS11220	hypothetical protein	HSERO_RS11220 hypothetical protein	0.044844	0.144031	0.0677387	-0.162238	0.053314	-0.0110496	-0.157559	-0.136814
HSERO_RS11225	HSERO_RS11225	branched-chain amino acid ABC transporter permease	HSERO_RS11225 branched-chain amino acid ABC transporter permease	0.162205	-0.0484885	0.121404	-0.209176	-0.0145992	-0.246489	0.0229812	0.265624
HSERO_RS11230	HSERO_RS11230	ABC transporter permease	HSERO_RS11230 ABC transporter permease	0.137779	0.00879235	0.143803	0.305518	-0.0620587	0.060252	0.0799234	0.339165
HSERO_RS11235	HSERO_RS11235	branched-chain amino acid ABC transporter substrate-binding protein	HSERO_RS11235 branched-chain amino acid ABC transporter substrate-binding protein	0.0321026	0.0107599	-0.0430541	0.249988	0.120677	-0.012461	0.109195	0.0579556
HSERO_RS11240	HSERO_RS11240	mannosyltransferase	HSERO_RS11240 mannosyltransferase	0.0913913	0.107118	-0.0380413	0.20374	0.241089	0.0690902	-0.0830779	-0.046125
HSERO_RS11250	HSERO_RS11250	MFS transporter	HSERO_RS11250 MFS transporter	0.130879	-0.100467	0.312629	0.00756661	-0.0995435	0.351433	0.16182	0.196632
HSERO_RS11255	HSERO_RS11255	3-ketoacyl-ACP reductase	HSERO_RS11255 3-ketoacyl-ACP reductase	0.139455	-0.147763	0.185176	0.0399845	-0.0450673	-0.200894	-0.00473358	0.0285643
HSERO_RS11260	HSERO_RS11260	aldehyde dehydrogenase	HSERO_RS11260 aldehyde dehydrogenase	0.141517	-0.0150969	0.0945107	0.0776668	0.068693	0.137215	0.0717095	0.129299
HSERO_RS11265	HSERO_RS11265	GntR family transcriptional regulator	HSERO_RS11265 GntR family transcriptional regulator	-0.169501	-0.125164	-0.188984	0.0183926	-0.499537	-0.0441524	0.0206564	0.191383
HSERO_RS11270	HSERO_RS11270	LysR family transcriptional regulator	HSERO_RS11270 LysR family transcriptional regulator	0.13826	-0.00671913	-0.232751	0.0883475	0.177569	0.231891	0.105095	0.173433
HSERO_RS11275	HSERO_RS11275	membrane protein	HSERO_RS11275 membrane protein	-0.157997	0.0564362	0.0213829	0.0241558	-0.222188	0.0496712	0.124923	0.0520302
HSERO_RS11285	HSERO_RS11285	DNA polymerase	HSERO_RS11285 DNA polymerase	-0.0176105	-0.142022	0.108474	0.122752	0.130672	0.15715	0.019943	-0.0953729
HSERO_RS11290	HSERO_RS11290	cell division protein	HSERO_RS11290 cell division protein	-0.0500419	-0.145456	0.157519	-0.0990607	0.0675007	-0.00946899	-0.101903	0.173462
HSERO_RS11295	HSERO_RS11295	stress protein	HSERO_RS11295 stress protein	-0.0149928	0.183513	-0.284894	0.300918	-0.382827	-0.299814	0.027461	-0.195402
HSERO_RS11300	HSERO_RS11300	cell filamentation protein Fic	HSERO_RS11300 cell filamentation protein Fic	0.235767	-0.0777586	0.230424	-0.0723786	-0.0632296	-0.286165	0.0753354	0.0637672
HSERO_RS11305	HSERO_RS11305	membrane protein	HSERO_RS11305 membrane protein	-0.105671	-0.0502684	0.0806421	0.0579329	-0.0578253	0.0764978	-0.483988	-0.248606
HSERO_RS11315	HSERO_RS11315	histidine kinase	HSERO_RS11315 histidine kinase	0.19658	0.109623	-0.332788	-0.425638	-0.143488	-0.0792208	0.177543	-0.340183
HSERO_RS11320	HSERO_RS11320	hypothetical protein	HSERO_RS11320 hypothetical protein	-0.147905	-0.2724	-0.439968	-0.0328581	-0.222798	-0.351274	-0.19227	-0.159962
HSERO_RS11325	HSERO_RS11325	membrane protein	HSERO_RS11325 membrane protein	0.234789	-0.0894532	0.00245976	0.304348	-0.0521324	0.0771942	0.0288027	0.177003
HSERO_RS11335	HSERO_RS11335	permease	HSERO_RS11335 permease	-0.153127	-0.0551152	-0.100811	-0.000234616	0.0430287	-0.244512	-0.000471249	-0.112931
HSERO_RS11345	HSERO_RS11345	hypothetical protein	HSERO_RS11345 hypothetical protein	0.349811	0.457543	0.45904	0.31317	-0.0193248	-0.120723	0.317326	0.430869
HSERO_RS11350	HSERO_RS11350	pyruvate dehydrogenase	HSERO_RS11350 pyruvate dehydrogenase	0.147148	-0.108901	-0.0141749	0.124339	-0.00791743	-0.056194	0.00712366	-0.10382
HSERO_RS11355	HSERO_RS11355	DNA repair protein	HSERO_RS11355 DNA repair protein	-0.11228	-0.206416	-0.00552499	0.0423755	0.148215	-0.0560387	0.192417	0.112088
HSERO_RS11360	HSERO_RS11360	DNA ligase	HSERO_RS11360 DNA ligase	0.059316	-0.16613	0.120567	0.140396	-0.0569337	-0.0555654	-0.218615	-0.011609
HSERO_RS11365	HSERO_RS11365	nuclease	HSERO_RS11365 nuclease	0.0315126	-0.0648907	-0.0978284	-0.187715	0.102998	-0.203866	0.0307496	-0.155782
HSERO_RS11370	HSERO_RS11370	hypothetical protein	HSERO_RS11370 hypothetical protein	-0.00155211	0.539153	-0.093449	-0.129075	-0.449671	0.110067	-0.0666145	-0.0832634
HSERO_RS11375	HSERO_RS11375	dienelactone hydrolase	HSERO_RS11375 dienelactone hydrolase	0.156308	0.202146	0.257734	-0.112589	0.149334	-0.363055	-0.122739	0.195192
HSERO_RS11385	HSERO_RS11385	DEAD/DEAH box helicase	HSERO_RS11385 DEAD/DEAH box helicase	0.106531	0.150822	-0.0020424	0.0727874	0.0332573	0.121346	-0.0238975	-0.216354
HSERO_RS11390	HSERO_RS11390	DEAD/DEAH box helicase	HSERO_RS11390 DEAD/DEAH box helicase	0.0832282	0.0205166	0.0338096	0.0625604	0.0985914	0.0451265	-0.157025	0.0361147
HSERO_RS11395	HSERO_RS11395	ATP-dependent DNA ligase	HSERO_RS11395 ATP-dependent DNA ligase	-0.0444389	-0.0328397	0.00927179	0.00202194	0.217633	0.0677194	0.0570042	0.0145068
HSERO_RS11400	HSERO_RS11400	exonuclease	HSERO_RS11400 exonuclease	0.412766	0.349579	-0.0988809	-0.175249	0.0165314	0.130509	-0.0667035	-0.172553
HSERO_RS11405	HSERO_RS11405	transcriptional regulator	HSERO_RS11405 transcriptional regulator	0.0242884	0.0632111	-0.0544933	-0.00163912	0.0666991	0.0917747	0.12096	0.0585319
HSERO_RS11410	HSERO_RS11410	hypothetical protein	HSERO_RS11410 hypothetical protein	0.115055	0.128273	0.288304	0.420135	0.180341	0.0738048	0.080963	-0.0459598
HSERO_RS11430	HSERO_RS11430	GntR family transcriptional regulator	HSERO_RS11430 GntR family transcriptional regulator	-0.183958	-0.129938	-0.260715	-0.634524	-0.437701	-0.324268	-0.193819	-0.185544
HSERO_RS11435	HSERO_RS11435	IclR family transcriptional regulator	HSERO_RS11435 IclR family transcriptional regulator	-0.430514	-0.335543	0.162593	-0.113543	-0.151197	-0.113555	-0.327071	-0.407209
HSERO_RS11440	HSERO_RS11440	ABC transporter permease	HSERO_RS11440 ABC transporter permease	-0.0355624	-0.0921367	-0.243891	0.32802	0.223773	-0.0480166	-0.0637242	-0.0921834
HSERO_RS11450	HSERO_RS11450	ABC transporter ATP-binding protein	HSERO_RS11450 ABC transporter ATP-binding protein	0.105257	-0.0384818	0.0781108	-0.0794218	-0.128665	0.065981	0.0996707	0.144929
HSERO_RS11455	HSERO_RS11455	N-formimino-L-glutamate deiminase	HSERO_RS11455 N-formimino-L-glutamate deiminase	0.0178235	0.0210869	0.0834401	-0.0111231	-0.112116	0.132313	-0.184329	-0.0990856
HSERO_RS11460	HSERO_RS11460	universal stress protein	HSERO_RS11460 universal stress protein	-0.0110726	-0.00374872	-1.0763	0.7936	0.419399	0.68878	0.237757	0.13068
HSERO_RS11465	HSERO_RS11465	sodium:proton antiporter	HSERO_RS11465 sodium:proton antiporter	-0.172672	0.420395	-0.320976	0.0635525	-0.69172	-0.697926	-0.549289	-0.411431
HSERO_RS11475	HSERO_RS11475	hypothetical protein	HSERO_RS11475 hypothetical protein	-0.304011	-0.893757	-0.212219	0.75389	-0.148462	0.45524	0.100671	0.473938
HSERO_RS11480	HSERO_RS11480	LacI family transcriptional regulator	HSERO_RS11480 LacI family transcriptional regulator	-0.209612	-0.295709	-0.0400465	-0.0426372	0.0204561	-0.0834714	0.092627	-0.372757
HSERO_RS11485	HSERO_RS11485	ribose ABC transporter ATPase	HSERO_RS11485 ribose ABC transporter ATPase	0.123584	0.102931	0.0558593	-0.269032	-0.299103	-0.164775	-0.192638	-0.233024
HSERO_RS11490	HSERO_RS11490	ABC transporter permease	HSERO_RS11490 ABC transporter permease	-0.00467095	-0.0595516	0.134111	0.00839062	-0.20255	0.102518	-0.158914	-0.00450741
HSERO_RS11495	HSERO_RS11495	LacI family transcription regulator	HSERO_RS11495 LacI family transcription regulator	-0.312818	-0.155798	-0.349693	-0.242644	-0.18333	-0.110445	-0.18233	0.136173
HSERO_RS11500	HSERO_RS11500	ribokinase	HSERO_RS11500 ribokinase	0.0257566	0.0598672	-0.0694998	0.0208279	-0.0183102	-0.102074	-0.253257	-0.218548
HSERO_RS11505	HSERO_RS11505	D-ribose pyranase	HSERO_RS11505 D-ribose pyranase	-0.21862	-0.0612158	0.0735723	-0.281236	-0.00322259	0.00151007	-0.252757	-0.432176
HSERO_RS11510	HSERO_RS11510	chemotaxis protein	HSERO_RS11510 chemotaxis protein	0.00194484	0.313899	0.0265625	0.112493	0.0359073	0.329821	0.0188368	0.164293
HSERO_RS11515	HSERO_RS11515	histidine kinase	HSERO_RS11515 histidine kinase	0.0367431	0.149549	-0.0304375	0.238479	0.130206	-0.0209595	-0.133279	0.024342
HSERO_RS11520	HSERO_RS11520	esterase	HSERO_RS11520 esterase	0.201954	-0.256056	0.193558	-0.484703	-0.0995754	-0.227159	-0.0844261	0.0554556
HSERO_RS11525	HSERO_RS11525	chemotaxis protein CheY	HSERO_RS11525 chemotaxis protein CheY	0.00587312	0.156818	0.183831	0.0747385	-0.184997	0.0641872	0.00999713	0.0476498
HSERO_RS11535	HSERO_RS11535	membrane protein	HSERO_RS11535 membrane protein	0.124848	0.150344	0.305373	0.497913	0.123839	-0.0316739	0.415353	-0.221192
HSERO_RS11540	HSERO_RS11540	short-chain dehydrogenase	HSERO_RS11540 short-chain dehydrogenase	0.25391	-0.0336437	0.225058	0.315972	0.0264588	0.102185	-0.0699716	-0.253433
HSERO_RS11545	HSERO_RS11545	competence- and mitomycin-induced protein	HSERO_RS11545 competence- and mitomycin-induced protein	0.124584	0.0652794	-0.0136308	-0.149049	0.0504183	0.171074	0.273543	-0.0145647
HSERO_RS11550	HSERO_RS11550	cytochrome c553	HSERO_RS11550 cytochrome c553	0.102718	-0.137593	0.0614419	-0.0615575	0.0187729	-0.0961076	-0.00264278	-0.0390518
HSERO_RS11555	HSERO_RS11555	cytochrome c1 protein	HSERO_RS11555 cytochrome c1 protein	0.44157	-0.129808	0.067957	-0.290965	-0.30053	-0.0207359	-0.341024	-0.0286375
HSERO_RS11560	HSERO_RS11560	hypothetical protein	HSERO_RS11560 hypothetical protein	0.10465	0.213466	0.354934	0.290143	-0.212002	0.00998282	-0.0377342	0.20273
HSERO_RS11565	HSERO_RS11565	cytochrome C oxidase subunit III	HSERO_RS11565 cytochrome C oxidase subunit III	-0.131242	0.0542755	0.0951496	0.101323	-0.109334	0.103409	0.117696	-0.100048
HSERO_RS11570	HSERO_RS11570	cytochrome C oxidase	HSERO_RS11570 cytochrome C oxidase	0.11807	0.0963026	0.167461	0.143355	0.00641631	0.0160756	-0.0719117	0.0439615
HSERO_RS11575	HSERO_RS11575	cytochrome c oxidase polypeptide II transmembrane protein	HSERO_RS11575 cytochrome c oxidase polypeptide II transmembrane protein	0.104306	-0.0446531	0.192709	-0.00402981	0.0490196	0.112127	-0.115849	0.176282
HSERO_RS11580	HSERO_RS11580	beta-lactamase	HSERO_RS11580 beta-lactamase	0.192879	0.0234833	-0.370811	-0.208255	-0.0948191	0.287572	-0.162043	-0.0443266
HSERO_RS11585	HSERO_RS11585	membrane protein	HSERO_RS11585 membrane protein	0.116647	-0.133798	-0.0456673	-0.0837377	0.426395	0.419993	0.119381	-0.0708679
HSERO_RS11590	HSERO_RS11590	hypothetical protein	HSERO_RS11590 hypothetical protein	-0.0371201	-0.0687556	-0.148286	-0.157636	-0.0947563	-0.0971574	0.0116086	-0.0982822
HSERO_RS11595	HSERO_RS11595	ArsR family transcriptional regulator	HSERO_RS11595 ArsR family transcriptional regulator	0.481172	-0.00979871	0.111115	-0.468464	-0.259519	-0.643342	-0.106555	-0.0335626
HSERO_RS11600	HSERO_RS11600	hypothetical protein	HSERO_RS11600 hypothetical protein	0.186409	-0.00973481	0.0498272	-0.0990044	0.0911317	-0.140927	0.0625737	-0.0137605
HSERO_RS11605	HSERO_RS11605	LysR family transcriptional regulator	HSERO_RS11605 LysR family transcriptional regulator	-0.0796763	0.117591	-0.352168	-0.151279	0.0200498	-0.00777758	-0.165634	0.285281
HSERO_RS11610	HSERO_RS11610	NADH dehydrogenase	HSERO_RS11610 NADH dehydrogenase	-0.0125504	0.0732767	0.0959358	0.132431	0.1825	0.276871	0.0281589	0.127592
HSERO_RS11615	HSERO_RS11615	hypothetical protein	HSERO_RS11615 hypothetical protein	0.00477119	0.0594893	0.04729	0.118982	0.14171	-0.164489	0.0968255	0.111216
HSERO_RS11620	HSERO_RS11620	4-carboxy muconolactone decarboxylase	HSERO_RS11620 4-carboxy muconolactone decarboxylase	-0.0586086	0.0209678	0.410771	0.553013	0.232135	0.541544	0.34187	0.377362
HSERO_RS11625	HSERO_RS11625	dioxygenase	HSERO_RS11625 dioxygenase	0.203817	0.235856	-0.275141	-0.00480183	-0.308454	0.110195	-0.108513	0.134667
HSERO_RS11630	HSERO_RS11630	methionine ABC transporter ATP-binding protein	HSERO_RS11630 methionine ABC transporter ATP-binding protein	0.106468	-0.146459	-0.0823621	-0.0611149	0.0602129	-0.224887	-0.0754928	0.201341
HSERO_RS11640	HSERO_RS11640	alpha-amylase	HSERO_RS11640 alpha-amylase	0.034096	0.0681768	-0.0336726	0.031476	0.17149	0.204444	0.0890065	0.0419868
HSERO_RS11645	HSERO_RS11645	alpha-amylase	HSERO_RS11645 alpha-amylase	0.270217	0.195489	0.165624	0.158663	0.0187319	0.0310271	0.181799	0.124738
HSERO_RS11650	HSERO_RS11650	glycogen branching protein	HSERO_RS11650 glycogen branching protein	0.177986	0.012872	0.26078	0.188017	0.0472504	0.277364	0.145383	0.0410201
HSERO_RS11655	HSERO_RS11655	hemerythrin	HSERO_RS11655 hemerythrin	0.268192	0.401231	0.0198247	-0.281666	-0.587823	0.338507	-0.20438	-0.0270188
HSERO_RS11660	HSERO_RS11660	taurine ABC transporter permease	HSERO_RS11660 taurine ABC transporter permease	0.147971	-0.0864511	-0.00184871	0.325718	0.108878	0.250423	0.145196	0.339619
HSERO_RS11665	HSERO_RS11665	nitrate ABC transporter ATP-binding protein	HSERO_RS11665 nitrate ABC transporter ATP-binding protein	0.158659	0.179257	0.429451	-0.645397	0.332989	-0.0228312	-0.0635904	-0.254167
HSERO_RS11670	HSERO_RS11670	ABC transporter substrate-binding protein	HSERO_RS11670 ABC transporter substrate-binding protein	-0.436252	0.00666542	0.188092	0.406122	0.555445	-0.224393	0.309278	0.275089
HSERO_RS11675	HSERO_RS11675	segregation protein B	HSERO_RS11675 segregation protein B	0.0926372	0.0445961	0.155875	0.0847208	0.31654	0.208415	0.125848	0.276621
HSERO_RS11680	HSERO_RS11680	membrane protein	HSERO_RS11680 membrane protein	0.088888	0.251121	0.162986	0.116886	-0.0346357	0.150907	0.244913	0.0888164
HSERO_RS11690	HSERO_RS11690	serine O-acetyltransferase	HSERO_RS11690 serine O-acetyltransferase	0.259203	0.273513	0.0581939	-0.123082	-0.162788	0.250193	0.188193	-0.0815296
HSERO_RS11695	HSERO_RS11695	rhodanese	HSERO_RS11695 rhodanese	-0.0311954	0.496497	0.182044	0.159613	-0.200254	0.131409	-0.0208087	-0.185503
HSERO_RS11700	HSERO_RS11700	TonB-dependent receptor	HSERO_RS11700 TonB-dependent receptor	0.130541	0.0687387	0.0452164	-0.0627298	0.157496	0.0149289	0.211241	0.187424
HSERO_RS11705	HSERO_RS11705	extracytoplasmic-function sigma-70 factor	HSERO_RS11705 extracytoplasmic-function sigma-70 factor	0.446367	0.0703481	0.305818	-0.226402	-0.110859	0.0413168	0.140497	0.112246
HSERO_RS11715	HSERO_RS11715	hypothetical protein	HSERO_RS11715 hypothetical protein	-0.0884032	0.0854632	0.305449	-0.0790523	0.0852993	0.147836	0.265447	-0.252929
HSERO_RS11720	HSERO_RS11720	hypothetical protein	HSERO_RS11720 hypothetical protein	-0.176825	0.0847017	0.239977	0.163251	0.222833	0.0853124	0.178572	0.0722133
HSERO_RS11725	HSERO_RS11725	SyrP	HSERO_RS11725 SyrP	0.103237	-0.076329	-0.135635	0.242196	-0.00704144	0.0715972	0.177506	0.338192
HSERO_RS11735	HSERO_RS11735	hypothetical protein	HSERO_RS11735 hypothetical protein	0.0782792	0.0740437	0.167873	0.135863	0.0970384	0.0969647	0.135734	0.102833
HSERO_RS11740	HSERO_RS11740	esterase	HSERO_RS11740 esterase	0.173983	0.247597	0.15407	0.0724395	0.0620956	-0.127416	-0.0823621	-0.153642
HSERO_RS11745	HSERO_RS11745	TonB-dependent receptor	HSERO_RS11745 TonB-dependent receptor	-0.00795915	0.0198054	-0.0271271	0.032291	-0.0658255	0.0480238	0.0442707	0.202472
HSERO_RS11750	HSERO_RS11750	L-ornithine 5-monooxygenase	HSERO_RS11750 L-ornithine 5-monooxygenase	-0.0043693	0.0766966	-0.0563349	-0.0583736	0.0758276	-0.0216622	0.0869835	0.223425
HSERO_RS11755	HSERO_RS11755	acetyltransferase	HSERO_RS11755 acetyltransferase	-0.0911689	0.183596	0.22089	-0.0294361	-0.274234	-0.00630992	0.0382217	0.0300141
HSERO_RS11760	HSERO_RS11760	hypothetical protein	HSERO_RS11760 hypothetical protein	-0.142657	-0.0303768	-0.0125196	-0.179159	-0.368847	0.109251	0.0443253	-0.304617
HSERO_RS11765	HSERO_RS11765	peptide ABC transporter	HSERO_RS11765 peptide ABC transporter	-0.178209	-0.229105	-0.0649869	0.231318	0.11454	0.0365825	-0.294941	0.111942
HSERO_RS11770	HSERO_RS11770	hypothetical protein	HSERO_RS11770 hypothetical protein	-0.0702712	-0.0296267	-0.0588447	-0.0916875	-0.167125	-0.0287334	-0.0791049	-0.0635689
HSERO_RS11775	HSERO_RS11775	hypothetical protein	HSERO_RS11775 hypothetical protein	-0.0571325	-0.0941088	-0.060695	-0.141164	-0.127562	-0.0662882	-0.0470311	-0.11561
HSERO_RS11785	HSERO_RS11785	hypothetical protein	HSERO_RS11785 hypothetical protein	-0.109281	-0.126488	-0.198695	-0.167201	0.027381	0.109608	0.056471	-0.146731
HSERO_RS11795	HSERO_RS11795	replication protein	HSERO_RS11795 replication protein	-0.116619	-0.010586	-0.154493	-0.200133	-0.100864	-0.063151	-0.0163474	-0.0446798
HSERO_RS11800	HSERO_RS11800	hypothetical protein	HSERO_RS11800 hypothetical protein	0.012702	0.300718	0.235978	-0.30832	-0.156019	0.303358	-0.0618586	-0.493331
HSERO_RS11805	HSERO_RS11805	hypothetical protein	HSERO_RS11805 hypothetical protein	0.0199638	0.0286023	0.0351782	0.312196	-0.179225	0.149363	-0.0440476	0.145483
HSERO_RS11810	HSERO_RS11810	hypothetical protein	HSERO_RS11810 hypothetical protein	-0.103695	-0.095935	-0.00999252	0.201841	0.0103813	-0.0788042	0.092241	0.0427813
HSERO_RS11815	HSERO_RS11815	hypothetical protein	HSERO_RS11815 hypothetical protein	0.0466175	-0.069972	-0.175005	0.331833	-0.0907682	0.0670765	0.566871	0.168689
HSERO_RS11820	HSERO_RS11820	hypothetical protein	HSERO_RS11820 hypothetical protein	0.0241913	-0.582865	-0.127735	-0.260871	-0.0980304	0.318605	-0.75441	0.456424
HSERO_RS11825	HSERO_RS11825	hypothetical protein	HSERO_RS11825 hypothetical protein	-0.184115	0.0378544	-0.0913979	0.446372	0.290789	0.385137	0.173324	0.256362
HSERO_RS11830	HSERO_RS11830	hypothetical protein	HSERO_RS11830 hypothetical protein	-0.370727	-0.277351	-0.254757	0.399057	-0.788095	0.313745	0.631364	0.0463985
HSERO_RS11835	HSERO_RS11835	hypothetical protein	HSERO_RS11835 hypothetical protein	-0.375849	-0.477455	-0.24294	0.0695213	0.568331	-0.0532594	-0.132652	-0.000740604
HSERO_RS11840	HSERO_RS11840	hypothetical protein	HSERO_RS11840 hypothetical protein	-0.237605	0.0849699	-0.0706611	-0.0417017	-0.174925	0.204916	0.210847	0.173221
HSERO_RS11845	HSERO_RS11845	hypothetical protein	HSERO_RS11845 hypothetical protein	-0.0545688	-0.267481	-0.176964	0.140822	-0.0281583	-0.504974	-0.434417	-0.195679
HSERO_RS11850	HSERO_RS11850	hypothetical protein	HSERO_RS11850 hypothetical protein	-0.124256	-0.317145	-0.340224	-0.418849	-0.609501	0.205427	-0.129036	-0.17765
HSERO_RS11855	HSERO_RS11855	hypothetical protein	HSERO_RS11855 hypothetical protein	-0.0119856	0.353269	0.0665937	-0.148527	0.302645	-0.326071	0.18179	-0.192057
HSERO_RS11860	HSERO_RS11860	hypothetical protein	HSERO_RS11860 hypothetical protein	0.0548021	-0.444282	0.0569597	-0.0479251	-0.55954	-0.415534	-0.220499	-0.0704687
HSERO_RS11865	HSERO_RS11865	ketosteroid isomerase	HSERO_RS11865 ketosteroid isomerase	-0.0727761	0.152933	0.0584234	-0.199398	0.011236	-0.095256	-0.232113	-0.375167
HSERO_RS11870	HSERO_RS11870	hypothetical protein	HSERO_RS11870 hypothetical protein	0.019069	-0.0200735	0.149828	-0.0927187	-0.265233	-0.0180381	-0.133927	-0.191734
HSERO_RS11875	HSERO_RS11875	ATPase	HSERO_RS11875 ATPase	-0.101713	0.181332	-0.165536	-0.108625	0.0675952	-0.0221513	-0.0155887	0.0128176
HSERO_RS11880	HSERO_RS11880	hypothetical protein	HSERO_RS11880 hypothetical protein	0.142493	-0.110307	0.0202628	0.0647581	-0.573091	-0.0115147	-0.0188017	-0.720152
HSERO_RS11885	HSERO_RS11885	hypothetical protein	HSERO_RS11885 hypothetical protein	-0.674189	-0.490621	-0.497242	-0.540562	-0.644021	-0.0426294	-0.653198	-0.334014
HSERO_RS11890	HSERO_RS11890	histidine kinase	HSERO_RS11890 histidine kinase	0.0482937	0.0558051	-0.0471949	-0.0123639	0.0136744	-0.0822119	-0.104817	-0.249595
HSERO_RS11895	HSERO_RS11895	AraC family transcriptional regulator	HSERO_RS11895 AraC family transcriptional regulator	0.0162464	-0.0080924	-0.148114	-0.030126	0.125568	0.0151999	0.109376	0.0469516
HSERO_RS11900	HSERO_RS11900	Crp/Fnr family transcriptional regulator	HSERO_RS11900 Crp/Fnr family transcriptional regulator	-0.149262	-0.268563	-0.210743	-0.416082	-0.101435	-0.0995116	-0.0593142	0.104031
HSERO_RS11905	HSERO_RS11905	acyltransferase	HSERO_RS11905 acyltransferase	-0.187094	-0.180179	-0.13827	-0.0371823	-0.0500852	-0.0607942	-0.0977801	-0.151042
HSERO_RS11910	HSERO_RS11910	DNA polymerase III	HSERO_RS11910 DNA polymerase III	-0.0516853	-0.0334255	-0.169069	0.00567435	-0.0337474	0.0286623	0.0452881	-0.00361407
HSERO_RS11915	HSERO_RS11915	cation transporter	HSERO_RS11915 cation transporter	-0.159878	0.0137906	-0.0475435	0.120029	-0.0338387	-0.105917	0.0463506	0.0785743
HSERO_RS11920	HSERO_RS11920	hypothetical protein	HSERO_RS11920 hypothetical protein	0.108814	-0.260406	0.127335	-0.0301888	0.18782	0.146004	0.111989	0.0906512
HSERO_RS11925	HSERO_RS11925	ABC transporter	HSERO_RS11925 ABC transporter	-0.0426676	-0.106597	0.178512	-0.0677158	-0.109189	-0.0255018	-0.202538	-0.143788
HSERO_RS11930	HSERO_RS11930	glycosyl hydrolase family 18	HSERO_RS11930 glycosyl hydrolase family 18	0.299859	0.125851	0.0992409	0.0283227	-0.0223756	-0.213279	-0.110365	-0.0310502
HSERO_RS11935	HSERO_RS11935	ABC-type export system outer membrane channel protein	HSERO_RS11935 ABC-type export system outer membrane channel protein	0.0598428	-0.14219	0.103164	0.0124974	-0.00525365	-0.230307	-0.111316	-0.153762
HSERO_RS11940	HSERO_RS11940	ABC transporter permease	HSERO_RS11940 ABC transporter permease	-0.0639762	-0.0626624	-0.0905186	-0.0339318	-0.157955	0.175784	0.0184381	0.0267329
HSERO_RS11945	HSERO_RS11945	flavodoxin	HSERO_RS11945 flavodoxin	-0.359166	-0.209551	-0.273079	0.174759	0.263935	-0.00939448	0.490052	0.150053
HSERO_RS11955	HSERO_RS11955	stress protein	HSERO_RS11955 stress protein	0.0956199	-0.0466057	0.183368	-0.570177	-0.488423	-0.349013	-0.241464	0.0157595
HSERO_RS11960	HSERO_RS11960	hypothetical protein	HSERO_RS11960 hypothetical protein	-0.151762	0.140288	0.0945527	0.175241	0.449109	-0.108584	0.0294803	0.0569496
HSERO_RS11975	HSERO_RS11975	hypothetical protein	HSERO_RS11975 hypothetical protein	-0.124821	0.0805445	-0.30593	-0.322484	-0.0238035	-0.232386	0.282834	-0.133907
HSERO_RS11980	HSERO_RS11980	hypothetical protein	HSERO_RS11980 hypothetical protein	-0.385983	-0.0157117	-0.365351	-0.185606	0.242425	0.148629	-0.300561	0.0539888
HSERO_RS11985	HSERO_RS11985	permease	HSERO_RS11985 permease	-0.160389	-0.251463	-0.0374706	-0.483627	-0.595416	-0.00383142	0.0104389	-0.042739
HSERO_RS11990	HSERO_RS11990	periplasmic or secreted lipoprotein	HSERO_RS11990 periplasmic or secreted lipoprotein	-0.0621484	-0.0511019	0.25274	-0.531938	-0.0118504	0.0704956	-0.142613	-0.0803617
HSERO_RS11995	HSERO_RS11995	universal stress protein	HSERO_RS11995 universal stress protein	0.31679	-0.122368	0.0832628	-0.329421	-0.688561	0.0781892	0.0943031	0.0443866
HSERO_RS12000	HSERO_RS12000	hypothetical protein	HSERO_RS12000 hypothetical protein	-0.0843706	0.18427	-0.0813422	0.082499	-0.0636577	0.331691	0.182775	0.0197258
HSERO_RS12005	HSERO_RS12005	hypothetical protein	HSERO_RS12005 hypothetical protein	-0.185186	0.00322626	-0.250191	-0.306923	-0.21946	-0.272432	-0.133648	-0.284818
HSERO_RS12010	HSERO_RS12010	hemerythrin	HSERO_RS12010 hemerythrin	0.0112233	-0.162897	0.157298	-0.221966	-0.152228	-0.139768	-0.0308092	-0.00625706
HSERO_RS12015	HSERO_RS12015	molecular chaperone DnaK	HSERO_RS12015 molecular chaperone DnaK	0.205296	-0.748255	0.609113	-0.542373	-0.331243	0.151435	-0.715112	0.0847884
HSERO_RS12020	HSERO_RS12020	poly-beta-hydroxybutyrate polymerase	HSERO_RS12020 poly-beta-hydroxybutyrate polymerase	-0.0728028	-0.209829	-0.196406	-0.245228	-0.0583564	0.287943	-0.000140085	-0.0890523
HSERO_RS12025	HSERO_RS12025	enoyl-ACP reductase	HSERO_RS12025 enoyl-ACP reductase	-0.162702	-0.0320281	-0.0458239	0.131585	0.0040587	-0.100349	0.226824	0.00832419
HSERO_RS12030	HSERO_RS12030	phosphate acetyl/butaryl transferase	HSERO_RS12030 phosphate acetyl/butaryl transferase	-0.0843469	-0.0113178	-0.140215	-0.197305	0.0523953	-0.136564	-0.0925625	-0.0460924
HSERO_RS12040	HSERO_RS12040	LysR family transcriptional regulator	HSERO_RS12040 LysR family transcriptional regulator	-0.102568	-0.0696616	0.0790803	-0.301467	-0.104271	-0.0996308	0.0543812	0.145594
HSERO_RS12045	HSERO_RS12045	trans-aconitate 2-methyltransferase	HSERO_RS12045 trans-aconitate 2-methyltransferase	0.0436524	0.0202605	0.119091	0.24531	0.175697	-0.185437	0.0416624	-0.10421
HSERO_RS12050	HSERO_RS12050	AraC family transcriptional regulator	HSERO_RS12050 AraC family transcriptional regulator	-0.00326946	-0.0913045	0.00233129	-0.215279	0.0918807	-0.18885	-0.317168	0.00156213
HSERO_RS12055	HSERO_RS12055	AraC family transcriptional regulator	HSERO_RS12055 AraC family transcriptional regulator	0.158716	-0.391047	-0.260666	-0.0668354	-0.386916	-0.0146966	-0.213283	-0.00500892
HSERO_RS12060	HSERO_RS12060	indole acetamide hydrolase	HSERO_RS12060 indole acetamide hydrolase	-0.0881342	-0.250503	0.0900325	-0.0898855	-0.0172116	-0.0568199	0.00581282	-0.310365
HSERO_RS12065	HSERO_RS12065	hypothetical protein	HSERO_RS12065 hypothetical protein	0.0593627	-0.119694	0.0011012	-0.144949	0.0748136	-0.0290189	-0.0782896	-0.129
HSERO_RS12070	HSERO_RS12070	hypothetical protein	HSERO_RS12070 hypothetical protein	0.02205	0.00628421	-0.0326821	-0.0865965	0.292659	0.0233923	-0.0815128	0.177501
HSERO_RS12075	HSERO_RS12075	serine protease	HSERO_RS12075 serine protease	0.189036	-0.0367014	-0.475937	-0.337427	-0.252382	-0.15596	-0.0850973	-0.316276
HSERO_RS12085	HSERO_RS12085	RNA polymerase sigma-E factor protein	HSERO_RS12085 RNA polymerase sigma-E factor protein	-0.351957	-0.35298	-0.255196	0.144756	-0.21939	-0.338497	0.0445372	0.11812
HSERO_RS12090	HSERO_RS12090	hypothetical protein	HSERO_RS12090 hypothetical protein	-0.00926056	0.629359	-0.0387046	-0.407467	-0.238694	-0.239489	-0.50748	0.0972555
HSERO_RS12095	HSERO_RS12095	myo-inositol 2-dehydrogenase	HSERO_RS12095 myo-inositol 2-dehydrogenase	-0.117678	0.101701	-0.0690111	0.0956151	0.209953	0.171056	0.0375553	-0.000969861
HSERO_RS12100	HSERO_RS12100	oxidoreductase	HSERO_RS12100 oxidoreductase	-0.0326965	0.0287038	-0.0165689	0.0385789	0.0261121	-0.185367	-0.181093	0.249917
HSERO_RS12105	HSERO_RS12105	RpiR family transcriptional regulator	HSERO_RS12105 RpiR family transcriptional regulator	-0.254819	-0.0228502	0.168373	0.0773776	0.0260277	0.00104627	-0.104647	-0.0911769
HSERO_RS12110	HSERO_RS12110	sugar ABC transporter substrate-binding protein	HSERO_RS12110 sugar ABC transporter substrate-binding protein	-0.0931352	-0.095274	-0.175831	-0.180763	0.0111244	-0.160857	-0.0781663	-0.104215
HSERO_RS12115	HSERO_RS12115	ATPase	HSERO_RS12115 ATPase	0.0516506	-0.0857993	0.01133	-0.116448	0.0816562	-0.333243	-0.0349241	-0.00837004
HSERO_RS12120	HSERO_RS12120	ABC transporter ATP-binding protein	HSERO_RS12120 ABC transporter ATP-binding protein	-0.124735	-0.0810439	0.00105808	-0.0252302	-0.221559	0.00338315	-0.0920328	-0.112005
HSERO_RS12125	HSERO_RS12125	5-dehydro-2-deoxygluconokinase	HSERO_RS12125 5-dehydro-2-deoxygluconokinase	0.175197	0.123392	0.00678363	-0.115573	-0.135419	-0.128631	-0.0125475	0.0197647
HSERO_RS12130	HSERO_RS12130	3D-(3,5/4)-trihydroxycyclohexane-1,2-dione hydrolase	HSERO_RS12130 3D-(3,5/4)-trihydroxycyclohexane-1,2-dione hydrolase	-0.0191469	-0.0558305	-0.0622029	0.0902014	-0.111259	-0.0146594	-0.0105995	-0.0354326
HSERO_RS12135	HSERO_RS12135	xylose isomerase	HSERO_RS12135 xylose isomerase	0.222629	0.207163	0.144646	-0.0219212	0.0264839	-0.0798479	-0.0160281	0.11561
HSERO_RS12140	HSERO_RS12140	5-deoxyglucuronate isomerase	HSERO_RS12140 5-deoxyglucuronate isomerase	-0.211768	0.234343	0.368685	-0.247504	-0.117842	0.0239629	-0.125305	0.315077
HSERO_RS12145	HSERO_RS12145	hypothetical protein	HSERO_RS12145 hypothetical protein	-0.123932	0.318919	-0.198192	0.296935	-0.00155967	-0.40075	0.0714211	0.394436
HSERO_RS12150	HSERO_RS12150	iron-regulated membrane protein	HSERO_RS12150 iron-regulated membrane protein	0.0201899	0.0503896	-0.0887594	0.0113815	-0.0984205	0.0224207	0.0766211	-0.00438746
HSERO_RS12155	HSERO_RS12155	hypothetical protein	HSERO_RS12155 hypothetical protein	0.112088	-0.270057	-0.0570821	0.514909	-0.602202	0.315629	0.361124	-0.0862148
HSERO_RS12160	HSERO_RS12160	Fe2+-dicitrate sensor membrane protein	HSERO_RS12160 Fe2+-dicitrate sensor membrane protein	-0.165876	0.218697	0.0507259	-0.144518	-0.00229188	-0.0505873	-0.0796615	-0.215868
HSERO_RS12165	HSERO_RS12165	RNA polymerase sigma factor	HSERO_RS12165 RNA polymerase sigma factor	0.118042	-0.277843	-0.125609	0.284498	-0.0947444	-0.145425	-0.160345	0.0641867
HSERO_RS12170	HSERO_RS12170	XRE family transcriptional regulator	HSERO_RS12170 XRE family transcriptional regulator	-0.368851	-0.334884	-0.466294	-0.56356	0.188934	-0.211047	-0.537028	-0.405711
HSERO_RS12175	HSERO_RS12175	histidine kinase	HSERO_RS12175 histidine kinase	0.0976232	0.16605	0.185826	-0.167195	0.0953866	-0.0756612	0.0247375	0.0495758
HSERO_RS12180	HSERO_RS12180	cytochrome B561	HSERO_RS12180 cytochrome B561	-0.295764	-0.259496	0.102699	-0.0859766	-0.100748	-0.202844	-0.164233	-0.182768
HSERO_RS12185	HSERO_RS12185	methyl-accepting chemotaxis transducer transmembrane protein	HSERO_RS12185 methyl-accepting chemotaxis transducer transmembrane protein	0.171576	0.0373836	-0.0656195	0.0828031	0.0865502	0.151457	-0.0435426	0.108878
HSERO_RS12190	HSERO_RS12190	MFS transporter	HSERO_RS12190 MFS transporter	0.294561	0.129559	0.0841605	-0.172471	0.0539209	0.0934722	0.028885	-0.00863379
HSERO_RS12195	HSERO_RS12195	hypothetical protein	HSERO_RS12195 hypothetical protein	0.299338	0.227107	0.00983878	0.253392	-0.218661	-0.215343	0.274795	0.211286
HSERO_RS12200	HSERO_RS12200	DNA polymerase II	HSERO_RS12200 DNA polymerase II	0.00619587	-0.044261	-0.053285	-0.0427609	-0.00109606	-0.0677405	0.128222	0.0276893
HSERO_RS12205	HSERO_RS12205	lipoprotein	HSERO_RS12205 lipoprotein	-0.0672598	0.203686	0.0433491	-0.0449176	-0.157524	-0.260598	0.0115207	-0.0138056
HSERO_RS12210	HSERO_RS12210	GntR family transcriptional regulator	HSERO_RS12210 GntR family transcriptional regulator	0.062824	-0.0371526	0.264256	0.0348432	-0.248422	-0.575833	-0.277807	-0.220257
HSERO_RS12215	HSERO_RS12215	alpha/beta hydrolase superfamily protein	HSERO_RS12215 alpha/beta hydrolase superfamily protein	0.00357141	-0.516845	-1.03118	-0.890931	-0.434613	0.200486	0.369387	-0.279453
HSERO_RS12220	HSERO_RS12220	dehydrogenase	HSERO_RS12220 dehydrogenase	-0.0532059	0.111347	0.529606	0.0333754	0.242352	-0.57256	-0.335383	0.297264
HSERO_RS12225	HSERO_RS12225	AraC family transcriptional regulator	HSERO_RS12225 AraC family transcriptional regulator	-0.322488	-0.0313478	0.0887375	-0.0672769	-0.104897	-0.191153	-0.0170522	-0.071165
HSERO_RS12235	HSERO_RS12235	biotin synthase	HSERO_RS12235 biotin synthase	0.03208	0.037166	-0.114257	0.295978	0.331019	0.117994	0.0803777	0.207633
HSERO_RS12240	HSERO_RS12240	cytochrome P450	HSERO_RS12240 cytochrome P450	-0.192207	0.0216797	-0.236149	0.030965	-0.0926108	0.105013	-0.195439	0.0236842
HSERO_RS12245	HSERO_RS12245	8-amino-7-oxononanoate synthase	HSERO_RS12245 8-amino-7-oxononanoate synthase	0.0314816	0.213732	0.0445519	-0.0136529	-0.30232	-0.0629368	-0.175841	-0.401402
HSERO_RS12250	HSERO_RS12250	adenosylmethionine--8-amino-7-oxononanoate aminotransferase	HSERO_RS12250 adenosylmethionine--8-amino-7-oxononanoate aminotransferase	-0.112312	-0.0343997	0.144054	0.0613812	-0.24901	0.244001	0.0093201	0.0227479
HSERO_RS12255	HSERO_RS12255	dethiobiotin synthetase	HSERO_RS12255 dethiobiotin synthetase	0.158193	0.440291	0.296251	-0.133186	0.0469902	0.19999	-0.0569861	-0.145094
HSERO_RS12260	HSERO_RS12260	hypothetical protein	HSERO_RS12260 hypothetical protein	0.209185	0.154713	-0.49337	0.188662	0.0304413	-0.435755	-0.0728277	-0.0370088
HSERO_RS12265	HSERO_RS12265	histidine kinase	HSERO_RS12265 histidine kinase	0.000805391	-0.079415	0.0820589	0.28237	-0.0730047	-0.0341856	-0.145163	0.241036
HSERO_RS12270	HSERO_RS12270	ABC transporter	HSERO_RS12270 ABC transporter	0.0730332	-0.322052	-0.128215	0.140442	0.171334	0.243409	-0.342283	-0.386116
HSERO_RS12275	HSERO_RS12275	ABC transporter	HSERO_RS12275 ABC transporter	0.322972	0.265837	0.434303	0.274152	-0.106721	-0.12247	-0.0553516	-0.31182
HSERO_RS12280	HSERO_RS12280	ABC transporter permease	HSERO_RS12280 ABC transporter permease	0.442676	0.174798	0.0142917	0.194722	0.17306	-0.133582	0.105892	-0.257759
HSERO_RS12285	HSERO_RS12285	ABC transporter substrate-binding protein	HSERO_RS12285 ABC transporter substrate-binding protein	0.0563495	-0.00296661	-0.194333	-0.747075	-0.430376	-0.0051962	-0.161861	-0.201366
HSERO_RS12295	HSERO_RS12295	histidine kinase	HSERO_RS12295 histidine kinase	0.304212	0.00269509	-0.0124042	0.0562326	-0.263584	-0.250177	-0.752244	-0.0838424
HSERO_RS12300	HSERO_RS12300	hypothetical protein	HSERO_RS12300 hypothetical protein	-0.208011	0.100671	-0.454907	-1.1726	-0.70119	-0.54156	-1.28309	-0.171808
HSERO_RS12325	HSERO_RS12325	arabinose ABC transporter permease	HSERO_RS12325 arabinose ABC transporter permease	0.0253232	-0.00471345	0.0763903	-0.015479	0.0207167	0.0859134	-0.0206483	-0.0524168
HSERO_RS12330	HSERO_RS12330	hypothetical protein	HSERO_RS12330 hypothetical protein	0.0778648	-0.176669	-0.0345583	0.0296456	-0.282905	0.133766	-0.0396099	0.0411126
HSERO_RS12335	HSERO_RS12335	voltage-gated chloride channel protein	HSERO_RS12335 voltage-gated chloride channel protein	-0.030204	0.0730693	-0.178452	-0.0169973	0.0100356	0.0719476	-0.138599	-0.146044
HSERO_RS12340	HSERO_RS12340	dienelactone hydrolase	HSERO_RS12340 dienelactone hydrolase	-0.0217736	0.057393	-0.115778	-0.13276	-0.167746	-0.109782	-0.116058	-0.0825421
HSERO_RS12345	HSERO_RS12345	hypothetical protein	HSERO_RS12345 hypothetical protein	0.105194	0.0184159	0.0367676	-0.0960646	0.00639061	-0.11568	0.0480941	0.104243
HSERO_RS12350	HSERO_RS12350	histidine kinase	HSERO_RS12350 histidine kinase	-0.0844284	0.0890821	0.0134096	0.0594872	-0.0378968	0.00423303	0.061292	0.00878502
HSERO_RS12355	HSERO_RS12355	hypothetical protein	HSERO_RS12355 hypothetical protein	-0.0548503	-0.0241998	-0.0217631	0.116958	-0.106098	-0.0423344	0.00885038	-0.0323155
HSERO_RS12360	HSERO_RS12360	hypothetical protein	HSERO_RS12360 hypothetical protein	0.30989	-0.0319669	-0.326425	0.410753	-0.0925923	-0.189117	-0.626428	0.331117
HSERO_RS12370	HSERO_RS12370	chemotaxis protein CheA	HSERO_RS12370 chemotaxis protein CheA	-0.0654698	0.165151	-0.0953209	0.208004	0.154667	0.114228	0.0584731	-0.138687
HSERO_RS12375	HSERO_RS12375	3-oxoacyl-ACP reductase	HSERO_RS12375 3-oxoacyl-ACP reductase	-0.0861136	-0.0780024	-0.0166527	0.273388	-0.013358	0.0319858	0.123615	0.104763
HSERO_RS12380	HSERO_RS12380	membrane protein	HSERO_RS12380 membrane protein	-0.00907919	0.0498101	-0.0492773	-0.224165	-0.053165	-0.10384	-0.016161	0.0244903
HSERO_RS12385	HSERO_RS12385	endonuclease	HSERO_RS12385 endonuclease	0.0881401	-0.172539	-0.385045	0.353509	0.647892	-0.115044	0.440065	-0.281868
HSERO_RS12395	HSERO_RS12395	TetR family transcriptional regulator	HSERO_RS12395 TetR family transcriptional regulator	-0.327532	-0.413403	-0.795962	-0.711312	-0.634323	-0.0388024	-0.963886	-0.386467
HSERO_RS12400	HSERO_RS12400	signal peptidase	HSERO_RS12400 signal peptidase	0.21149	-0.0638334	0.116242	-0.179281	-0.0250467	-0.149607	0.113851	0.0126205
HSERO_RS12405	HSERO_RS12405	RND transporter	HSERO_RS12405 RND transporter	-0.148465	0.0775506	-0.00606917	0.00326449	0.029655	0.0894669	-0.0525322	-0.0150253
HSERO_RS12410	HSERO_RS12410	multidrug transporter	HSERO_RS12410 multidrug transporter	0.0342335	0.183632	0.202648	-0.131498	-0.0214889	-0.0732131	-0.0194195	0.24208
HSERO_RS12415	HSERO_RS12415	acriflavine resistance protein B	HSERO_RS12415 acriflavine resistance protein B	0.0251457	0.159524	0.187571	0.00376924	0.0717164	-0.0950985	0.146031	0.136297
HSERO_RS12420	HSERO_RS12420	transcriptional regulator	HSERO_RS12420 transcriptional regulator	-0.0510006	-0.25475	-0.732359	0.398948	-0.0713568	0.132816	-0.340885	0.0939141
HSERO_RS12435	HSERO_RS12435	dioxygenase	HSERO_RS12435 dioxygenase	-0.444746	-0.493235	-0.148695	-0.12081	-0.130096	-0.207028	-0.0202993	0.410922
HSERO_RS12440	HSERO_RS12440	universal stress protein	HSERO_RS12440 universal stress protein	0.170719	-0.179978	-0.259154	-0.327138	0.159437	-0.127677	-0.220098	-0.199668
HSERO_RS12445	HSERO_RS12445	peptidase	HSERO_RS12445 peptidase	-0.0151894	0.0138201	0.0708647	0.324793	0.214777	0.0168526	-0.055167	-0.00494837
HSERO_RS12450	HSERO_RS12450	histidine kinase	HSERO_RS12450 histidine kinase	-0.0969394	-0.00486701	-0.0490756	0.0642082	0.015987	-0.034714	0.0613021	0.088369
HSERO_RS12460	HSERO_RS12460	light-regulated signal transduction histidine kinase	HSERO_RS12460 light-regulated signal transduction histidine kinase	-0.0248759	-0.176366	-0.0111352	-0.364045	0.239644	0.231377	0.122666	0.152364
HSERO_RS12465	HSERO_RS12465	histidine kinase	HSERO_RS12465 histidine kinase	0.211901	0.16281	0.0707252	0.322586	-0.0965662	-0.0235284	0.0168503	0.0615005
HSERO_RS12470	HSERO_RS12470	chemotaxis protein CheY	HSERO_RS12470 chemotaxis protein CheY	0.433824	-0.133329	0.781071	0.133486	0.0660345	0.0909276	-0.202785	-0.480395
HSERO_RS12475	HSERO_RS12475	histidine kinase	HSERO_RS12475 histidine kinase	0.519168	0.234794	0.252408	0.522965	0.587134	0.432377	0.0229929	0.330876
HSERO_RS12480	HSERO_RS12480	membrane protein	HSERO_RS12480 membrane protein	-0.15983	-0.430972	0.344636	0.625005	0.3043	0.0727637	0.325679	-0.183985
HSERO_RS12485	HSERO_RS12485	glucose-6-phosphate isomerase	HSERO_RS12485 glucose-6-phosphate isomerase	0.0127595	-0.245932	0.0303825	0.049871	0.222637	0.232453	0.0995749	0.0452209
HSERO_RS12490	HSERO_RS12490	maltooligosyl trehalose synthase	HSERO_RS12490 maltooligosyl trehalose synthase	0.00449443	-0.0251807	-0.0487623	0.0528473	-0.0120339	0.10151	0.0732021	0.0658997
HSERO_RS12495	HSERO_RS12495	4-alpha-glucanotransferase	HSERO_RS12495 4-alpha-glucanotransferase	-0.0733114	0.165255	0.0367283	-0.0860093	-0.127015	0.0432836	0.036977	-0.0768313
HSERO_RS12500	HSERO_RS12500	malto-oligosyltrehalose trehalohydrolase	HSERO_RS12500 malto-oligosyltrehalose trehalohydrolase	0.132766	0.169902	0.113593	-0.0645001	0.0315017	0.0322308	-0.261996	0.0449005
HSERO_RS12505	HSERO_RS12505	glycogen debranching protein	HSERO_RS12505 glycogen debranching protein	0.0746164	0.126776	0.0588019	0.0183118	0.0975114	0.0489405	0.191489	0.0863193
HSERO_RS12510	HSERO_RS12510	glycogen branching protein	HSERO_RS12510 glycogen branching protein	0.0476231	-0.184929	0.0847809	0.101093	-0.0215447	0.0726655	0.283878	-0.0718509
HSERO_RS12515	HSERO_RS12515	glycogen synthase	HSERO_RS12515 glycogen synthase	0.120195	0.220638	0.172959	0.153441	0.0320622	0.38483	0.101481	0.287259
HSERO_RS12520	HSERO_RS12520	hypothetical protein	HSERO_RS12520 hypothetical protein	-0.0555626	-0.0481346	0.0372377	-0.564348	-0.171674	-0.245362	-0.643737	-0.488464
HSERO_RS12525	HSERO_RS12525	hypothetical protein	HSERO_RS12525 hypothetical protein	-0.0580492	0.0939361	0.0283943	-0.0259634	0.169292	-0.457237	-0.183378	0.377922
HSERO_RS12530	HSERO_RS12530	transcriptional regulator	HSERO_RS12530 transcriptional regulator	0.0149433	0.031151	-0.00316391	0.238448	0.0374766	0.015216	-0.0562593	0.0865307
HSERO_RS12535	HSERO_RS12535	dihydropteridine reductase	HSERO_RS12535 dihydropteridine reductase	-0.0110726	-0.361416	0.0474562	-0.161719	0.103235	-0.310812	-0.135533	-0.102825
HSERO_RS12540	HSERO_RS12540	hemerythrin	HSERO_RS12540 hemerythrin	-0.140701	-0.095802	0.190064	-0.191584	0.0474979	-0.168511	-0.140956	-0.0363206
HSERO_RS12550	HSERO_RS12550	D-lactate dehydrogenase	HSERO_RS12550 D-lactate dehydrogenase	0.197448	-0.155888	0.0203506	-0.0377625	-0.0945167	-0.244937	-0.215186	-0.0830733
HSERO_RS12555	HSERO_RS12555	major facilitator transporter	HSERO_RS12555 major facilitator transporter	-0.0304135	-0.114538	-0.211402	0.277432	0.16153	-0.0501606	0.0819923	0.277979
HSERO_RS12560	HSERO_RS12560	antitoxin	HSERO_RS12560 antitoxin	-0.505906	0.0354333	-0.643732	-0.101158	-0.257514	-0.287611	-0.394956	-0.592067
HSERO_RS12565	HSERO_RS12565	hypothetical protein	HSERO_RS12565 hypothetical protein	-0.0517405	0.112869	0.197607	0.339945	-0.0579918	-0.186743	0.0146786	-0.178743
HSERO_RS12575	HSERO_RS12575	ethanolamine ammonia-lyase small subunit	HSERO_RS12575 ethanolamine ammonia-lyase small subunit	-0.102131	-0.0201132	-0.0574636	0.137155	0.0859268	-0.0872755	0.238791	0.0286626
HSERO_RS12580	HSERO_RS12580	ethanolamine ammonia lyase large subunit	HSERO_RS12580 ethanolamine ammonia lyase large subunit	-0.121606	-0.15078	-0.316036	-0.135053	-0.00120561	0.0920042	0.0682342	0.0612736
HSERO_RS12585	HSERO_RS12585	phosphoserine phosphatase	HSERO_RS12585 phosphoserine phosphatase	0.0843325	0.230729	0.077071	-0.0679994	0.0901631	0.0571999	-0.12362	0.0393879
HSERO_RS12590	HSERO_RS12590	ethanolamin permease	HSERO_RS12590 ethanolamin permease	0.228608	0.0879411	-0.10345	0.116642	0.0767959	0.0922918	0.288245	0.0589918
HSERO_RS12595	HSERO_RS12595	AraC family transcriptional regulator	HSERO_RS12595 AraC family transcriptional regulator	-0.309167	0.0469892	0.117341	-0.244462	-0.383835	0.114215	-0.197108	0.209814
HSERO_RS12600	HSERO_RS12600	hypothetical protein	HSERO_RS12600 hypothetical protein	0.0385923	0.0652247	-0.0249984	-0.0556082	0.105529	-0.033614	-0.175747	-0.15707
HSERO_RS12605	HSERO_RS12605	peptide transporter	HSERO_RS12605 peptide transporter	-0.364462	-0.157679	-0.114845	-0.0910734	0.110221	0.068184	-0.0631658	0.23299
HSERO_RS12610	HSERO_RS12610	ferredoxin	HSERO_RS12610 ferredoxin	0.100879	0.196088	0.158682	0.393858	0.153045	0.449683	-0.0158368	-0.13568
HSERO_RS12615	HSERO_RS12615	nitrate ABC transporter substrate-binding protein	HSERO_RS12615 nitrate ABC transporter substrate-binding protein	0.0616619	0.229723	0.0804184	-0.308142	-0.203015	-0.0298117	-0.0996393	0.0172381
HSERO_RS12620	HSERO_RS12620	ABC transporter permease	HSERO_RS12620 ABC transporter permease	0.095919	-0.0425776	0.00712268	0.0883248	0.0223973	-0.214218	-0.148201	-0.0796447
HSERO_RS12625	HSERO_RS12625	sulfonate ABC transporter ATP-binding lipoprotein	HSERO_RS12625 sulfonate ABC transporter ATP-binding lipoprotein	0.155866	0.212343	0.262582	-0.255696	0.260055	0.295737	0.292813	0.0810568
HSERO_RS12630	HSERO_RS12630	chemotaxis protein CheY	HSERO_RS12630 chemotaxis protein CheY	-0.144541	-0.517972	-0.308553	-0.682188	0.44614	0.233429	0.554325	0.431349
HSERO_RS12635	HSERO_RS12635	histidine kinase	HSERO_RS12635 histidine kinase	0.0591539	0.0920269	0.117321	0.0553688	-0.0867758	0.0164867	0.362183	-0.00351227
HSERO_RS12640	HSERO_RS12640	hypothetical protein	HSERO_RS12640 hypothetical protein	0.25502	0.0643835	-0.121355	-0.00686281	0.275674	-0.0765372	0.0119087	-0.236651
HSERO_RS12645	HSERO_RS12645	methyltransferase	HSERO_RS12645 methyltransferase	-0.134573	0.0669662	0.175189	-0.437789	0.0160698	0.0245048	0.0673435	0.0854407
HSERO_RS12655	HSERO_RS12655	pirin	HSERO_RS12655 pirin	0.131772	0.0435636	-0.274753	0.167464	0.176597	-0.108032	-0.172829	-0.0999367
HSERO_RS12660	HSERO_RS12660	pirin	HSERO_RS12660 pirin	-0.386695	0.0844554	-0.173503	-0.374385	0.234182	0.143567	-0.182029	-0.0459095
HSERO_RS12670	HSERO_RS12670	LysR family transcriptional regulator	HSERO_RS12670 LysR family transcriptional regulator	-0.12914	-0.00296068	0.0289353	-0.17417	-0.170373	-0.332267	0.0550081	-0.146864
HSERO_RS12675	HSERO_RS12675	AraC family transcriptional regulator	HSERO_RS12675 AraC family transcriptional regulator	0.0315325	0.169432	0.209374	0.115235	-0.00426984	-0.204134	-0.0379926	-0.00923915
HSERO_RS12680	HSERO_RS12680	MFS transporter	HSERO_RS12680 MFS transporter	-0.0524501	0.103728	0.134887	-0.0443562	0.105015	0.126428	0.15851	0.240047
HSERO_RS12685	HSERO_RS12685	isochorismatase hydrolase	HSERO_RS12685 isochorismatase hydrolase	0.0723746	-0.0790557	0.136787	0.061384	-0.230231	-0.0400419	0.20331	-0.027027
HSERO_RS12690	HSERO_RS12690	transcriptional regulator	HSERO_RS12690 transcriptional regulator	-0.361911	0.209784	-0.57693	-0.631752	-0.250352	0.377823	0.745159	0.264624
HSERO_RS12695	HSERO_RS12695	type 2 phosphatidic acid phosphatase	HSERO_RS12695 type 2 phosphatidic acid phosphatase	0.0212532	-0.110744	-0.0226158	-0.18649	0.145895	0.0178955	-0.113557	-0.177211
HSERO_RS12700	HSERO_RS12700	sphingosine kinase	HSERO_RS12700 sphingosine kinase	0.137087	-0.177371	0.273785	-0.176404	-0.271233	-0.171518	-0.666835	-0.0995416
HSERO_RS12705	HSERO_RS12705	metallophosphatase	HSERO_RS12705 metallophosphatase	0.211366	-0.210272	-0.442239	-0.122832	-0.331631	0.18027	0.0696657	0.315786
[truncated: 1,880 more rows]

## Sheet: H-seropedicaeSmR1-WT&tmk3
locusId	sysName	desc	comb	R2A_control-R1	R2A_control-R2	R2A_control-R3	unspentMedia_0.2X-R1	unspentMedia_0.2X-R2	unspentMedia_0.2X-R3	T.atrovirideWT_0.2X-R1	T.atrovirideWT_0.2X-R2	T.atrovirideWT_0.2X-R3	T.atrovirideTmk3_0.2X-R1	T.atrovirideTmk3_0.2X-R2	T.atrovirideTmk3_0.2X-R3
HSERO_RS00020	HSERO_RS00020	hypothetical protein	HSERO_RS00020 hypothetical protein	-0.224704	-0.491577	-0.168327	-0.160553	-0.144895	-0.119768	-0.232559	-0.0976924	-0.160273	-0.191473	-0.184843	-0.229394
HSERO_RS00025	HSERO_RS00025	reverse transcriptase	HSERO_RS00025 reverse transcriptase	-0.175218	-0.450093	-0.108132	-0.136078	-0.163843	-0.105841	-0.0998348	-0.0798313	-0.0492158	-0.172036	-0.142122	-0.140921
HSERO_RS00030	HSERO_RS00030	hypothetical protein	HSERO_RS00030 hypothetical protein	-0.176873	-0.455127	-0.0429533	-0.0885429	-0.0895111	-0.0393197	-0.0508173	-0.0611716	-0.0254489	-0.125811	-0.156476	-0.120941
HSERO_RS00035	HSERO_RS00035	4-aminobutyrate aminotransferase	HSERO_RS00035 4-aminobutyrate aminotransferase	-0.0794086	-0.512853	-0.208889	-0.0494626	-0.0815366	-0.0725854	0.0162994	-0.0666312	0.0278316	-0.217027	0.0564157	-0.126187
HSERO_RS00040	HSERO_RS00040	hypothetical protein	HSERO_RS00040 hypothetical protein	-0.0942653	-0.496392	-0.0439952	-0.101828	0.00369012	-0.0086403	-0.412334	-0.150205	-0.0317557	0.0978936	-0.103442	-0.10124
HSERO_RS00045	HSERO_RS00045	hypothetical protein	HSERO_RS00045 hypothetical protein	-0.000165669	-0.266819	-0.224324	0.107919	0.133073	-0.0576313	-0.127811	0.371811	0.24375	-0.0643198	-0.141582	0.212674
HSERO_RS00050	HSERO_RS00050	membrane protein	HSERO_RS00050 membrane protein	-0.0666453	-0.168416	-0.10109	-0.228991	-0.293897	-0.015329	0.0342903	-0.230287	-0.0516041	-0.0753455	-0.105658	-0.0573221
HSERO_RS00055	HSERO_RS00055	amidase	HSERO_RS00055 amidase	-0.0761414	-0.276987	0.214736	-0.0220786	0.018126	-0.104842	0.17648	-0.0113113	0.00613126	-0.149367	-0.0395909	-0.156885
HSERO_RS00060	HSERO_RS00060	hypothetical protein	HSERO_RS00060 hypothetical protein	-0.145133	-0.373518	0.0944794	-0.0737051	0.176932	0.0422297	0.236825	0.105387	0.354725	-0.28389	-0.345203	-0.391659
HSERO_RS00065	HSERO_RS00065	hypothetical protein	HSERO_RS00065 hypothetical protein	-0.268095	-0.326642	-0.145105	-0.0465655	-0.00315886	0.0320401	0.0436973	0.0201807	0.0949133	-0.172212	0.00962837	-0.126845
HSERO_RS00075	HSERO_RS00075	transcriptional regulator	HSERO_RS00075 transcriptional regulator	-0.072276	-0.42043	0.0444722	-0.0375479	0.120032	-0.0464846	-0.0375117	0.0737879	-0.0393969	-0.211644	0.0351409	0.0276267
HSERO_RS00080	HSERO_RS00080	histidine kinase	HSERO_RS00080 histidine kinase	-0.657122	-0.497934	-0.778485	-0.539305	-0.509734	-0.631561	-0.497595	-0.330616	-0.357915	0.130861	-0.361453	-0.391047
HSERO_RS00085	HSERO_RS00085	transcriptional regulator	HSERO_RS00085 transcriptional regulator	-0.0119273	-0.292929	0.297603	-0.180653	0.0314136	0.0504592	0.168582	0.0559913	-0.26798	-0.147088	-0.191575	-0.0650856
HSERO_RS00090	HSERO_RS00090	hypothetical protein	HSERO_RS00090 hypothetical protein	-0.0310844	-0.194453	0.0201036	-0.190879	-0.17428	0.115406	0.0830814	-0.109892	0.139212	-0.0496726	0.176215	0.0254715
HSERO_RS00095	HSERO_RS00095	AMP-dependent synthetase	HSERO_RS00095 AMP-dependent synthetase	-0.105799	-0.448965	-0.100421	-0.22006	0.00571484	0.0843533	-0.0496397	-0.0860524	0.0668014	-0.0481719	-0.278598	-0.00201665
HSERO_RS00100	HSERO_RS00100	type VI secretion protein	HSERO_RS00100 type VI secretion protein	-0.0556505	0.0883621	0.0888061	0.160136	-0.134737	0.148927	0.156833	0.177704	0.222714	-0.21724	0.0562155	-0.173205
HSERO_RS00105	HSERO_RS00105	hypothetical protein	HSERO_RS00105 hypothetical protein	-0.164563	0.0137787	-0.0464755	0.109711	0.0366828	-0.0356016	0.115222	-0.0484027	-0.0585005	-0.0265761	0.0544834	-0.0783913
HSERO_RS00110	HSERO_RS00110	hypothetical protein	HSERO_RS00110 hypothetical protein	0.0348366	-0.185754	0.0358156	-0.0185591	-0.0063757	-0.036601	-0.0274713	-0.0545415	0.0643527	-0.0590085	-0.0991243	-0.146879
HSERO_RS00115	HSERO_RS00115	hypothetical protein	HSERO_RS00115 hypothetical protein	0.0858999	-0.124783	-0.0281945	-0.022087	0.0285725	-0.0300395	-0.135111	0.0289153	0.00407488	0.01687	0.0583976	-0.100388
HSERO_RS00120	HSERO_RS00120	hypothetical protein	HSERO_RS00120 hypothetical protein	-0.121072	-0.113415	0.177157	-0.0446294	-0.238115	0.139751	-0.104369	-0.0326877	0.0837253	0.0169507	0.00241754	0.0227993
HSERO_RS00125	HSERO_RS00125	hypothetical protein	HSERO_RS00125 hypothetical protein	-0.182871	-0.182051	0.0400675	0.0481002	-0.0629363	-0.0216287	0.0906843	-0.00524226	0.0785258	0.016557	-0.064154	-0.0935201
HSERO_RS00130	HSERO_RS00130	hypothetical protein	HSERO_RS00130 hypothetical protein	-0.100702	-0.163134	-0.276084	0.648173	0.209031	-0.00635165	0.0494992	-0.200142	0.108596	0.0975607	0.170303	0.229737
HSERO_RS00135	HSERO_RS00135	hypothetical protein	HSERO_RS00135 hypothetical protein	-0.128319	-0.391341	-0.089372	-0.218444	-0.178678	-0.0314291	0.0246656	-0.0339667	-0.0363822	0.0124303	0.242573	-0.0300173
HSERO_RS00140	HSERO_RS00140	hypothetical protein	HSERO_RS00140 hypothetical protein	-0.0189772	-0.0334808	-0.0397619	0.0185464	0.163545	0.0820343	-0.0862646	-0.156898	0.139032	-0.0233969	0.012923	-0.218418
HSERO_RS00145	HSERO_RS00145	hypothetical protein	HSERO_RS00145 hypothetical protein	-0.091294	0.200216	0.186645	0.193684	-0.545578	0.0528946	-0.166626	-0.0557982	0.331871	-0.344325	0.288716	0.0341068
HSERO_RS00150	HSERO_RS00150	chemotaxis protein	HSERO_RS00150 chemotaxis protein	-0.0966235	-0.0419391	-0.278599	0.100912	-0.192543	-0.160662	-0.156171	-0.0667616	-0.164836	-0.210024	0.0198301	-0.00386763
HSERO_RS00155	HSERO_RS00155	ABC transporter	HSERO_RS00155 ABC transporter	0.0969962	-0.00799666	-0.0566247	0.209326	-0.0462946	-0.156994	0.146148	0.078469	0.101308	-0.18927	-0.242782	-0.378027
HSERO_RS00160	HSERO_RS00160	hypothetical protein	HSERO_RS00160 hypothetical protein	0.102452	0.120437	0.216359	0.0568986	0.389503	0.0118185	-0.108729	0.0355533	-0.0341127	-0.0428213	0.221127	-0.0613159
HSERO_RS00165	HSERO_RS00165	TonB-dependent receptor	HSERO_RS00165 TonB-dependent receptor	0.14556	0.0717104	0.143325	-0.0608759	-0.0771826	-0.0232543	-0.985438	-1.1492	-1.11692	-1.08015	-1.26288	-1.25752
HSERO_RS00170	HSERO_RS00170	Fe2+-dicitrate sensor membrane protein	HSERO_RS00170 Fe2+-dicitrate sensor membrane protein	0.249862	0.360747	-0.0556017	0.206532	-0.160682	0.0738463	-0.261013	-0.208368	0.00894718	0.0521168	-0.178039	0.0116394
HSERO_RS00175	HSERO_RS00175	RNA polymerase sigma factor	HSERO_RS00175 RNA polymerase sigma factor	0.00691935	0.282784	-0.0634459	-0.330269	0.359705	-0.181885	-1.8253	-1.12547	-0.564886	-1.22872	-0.883651	-0.960568
HSERO_RS00180	HSERO_RS00180	hypothetical protein	HSERO_RS00180 hypothetical protein	-0.336347	0.0610446	-1.41447	0.0469571	0.108359	0.4217	0.61151	0.369279	0.369584	0.172851	0.129116	0.075097
HSERO_RS00185	HSERO_RS00185	MFS transporter	HSERO_RS00185 MFS transporter	-0.00624739	0.209574	-0.0273906	-0.0270073	0.113954	0.0650281	-0.129281	-0.248692	-0.00630201	-0.0615509	-0.235271	-0.0360235
HSERO_RS00190	HSERO_RS00190	LysR family transcriptional regulator	HSERO_RS00190 LysR family transcriptional regulator	0.0710574	0.040435	-0.00384912	-0.106627	-0.137873	0.0750772	-0.138321	-0.0628083	-0.0388973	-0.111543	-0.174006	-0.053664
HSERO_RS00195	HSERO_RS00195	acetyl-CoA hydrolase	HSERO_RS00195 acetyl-CoA hydrolase	-0.00885842	0.014804	-0.0186678	0.0728145	-0.0598457	-0.0997385	-0.0589254	0.0359668	-0.100733	-0.20496	0.0934515	-0.142934
HSERO_RS00200	HSERO_RS00200	LysR family transcriptional regulator	HSERO_RS00200 LysR family transcriptional regulator	0.0600872	-0.0181151	0.0320225	0.084756	0.0869994	-0.172726	-0.114192	0.189748	0.179225	0.00142295	-0.192396	0.0942617
HSERO_RS00205	HSERO_RS00205	membrane protein	HSERO_RS00205 membrane protein	0.0602974	0.0290994	-0.090869	-0.125986	0.0537522	-0.0482495	0.162475	0.06071	-0.159142	0.00362535	0.0246313	0.00625111
HSERO_RS00210	HSERO_RS00210	mechanosensitive ion channel protein MscS	HSERO_RS00210 mechanosensitive ion channel protein MscS	0.158829	-0.0754762	-0.047517	0.224198	-0.381988	0.0266139	-0.090644	0.218074	-0.283928	-0.261059	0.27442	0.253193
HSERO_RS00215	HSERO_RS00215	hypothetical protein	HSERO_RS00215 hypothetical protein	-0.282036	0.149206	-0.257636	-0.407933	0.257592	-0.112227	0.336802	0.162235	0.201639	0.0537235	0.296572	0.199587
HSERO_RS00220	HSERO_RS00220	hypothetical protein	HSERO_RS00220 hypothetical protein	0.03169	-0.868673	-0.309593	-0.0249781	0.585349	-0.610931	-1.23059	-0.308586	-0.176041	-0.193898	-0.206851	-0.882567
HSERO_RS00225	HSERO_RS00225	glutamine amidotransferase	HSERO_RS00225 glutamine amidotransferase	-0.141671	-0.0523226	0.117779	0.0398199	-0.029924	0.118279	-0.0812889	-0.138157	0.00361901	-0.0065865	-0.197231	-0.0226102
HSERO_RS00235	HSERO_RS00235	MFS transporter	HSERO_RS00235 MFS transporter	0.0896939	0.013228	-0.113631	-0.168216	0.0580798	-0.0645271	-0.0728148	0.065349	-0.1945	0.0595673	-0.121807	0.0639411
HSERO_RS00240	HSERO_RS00240	LysR family transcription regulator protein	HSERO_RS00240 LysR family transcription regulator protein	-0.0861949	-0.418209	-0.287869	0.231654	0.00729945	-0.142446	-0.00614612	0.323964	-0.043245	-0.289143	0.0556444	-0.0661627
HSERO_RS00245	HSERO_RS00245	hypothetical protein	HSERO_RS00245 hypothetical protein	0.177661	0.171288	0.0545217	0.0828848	0.107556	0.474554	0.0496628	0.243768	-0.311001	0.0490175	0.07139	0.15748
HSERO_RS00250	HSERO_RS00250	iron transporter	HSERO_RS00250 iron transporter	0.0637082	-0.00700978	0.0546103	-0.507452	-0.370785	-0.190034	-0.129051	-0.0172413	-0.0750714	-0.459496	-0.248925	0.0309468
HSERO_RS00255	HSERO_RS00255	iron transporter FeoB	HSERO_RS00255 iron transporter FeoB	-0.0378196	0.13864	-0.124102	-0.0153792	-0.20133	0.0918733	0.0874844	0.0447514	-0.0905126	-0.103871	-0.0130709	-0.0224119
HSERO_RS00260	HSERO_RS00260	hypothetical protein	HSERO_RS00260 hypothetical protein	0.455485	0.437304	0.574699	-0.316988	-0.0807571	-0.0219685	0.026086	-0.0018815	0.217648	0.0112024	-0.157745	-0.0377341
HSERO_RS00265	HSERO_RS00265	threonine dehydratase	HSERO_RS00265 threonine dehydratase	0.0148324	0.196248	0.16272	-0.183281	-0.068449	-0.0973044	-0.365083	0.0897558	-0.0427908	0.0368064	0.259825	-0.0364965
HSERO_RS00270	HSERO_RS00270	hypothetical protein	HSERO_RS00270 hypothetical protein	0.0715212	0.401724	0.236346	0.636383	0.18313	0.254215	-0.245207	0.336507	0.125132	0.147811	0.491068	0.292567
HSERO_RS00275	HSERO_RS00275	methylated-DNA--protein-cysteine methyltransferase	HSERO_RS00275 methylated-DNA--protein-cysteine methyltransferase	0.163502	-0.0256357	0.257897	-0.0461047	0.303567	0.18226	0.276817	0.282674	0.373663	0.107414	-0.127825	0.0170076
HSERO_RS00280	HSERO_RS00280	ABC transporter permease	HSERO_RS00280 ABC transporter permease	0.251915	0.444185	-0.0685102	0.0445678	-0.119834	-0.349941	-0.408656	-0.061347	-0.169083	0.0968497	0.109904	0.0357614
HSERO_RS00285	HSERO_RS00285	sulfonate ABC transporter ATP-binding lipoprotein	HSERO_RS00285 sulfonate ABC transporter ATP-binding lipoprotein	-0.0223014	0.176687	0.126512	0.252242	-0.0882735	-0.135234	-0.158034	-0.222029	-0.128756	0.171364	0.22707	0.0351541
HSERO_RS00290	HSERO_RS00290	nitrate ABC transporter substrate-binding protein	HSERO_RS00290 nitrate ABC transporter substrate-binding protein	-0.103859	0.254777	0.152596	-0.0304072	0.25618	0.202594	-0.264254	0.206763	0.0421891	0.355263	-0.144012	0.306994
HSERO_RS00300	HSERO_RS00300	ornithine cyclodeaminase	HSERO_RS00300 ornithine cyclodeaminase	0.4027	0.247076	-0.23343	0.0068096	0.0362322	0.110563	-0.016183	0.0629122	-0.0383881	0.481596	0.232546	-0.388516
HSERO_RS00305	HSERO_RS00305	arginase	HSERO_RS00305 arginase	-0.0368372	0.220207	0.181624	0.0325305	-0.330723	0.00370961	-0.122318	-0.19676	0.122366	-0.0198893	0.187328	-0.0542236
HSERO_RS00310	HSERO_RS00310	ABC transporter substrate-binding protein	HSERO_RS00310 ABC transporter substrate-binding protein	0.0477622	0.268782	-0.323011	-0.0719084	-0.052488	0.0361995	-0.170022	-0.0722434	0.0281842	0.0384909	0.0259896	0.0955569
HSERO_RS00315	HSERO_RS00315	amino acid ABC transporter permease	HSERO_RS00315 amino acid ABC transporter permease	0.317947	0.0883074	-0.0910203	-0.0827996	0.16386	0.19303	0.224542	0.182168	0.863142	0.209449	-0.228531	0.0772335
HSERO_RS00320	HSERO_RS00320	peptide ABC transporter ATP-binding protein	HSERO_RS00320 peptide ABC transporter ATP-binding protein	0.162013	0.254367	-0.0522155	0.18196	0.320755	-0.189717	0.0841771	0.121981	0.121871	-0.0801347	-0.34847	0.278151
HSERO_RS00325	HSERO_RS00325	multidrug DMT transporter permease	HSERO_RS00325 multidrug DMT transporter permease	0.238986	0.171666	0.199431	-0.0562639	0.14059	0.253916	-0.0557531	-0.26282	0.208162	0.10761	0.0674308	0.0716911
HSERO_RS00330	HSERO_RS00330	SAM-dependent methyltransferase	HSERO_RS00330 SAM-dependent methyltransferase	0.0859799	-0.062655	0.192572	-0.110343	0.0256166	-0.167816	0.25944	-0.548312	0.0928105	-0.0882826	-0.109974	0.312559
HSERO_RS00335	HSERO_RS00335	hypothetical protein	HSERO_RS00335 hypothetical protein	0.312935	0.222256	-0.354384	-0.0347635	0.1024	-0.0598435	-0.423273	0.2537	-0.0918962	-0.497844	-0.20863	0.239103
HSERO_RS00355	HSERO_RS00355	methyltransferase	HSERO_RS00355 methyltransferase	0.195935	0.202775	0.105553	-0.221541	0.0159422	0.00538974	-0.160179	0.0414154	0.0366076	-0.0507115	0.133369	0.144282
HSERO_RS00365	HSERO_RS00365	membrane protein	HSERO_RS00365 membrane protein	-0.112824	0.310824	-0.0353594	0.061488	0.382019	0.447594	-0.264596	-0.0709513	-0.0619883	0.183121	-0.238727	0.385329
HSERO_RS00370	HSERO_RS00370	peptide transporter	HSERO_RS00370 peptide transporter	-0.258169	-0.0983989	-0.125672	-0.0611903	-0.0686966	-0.0517911	-0.0622699	-0.165974	0.0426292	0.0309069	0.104243	-0.0752611
HSERO_RS00375	HSERO_RS00375	phosphatidate cytidylyltransferase	HSERO_RS00375 phosphatidate cytidylyltransferase	0.171899	-0.017911	0.192932	0.0498851	0.237241	0.209219	0.208283	0.0964596	0.0589133	0.0866267	0.316372	0.126598
HSERO_RS00380	HSERO_RS00380	acyl-phosphate glycerol 3-phosphate acyltransferase	HSERO_RS00380 acyl-phosphate glycerol 3-phosphate acyltransferase	0.0266925	0.378041	0.253451	0.127752	-0.164169	-0.127207	0.0416427	0.284265	0.230535	0.0489267	-0.0166502	-0.137896
HSERO_RS00385	HSERO_RS00385	hypothetical protein	HSERO_RS00385 hypothetical protein	0.186059	0.127964	0.372452	-0.0388679	-0.135585	-0.408903	-0.0734016	-0.127901	0.290444	0.0720717	-0.035577	0.0580035
HSERO_RS00390	HSERO_RS00390	serine/threonine protein phosphatase	HSERO_RS00390 serine/threonine protein phosphatase	0.302878	0.295504	0.0134019	0.0949233	0.00972372	0.0104398	-0.0521815	-0.0700138	-0.0109612	-0.0435637	0.0201434	-0.0531699
HSERO_RS00395	HSERO_RS00395	hypothetical protein	HSERO_RS00395 hypothetical protein	-0.0900624	0.083981	-0.0915017	-0.132723	-0.00628851	-0.122764	-0.16716	0.0267907	-0.0409407	0.0499421	-0.00012583	-0.0358313
HSERO_RS00400	HSERO_RS00400	CDP-alcohol phosphatidyltransferase	HSERO_RS00400 CDP-alcohol phosphatidyltransferase	0.242941	0.111259	0.0973317	0.378361	-0.0307763	0.146162	-0.334616	-0.275975	-0.0808727	0.091577	-0.22736	-0.0413504
HSERO_RS00405	HSERO_RS00405	Fis family transcriptional regulator	HSERO_RS00405 Fis family transcriptional regulator	0.189363	0.213909	-0.0428181	-0.0176836	-0.302275	-0.137551	-0.086341	-0.230986	0.0669968	0.164254	-0.203192	0.112799
HSERO_RS00410	HSERO_RS00410	phosphoheptose isomerase	HSERO_RS00410 phosphoheptose isomerase	0.416562	0.0572013	0.210819	-0.599376	0.440031	-0.386214	-0.894298	0.290832	0.0540405	-0.525538	-0.286619	-0.489648
HSERO_RS00415	HSERO_RS00415	hypothetical protein	HSERO_RS00415 hypothetical protein	0.0538321	-0.00810319	-0.0953067	0.0686447	-0.0880468	-0.0302156	-0.356718	-0.19845	-0.100348	-0.0471807	-0.197079	-0.285735
HSERO_RS00425	HSERO_RS00425	ammonia channel protein	HSERO_RS00425 ammonia channel protein	-0.195382	0.0652139	-0.299088	0.00272872	-0.0469209	-0.135721	-0.44589	-0.441952	-0.285676	-0.273593	-0.151934	-0.250814
HSERO_RS00430	HSERO_RS00430	glutamate--cysteine ligase	HSERO_RS00430 glutamate--cysteine ligase	-1.26758	0.0971675	-0.615696	0.256419	-0.897321	-1.34019	-4.12166	-4.12164	-1.97675	-1.98488	-1.45698	-0.942733
HSERO_RS00435	HSERO_RS00435	glutathione synthetase	HSERO_RS00435 glutathione synthetase	-0.108565	-0.0312282	0.00303424	-0.473925	-0.468359	-0.206109	-1.03572	-0.953701	-0.91258	-0.412325	-0.570965	-0.641143
HSERO_RS00450	HSERO_RS00450	phosphoenolpyruvate-protein phosphotransferase	HSERO_RS00450 phosphoenolpyruvate-protein phosphotransferase	-0.419631	-0.835795	-0.283457	0.0638941	-0.0935031	-1.41208	-0.817554	-0.583303	-0.247593	-0.611501	-0.369576	-0.35288
HSERO_RS00455	HSERO_RS00455	homoserine O-acetyltransferase	HSERO_RS00455 homoserine O-acetyltransferase	0.0856328	-0.0842174	-0.0894335	-0.214151	-0.312569	-0.138894	-0.119737	-0.319218	-0.186303	-0.0716554	-0.0222067	-0.191162
HSERO_RS00460	HSERO_RS00460	methionine biosynthesis protein MetW	HSERO_RS00460 methionine biosynthesis protein MetW	0.0451746	0.318089	-0.141735	-0.0172883	-0.10568	-0.253883	-0.0936252	-0.12809	-0.152655	-0.0215137	-0.0303519	-0.0887007
HSERO_RS00535	HSERO_RS00535	TonB-dependent receptor	HSERO_RS00535 TonB-dependent receptor	-0.0269399	-0.0623372	-0.038151	-0.0296961	0.0600282	0.0757824	-0.00905565	0.00902353	-0.0255757	-0.0582439	-0.195716	0.158377
HSERO_RS00540	HSERO_RS00540	hemin transporter	HSERO_RS00540 hemin transporter	-0.0142417	0.12393	-0.00544957	-0.253908	-0.288089	0.039322	0.00983727	0.0384448	-0.282419	-0.291056	0.00657937	-0.257687
HSERO_RS00710	HSERO_RS00710	divalent ion tolerance protein CutA	HSERO_RS00710 divalent ion tolerance protein CutA	-0.155441	-0.257276	-0.200437	-0.258915	-0.101151	-0.139512	-0.0203056	-0.321755	-0.248348	-0.281797	-0.235278	-0.209821
HSERO_RS00720	HSERO_RS00720	peroxidase	HSERO_RS00720 peroxidase	-0.0868857	-0.125232	0.132121	-0.0105246	-0.0643858	-0.0592255	-0.022838	0.101147	-0.369001	0.114891	-0.257538	-0.0662917
HSERO_RS00725	HSERO_RS00725	LysR family transcriptional regulator	HSERO_RS00725 LysR family transcriptional regulator	0.115571	-0.210406	-0.0722768	0.148854	-0.247091	-0.231957	-0.094833	0.333092	-0.169605	-0.430075	-0.0350696	-0.310142
HSERO_RS00730	HSERO_RS00730	4-hydroxybutyrate dehydrogenase	HSERO_RS00730 4-hydroxybutyrate dehydrogenase	0.154138	0.119619	0.0216546	-0.150392	-0.114272	0.126213	-0.081469	-0.173194	-0.00566382	-0.0318084	-0.101281	-0.0194046
HSERO_RS00735	HSERO_RS00735	2,5-dioxovalerate dehydrogenase	HSERO_RS00735 2,5-dioxovalerate dehydrogenase	0.390982	0.302087	-0.00888907	0.0758234	-0.507529	-0.294871	-0.103016	0.0433535	-0.396106	-0.00545576	-0.102451	-0.19663
HSERO_RS00740	HSERO_RS00740	ABC transporter permease	HSERO_RS00740 ABC transporter permease	-0.177356	0.146038	-0.0271632	-0.0705844	0.00961318	0.159846	-0.0555847	-0.173912	-0.0538781	-0.165811	-0.17025	0.045987
HSERO_RS00745	HSERO_RS00745	alkylhydroperoxidase	HSERO_RS00745 alkylhydroperoxidase	-0.113414	-0.0657456	0.00202911	-0.118968	0.464259	0.186253	0.102319	-0.279318	0.262158	-0.0637334	-0.201286	0.274792
HSERO_RS00750	HSERO_RS00750	RNA polymerase subunit sigma-24	HSERO_RS00750 RNA polymerase subunit sigma-24	0.199902	0.308053	-0.236195	-0.0587407	-0.162286	-0.297967	-0.0732223	-0.174877	-0.135747	-0.0186452	-9.76707e-05	-0.124736
HSERO_RS00765	HSERO_RS00765	cytochrome C	HSERO_RS00765 cytochrome C	0.253127	-0.198148	-0.436787	0.0971667	-0.724145	-1.34681	-0.602037	0.0907425	-0.242071	0.330726	-0.165128	-0.177229
HSERO_RS00780	HSERO_RS00780	sugar transferase	HSERO_RS00780 sugar transferase	0.0718703	0.0363318	0.085936	-0.0311025	-0.180804	-0.0222028	0.0165466	-0.18485	-0.293341	0.316584	0.0164668	0.064409
HSERO_RS00785	HSERO_RS00785	acetyltransferase	HSERO_RS00785 acetyltransferase	0.588835	0.264727	0.0851946	-0.287619	-0.034243	-0.366173	-0.230289	-0.0113153	-0.302881	-0.0138986	0.0427522	-0.313972
HSERO_RS00790	HSERO_RS00790	hypothetical protein	HSERO_RS00790 hypothetical protein	0.0626472	0.0472977	-0.114502	0.0796353	-0.208611	-0.0187516	-0.0467849	-0.155358	0.0290428	-0.12314	-0.206555	-0.0146322
HSERO_RS00795	HSERO_RS00795	glycerol-3-phosphate dehydrogenase	HSERO_RS00795 glycerol-3-phosphate dehydrogenase	0.193215	-0.175219	-0.439088	-0.243661	-0.534103	-0.466711	-0.335793	-0.210447	-0.390675	-0.0689938	-0.0168132	0.182503
HSERO_RS00800	HSERO_RS00800	hypothetical protein	HSERO_RS00800 hypothetical protein	0.0755541	0.311299	0.244935	-0.344787	-0.0495444	-0.313942	-0.0998435	0.0889614	-0.0579185	0.125187	-0.0595702	0.0379201
HSERO_RS00805	HSERO_RS00805	preprotein translocase subunit SecB	HSERO_RS00805 preprotein translocase subunit SecB	-0.412647	-0.387704	-0.329318	-0.495031	-0.38851	-0.48882	-0.802601	-0.646839	-0.324028	-0.164484	0.153433	-0.214564
HSERO_RS00810	HSERO_RS00810	glutaredoxin	HSERO_RS00810 glutaredoxin	-1.15327	-0.714272	-0.794668	0.206846	0.434974	-0.316107	-0.348661	-0.156999	-0.267763	0.386824	0.207995	-0.213999
HSERO_RS00815	HSERO_RS00815	sulfurtransferase	HSERO_RS00815 sulfurtransferase	-0.015407	-0.409767	0.363359	-0.440522	-1.14699	0.234203	-0.598573	-0.537543	-1.13912	0.035012	-0.458194	-0.0801787
HSERO_RS00825	HSERO_RS00825	protease	HSERO_RS00825 protease	0.0998377	0.130776	0.173834	0.261944	0.120731	-0.0703815	0.0497295	0.00622281	0.241168	-0.0504115	0.167628	0.262171
HSERO_RS00835	HSERO_RS00835	molybdopterin biosynthesis protein MoeB	HSERO_RS00835 molybdopterin biosynthesis protein MoeB	-0.210762	0.356535	-0.539705	-0.409961	-0.355818	-0.0497569	-0.323024	-0.155297	-0.343809	-0.42865	-0.378286	0.216725
HSERO_RS00845	HSERO_RS00845	hypothetical protein	HSERO_RS00845 hypothetical protein	0.0311029	0.226937	0.00677838	0.12335	0.0310963	0.0802008	-0.00908648	0.161121	0.212874	0.182868	0.26416	0.207085
HSERO_RS00850	HSERO_RS00850	TonB-dependent receptor	HSERO_RS00850 TonB-dependent receptor	-0.0448828	0.0880275	0.00632751	-0.149148	-0.161331	-0.0236741	-0.0748891	-0.0337014	0.106547	-0.0103225	-0.11146	0.131079
HSERO_RS00855	HSERO_RS00855	alkylhydroperoxidase	HSERO_RS00855 alkylhydroperoxidase	0.00423193	0.0255716	0.199555	-0.0851579	-0.120944	-0.230809	-0.00384752	-0.012387	-0.30203	0.113696	-0.433753	0.289336
HSERO_RS00860	HSERO_RS00860	AraC family transcriptional regulator	HSERO_RS00860 AraC family transcriptional regulator	0.129796	0.120043	0.0810173	-0.116357	-0.104153	0.00537923	-0.176332	-0.0158554	-0.0282977	-0.0544472	0.0262092	0.0203117
HSERO_RS00865	HSERO_RS00865	AsnC family transcriptional regulator	HSERO_RS00865 AsnC family transcriptional regulator	-0.375409	-0.120181	-0.173836	0.177618	0.0460402	-0.277071	0.133815	-0.111451	-0.0434906	0.00305567	0.195617	-0.0500963
HSERO_RS00870	HSERO_RS00870	ABC transporter substrate-binding protein	HSERO_RS00870 ABC transporter substrate-binding protein	-0.0275995	-0.0682482	-0.188366	-0.0552971	0.0329927	0.0618334	-0.113345	-0.0758161	-0.200126	-0.14278	0.0352249	-0.132925
HSERO_RS00875	HSERO_RS00875	hypothetical protein	HSERO_RS00875 hypothetical protein	-0.0235709	0.170546	0.117218	-0.105496	0.000794247	0.0103167	-0.0453674	-0.111077	0.0157467	-0.0970755	-0.131446	0.0795131
HSERO_RS00880	HSERO_RS00880	ornithine cyclodeaminase	HSERO_RS00880 ornithine cyclodeaminase	0.0400287	-0.0658087	0.0327296	-0.0648633	0.160094	-0.213072	0.107055	-0.04505	-0.0649729	-0.0319949	-0.0735887	-0.0648576
HSERO_RS00890	HSERO_RS00890	ABC transporter ATP-binding protein	HSERO_RS00890 ABC transporter ATP-binding protein	-0.00375128	0.16596	-0.809206	-0.342702	-0.244574	-0.187761	-0.300708	-0.0787519	-0.177454	-0.255395	0.136669	0.472941
HSERO_RS00895	HSERO_RS00895	ABC transporter	HSERO_RS00895 ABC transporter	-0.354432	-0.160535	-0.167502	0.0865797	-0.492603	-0.467964	0.341164	0.279652	0.183514	0.0572114	-0.0569567	0.154374
HSERO_RS00900	HSERO_RS00900	amino acid ABC transporter ATPase	HSERO_RS00900 amino acid ABC transporter ATPase	0.763531	-0.114939	0.295953	0.139092	0.221645	0.105966	0.496312	-0.0624629	0.100726	-0.308155	0.353699	0.211659
HSERO_RS00905	HSERO_RS00905	bifunctional proline dehydrogenase/pyrroline-5-carboxylate dehydrogenase	HSERO_RS00905 bifunctional proline dehydrogenase/pyrroline-5-carboxylate dehydrogenase	-0.4283	-0.377726	-0.505794	-0.189522	-0.0122229	-0.0913011	-0.277443	-0.114616	-0.0123215	-0.221981	-0.23009	-0.206178
HSERO_RS00910	HSERO_RS00910	peptidase	HSERO_RS00910 peptidase	-0.0801806	0.194068	0.353876	0.239129	0.285638	0.399845	0.439445	0.52946	0.599289	0.504427	0.583559	0.436371
HSERO_RS00915	HSERO_RS00915	ATP-dependent protease	HSERO_RS00915 ATP-dependent protease	0.236752	0.223961	0.212327	0.250809	0.27483	0.206139	0.448374	0.296951	0.387628	0.454615	0.398562	0.427595
HSERO_RS00920	HSERO_RS00920	hypothetical protein	HSERO_RS00920 hypothetical protein	-0.0260489	0.22432	-0.102613	0.060384	0.0234704	-0.274418	0.0286185	0.125542	0.202744	-0.142367	-0.0419489	-0.0831995
HSERO_RS00925	HSERO_RS00925	porin	HSERO_RS00925 porin	-0.109136	-0.0594657	-0.30312	-0.047704	0.0180149	0.0333161	-0.58594	-0.402369	-0.664009	-0.306189	-0.292979	-0.0492001
HSERO_RS00930	HSERO_RS00930	hypothetical protein	HSERO_RS00930 hypothetical protein	0.229917	-0.0280189	-0.106724	-0.0299425	0.00961108	-0.073226	-0.0805599	-0.0514472	-0.0593518	-0.129401	-0.0309912	-0.066095
HSERO_RS00935	HSERO_RS00935	TonB-denpendent receptor	HSERO_RS00935 TonB-denpendent receptor	0.0263243	0.0276574	0.137781	0.0987697	0.0408615	0.138555	0.128821	0.00822175	-0.0812738	0.00109702	-0.1394	-0.0305943
HSERO_RS00940	HSERO_RS00940	general secretion pathway protein	HSERO_RS00940 general secretion pathway protein	0.246289	0.424268	-0.213758	-0.0375187	0.218352	0.180702	0.247181	0.200319	0.0385454	0.32823	-0.184214	-0.133733
HSERO_RS00955	HSERO_RS00955	Tail fiber protein	HSERO_RS00955 Tail fiber protein	-0.00907767	0.0312295	0.0864218	0.163529	0.054995	0.0568683	-0.0549865	0.243045	0.18165	-0.0558993	0.0535669	0.120083
HSERO_RS00960	HSERO_RS00960	sodium:solute symporter	HSERO_RS00960 sodium:solute symporter	0.0816493	0.00183385	0.328088	0.0594589	-0.198759	-0.309736	0.0490604	-0.385396	-0.625998	-0.0652667	-0.380541	0.0804823
HSERO_RS00965	HSERO_RS00965	trehalose-phosphatase	HSERO_RS00965 trehalose-phosphatase	-0.270899	0.460475	-0.235849	0.460133	0.187972	0.449292	-0.634005	-0.65979	-1.52691	0.195297	-0.152548	-0.187495
HSERO_RS00970	HSERO_RS00970	glucoamylase	HSERO_RS00970 glucoamylase	0.0214544	-0.102684	-0.101282	-0.0960442	0.0416734	0.0878815	0.0040087	0.0344308	0.199996	0.153041	0.0461817	-0.18189
HSERO_RS00975	HSERO_RS00975	alpha,alpha-trehalose-phosphate synthase	HSERO_RS00975 alpha,alpha-trehalose-phosphate synthase	0.0812141	-0.0124005	-0.243807	-0.175786	-0.217844	-0.00794584	-0.0970283	-0.194217	-0.00612635	0.236004	0.123279	-0.00998111
HSERO_RS00995	HSERO_RS00995	hypothetical protein	HSERO_RS00995 hypothetical protein	0.18737	-0.0850858	0.184853	0.206621	-0.0680869	0.320971	0.132687	0.0953845	0.0205235	-0.100692	0.00753431	0.0968933
HSERO_RS01000	HSERO_RS01000	hypothetical protein	HSERO_RS01000 hypothetical protein	-0.0103647	0.237526	-0.319234	-0.0396347	0.321962	-0.0778632	-0.314916	-0.0178447	0.307576	-0.472672	-0.0891901	-0.0791104
HSERO_RS01010	HSERO_RS01010	tail fiber protein	HSERO_RS01010 tail fiber protein	0.0605551	0.0829058	0.167883	0.194131	-0.125681	0.180508	-0.0504008	-0.0532394	0.0946401	0.077266	-0.125787	-0.0325905
HSERO_RS01015	HSERO_RS01015	hypothetical protein	HSERO_RS01015 hypothetical protein	-0.0230975	-0.115703	0.0112226	0.159386	-0.249182	0.0452723	0.105732	-0.0438157	-0.0575631	-0.150425	0.262363	0.0323631
HSERO_RS01020	HSERO_RS01020	hypothetical protein	HSERO_RS01020 hypothetical protein	0.69773	0.775931	0.235725	0.584604	0.272368	0.543961	0.404279	0.0757981	-0.00553094	0.184701	-0.295145	0.269862
HSERO_RS01025	HSERO_RS01025	hypothetical protein	HSERO_RS01025 hypothetical protein	0.151089	0.125603	0.148688	0.0187898	-0.0217474	-0.135673	0.148795	-0.0141834	0.013393	-0.0951707	-0.0815278	-0.0185775
HSERO_RS01030	HSERO_RS01030	tail-like protein	HSERO_RS01030 tail-like protein	0.166092	-0.59689	-0.320236	-0.0380252	-0.02552	0.0603133	-0.0729791	0.286253	-0.229236	-0.220505	0.270554	0.140474
HSERO_RS01040	HSERO_RS01040	tail fiber protein	HSERO_RS01040 tail fiber protein	-0.00440478	0.0207021	0.0935673	0.146151	0.204826	0.0297666	0.22389	0.153588	0.202918	0.0911871	0.106483	0.372261
HSERO_RS01045	HSERO_RS01045	bacteriophage baseplate assembly protein W	HSERO_RS01045 bacteriophage baseplate assembly protein W	0.135095	0.145621	-0.20207	-0.0605341	0.0319892	0.0856468	-0.0681401	0.31688	-0.0136264	0.122407	0.148669	0.169375
HSERO_RS01050	HSERO_RS01050	baseplate protein	HSERO_RS01050 baseplate protein	0.351527	0.592813	0.357254	0.0643422	-0.129529	0.642365	0.169842	0.383848	0.231419	0.564714	0.356264	0.939212
HSERO_RS01055	HSERO_RS01055	bacteriophage regulatory protein	HSERO_RS01055 bacteriophage regulatory protein	0.20882	0.309659	-0.141659	-0.0227784	0.0374961	0.351348	0.364603	0.153879	0.204368	-0.0543154	0.117634	0.00828861
HSERO_RS01060	HSERO_RS01060	membrane protein	HSERO_RS01060 membrane protein	0.167007	0.501941	0.0508446	-0.0956551	0.271085	-0.0469645	0.19641	-0.0795383	-0.0909168	-0.276101	0.261341	0.512997
HSERO_RS01065	HSERO_RS01065	hypothetical protein	HSERO_RS01065 hypothetical protein	0.244743	0.144094	0.423512	-0.322677	-0.0868517	-0.112122	-0.0343073	-0.0150961	0.0140684	0.127637	-0.0166502	-0.0288166
HSERO_RS01070	HSERO_RS01070	bacteriophage protein gp18 protein	HSERO_RS01070 bacteriophage protein gp18 protein	0.218455	0.171343	-0.0025306	0.0847183	0.0958964	0.156904	0.0784703	0.166556	0.0167824	0.168094	0.11945	0.21866
HSERO_RS01075	HSERO_RS01075	hypothetical protein	HSERO_RS01075 hypothetical protein	0.375562	0.226595	0.306814	0.318356	0.409782	0.30078	0.290938	0.339971	0.393816	0.455736	0.353442	0.304372
HSERO_RS01080	HSERO_RS01080	tail protein	HSERO_RS01080 tail protein	0.540524	-0.0489344	0.0160979	-0.0536696	0.204184	-0.260356	0.301565	0.0872053	0.0216478	-0.0336532	0.134732	0.196906
HSERO_RS01085	HSERO_RS01085	tail protein	HSERO_RS01085 tail protein	-0.211268	0.273428	0.294725	0.0557019	-0.025325	0.0231099	-0.198218	-0.0164941	0.171982	-0.0159571	-0.166585	-0.21023
HSERO_RS01090	HSERO_RS01090	hypothetical protein	HSERO_RS01090 hypothetical protein	0.283011	-0.0263009	0.0509987	0.0275687	0.287692	-0.342292	-0.146777	0.134504	0.0736238	0.102526	0.142082	0.0669947
HSERO_RS01095	HSERO_RS01095	hypothetical protein	HSERO_RS01095 hypothetical protein	-0.166163	0.0849842	0.0907125	-0.437841	-0.609072	-0.253875	-0.592221	-0.605972	-0.700916	-0.1002	-0.240097	-0.126243
HSERO_RS01100	HSERO_RS01100	hypothetical protein	HSERO_RS01100 hypothetical protein	-0.0555552	0.0763567	-0.161889	-0.0761153	-0.230862	-0.173085	0.0247536	-0.2964	-0.0783811	-0.0429836	0.174781	-0.0592656
HSERO_RS01105	HSERO_RS01105	hypothetical protein	HSERO_RS01105 hypothetical protein	-0.0637807	-0.154817	-0.428563	0.138952	-0.113045	0.272932	0.439247	0.297311	-0.315407	0.0353638	-0.191549	-0.32916
HSERO_RS01110	HSERO_RS01110	hypothetical protein	HSERO_RS01110 hypothetical protein	-0.0109085	0.144851	0.170683	-0.147618	0.228456	-0.00819917	-0.0754809	-0.0268265	0.166634	-0.164116	-0.184636	-0.193533
HSERO_RS01115	HSERO_RS01115	integrase	HSERO_RS01115 integrase	-0.0989885	-0.0933398	-0.176617	-0.0254946	0.220622	0.272869	0.236895	0.0160046	0.0986847	-0.00292829	0.0302057	-0.0139064
HSERO_RS01120	HSERO_RS01120	hypothetical protein	HSERO_RS01120 hypothetical protein	0.511206	0.255889	-0.19532	-0.340139	0.0674283	-0.315692	0.0581222	-0.0288673	-0.0454479	0.0896435	-0.0323115	-0.0512578
HSERO_RS01125	HSERO_RS01125	bacteriophage transcription regulator protein	HSERO_RS01125 bacteriophage transcription regulator protein	-0.476247	-0.625095	-0.0761287	0.387967	-0.101907	-0.266543	0.1607	-0.257329	-0.0304574	-0.239317	0.0794077	0.113504
HSERO_RS01130	HSERO_RS01130	hypothetical protein	HSERO_RS01130 hypothetical protein	-0.235504	-0.179203	0.17221	0.162148	-0.053514	-0.205127	0.235707	0.0523373	0.103835	-0.183952	-0.0653822	0.185115
HSERO_RS01135	HSERO_RS01135	hypothetical protein	HSERO_RS01135 hypothetical protein	-0.00354996	-0.10545	-0.208888	0.074287	-0.0572649	0.219771	-0.0541992	-0.13164	0.0781598	-0.262317	-0.0400139	0.0693459
HSERO_RS01140	HSERO_RS01140	phage tail protein	HSERO_RS01140 phage tail protein	0.154213	0.137245	0.288849	-0.274943	-0.396401	-0.208604	-0.272029	-0.060482	0.367518	-0.147434	-0.93843	0.0419994
HSERO_RS01145	HSERO_RS01145	inner membrane protein	HSERO_RS01145 inner membrane protein	-0.0955339	0.191647	-0.244199	0.151363	-0.327411	-0.0855695	0.0067232	0.140008	0.271623	-0.197793	0.0657494	0.589608
HSERO_RS01150	HSERO_RS01150	membrane protein	HSERO_RS01150 membrane protein	0.0940308	0.0201189	0.322698	-0.042931	0.117008	0.160716	-0.0270151	0.130763	0.0832066	0.132976	0.131093	-0.0048674
HSERO_RS01155	HSERO_RS01155	peptidase M38	HSERO_RS01155 peptidase M38	-0.18508	0.350521	-0.103197	0.127234	-0.228088	0.108492	0.086949	-0.248226	-0.313601	0.233643	0.0113323	0.0289555
HSERO_RS01160	HSERO_RS01160	LysR family transcriptional regulator	HSERO_RS01160 LysR family transcriptional regulator	-0.122649	-0.140722	-0.182211	0.233609	0.0573445	0.171314	0.18197	-0.0499539	-0.366098	0.374215	-0.50402	0.00772677
HSERO_RS01165	HSERO_RS01165	dihydroneopterin triphosphate pyrophosphatase	HSERO_RS01165 dihydroneopterin triphosphate pyrophosphatase	-0.414423	-0.142963	-0.34873	0.175009	-0.0212176	-0.02328	0.241416	-0.00459089	0.156711	-0.27334	-0.0721452	-0.0502379
HSERO_RS01170	HSERO_RS01170	metal-dependent hydrolase	HSERO_RS01170 metal-dependent hydrolase	-0.0334782	-0.114126	0.398155	-0.260122	0.0932107	-0.107725	-0.223858	-0.188085	0.180008	0.334545	0.123427	-0.0187541
HSERO_RS01175	HSERO_RS01175	cardiolipin synthase	HSERO_RS01175 cardiolipin synthase	0.180489	-0.35632	-0.0929076	0.244406	-0.149824	0.413981	0.0524026	-0.57555	0.21076	0.145104	0.063036	-0.23151
HSERO_RS01180	HSERO_RS01180	acetyl-CoA acetyltransferase	HSERO_RS01180 acetyl-CoA acetyltransferase	-0.00788984	-0.282465	0.0612731	0.0648591	0.0470046	0.0784126	0.138151	-0.0224733	0.122462	0.138498	0.215611	0.188139
HSERO_RS01185	HSERO_RS01185	amino acid ABC transporter	HSERO_RS01185 amino acid ABC transporter	-0.0923234	0.466558	0.39469	-0.00681219	0.0252835	0.199027	-0.433526	-0.172902	-0.0438415	0.0369516	-0.201992	-0.16265
HSERO_RS01190	HSERO_RS01190	amino acid ABC transporter ATP-binding protein	HSERO_RS01190 amino acid ABC transporter ATP-binding protein	0.111857	-0.124093	0.227595	0.0212814	0.0831616	-0.118998	-0.0477173	-0.386617	0.0581003	0.0834665	-0.0405493	0.20843
HSERO_RS01195	HSERO_RS01195	amino acid ABC transporter permease	HSERO_RS01195 amino acid ABC transporter permease	0.256319	-0.132395	0.182587	0.128781	-0.0404241	0.0593643	-0.00271153	0.13894	-0.100632	0.096619	-0.131026	-0.0831077
HSERO_RS01200	HSERO_RS01200	ABC transporter permease	HSERO_RS01200 ABC transporter permease	0.131843	-0.192224	-0.0404613	0.0331597	0.0978269	-0.265259	0.0916473	0.0575367	0.186029	0.00284151	-0.0517143	0.108121
HSERO_RS01205	HSERO_RS01205	2-hydroxy-acid oxidase	HSERO_RS01205 2-hydroxy-acid oxidase	-0.0859769	-0.2217	-0.30613	-0.00816068	-0.0676865	-0.0102236	-0.00469342	-0.0164371	-0.0362827	-0.0724969	-0.0788969	-0.00521017
HSERO_RS01210	HSERO_RS01210	GntR family transcriptional regulator	HSERO_RS01210 GntR family transcriptional regulator	0.358998	-0.2008	-0.176389	0.0964364	0.265776	-0.0569466	-0.058272	0.0707311	-0.00444935	0.061395	0.135807	0.0936399
HSERO_RS01215	HSERO_RS01215	hypothetical protein	HSERO_RS01215 hypothetical protein	-0.0244542	-0.334581	-0.0398108	0.174979	0.24674	0.149165	0.0752065	0.257746	0.251699	0.151978	0.146978	0.182099
HSERO_RS01220	HSERO_RS01220	phospholipase	HSERO_RS01220 phospholipase	-0.0506674	-0.653813	-0.106529	-0.172192	0.170793	0.128666	0.00941569	0.431645	-0.122905	0.0253776	0.00369704	-0.0869488
HSERO_RS01225	HSERO_RS01225	hypothetical protein	HSERO_RS01225 hypothetical protein	-0.131792	-0.339801	-0.0270719	0.0111147	0.0363553	-0.0170489	-0.00133386	0.155883	0.0489325	-0.171437	-0.0341223	-0.103085
HSERO_RS01230	HSERO_RS01230	phospholipase	HSERO_RS01230 phospholipase	-0.0903016	-0.49673	-0.0439267	0.152509	0.0384335	0.129221	0.167556	0.13774	-0.0830862	0.248734	-0.231808	-0.063938
HSERO_RS01235	HSERO_RS01235	type IV secretion protein Rhs	HSERO_RS01235 type IV secretion protein Rhs	0.0595462	-0.330201	0.082637	-0.0134478	0.0798721	0.190426	-0.0629045	0.145197	0.0815291	0.144648	0.0739989	0.0482108
HSERO_RS01240	HSERO_RS01240	RNA-binding protein S4	HSERO_RS01240 RNA-binding protein S4	0.405406	0.281925	-0.163527	-0.204017	0.395704	0.117684	-0.124804	0.221529	-0.0994273	0.178541	-0.230687	-0.335293
HSERO_RS01245	HSERO_RS01245	hypothetical protein	HSERO_RS01245 hypothetical protein	-0.176403	0.174313	0.510198	0.347516	-0.457537	0.172682	0.599426	0.143329	-0.564047	-0.180422	-0.37619	-0.712879
HSERO_RS01255	HSERO_RS01255	acyl-CoA dehydrogenase	HSERO_RS01255 acyl-CoA dehydrogenase	-0.280501	-0.137263	0.0465747	-0.0175242	0.142262	0.167935	0.18762	0.186927	0.237573	0.13166	0.0680963	-0.0752536
HSERO_RS01260	HSERO_RS01260	3-hydroxyacyl-CoA dehydrogenase	HSERO_RS01260 3-hydroxyacyl-CoA dehydrogenase	0.0760486	0.0170213	0.0999485	0.777748	-0.912869	-0.695532	-0.232077	-0.347275	-0.695678	-1.20163	-0.21815	-0.302814
HSERO_RS01265	HSERO_RS01265	acetyl-CoA acetyltransferase	HSERO_RS01265 acetyl-CoA acetyltransferase	0.273807	-0.0887257	0.20991	-0.0222453	0.0831348	-0.0123071	-0.040571	0.167905	-0.337833	-0.440965	-0.123266	-0.220568
HSERO_RS01270	HSERO_RS01270	enoyl-CoA hydratase	HSERO_RS01270 enoyl-CoA hydratase	0.142856	-0.394523	0.17317	0.323727	0.423426	0.445034	0.139416	-0.0158984	0.0555898	-0.308491	-0.328334	0.29997
HSERO_RS01275	HSERO_RS01275	FAD-dependent oxidoreductase	HSERO_RS01275 FAD-dependent oxidoreductase	-0.163269	-0.239303	-0.143229	0.0599896	0.0664377	-0.0389424	0.00416608	0.166734	0.146496	-0.0237669	0.0369742	-0.148722
HSERO_RS01280	HSERO_RS01280	methyl-accepting chemotaxis protein	HSERO_RS01280 methyl-accepting chemotaxis protein	-0.0842074	-0.263512	-0.122585	0.225686	0.184214	0.230124	0.2853	0.213	0.22029	0.186115	0.101972	0.0906241
HSERO_RS01285	HSERO_RS01285	diguanylate cyclase	HSERO_RS01285 diguanylate cyclase	-0.129922	-0.104904	0.0627757	0.100387	0.0286635	0.157623	-0.0243007	-0.033718	-0.230035	0.184088	0.0465507	-0.104411
HSERO_RS01290	HSERO_RS01290	hypothetical protein	HSERO_RS01290 hypothetical protein	0.355225	-0.449618	0.39403	0.161058	0.546855	-0.126099	0.181875	0.0321689	0.806498	0.0744581	0.156946	0.0318145
HSERO_RS01295	HSERO_RS01295	deoxyuridine 5'-triphosphate nucleotidohydrolase	HSERO_RS01295 deoxyuridine 5'-triphosphate nucleotidohydrolase	-0.0074225	0.141208	0.0300406	-0.0756178	0.0841253	-0.0194286	0.0295359	0.0510538	0.0273693	-0.103324	0.202126	-0.00108435
HSERO_RS01300	HSERO_RS01300	phosphate acetyltransferase	HSERO_RS01300 phosphate acetyltransferase	-0.209562	-0.320488	0.0524056	0.177454	0.00325525	0.215241	-0.056695	0.00404536	0.0868345	0.128907	-0.00798842	0.107799
HSERO_RS01305	HSERO_RS01305	acetate kinase	HSERO_RS01305 acetate kinase	0.112276	-0.0663057	0.0669662	-0.0541344	0.23738	0.167195	0.211116	0.349898	-0.0762712	0.295823	0.18434	0.178482
HSERO_RS01310	HSERO_RS01310	esterase	HSERO_RS01310 esterase	-0.0601283	-0.17462	-0.034635	0.026682	0.151939	0.0444076	-0.00662639	0.0897267	0.24377	0.063235	0.0580665	-0.090879
HSERO_RS01315	HSERO_RS01315	transcriptional regulator	HSERO_RS01315 transcriptional regulator	0.0298187	0.339001	-0.766463	0.069824	0.425459	-0.636888	0.339937	0.0873923	0.0139854	-0.093923	0.0913019	-0.074715
HSERO_RS01320	HSERO_RS01320	RND transporter MFP subunit	HSERO_RS01320 RND transporter MFP subunit	-0.486007	-0.481714	-0.565605	-0.0469844	-0.159928	-0.154852	0.194063	-0.349142	-0.0228548	0.167601	0.49836	0.0672786
HSERO_RS01325	HSERO_RS01325	cation/multidrug efflux protein	HSERO_RS01325 cation/multidrug efflux protein	0.0330793	-0.430912	-0.326904	0.0400666	0.306434	0.182206	0.645453	-0.0791827	0.680235	0.298175	-0.0695767	-0.309507
HSERO_RS01335	HSERO_RS01335	sugar ABC transporter permease	HSERO_RS01335 sugar ABC transporter permease	0.00875632	-0.347066	-0.197645	0.114505	0.00430259	0.236478	0.0878704	-0.11069	0.126009	0.241035	-0.0707585	-0.517144
HSERO_RS01340	HSERO_RS01340	sugar ABC transporter permease	HSERO_RS01340 sugar ABC transporter permease	-0.0261979	-0.375444	0.116981	0.263527	0.338913	-0.18245	0.185695	0.312119	0.0999282	0.294755	0.203962	0.2323
HSERO_RS01345	HSERO_RS01345	sugar ABC transporter substrate-binding protein	HSERO_RS01345 sugar ABC transporter substrate-binding protein	-0.107719	-0.279981	-0.104592	0.0734556	0.266308	0.385005	-0.0599318	0.155858	0.250343	0.297821	0.304456	0.244323
HSERO_RS01350	HSERO_RS01350	beta-galactosidase	HSERO_RS01350 beta-galactosidase	-0.212415	-0.38789	0.0134562	0.0186073	-0.191752	0.197935	0.123216	0.26633	0.103401	0.11741	-0.0380766	0.00130247
HSERO_RS01355	HSERO_RS01355	sugar ABC transporter ATP-binding protein	HSERO_RS01355 sugar ABC transporter ATP-binding protein	-0.0728421	-0.355043	0.142028	-0.103825	0.0173238	0.117125	0.13096	0.0672581	0.119958	0.0322053	0.0609948	-0.0786871
HSERO_RS01365	HSERO_RS01365	TetR family transcriptional regulator	HSERO_RS01365 TetR family transcriptional regulator	-0.685384	-0.548545	0.438187	0.00727245	-0.327566	-0.636169	-0.542074	-0.10302	0.236745	-0.287698	-0.386363	-0.0836722
HSERO_RS01370	HSERO_RS01370	MFS transporter	HSERO_RS01370 MFS transporter	-0.319086	-0.608915	-0.272499	0.181575	0.163901	0.234322	0.329107	0.229488	0.363372	0.119882	0.0695434	0.13675
HSERO_RS01375	HSERO_RS01375	hypothetical protein	HSERO_RS01375 hypothetical protein	-0.313929	-0.383235	0.251412	0.0336094	0.153339	-0.056533	0.276971	0.705371	-0.347342	0.155215	0.0021974	-0.0431376
HSERO_RS01380	HSERO_RS01380	hypothetical protein	HSERO_RS01380 hypothetical protein	-0.139487	-0.456022	-0.150033	0.00589128	0.0260352	0.12714	0.114204	-0.0276647	0.0205293	0.00055136	0.0343063	0.123382
HSERO_RS01385	HSERO_RS01385	hypothetical protein	HSERO_RS01385 hypothetical protein	-0.0963942	-0.42591	0.0568051	0.248342	-0.0775823	0.261215	0.125244	-0.236934	0.138961	-0.158076	-0.07625	0.179631
HSERO_RS01390	HSERO_RS01390	hypothetical protein	HSERO_RS01390 hypothetical protein	-0.0112796	-0.249784	0.0536381	0.014476	-0.0149065	0.150331	0.0463341	0.072773	0.0314473	0.0812409	0.0581529	-0.139621
HSERO_RS01395	HSERO_RS01395	hypothetical protein	HSERO_RS01395 hypothetical protein	-0.0743472	-0.351413	-0.13082	0.0041389	0.0872371	-0.107867	0.225888	0.137884	0.208561	-0.0152454	-0.0086933	0.0393922
HSERO_RS01400	HSERO_RS01400	hypothetical protein	HSERO_RS01400 hypothetical protein	-0.120657	-0.115752	-0.208359	-0.336129	0.233593	0.0796691	0.032536	0.0495389	0.253701	-0.246926	-0.170827	-0.0845366
HSERO_RS01405	HSERO_RS01405	diguanylate cyclase	HSERO_RS01405 diguanylate cyclase	0.0891135	-0.491839	-0.0995685	0.042454	0.0946891	0.0192272	0.0984788	0.0268841	0.030423	0.00632804	-0.0426206	0.134067
HSERO_RS01415	HSERO_RS01415	5-carboxymethyl-2-hydroxymuconate isomerase	HSERO_RS01415 5-carboxymethyl-2-hydroxymuconate isomerase	-0.490204	-0.324532	-0.339387	0.416636	-0.205489	0.323685	0.758657	0.12971	-0.408862	-0.00780613	0.148395	0.201846
HSERO_RS01420	HSERO_RS01420	serine/threonine dehydratase	HSERO_RS01420 serine/threonine dehydratase	0.0744574	-0.06412	0.376777	0.219288	-0.111701	0.380691	0.138751	0.093873	0.178959	0.0967216	-0.0157607	0.00285749
HSERO_RS01425	HSERO_RS01425	DNA-binding protein	HSERO_RS01425 DNA-binding protein	-0.277939	-0.559656	-0.0768288	0.289717	0.412482	0.0813405	0.426913	-0.0903827	0.0803782	-0.0695648	-0.138354	0.430094
HSERO_RS01430	HSERO_RS01430	phospholipase	HSERO_RS01430 phospholipase	0.102136	-0.296059	0.0639675	0.102137	0.324634	0.311487	0.0927259	0.166446	0.1916	0.0657668	-0.109633	0.0104257
HSERO_RS01435	HSERO_RS01435	biopolymer transporter ExbB	HSERO_RS01435 biopolymer transporter ExbB	-0.00472981	-0.0938866	-0.17238	0.466469	-0.235813	-0.0235271	0.358987	0.389843	0.367715	0.0767877	-0.111288	0.29861
HSERO_RS01440	HSERO_RS01440	TonB-denpendent receptor	HSERO_RS01440 TonB-denpendent receptor	0.0206236	-0.252814	-0.0769099	0.0969326	0.00898943	0.26978	0.188252	0.389637	0.39593	0.271634	0.21058	0.149683
HSERO_RS01445	HSERO_RS01445	biopolymer transporter TonB	HSERO_RS01445 biopolymer transporter TonB	0.0525292	0.0205526	-0.035436	0.1413	0.120239	0.263432	0.267906	0.294792	0.0373304	0.146665	-0.0477095	0.069195
HSERO_RS01455	HSERO_RS01455	hypothetical protein	HSERO_RS01455 hypothetical protein	0.224604	0.0295834	0.155222	0.375452	0.0334011	-0.0557426	-0.774651	-0.350358	-0.625542	-0.0123425	-0.51047	0.111667
HSERO_RS01460	HSERO_RS01460	transcriptional regulator	HSERO_RS01460 transcriptional regulator	-0.028229	-0.0222029	0.520275	0.362659	-0.202654	0.0759225	0.0354847	-0.29297	0.371748	0.122073	0.0137755	-0.353209
HSERO_RS01465	HSERO_RS01465	CDP-diacylglycerol pyrophosphatase	HSERO_RS01465 CDP-diacylglycerol pyrophosphatase	0.27874	-0.0534417	-0.00981161	0.0692094	0.0903946	0.154472	0.0228232	-0.0115473	0.1278	0.313059	0.0980449	-0.0866067
HSERO_RS01470	HSERO_RS01470	LysR family transcriptional regulator	HSERO_RS01470 LysR family transcriptional regulator	-0.149163	-0.00531342	0.0629945	-0.17688	-0.282365	-0.0679561	0.044276	-0.0209504	0.168506	0.0307831	-0.127812	-0.0424861
HSERO_RS01475	HSERO_RS01475	oxidoreductase	HSERO_RS01475 oxidoreductase	0.157584	-0.0330471	0.0247076	0.198116	-0.20421	0.0944437	-0.13738	0.320949	0.191322	0.0588275	0.0838903	0.127414
HSERO_RS01480	HSERO_RS01480	heat-shock protein	HSERO_RS01480 heat-shock protein	-0.0939577	0.0185329	0.184661	0.149812	0.199516	0.0707092	0.0769175	0.0289301	0.168941	0.0188508	-0.0253113	-0.0392766
HSERO_RS01485	HSERO_RS01485	hypothetical protein	HSERO_RS01485 hypothetical protein	0.00424764	-0.269613	0.0491875	0.0868721	0.0490601	-0.13145	-0.115225	-0.0691009	0.18911	-0.00354941	-0.122178	0.0739968
HSERO_RS01490	HSERO_RS01490	guanylate cyclase	HSERO_RS01490 guanylate cyclase	0.0264598	-0.156356	-0.0226377	0.04544	0.0258405	0.109036	-0.1028	0.234457	0.119502	-0.0180732	0.0894068	0.0724551
HSERO_RS01495	HSERO_RS01495	Fe-S osidoreductase	HSERO_RS01495 Fe-S osidoreductase	0.106119	-0.0112451	-0.227173	-0.0536042	-0.0324093	-0.0328088	0.014875	0.113695	0.064904	0.0393866	-0.00350418	0.0459303
HSERO_RS01500	HSERO_RS01500	transketolase	HSERO_RS01500 transketolase	-0.0433034	-0.0157601	-0.493456	-0.534371	0.531428	0.0586578	0.146554	0.060769	0.582615	-0.107819	0.175841	0.0289146
HSERO_RS01505	HSERO_RS01505	transketolase	HSERO_RS01505 transketolase	-0.140904	-1.00918	-0.118978	0.203488	0.0562213	-0.244706	-0.066393	-0.0706305	0.453531	-0.744874	-0.495882	0.213834
HSERO_RS01510	HSERO_RS01510	membrane protein	HSERO_RS01510 membrane protein	-0.160143	-0.445959	-0.57543	-0.254291	-0.124518	-0.628981	-0.467906	-0.218069	0.00654391	-0.47309	-0.641255	-0.31432
HSERO_RS01515	HSERO_RS01515	hemin-binding protein	HSERO_RS01515 hemin-binding protein	0.236112	0.170402	-0.0411447	0.0492051	0.101171	0.00899525	0.188616	0.0543876	0.216874	-0.138261	-0.185624	-0.022362
HSERO_RS01520	HSERO_RS01520	hemagglutinin	HSERO_RS01520 hemagglutinin	0.0711084	-0.0237436	-0.00703854	0.0501773	0.16981	0.115626	0.119513	0.0538766	0.0422278	0.0776092	0.0141529	0.050171
HSERO_RS01525	HSERO_RS01525	hypothetical protein	HSERO_RS01525 hypothetical protein	0.205731	-0.0179509	0.0909684	0.153295	-0.0359236	0.0912164	0.179823	0.100349	0.0609407	-0.22514	0.137343	0.0236925
HSERO_RS01530	HSERO_RS01530	3',5'-cyclic-nucleotide phosphodiesterase	HSERO_RS01530 3',5'-cyclic-nucleotide phosphodiesterase	-0.253048	-0.061169	-0.0382767	0.154052	0.426004	-0.0284282	0.306895	-0.147214	0.173292	0.542292	0.0673452	-0.0987882
HSERO_RS01535	HSERO_RS01535	phosphohydrolase with GAF sensor	HSERO_RS01535 phosphohydrolase with GAF sensor	-0.0919344	-0.185892	0.0381765	0.0283643	0.140074	0.165156	-0.00632431	-0.25655	-0.00142672	-0.0365938	0.0437036	0.120252
HSERO_RS01540	HSERO_RS01540	membrane protein	HSERO_RS01540 membrane protein	0.489579	-0.0517482	0.00823619	-0.232772	-0.0531378	0.214831	0.0542213	0.104104	-0.0402236	0.127022	-0.0375151	0.17858
HSERO_RS01545	HSERO_RS01545	sulfate transporter	HSERO_RS01545 sulfate transporter	-0.130467	0.0472942	0.135143	0.208054	0.233819	0.0737435	-0.173666	0.322844	0.208975	0.0260815	-0.191337	-0.143119
HSERO_RS01550	HSERO_RS01550	hypothetical protein	HSERO_RS01550 hypothetical protein	0.395322	-0.0156612	0.239723	0.394802	0.313639	0.0552217	0.119833	-0.0984396	0.223728	0.140426	0.244143	0.248404
HSERO_RS01555	HSERO_RS01555	RND transporter	HSERO_RS01555 RND transporter	-0.0820173	-0.0429107	0.0147551	0.233946	-0.0257188	0.108477	-0.0019016	-0.171192	-0.174216	0.0891729	0.0387162	0.120105
HSERO_RS01560	HSERO_RS01560	transporter	HSERO_RS01560 transporter	0.187081	-0.0263009	0.0817226	0.0874705	-0.0177254	0.103106	-0.167486	-0.128354	-0.177655	0.0983349	0.120905	0.13161
HSERO_RS01565	HSERO_RS01565	hemolysin secretion protein D	HSERO_RS01565 hemolysin secretion protein D	0.314065	0.120234	0.168902	-0.0451884	-0.0367276	0.0525332	-0.109841	-0.133731	-0.233607	0.086322	-0.186748	0.122171
HSERO_RS01570	HSERO_RS01570	esterase	HSERO_RS01570 esterase	-0.257723	-0.0645485	-0.437221	-0.139774	-0.0827261	0.147924	-0.27686	-0.669684	-0.379112	0.111566	0.133843	-0.117723
HSERO_RS01575	HSERO_RS01575	transcriptional regulator	HSERO_RS01575 transcriptional regulator	0.0760833	-0.113406	0.0321278	-0.109626	-0.130356	-0.228866	-0.14709	-0.19269	-0.377818	-0.145269	-0.144915	0.00874042
HSERO_RS01580	HSERO_RS01580	AraC family transcriptional regulator	HSERO_RS01580 AraC family transcriptional regulator	0.0213888	-0.213712	0.265722	0.0453582	-0.224837	0.00537923	0.0399118	0.0737445	0.0243156	-0.0879838	-0.0197169	0.0346516
[truncated: 3,644 more rows]

## Sheet: K-michiganensisM5al-WT
locusId	sysName	desc	comb	R2A_control-R1	R2A_control-R2	R2A_control-R3	unspentMedia_0.2X-R1	unspentMedia_0.2X-R2	unspentMedia_0.2X-R3	T.atrovirideWT_0.2X-R1	T.atrovirideWT_0.2X-R2	T.atrovirideWT_0.2X-R3
[truncated: 4,608 more rows]

[truncated: 3 more sheets: K-michiganensisM5aI-WT&tmk3, P-simiaeWCS417-WT&tmk3, P-putidaKT2440-WT&tmk3]
