# Supplementary material for: Genome-wide fitness profiling reveals molecular mechanisms that bacteria use to interact with Trichoderma atroviride exometabolites
Source: PLoS Genet. 2023 Aug 31;19(8):e1010909. doi: 10.1371/journal.pgen.1010909 (PMC10516422; doi:10.1371/journal.pgen.1010909)
Supplement: S3 Dataset — Description: Annotations from NCBI. Gene fitness scores for replicates 1–3 of each condition. (XLSX) [file pgen.1010909.s004.xlsx]

## Sheet: P-putidaKT2440-PolymyxinB
locusId	sysName	desc	comb	R2A_control-R1	R2A_control0.2XVogels-R1	R2A_control0.2XVogels-R2	R2A_control0.2XVogels-R3	R2A_control0.2XVogels-R4	R2A_PolymyxinB_0.001mg/ml-R1	R2A_PolymyxinB_0.001mg/ml-R2	R2A_PolymyxinB_0.001mg/ml-R3	R2A_PolymyxinB_0.001mg/ml-R4	R2A_PolymyxinB_0.002mg/ml-R1
PP_0001	PP_0001	probable chromosome-partitioning protein	PP_0001 probable chromosome-partitioning protein	-1.44648	-2.25387	-0.234411	-0.743364	0.41937	0.39662	-0.559538	-1.31785	0.220125	-3.30249
PP_0002	PP_0002	probable chromosome partition protein	PP_0002 probable chromosome partition protein	-0.419574	0.0306727	-0.426162	-0.333233	-0.358397	-0.29605	-0.164106	-0.264628	-0.579271	-0.101774
PP_0003	PP_0003	16S RNA methyltransferase	PP_0003 16S RNA methyltransferase	-0.316357	-0.575971	-0.68903	-0.870394	-0.144858	-0.105059	-0.0683715	-0.469701	0.398536	-0.858063
PP_0007	PP_0007	conserved hypothetical protein	PP_0007 conserved hypothetical protein	-0.530543	-0.835632	-0.22205	-0.55654	-0.205479	-0.521594	-0.026312	0.123044	-0.942525	0.143186
PP_0012	PP_0012	DNA replication and repair protein	PP_0012 DNA replication and repair protein	-0.0539057	0.135651	-0.0530166	-0.212704	-0.246208	-0.220489	-0.152909	0.0767484	-0.283701	-0.157996
PP_0014	PP_0014	putative transposase	PP_0014 putative transposase	-0.121695	0.0209536	-0.0520368	-0.0736324	-0.0272216	-0.0142381	-0.106951	-0.029644	-0.165129	0.0543714
PP_0015	PP_0015	putative transposon protein	PP_0015 putative transposon protein	-0.173925	0.0697328	0.283427	-0.155327	-0.0812134	-0.150442	0.0559188	0.0496283	-0.0877276	-0.0179117
PP_0016	PP_0016	conserved hypothetical protein	PP_0016 conserved hypothetical protein	-0.0783514	-0.0691826	-0.0496314	-0.0412561	0.0205773	0.125377	0.0541946	0.0716827	0.0529497	-0.196137
PP_0017	PP_0017	putative transcriptional regulator	PP_0017 putative transcriptional regulator	-0.0115315	0.228522	0.00676699	0.169103	0.334727	0.192682	0.19122	0.0862043	0.0304076	0.467399
PP_0020	PP_0020	hypothetical protein	PP_0020 hypothetical protein	0.0848732	-0.0265645	0.289196	0.28033	0.21422	0.184362	0.171268	0.134979	0.160708	0.332703
PP_0021	PP_0021	conserved hypothetical protein	PP_0021 conserved hypothetical protein	-0.137598	0.203957	-0.000949832	-0.136645	0.0500645	-0.188928	0.0232921	-0.0547614	0.013361	0.206094
PP_0022	PP_0022	hypothetical protein	PP_0022 hypothetical protein	0.823056	-1.23722	0.122978	-0.416994	0.947008	0.0572631	0.31351	-1.06987	0.288558	1.49226
PP_0024	PP_0024	putative membrane-associated metal-dependent hydrolase	PP_0024 putative membrane-associated metal-dependent hydrolase	-0.0227904	-0.0376113	0.0152512	-0.0422384	-0.0407782	0.0644229	-0.0392665	-0.0716767	-0.031693	0.134629
PP_0025	PP_0025	hypothetical protein	PP_0025 hypothetical protein	0.903578	-0.136579	1.20396	0.489228	0.586867	1.92921	2.97878	1.80363	0.583971	0.0040474
PP_0026	PP_0026	putative cobalt/cadmium/zinc exporter	PP_0026 putative cobalt/cadmium/zinc exporter	-0.0510317	0.109774	-0.0450128	-0.0860817	0.116286	0.129468	0.0804732	0.00393614	0.0818204	-0.196607
PP_0027	PP_0027	conserved membrane protein of unknown function	PP_0027 conserved membrane protein of unknown function	-0.0350719	-0.0454049	-0.108924	0.0890142	0.145937	0.069158	-0.319527	-0.0754657	0.225296	0.135515
PP_0028	PP_0028	conserved hypothetical protein	PP_0028 conserved hypothetical protein	-0.122417	-0.063274	0.154079	-0.141658	0.0759543	0.0256922	-0.377129	-0.0625436	-0.0969561	-0.0842168
PP_0029	PP_0029	two component heavy metal response regulator	PP_0029 two component heavy metal response regulator	-0.0879838	-0.154563	-0.0612474	-0.179005	0.130587	-0.00664821	0.0831766	0.0649712	-0.205789	-0.240562
PP_0030	PP_0030	metal-sensor histidine kinase	PP_0030 metal-sensor histidine kinase	-0.0752871	0.15315	0.0482164	-0.225122	0.0243997	0.198111	0.113627	0.128235	0.011792	0.0608137
PP_0031	PP_0031	hypothetical protein	PP_0031 hypothetical protein	-0.115991	0.0183633	0.173526	0.169552	0.291537	0.144491	0.0609929	0.00315872	0.354949	0.0771396
PP_0033	PP_0033	putative undecaprenyl-glycosyl transferase	PP_0033 putative undecaprenyl-glycosyl transferase	0.137563	0.175461	0.00472198	0.0264547	0.0758612	0.00817159	0.00700932	-0.0343179	0.140187	0.0964165
PP_0034	PP_0034	putative bactoprenol glycosyl-transferase from phage origin	PP_0034 putative bactoprenol glycosyl-transferase from phage origin	0.0488757	-0.135853	0.246234	0.0368448	0.17925	0.0726442	0.121516	0.182162	-0.078328	0.232502
PP_0035	PP_0035	putative bactoprenol-linked glycose transferase	PP_0035 putative bactoprenol-linked glycose transferase	-0.245593	0.330389	0.473546	0.449638	0.516735	0.940143	1.00336	0.0117548	0.257664	-0.0251567
PP_0036	PP_0036	putative transcriptional regulator	PP_0036 putative transcriptional regulator	0.0488785	0.0120578	-0.033957	0.0198473	0.170631	0.118245	0.0870619	0.0921352	-0.0678499	0.060168
PP_0037	PP_0037	porin P	PP_0037 porin P	0.0173786	0.203076	0.0036117	0.0213118	0.159072	-0.0283694	0.282061	-0.00305343	0.0692916	-0.120904
PP_0039	PP_0039	hypothetical protein	PP_0039 hypothetical protein	-0.0268697	-0.273176	-0.159159	-0.0842297	0.0494989	-0.0832757	0.0845776	-0.0287603	0.319128	0.00748136
PP_0040	PP_0040	hypothetical protein	PP_0040 hypothetical protein	0.238291	-0.115863	0.734631	-0.35133	-0.249904	-0.276961	-0.0363007	-0.786483	-0.698716	-0.397187
PP_0041	PP_0041	cadmium translocating P-type ATPase	PP_0041 cadmium translocating P-type ATPase	-0.00381075	0.103229	0.147939	-0.0013595	-0.0161033	0.0022387	-0.0156705	0.0294318	-0.0300919	0.222337
PP_0042	PP_0042	conserved exported protein of unknown function	PP_0042 conserved exported protein of unknown function	0.0202331	0.00500023	-0.0702094	-0.121392	-0.0718722	-0.0829155	-0.147052	-0.0426706	-0.13986	0.0569516
PP_0043	PP_0043	cation efflux system protein	PP_0043 cation efflux system protein	-0.0718506	0.0545118	-0.000757607	-0.0531301	0.0421339	0.196067	0.207783	0.0539283	-0.0668568	0.171645
PP_0044	PP_0044	cobalt-zinc-cadmium resistance protein	PP_0044 cobalt-zinc-cadmium resistance protein	0.119517	-0.313242	0.465511	0.147945	0.254015	0.288712	0.0787459	0.208816	0.062892	0.308786
PP_0045	PP_0045	cobalt-zinc-cadmium resistance protein	PP_0045 cobalt-zinc-cadmium resistance protein	0.0973723	-0.0993495	-0.0128913	-0.17049	0.0155289	-0.25837	0.0713574	-0.118298	-0.23137	-0.0303489
PP_0046	PP_0046	tyrosine-specific outer membrane porin D	PP_0046 tyrosine-specific outer membrane porin D	0.0277735	0.115524	0.0206089	0.0437964	0.191461	-0.0294892	0.0494982	0.0700353	0.140506	-0.0155523
PP_0047	PP_0047	response regulator	PP_0047 response regulator	0.288465	0.0935559	-0.147212	0.25715	-0.0633833	0.120422	0.151394	0.0973622	0.525812	0.224463
PP_0048	PP_0048	conserved protein of unknown function	PP_0048 conserved protein of unknown function	0.102195	-0.189217	0.369372	-0.522547	-0.803697	-0.1441	-0.726724	-0.641793	-1.14406	-0.421397
PP_0049	PP_0049	conserved protein of unknown function	PP_0049 conserved protein of unknown function	0.0691098	0.0220504	0.0313017	0.02428	0.16954	-0.00113399	0.0329579	-0.0353256	-0.261042	-0.0491109
PP_0050	PP_0050	conserved exported protein of unknown function	PP_0050 conserved exported protein of unknown function	-0.111265	-0.0110426	-0.204171	0.0941719	-0.114521	0.00827667	-0.0486262	-0.135007	0.166312	-0.131078
PP_0051	PP_0051	putative sigma-54 dependent transcriptional regulator	PP_0051 putative sigma-54 dependent transcriptional regulator	0.213771	0.112447	0.36382	0.127233	0.191465	0.173638	0.083986	0.162509	0.137809	0.224686
PP_0052	PP_0052	beta-lactamase domain protein, putative hydrolase	PP_0052 beta-lactamase domain protein, putative hydrolase	0.101667	-0.282046	0.136533	0.184422	0.142993	-0.105637	0.200644	-0.462202	0.0336887	-0.130688
PP_0053	PP_0053	putative sulfide:quinone oxidoreductase	PP_0053 putative sulfide:quinone oxidoreductase	0.00913516	0.098418	0.232106	0.0552866	-0.0275408	0.276385	0.120144	-0.0231923	0.0364361	0.282894
PP_0054	PP_0054	conserved membrane protein of unknown function	PP_0054 conserved membrane protein of unknown function	0.00834561	-0.096091	-0.406289	0.134034	-0.437961	0.156253	-0.103003	0.0446906	0.240224	-0.433738
PP_0055	PP_0055	transcriptional regulator	PP_0055 transcriptional regulator	-0.143228	0.33848	-0.212991	-0.0867338	0.023521	-0.0681085	-0.0759513	-0.273099	-0.0390244	-0.0231738
PP_0056	PP_0056	choline dehydrogenase	PP_0056 choline dehydrogenase	-0.0494055	0.212968	-0.0483252	0.0842177	-0.0271509	0.134283	-0.109185	-0.0694146	-0.0510976	-0.0148514
PP_0057	PP_0057	major facilitator family transporter	PP_0057 major facilitator family transporter	-0.24093	-0.0938725	0.222154	-0.0479476	0.0345434	0.111635	0.0735676	-0.00275347	-0.0637188	-0.344925
PP_0058	PP_0058	putative 1-acyl-sn-glycerol-3-phosphate acyltransferase	PP_0058 putative 1-acyl-sn-glycerol-3-phosphate acyltransferase	0.283971	0.45483	0.385588	0.236071	0.283227	0.573008	0.537644	0.306509	0.453577	0.367374
PP_0062	PP_0062	3-methyl-adenine DNA glycosylase I	PP_0062 3-methyl-adenine DNA glycosylase I	-0.0917534	0.423579	-0.230782	0.158551	0.341896	0.641077	0.10714	0.464545	0.416267	-0.696745
PP_0063	PP_0063	putative Lipid A biosynthesis lauroyl acyltransferase	PP_0063 putative Lipid A biosynthesis lauroyl acyltransferase	-0.355037	-0.377933	-0.303522	-0.710881	-0.275521	0.00234273	-0.20053	-0.533317	0.075637	-0.930921
PP_0064	PP_0064	conserved protein of unknown function	PP_0064 conserved protein of unknown function	-0.0644265	0.33535	-0.00155611	-0.0672101	0.0424995	-0.168035	0.0354243	-0.423252	0.149587	-0.119863
PP_0065	PP_0065	NAD-binding component of TrK potassium transporter	PP_0065 NAD-binding component of TrK potassium transporter	-0.0376322	-0.394069	-0.742194	-0.826921	-0.80766	0.111007	-0.134148	-0.368783	-0.0499877	-0.713691
PP_0066	PP_0066	Ribosomal RNA small subunit methyltransferase B	PP_0066 Ribosomal RNA small subunit methyltransferase B	-0.0434551	-0.159965	0.0396115	0.394781	0.00656493	-0.375608	-0.167482	-0.375221	-0.543996	-0.656998
PP_0069	PP_0069	putative Rossmann fold nucleotide-binding protein	PP_0069 putative Rossmann fold nucleotide-binding protein	-0.00630856	0.132637	0.191214	0.0522931	0.0489269	0.274711	-0.0903743	-0.0514017	0.115133	-0.0363637
PP_0071	PP_0071	conserved protein of unknown function	PP_0071 conserved protein of unknown function	0.0358947	0.180362	-0.0480165	0.0580682	-0.0544654	0.152115	0.212025	0.14481	0.159944	-0.358322
PP_0072	PP_0072	quinone oxidoreductase	PP_0072 quinone oxidoreductase	-0.00110207	-0.0163009	-0.113116	-0.152346	-0.0162143	-0.114241	0.0549256	-0.115472	-0.0597501	-0.180073
PP_0075	PP_0075	putative choline sulfate transporter	PP_0075 putative choline sulfate transporter	-0.156574	0.193204	-0.142528	0.167583	-0.184862	0.0667445	-0.00141901	-0.0936742	0.0284244	-0.252331
PP_0076	PP_0076	putative choline betaine-binding protein	PP_0076 putative choline betaine-binding protein	-0.165925	0.0496932	0.0719975	0.0359612	-0.00152378	-0.129094	0.110324	0.14495	-0.0203956	0.119232
PP_0077	PP_0077	choline-sulfatase	PP_0077 choline-sulfatase	0.0334558	-0.0271837	-0.216722	-0.0369657	-0.0290612	0.0102627	0.0504198	-0.0455683	0.012446	0.0539828
PP_0079	PP_0079	putative transcriptional regulator	PP_0079 putative transcriptional regulator	0.00212535	-0.0353242	-0.272981	-0.0932166	0.0184913	-0.192916	-0.0484237	-0.176903	-0.0591402	-0.178442
PP_0080	PP_0080	conserved protein of unknown function	PP_0080 conserved protein of unknown function	0.0788195	0.00530588	0.38904	0.26286	0.233876	-0.176863	0.0476521	-0.0572673	0.757297	0.163274
PP_0081	PP_0081	conserved protein of unknown function	PP_0081 conserved protein of unknown function	-0.418213	-0.0813356	0.223351	-0.101582	-0.201051	0.217081	0.156186	0.367409	-0.105951	0.512251
PP_0082	PP_0082	tryptophan synthase alpha chain	PP_0082 tryptophan synthase alpha chain	-0.0281682	-0.710876	-0.431298	-0.372932	-0.28565	-0.23841	-0.096015	-0.0991915	-0.00435207	-0.917879
PP_0083	PP_0083	tryptophan synthase beta chain	PP_0083 tryptophan synthase beta chain	-0.0714248	0.233475	-0.128926	-0.0700321	-0.258706	0.0535108	0.0391778	-0.136738	0.563452	0.380866
PP_0084	PP_0084	HTH-type transcriptional regulator TrpI	PP_0084 HTH-type transcriptional regulator TrpI	-0.196624	-0.148677	-0.0728653	-0.0828529	0.0154957	-0.0421672	-0.122759	0.183136	-0.188211	-0.0654227
PP_0085	PP_0085	conserved protein of unknown function	PP_0085 conserved protein of unknown function	-0.0943973	0.0615914	0.158396	0.117904	-0.218996	0.19949	0.198665	0.107606	0.0499468	0.022629
PP_0086	PP_0086	conserved protein of unknown function	PP_0086 conserved protein of unknown function	0.00266289	0.541043	0.287375	-0.145214	-0.596726	0.432786	0.185319	-0.142491	-0.290534	0.635488
PP_0087	PP_0087	conserved exported protein of unknown function	PP_0087 conserved exported protein of unknown function	-0.0988049	-0.250764	0.462158	0.139852	0.174246	0.564005	1.30036	0.0260024	0.00799401	-0.728657
PP_0088	PP_0088	putative alkanal monooxygenase	PP_0088 putative alkanal monooxygenase	-0.126672	-0.0850718	-0.0834765	-0.294584	0.0694201	-0.00823297	0.0185722	0.021243	-0.0116514	-0.262347
PP_0089	PP_0089	stress-induced peroxiredoxin, lipoyl-dependent peroxidase	PP_0089 stress-induced peroxiredoxin, lipoyl-dependent peroxidase	0.0363929	0.64037	0.165017	0.191572	-0.180664	2.58151e-05	0.221071	-0.0961769	-0.0693351	-0.187683
PP_0090	PP_0090	conserved exported protein of unknown function	PP_0090 conserved exported protein of unknown function	0.0714967	-0.243221	0.230483	0.398281	0.225281	0.0299022	-0.0384816	-0.200822	0.79354	-0.346293
PP_0091	PP_0091	putative lipoprotein	PP_0091 putative lipoprotein	0.181612	0.112331	0.458024	-0.23516	0.554806	-0.0322335	0.113925	0.222456	0.421108	0.360663
PP_0092	PP_0092	putative lipoprotein	PP_0092 putative lipoprotein	-0.0547665	-0.471601	-0.246838	0.0246321	-0.0157363	-0.0934705	-0.301303	0.131336	-0.312526	0.0757193
PP_0093	PP_0093	putative zinc protease protein	PP_0093 putative zinc protease protein	-0.0807038	-0.106021	0.113959	0.0662672	-0.03696	-0.100594	-0.0315168	-0.236543	-0.186779	-0.0400556
PP_0094	PP_0094	5'-nucleotidase	PP_0094 5'-nucleotidase	0.0770563	0.398589	-0.0610194	-0.584047	-0.150363	0.10301	-0.178211	0.144415	-0.309419	-0.357425
PP_0095	PP_0095	putative enzyme of unknown function	PP_0095 putative enzyme of unknown function	0.0732751	0.0932106	-0.0297792	0.270492	-0.138897	0.109009	-0.0311407	0.0305669	-0.217358	0.0705404
PP_0096	PP_0096	oligopeptidase A	PP_0096 oligopeptidase A	-0.16396	0.0205654	0.0162347	-0.0342733	-0.055126	0.118163	0.0221382	-0.0119504	-0.0039045	0.0133917
PP_0099	PP_0099	conserved protein of unknown function	PP_0099 conserved protein of unknown function	-0.0336487	0.137024	-0.244951	-0.0469821	0.187561	0.00449594	-0.26819	0.0308023	0.179308	-0.450921
PP_0101	PP_0101	putative sulfate transporter	PP_0101 putative sulfate transporter	-0.517573	-0.0151597	-0.306897	0.116375	-0.302835	-0.222534	0.00836391	-0.30838	-0.0964853	0.556674
PP_0103	PP_0103	cytochrome c oxidase subunit 2	PP_0103 cytochrome c oxidase subunit 2	0.0991571	-0.256052	-0.058111	0.173984	0.237725	-0.134992	-0.00540149	-0.0709934	-0.0112134	0.192635
PP_0104	PP_0104	Cytochrome c oxidase subunit 1	PP_0104 Cytochrome c oxidase subunit 1	0.0612927	0.169895	-0.0633465	0.100317	0.00329293	0.113496	-0.012409	0.120437	-0.109696	-0.192803
PP_0105	PP_0105	Cytochrome C oxidase assembly protein	PP_0105 Cytochrome C oxidase assembly protein	-0.24394	0.090545	0.120665	-0.262557	0.220151	-0.0860893	-0.000281796	0.00907054	0.0965061	-0.181233
PP_0106	PP_0106	cytochrome c oxidase subunit 3	PP_0106 cytochrome c oxidase subunit 3	0.165736	0.089494	-0.522603	0.129181	-0.0489456	-0.14302	-0.0551607	-0.0665261	-0.0103286	0.0474274
PP_0107	PP_0107	conserved protein of unknown function	PP_0107 conserved protein of unknown function	0.0309947	-0.123588	-0.258069	0.141383	0.234448	0.124922	-0.00735475	-0.0304988	-0.0343089	-0.0640401
PP_0108	PP_0108	conserved protein of unknown function	PP_0108 conserved protein of unknown function	0.112968	0.50396	0.0494778	-0.138086	-0.193107	0.693818	0.327166	0.290766	0.0303879	-0.0718355
PP_0109	PP_0109	conserved membrane protein of unknown function	PP_0109 conserved membrane protein of unknown function	-0.166365	0.247096	0.0834482	0.0678615	0.110522	-0.118414	-0.0226255	0.190393	-0.050857	-0.231429
PP_0110	PP_0110	CyoE like protoheme IX farnesyltransferase	PP_0110 CyoE like protoheme IX farnesyltransferase	0.0215301	-0.392227	0.0410231	-0.0562716	0.0773813	0.146665	-0.106832	-0.151161	0.170727	0.0932928
PP_0111	PP_0111	Electron transport protein SCO1/SenC	PP_0111 Electron transport protein SCO1/SenC	-0.155948	0.0629856	0.0766368	0.00698905	0.0269611	0.220625	-0.150622	-0.0982247	0.16739	0.0873662
PP_0112	PP_0112	methionine ABC transporter, periplasmic binding protein	PP_0112 methionine ABC transporter, periplasmic binding protein	0.066223	0.114346	-0.390274	0.343591	0.264842	0.0686528	-0.00913224	-0.133855	-0.131187	0.0194996
PP_0113	PP_0113	methionine ABC transporter, permease protein	PP_0113 methionine ABC transporter, permease protein	-0.084722	-0.23606	0.103353	-0.150332	-0.160298	-0.0878749	0.129395	-0.368331	-0.15906	-0.466637
PP_0114	PP_0114	methionine ABC transporter ATP-binding protein	PP_0114 methionine ABC transporter ATP-binding protein	-0.0967719	0.140577	-0.190558	-0.194759	-0.209937	0.137051	-0.302159	0.0184411	-0.231279	0.0737184
PP_0115	PP_0115	hydroperoxidase - self catalytic heme d synthase	PP_0115 hydroperoxidase - self catalytic heme d synthase	0.0551703	0.139365	-0.27637	-0.000557969	0.13228	-0.0512371	-0.0286207	0.117535	0.0190125	0.0662212
PP_0116	PP_0116	putative lipoprotein	PP_0116 putative lipoprotein	-0.0254506	0.292048	0.302054	-0.00804905	0.261841	-0.214901	-0.0519592	-0.0697771	0.0616424	-0.532574
PP_0117	PP_0117	Zn(2+) ABC transporter - permease subunit	PP_0117 Zn(2+) ABC transporter - permease subunit	-0.140027	-0.1249	0.132065	0.14584	0.0749427	0.0439092	-0.23211	-0.350123	-0.356183	0.595116
PP_0118	PP_0118	zinc import ATP-binding protein	PP_0118 zinc import ATP-binding protein	-0.00862688	0.0679408	-0.168419	-0.134846	-0.244138	-0.205772	-0.260896	-0.308543	0.089781	-0.177872
PP_0119	PP_0119	putative zinc uptake regulation protein ZUR	PP_0119 putative zinc uptake regulation protein ZUR	-1.00508	0.0783272	0.168146	-0.266501	-0.0147005	-0.336045	-0.770173	-0.597793	-0.176393	0.0104044
PP_0120	PP_0120	putative zinc ABC transporter	PP_0120 putative zinc ABC transporter	0.0273262	0.0280941	0.0263307	-0.0137303	-0.0128999	-0.176481	-0.119454	0.0704717	-0.402258	-0.56286
PP_0122	PP_0122	conserved exported protein of unknown function	PP_0122 conserved exported protein of unknown function	0.130897	-0.080821	-0.859236	0.0242614	-0.21387	-0.0677205	0.0230167	-0.23751	-0.27255	-0.787546
PP_0123	PP_0123	DNA polymerase I, 5	PP_0123 DNA polymerase I, 5	-0.995776	-0.555757	-0.440652	-0.742017	-0.439433	-0.585447	-0.742942	-0.792083	-0.543535	-0.601943
PP_0125	PP_0125	putative cytochrome c-type protein	PP_0125 putative cytochrome c-type protein	0.372314	-0.181303	0.793506	-0.031883	-0.207331	0.0221015	0.168187	0.0933403	-0.0224362	1.04045
PP_0126	PP_0126	Cytochrome c4	PP_0126 Cytochrome c4	0.0118731	0.0955244	0.647102	-0.438068	0.545188	-0.218515	-0.668117	-0.0653121	-0.304189	0.630995
PP_0127	PP_0127	Thiol:disulfide interchange protein	PP_0127 Thiol:disulfide interchange protein	-1.04093	0.267159	-0.409437	-0.685735	-0.478783	-1.67553	-1.81538	-2.4565	-2.8413	-0.898037
PP_0128	PP_0128	conserved protein of unknown function	PP_0128 conserved protein of unknown function	-0.0117675	-0.107541	0.3253	0.23819	0.207431	-0.0398271	-0.0390299	-0.155953	-0.285718	-0.264154
PP_0129	PP_0129	GGDEF domain protein	PP_0129 GGDEF domain protein	-0.0717382	-0.0309288	0.106401	-0.0839303	0.0399184	0.134386	0.0411231	0.080931	-0.102564	0.292329
PP_0130	PP_0130	1,6-anhydro-N-acetylmuramyl-L-alanine amidase	PP_0130 1,6-anhydro-N-acetylmuramyl-L-alanine amidase	0.0306143	0.0933333	0.0894117	0.0681416	0.0600307	0.0130619	0.0206405	0.196045	-0.00331427	0.249489
PP_0131	PP_0131	putative membrane-anchored phosphodiesterase	PP_0131 putative membrane-anchored phosphodiesterase	-0.07241	-0.24427	0.106469	-0.0407579	0.128784	0.114988	0.089139	0.0349842	-0.170553	-0.0425372
PP_0132	PP_0132	Alginate biosynthesis sensor protein KinB	PP_0132 Alginate biosynthesis sensor protein KinB	0.0924319	-0.0685994	0.415531	-0.0257771	-0.0209122	-0.02511	0.25487	0.107261	0.228723	-0.666436
PP_0133	PP_0133	Alginate biosynthesis transcriptional regulatory protein AlgB	PP_0133 Alginate biosynthesis transcriptional regulatory protein AlgB	0.0840018	0.228099	-0.0374757	0.0713943	-0.00911428	-0.0641673	0.0390832	0.0462111	-0.0742911	0.307911
PP_0134	PP_0134	conserved exported protein of unknown function	PP_0134 conserved exported protein of unknown function	0.0445976	0.100826	0.00852361	-0.225006	0.32736	0.0196694	0.141725	-0.242005	0.0951773	-0.166564
PP_0135	PP_0135	conserved exported protein of unknown function	PP_0135 conserved exported protein of unknown function	-0.189896	0.566968	0.188852	-0.0515015	-0.0952947	0.137018	0.165064	-0.695865	-0.0661189	-0.712621
PP_0136	PP_0136	conserved exported protein of unknown function	PP_0136 conserved exported protein of unknown function	0.00165365	-0.145035	0.0416131	0.106293	0.14762	-0.370553	0.00556841	-0.103227	-0.0242188	0.316951
PP_0137	PP_0137	glutamate/aspartate-proton DAACS transporter	PP_0137 glutamate/aspartate-proton DAACS transporter	0.0347828	-0.0924718	0.0101368	0.0938844	0.0862328	0.0821116	0.0827365	0.0654115	-0.116051	0.0834822
PP_0138	PP_0138	conserved membrane protein of unknown function	PP_0138 conserved membrane protein of unknown function	-0.184244	0.738698	0.946503	0.773847	1.08004	0.118365	0.181312	0.223167	-0.0712539	0.0343859
PP_0139	PP_0139	putative Lipoprotein	PP_0139 putative Lipoprotein	-0.198988	0.145455	0.354496	0.409276	0.008985	0.219804	-0.0609736	0.133537	-0.139103	0.460242
PP_0140	PP_0140	conserved protein of unknown function	PP_0140 conserved protein of unknown function	0.0254475	-0.136056	-0.0217049	-0.353984	-0.103687	-0.0156357	-0.0230793	-0.0197603	-0.0216558	-0.433083
PP_0141	PP_0141	putative ABC transporter, ATP-binding protein	PP_0141 putative ABC transporter, ATP-binding protein	-0.0996625	-0.268617	-0.518169	-0.14579	-0.265857	-0.287927	-0.31817	-0.386853	-0.491799	-0.12864
PP_0142	PP_0142	putative ABC transporter, permease protein	PP_0142 putative ABC transporter, permease protein	-0.157281	-0.0500642	-0.625923	-0.240984	-0.137139	0.204267	-0.113765	-0.198448	-0.0470148	-0.211778
PP_0143	PP_0143	conserved membrane protein of unknown function	PP_0143 conserved membrane protein of unknown function	-0.161949	-0.398343	0.225792	0.0338912	-0.0749002	0.065284	-0.188556	-0.19891	-0.0395152	-0.0711641
PP_0144	PP_0144	Metalloprotease, insulinase family	PP_0144 Metalloprotease, insulinase family	-0.0392765	0.0105595	0.151788	0.231045	0.147251	0.125012	0.191027	0.115159	0.302453	-0.250997
PP_0145	PP_0145	Na+/Pi-cotransporter	PP_0145 Na+/Pi-cotransporter	0.140807	0.0829386	0.232068	-0.098241	-0.0167075	0.0815446	0.315427	-0.0344495	0.29591	0.355358
PP_0146	PP_0146	putative transport protein	PP_0146 putative transport protein	0.0787185	0.135162	-0.0580681	0.143962	0.144734	0.00227503	0.190134	0.0806436	0.0714933	-0.0786338
PP_0147	PP_0147	Citrate transporter	PP_0147 Citrate transporter	0.0201001	-0.0771535	-0.0624684	-0.201845	-0.128061	0.0756084	0.104337	0.182024	0.159363	-0.00657231
PP_0148	PP_0148	conserved protein of unknown function	PP_0148 conserved protein of unknown function	-0.278945	-0.252481	-0.249308	-0.152768	-0.291734	-0.12167	-0.0622735	-0.184846	-0.0183111	0.0176892
PP_0149	PP_0149	conserved exported protein of unknown function	PP_0149 conserved exported protein of unknown function	0.0360189	-0.0307562	0.177776	-0.0123972	0.202501	-0.186029	-0.316211	-0.417911	-0.221629	-0.304559
PP_0150	PP_0150	conserved exported protein of unknown function	PP_0150 conserved exported protein of unknown function	-0.0575233	-0.128016	-0.0598501	0.123127	0.32277	0.549381	0.115378	0.176819	-0.356694	-0.270571
PP_0151	PP_0151	conserved exported protein of unknown function	PP_0151 conserved exported protein of unknown function	-0.238407	-0.311968	-0.143899	-0.177174	0.628789	0.0491224	-0.194948	0.200505	-0.15379	0.406632
PP_0152	PP_0152	conserved exported protein of unknown function	PP_0152 conserved exported protein of unknown function	0.209282	0.128014	0.78303	0.0362108	0.43301	0.230148	0.468899	0.638203	-0.347758	-2.1528
PP_0153	PP_0153	hypothetical protein	PP_0153 hypothetical protein	-0.249134	1.45399	0.570453	0.304565	-0.326315	0.348629	1.04863	0.251235	0.178918	-0.3317
PP_0154	PP_0154	propionyl-CoA:succinate CoA transferase	PP_0154 propionyl-CoA:succinate CoA transferase	-0.0620492	0.172971	0.0387243	-0.14568	0.0282322	0.0686633	-0.0311431	-0.0192039	0.0126886	0.241336
PP_0155	PP_0155	pyridine nucleotide transhydrogenase, beta subunit	PP_0155 pyridine nucleotide transhydrogenase, beta subunit	0.0623566	-0.0364643	-0.0991662	0.0491264	-0.0731008	0.123284	0.0464567	-0.0123398	0.031051	0.35572
PP_0156	PP_0156	pyridine nucleotide transhydrogenase subunit alpha	PP_0156 pyridine nucleotide transhydrogenase subunit alpha	-0.107574	0.186567	-0.19243	-0.064384	-0.0417813	0.0426666	-0.132001	-0.167686	-0.264965	-0.0955942
PP_0157	PP_0157	transcriptional activator of gcdH, LysR family	PP_0157 transcriptional activator of gcdH, LysR family	-0.0975348	0.254632	0.0157486	-0.205959	-0.216546	-0.086709	-0.162795	-0.15202	-0.0156913	0.159061
PP_0158	PP_0158	glutaryl-CoA dehydrogenase	PP_0158 glutaryl-CoA dehydrogenase	-0.0298787	0.00947445	-0.000949832	-0.0589901	0.00424785	-0.0677964	0.0862191	-0.188438	0.0276374	-0.00189222
PP_0159	PP_0159	putative CoA-transferase family III	PP_0159 putative CoA-transferase family III	-0.277951	-0.0302591	-0.211527	-0.147998	-0.0237015	-0.0497737	-0.069737	-0.230479	-0.0243654	0.0537609
PP_0160	PP_0160	putative ferrioxamine receptor	PP_0160 putative ferrioxamine receptor	-0.061868	0.0340931	0.0747289	-0.0643222	0.099778	0.065715	0.0574556	-0.0117079	-0.0240722	0.051105
PP_0161	PP_0161	putative transmembrane sensor	PP_0161 putative transmembrane sensor	0.048572	-0.125889	-0.157678	-0.0152979	0.0401475	0.0616399	-0.0347412	-0.0320426	-0.108706	-0.2191
PP_0162	PP_0162	RNA polymerase sigma-70 factor, ECF subfamily	PP_0162 RNA polymerase sigma-70 factor, ECF subfamily	0.0697002	0.307425	-0.212156	-0.218157	-0.189241	0.259022	0.248837	0.00520713	-0.184548	0.185592
PP_0163	PP_0163	putative transcriptional regulator	PP_0163 putative transcriptional regulator	0.0266653	-0.183155	-0.243642	-0.0626669	-0.266164	0.0867502	-0.186039	-0.00337629	0.0966691	-0.161029
PP_0164	PP_0164	conserved protein of unknown function	PP_0164 conserved protein of unknown function	-1.20147	-0.800967	-1.57569	-1.09076	-1.0062	-0.26191	-0.740096	-0.86871	-1.28591	-0.376378
PP_0165	PP_0165	GGDEF domain protein	PP_0165 GGDEF domain protein	0.124076	-0.13083	-0.207625	-0.0785965	-0.0577073	0.345877	0.0479608	0.335311	0.104443	-0.0688027
PP_0166	PP_0166	HlyD family secretion protein	PP_0166 HlyD family secretion protein	0.276548	-0.018791	-0.185064	0.134043	0.0289185	0.330153	0.345309	0.316465	0.290682	0.238769
PP_0167	PP_0167	Toxin secretion ATP-binding protein	PP_0167 Toxin secretion ATP-binding protein	0.0748447	-0.0231367	-0.250236	0.0817226	-0.140996	0.272619	0.198661	0.247716	0.440988	0.130229
PP_0168	PP_0168	putative surface adhesion protein	PP_0168 putative surface adhesion protein	0.142882	0.00115859	-0.101332	0.154863	-0.0566263	0.327589	0.203672	0.200022	0.210155	0.165707
PP_0169	PP_0169	Dioxygenase, TauD/TfdA family	PP_0169 Dioxygenase, TauD/TfdA family	0.0113745	0.307593	0.0469648	0.162775	-0.0768363	0.178716	0.0291309	0.131079	-0.0187993	-0.262228
PP_0170	PP_0170	ABC transporter, periplasmic binding protein	PP_0170 ABC transporter, periplasmic binding protein	-0.0899618	0.00130631	-0.0710394	0.155761	-0.0789791	-0.0733124	-0.0910176	-0.125467	-0.0980805	0.15596
PP_0171	PP_0171	ABC transporter, ATP-binding protein	PP_0171 ABC transporter, ATP-binding protein	0.0141778	-0.347401	-0.0291568	-0.126997	-0.0521036	0.119503	-0.00290534	0.147703	0.295607	0.077454
PP_0172	PP_0172	ABC transporter, permease protein	PP_0172 ABC transporter, permease protein	-0.0292566	0.0876116	-0.1058	-0.00886476	-0.0653631	-0.0666806	-0.0914101	-0.0692282	-0.195657	-0.389517
PP_0173	PP_0173	putative transcriptional factor-related protein	PP_0173 putative transcriptional factor-related protein	-0.0367484	0.0430503	0.614615	-0.269093	0.00223751	-0.0132687	-0.114351	-0.230727	0.0419809	-0.570826
PP_0174	PP_0174	conserved protein of unknown function	PP_0174 conserved protein of unknown function	-0.0851719	-0.0713465	-0.0437261	0.0121878	-0.0606101	0.123078	-0.246152	0.0790336	-0.0154536	0.133586
PP_0176	PP_0176	putative efflux transporter	PP_0176 putative efflux transporter	0.0434473	-0.044324	0.268454	0.0672515	0.0162568	-0.00513363	-0.127387	0.0512123	5.66427e-05	-0.255141
PP_0177	PP_0177	conserved protein of unknown function	PP_0177 conserved protein of unknown function	0.00405346	0.446769	0.230473	0.128288	0.0531889	0.161015	0.0310176	-0.0566845	0.635216	0.163893
PP_0178	PP_0178	putative efflux pump	PP_0178 putative efflux pump	-0.0505708	0.0336172	0.0393047	0.0323902	-0.0761166	-0.162821	-0.109586	-0.1867	-0.0801063	-0.486129
PP_0179	PP_0179	putative efflux transporter	PP_0179 putative efflux transporter	0.0708345	-0.103728	0.110634	0.0459356	-0.0867482	-0.0646918	0.115742	0.11308	-0.122656	0.0885
PP_0180	PP_0180	putative cytochrome c family protein	PP_0180 putative cytochrome c family protein	0.00889082	-0.0430721	0.0328897	-0.0460086	0.0442203	-0.0697214	-0.157487	0.0682111	0.101872	0.0769931
PP_0181	PP_0181	conserved protein of unknown function	PP_0181 conserved protein of unknown function	0.028662	0.336435	-0.440113	0.0658311	0.29211	-0.24954	0.0439767	0.297408	-0.121342	-0.510296
PP_0182	PP_0182	conserved protein of unknown function	PP_0182 conserved protein of unknown function	-0.0170978	-0.309955	0.350019	-0.498988	-0.352737	-0.127036	-0.0889295	-0.491559	-0.267838	0.187685
PP_0183	PP_0183	glutathione S-transferase	PP_0183 glutathione S-transferase	0.0724555	-0.135979	-0.219008	0.0683092	0.107143	-0.0599824	0.0511368	0.0284828	-0.340148	-0.451785
PP_0184	PP_0184	Argininosuccinate lyase	PP_0184 Argininosuccinate lyase	-0.576522	-1.0447	-0.6656	-0.796746	-1.10399	-0.241854	-0.213651	-0.461261	-0.301462	-0.532265
PP_0185	PP_0185	Positive alginate biosynthesis regulatory protein	PP_0185 Positive alginate biosynthesis regulatory protein	-0.254624	0.155595	-0.0277929	-0.165457	-0.0703016	-0.0573289	-0.139449	-0.00440249	-0.226963	0.0969413
PP_0188	PP_0188	putative Uroporphyrin-III C-methyltransferase	PP_0188 putative Uroporphyrin-III C-methyltransferase	-0.0686312	-0.0197136	0.229007	-0.151692	-0.260964	-0.504397	0.10945	0.0767101	-0.16759	-0.119455
PP_0189	PP_0189	putative heme biosynthesis protein	PP_0189 putative heme biosynthesis protein	-0.0645907	0.281811	-0.0669095	-0.0447671	-0.271622	-0.0804988	-0.108003	-0.0191221	0.47504	-0.0390386
PP_0190	PP_0190	putative disulfide bond formation protein B	PP_0190 putative disulfide bond formation protein B	0.511363	0.261985	0.0440589	0.149128	-0.188524	0.221132	0.114506	-0.00386642	0.399426	-0.711333
PP_0191	PP_0191	Transcriptional regulatory protein AlgQ	PP_0191 Transcriptional regulatory protein AlgQ	0.102984	0.662645	-0.0442315	0.487236	0.330352	0.483535	0.493736	0.0560646	-0.663058	-0.268649
PP_0192	PP_0192	putative FKBP-type 25 kDa peptidyl-prolyl cis-trans isomerase	PP_0192 putative FKBP-type 25 kDa peptidyl-prolyl cis-trans isomerase	0.0624128	-0.110453	-0.202889	-0.168888	-0.00343605	0.0531911	-0.206668	0.0369514	0.0931477	0.00838427
PP_0194	PP_0194	Transcriptional regulatory protein AlgP	PP_0194 Transcriptional regulatory protein AlgP	-0.140911	-0.487763	-0.24056	-0.587914	-0.225861	-0.141958	-0.297663	0.30907	-0.117578	-0.0455814
PP_0195	PP_0195	conserved protein of unknown function	PP_0195 conserved protein of unknown function	-0.419006	-0.781797	-0.375578	-0.551834	-0.69501	-0.286008	0.117863	-0.400697	-0.255141	-0.0404832
PP_0196	PP_0196	putative of ABC superfamily informational factor: ATP-binding components	PP_0196 putative of ABC superfamily informational factor: ATP-binding components	0.12597	0.0192742	0.0488155	0.235838	0.0498628	0.500108	0.351673	0.291313	0.393175	0.346541
PP_0197	PP_0197	conserved protein of unknown function	PP_0197 conserved protein of unknown function	0.141191	-0.271636	-0.215294	-0.270508	0.162768	-0.167226	-0.117406	0.664409	-0.20112	0.140653
PP_0198	PP_0198	putative transporter	PP_0198 putative transporter	-0.0437322	-0.245751	-0.0377059	0.0890368	0.0129458	-0.0651445	-0.0439614	0.104615	0.0611762	0.203466
PP_0199	PP_0199	putative membrane protease family, stomatin	PP_0199 putative membrane protease family, stomatin	0.0537004	-0.00630139	-0.0737721	0.04967	0.0999203	0.14157	0.172651	-0.0294339	0.1303	0.081517
PP_0200	PP_0200	putative membrane bound peptidase, nefD	PP_0200 putative membrane bound peptidase, nefD	-0.0979047	0.10123	0.126879	-0.124789	-0.0609572	0.0658503	0.142405	0.0362222	0.0327208	-0.0585169
PP_0201	PP_0201	conserved protein of unknown function	PP_0201 conserved protein of unknown function	0.0265294	-0.245546	-0.0140657	0.119238	-0.338287	0.190122	0.207243	0.0324348	0.0897341	-0.312036
PP_0202	PP_0202	CBS domain-containing protein	PP_0202 CBS domain-containing protein	-0.313264	-0.147037	0.0309739	-0.54842	-0.299907	0.027382	-0.00109351	-0.105081	0.321024	0.217973
PP_0203	PP_0203	putative dipeptidase	PP_0203 putative dipeptidase	0.0393263	0.210192	-0.0944593	0.0892671	0.211032	0.0329649	-0.00956333	-0.0113824	0.41764	0.143824
PP_0204	PP_0204	Transcriptional regulator, GntR family	PP_0204 Transcriptional regulator, GntR family	-0.106983	-0.138631	0.0915211	-0.181349	-0.0322158	-0.0170234	-0.421154	-0.257106	-0.400723	-0.257203
PP_0205	PP_0205	putative Oxidoreductase	PP_0205 putative Oxidoreductase	-0.0270194	0.0230911	-0.164076	-0.0948559	0.22338	0.113264	0.11133	0.174312	0.125882	0.0593682
PP_0206	PP_0206	Ferredoxin, 4Fe-4S	PP_0206 Ferredoxin, 4Fe-4S	0.125709	-0.0761546	-0.509827	0.315823	-0.262535	0.311542	-0.377954	-0.637812	-0.755832	0.645095
PP_0207	PP_0207	putative Nitrate ABC transporter, periplasmic nitrate-binding protein	PP_0207 putative Nitrate ABC transporter, periplasmic nitrate-binding protein	0.0130133	0.126898	0.0109649	-0.0662196	-0.00363086	0.0331457	-0.0637125	0.0906762	0.0127932	0.0711538
PP_0208	PP_0208	putative Nitrate ABC transporter, permease protein	PP_0208 putative Nitrate ABC transporter, permease protein	0.0507	0.20838	-0.267875	0.00252165	-0.207815	-0.126698	-0.186661	-0.0673126	0.177932	-0.352532
PP_0209	PP_0209	ATP-binding taurine transporter subunit	PP_0209 ATP-binding taurine transporter subunit	-0.129208	-0.314596	-0.0982716	-0.132871	-0.716122	0.0457082	-0.241177	0.00397671	-0.138927	-0.188453
PP_0210	PP_0210	putative Phycobiliprotein	PP_0210 putative Phycobiliprotein	0.14577	-0.174111	0.250665	0.276765	0.241082	0.0944124	0.0896358	0.299753	0.346206	-0.303794
PP_0211	PP_0211	conserved protein of unknown function	PP_0211 conserved protein of unknown function	-0.114746	0.109724	-0.222765	0.184837	0.121174	-0.281157	-0.337158	-0.30171	0.00712255	-0.210767
PP_0213	PP_0213	succinate-semialdehyde dehydrogenase (NADP+)	PP_0213 succinate-semialdehyde dehydrogenase (NADP+)	-0.0889744	-1.00561	-0.642464	0.049636	0.218147	-0.336711	0.203106	-0.0433509	-0.428287	0.199396
PP_0214	PP_0214	4-aminobutyrate aminotransferase	PP_0214 4-aminobutyrate aminotransferase	-0.100864	0.142835	-0.218345	0.0446376	-0.295037	-0.212243	-0.0227101	-0.103833	-0.421709	-0.404146
PP_0215	PP_0215	Response regulator	PP_0215 Response regulator	0.115814	-0.206482	0.100722	0.0347329	-0.408919	0.12335	-0.15868	-0.153797	0.137082	0.208913
PP_0216	PP_0216	putative sensory box/GGDEF family protein	PP_0216 putative sensory box/GGDEF family protein	0.0419716	-0.0820759	-0.102751	0.0171942	-0.0557369	0.0103318	0.0741919	-0.000815886	0.166243	0.154385
PP_0217	PP_0217	delta-9 fatty acid desaturase	PP_0217 delta-9 fatty acid desaturase	-0.137425	-0.0388077	-0.0979286	-0.0186737	-0.345195	0.306332	-0.104668	0.196429	0.0777566	0.496418
PP_0218	PP_0218	Sensory box protein	PP_0218 Sensory box protein	0.0433567	-0.103087	-0.0992805	-0.180999	-0.144585	-0.0814611	-0.226815	-0.211937	-0.353809	-0.821826
PP_0219	PP_0219	L,D-methionine D-methionine ABC transporter - permease subunit	PP_0219 L,D-methionine D-methionine ABC transporter - permease subunit	0.0688822	0.0760862	-0.0727606	0.0331797	-0.090562	-0.0198035	0.0886063	-0.0757417	0.0168205	-0.261274
PP_0220	PP_0220	methionine import ATP-binding protein metN2	PP_0220 methionine import ATP-binding protein metN2	0.020929	-0.622728	-0.0845183	-0.266592	-0.313021	-0.344018	0.156115	-0.0580747	-0.0863552	-0.201553
PP_0221	PP_0221	methionine ABC transporter periplasmic-binding lipoprotein (metQ-like protein)	PP_0221 methionine ABC transporter periplasmic-binding lipoprotein (metQ-like protein)	0.0718936	-0.159845	-0.0693942	0.0875601	-0.0413441	-0.00696281	0.0701325	-0.0120461	-0.146791	0.198032
PP_0222	PP_0222	Monooxygenase, DszA family	PP_0222 Monooxygenase, DszA family	-0.079792	-0.0284782	-0.203744	-0.0777905	0.0652675	-0.0421425	0.292325	0.0707802	0.24696	-0.312141
PP_0223	PP_0223	Monooxygenase, DszC family	PP_0223 Monooxygenase, DszC family	0.0788109	-0.0915122	0.274636	0.0989946	0.309744	0.0795675	-0.0916828	0.0678608	-0.106908	-0.300018
PP_0224	PP_0224	Monooxygenase, DszC family	PP_0224 Monooxygenase, DszC family	-0.140367	0.199678	-0.200191	-0.023035	-0.327568	-0.0520472	-0.303696	-0.324853	-0.191994	-0.474251
PP_0225	PP_0225	sulfur compound ABC transporter - ATP-binding subunit	PP_0225 sulfur compound ABC transporter - ATP-binding subunit	0.118103	-0.0830779	0.381493	0.223312	-0.162265	-0.164563	0.00195729	0.0327771	-0.223008	-0.572268
PP_0226	PP_0226	sulfur compound ABC transporter - permease subunit	PP_0226 sulfur compound ABC transporter - permease subunit	-0.100957	-0.0749228	0.0157138	0.0904278	-0.0512003	-0.304861	-0.243491	-0.0887584	0.0436711	-0.0843877
PP_0227	PP_0227	periplasmic cystine-binding protein	PP_0227 periplasmic cystine-binding protein	-0.0753627	-0.142764	-0.00358956	0.0410766	0.143347	-0.0418352	-0.201545	-0.0303177	-0.195924	-0.140757
PP_0228	PP_0228	putative serine acetyltransferase	PP_0228 putative serine acetyltransferase	0.144218	0.0828727	0.362194	-0.0859158	-0.0113153	0.100618	-0.117312	-0.022422	-0.331432	0.0560317
PP_0229	PP_0229	choline/carnitine/betaine transporter	PP_0229 choline/carnitine/betaine transporter	-0.0383188	-0.0408209	0.0813768	0.0578279	0.222734	0.160533	0.177689	0.153334	0.0225046	0.00201003
PP_0231	PP_0231	taurine ABC transporter permease subunit	PP_0231 taurine ABC transporter permease subunit	-0.379784	0.425339	0.115283	-0.0908853	-0.202206	-0.00196525	-0.0509912	-0.301639	0.00697746	-1.12112
PP_0232	PP_0232	ATP-binding taurine transporter subunit	PP_0232 ATP-binding taurine transporter subunit	-0.787834	-0.370694	-0.0596769	-0.499595	-0.181926	0.41551	-0.0505837	0.0709453	-0.528614	-0.848887
PP_0233	PP_0233	taurine ABC transporter periplasmic binding subunit	PP_0233 taurine ABC transporter periplasmic binding subunit	0.158051	-0.234788	0.219357	0.16374	0.188962	-0.17287	-0.0754573	0.0709012	0.166976	-0.184445
PP_0234	PP_0234	outer-membrane porin E	PP_0234 outer-membrane porin E	-0.25572	0.00224889	-0.288458	-0.344559	-0.135219	-0.379829	-0.153817	-0.342421	-0.327258	-0.0537841
PP_0235	PP_0235	Peroxidase	PP_0235 Peroxidase	-0.399706	-0.0624949	0.586316	0.166457	-1.24046	0.002323	-0.295464	0.0211681	-0.325829	-0.462776
PP_0236	PP_0236	NAD(P)H-dependent FMN reductase subunit	PP_0236 NAD(P)H-dependent FMN reductase subunit	-0.0765113	-0.00857309	0.257542	-0.469127	-0.180439	-0.396051	-1.33968	-0.455703	-0.478069	-0.112534
PP_0237	PP_0237	aliphatic sulfonate ABC transporter - periplasmic binding protein / transport of isethionate	PP_0237 aliphatic sulfonate ABC transporter - periplasmic binding protein / transport of isethionate	0.00712726	-0.0422889	0.360875	0.191418	0.14647	-0.0947763	0.0768539	-0.169164	0.0348908	-0.2283
PP_0238	PP_0238	alkanesulfonate monooxygenase	PP_0238 alkanesulfonate monooxygenase	0.214278	0.211066	-0.137781	0.120698	0.0737557	-0.139889	0.151823	0.253088	-0.0276834	0.0400506
PP_0239	PP_0239	aliphatic sulfonate ABC transporter - permease subunit / transport of isethionate	PP_0239 aliphatic sulfonate ABC transporter - permease subunit / transport of isethionate	0.125626	-0.116445	-0.082113	0.316969	-0.171663	0.149034	-0.0418944	-0.224225	0.199242	0.32596
PP_0240	PP_0240	Aliphatic sulfonates import ATP-binding protein SsuB	PP_0240 Aliphatic sulfonates import ATP-binding protein SsuB	0.199554	-0.912661	-0.935007	-0.40885	-0.330808	-0.0401638	-0.528358	-0.310308	-0.182981	-0.183449
PP_0241	PP_0241	Transporter	PP_0241 Transporter	-0.166259	0.970442	0.586692	0.143037	0.151072	0.219243	-0.434007	-0.36268	-0.574556	-0.288171
PP_0242	PP_0242	Transcriptional regulator, TetR family	PP_0242 Transcriptional regulator, TetR family	-0.149947	-0.0882687	0.145558	-0.256782	-0.220612	-0.166745	0.0356505	-0.0713099	0.0891387	-0.0422844
PP_0244	PP_0244	conserved protein of unknown function	PP_0244 conserved protein of unknown function	0.417224	-0.412148	0.294656	0.189557	-0.0927038	0.110612	0.128565	0.464206	-0.0951442	0.489244
PP_0245	PP_0245	putative transcriptional accessory protein	PP_0245 putative transcriptional accessory protein	0.12993	-0.189356	0.0607633	0.120916	0.0715206	-0.0630993	-0.00758367	-0.0100552	0.126075	-0.207922
PP_0246	PP_0246	two-component system DNA-binding response transcriptional dual regulator	PP_0246 two-component system DNA-binding response transcriptional dual regulator	-0.0277751	-0.266649	-0.741904	-0.124232	0.181714	0.00273505	-0.355284	-0.400359	-0.717208	0.594955
PP_0247	PP_0247	Osmolarity sensor protein EnvZ	PP_0247 Osmolarity sensor protein EnvZ	0.248303	0.183184	-0.112339	-0.00685966	0.0432482	-0.139928	-0.282631	-0.0658519	-0.351362	0.170349
PP_0248	PP_0248	Probable alpha-L-glutamate ligase	PP_0248 Probable alpha-L-glutamate ligase	0.00952273	0.178921	0.299637	-0.00169348	0.0990696	0.0750209	0.130476	-0.0191221	0.0789408	-0.223973
PP_0249	PP_0249	conserved protein of unknown function	PP_0249 conserved protein of unknown function	-0.109005	-0.0309219	-0.154957	-0.119464	-0.28287	0.041476	-0.017591	0.123605	0.0270388	-0.466639
PP_0250	PP_0250	heat shock protein Hsp15 involved in ribosome recycling	PP_0250 heat shock protein Hsp15 involved in ribosome recycling	-0.492431	0.336528	-0.124861	0.13677	-0.200994	-0.0684119	0.225466	-0.130688	-0.359429	-0.168855
PP_0251	PP_0251	conserved membrane protein of unknown function	PP_0251 conserved membrane protein of unknown function	0.0886807	0.540421	-0.0111576	-0.102768	0.0698268	-0.207865	-0.309862	0.0444608	-0.428821	0.235342
PP_0254	PP_0254	conserved protein of unknown function	PP_0254 conserved protein of unknown function	-0.0923105	0.202527	0.663399	0.308096	-0.56453	0.0719193	0.295507	0.514278	0.165169	-0.132722
PP_0255	PP_0255	conserved exported protein of unknown function	PP_0255 conserved exported protein of unknown function	-0.0991905	0.306432	-0.437828	0.0435341	-0.0110717	0.381961	0.32292	0.229521	0.422921	0.370904
PP_0256	PP_0256	putative oxidoreductase	PP_0256 putative oxidoreductase	0.159053	0.314197	0.0118641	-0.265935	0.251814	0.1476	0.109724	0.0121636	-0.0255676	0.0186747
PP_0257	PP_0257	protein sulfur transferase	PP_0257 protein sulfur transferase	0.110961	-0.119931	0.232371	0.0997985	-0.205014	0.315889	-0.390297	0.492713	0.387451	-0.241794
PP_0258	PP_0258	regulator of murein cross-linking	PP_0258 regulator of murein cross-linking	0.273831	0.246217	0.0598961	-0.256587	0.140962	-0.449068	-0.210587	-0.0124639	0.72844	-0.372655
PP_0259	PP_0259	purine nucleotidase	PP_0259 purine nucleotidase	0.0808162	0.277655	0.0602819	-0.0707823	0.288155	-0.0976984	0.0248985	0.257462	0.0118875	0.284183
PP_0260	PP_0260	ADP-sugar pyrophosphorylase	PP_0260 ADP-sugar pyrophosphorylase	-0.0115438	0.018473	-0.327523	-0.120231	-0.173528	-0.369043	-0.741958	-0.330341	0.104392	-0.274404
PP_0261	PP_0261	adenosine-3'(2'),5'-bisphosphate nucleotidase	PP_0261 adenosine-3'(2'),5'-bisphosphate nucleotidase	-0.0427059	-0.193935	-0.237032	-0.16846	-0.1017	-0.333497	-0.467798	-0.80241	-0.912293	-1.10466
PP_0262	PP_0262	conserved protein of unknown function	PP_0262 conserved protein of unknown function	0.183065	0.106692	0.143142	0.14102	0.170761	-0.252024	0.208841	0.733215	-0.274021	-1.43268
PP_0263	PP_0263	C4-dicarboxylate transport transcriptional regulatory protein	PP_0263 C4-dicarboxylate transport transcriptional regulatory protein	-0.0492149	-0.0952853	0.399977	0.0520493	0.111129	-0.13932	0.105151	0.0716879	0.0966718	0.0570025
PP_0264	PP_0264	Sensor histidine kinase	PP_0264 Sensor histidine kinase	0.161755	0.205339	-0.199611	0.0470937	-0.0299214	-0.104157	-0.315266	0.0960225	0.168662	-0.100521
PP_0265	PP_0265	dTDP-4-dehydrorhamnose 3,5-epimerase	PP_0265 dTDP-4-dehydrorhamnose 3,5-epimerase	0.0823943	0.180209	0.136864	0.218368	0.245391	-0.26232	-0.117282	-0.111633	-0.247033	0.0850413
PP_0266	PP_0266	Agmatine deiminase	PP_0266 Agmatine deiminase	-0.371411	-0.476687	-0.565849	-0.372326	-0.476864	0.00969294	0.107497	0.195693	0.10403	0.00879509
PP_0267	PP_0267	putative Outer membrane ferric siderophore receptor	PP_0267 putative Outer membrane ferric siderophore receptor	0.0691101	0.0861646	0.200283	0.0366023	0.0227014	-0.0899529	0.0276789	-0.0482491	0.100042	0.0634929
PP_0268	PP_0268	outer-membrane porin D	PP_0268 outer-membrane porin D	-0.0896128	-0.0106113	-0.115396	-0.0590774	-0.0302645	0.0931549	-0.204466	-0.10703	-0.146982	0.0659565
PP_0269	PP_0269	putative Glutamate synthase, large subunit	PP_0269 putative Glutamate synthase, large subunit	0.191203	-0.0727985	0.306319	0.143116	0.332984	0.0899221	-0.156133	-0.383777	0.372492	0.377819
PP_0270	PP_0270	Sensor histidine kinase	PP_0270 Sensor histidine kinase	0.0871745	0.00325399	0.138744	0.0482403	-0.0925959	0.0335482	0.0406542	-0.0864923	0.0549127	0.0498267
PP_0271	PP_0271	DNA-binding response regulator	PP_0271 DNA-binding response regulator	0.057499	-0.122861	0.241727	-0.340159	0.30799	-0.0146271	-0.0665232	-0.0551817	-0.0836687	-0.15479
PP_0272	PP_0272	Outer membrane ferric siderophore receptor	PP_0272 Outer membrane ferric siderophore receptor	0.155033	0.13145	0.251544	0.0313358	0.0273916	0.0647416	0.0728556	0.11105	0.203594	-0.250768
PP_0273	PP_0273	conserved protein of unknown function	PP_0273 conserved protein of unknown function	0.0593562	-0.270218	-0.888212	-0.0148795	0.321785	0.21654	-0.363857	-0.183642	-0.0573447	0.65804
PP_0274	PP_0274	putative transcriptional regulator containing HTH domain	PP_0274 putative transcriptional regulator containing HTH domain	0.459636	0.972351	0.462796	-0.287096	0.657548	-0.62579	0.171261	-0.513206	-0.126505	-0.903751
PP_0275	PP_0275	conserved protein of unknown function	PP_0275 conserved protein of unknown function	-0.056946	0.240604	-0.746367	0.00652247	-0.125118	-0.39083	-0.227658	-0.210608	0.102528	-0.117664
PP_0276	PP_0276	Transcriptional regulator, Cro/CI family	PP_0276 Transcriptional regulator, Cro/CI family	-0.458301	-0.603139	-1.03396	0.382329	0.312829	-0.521488	-0.662567	-0.532925	0.157973	0.716625
PP_0278	PP_0278	conserved protein of unknown function	PP_0278 conserved protein of unknown function	-0.075075	-0.36752	-0.065023	-0.0453344	-0.160513	-0.190622	-0.116103	-0.494322	0.169928	-0.324716
PP_0279	PP_0279	conserved protein of unknown function	PP_0279 conserved protein of unknown function	-0.0257831	-0.0893485	-0.443654	-0.179426	-0.168938	-0.215917	0.0884802	-0.0858237	-0.00939001	0.242581
PP_0280	PP_0280	Amino acid ABC transporter, permease protein	PP_0280 Amino acid ABC transporter, permease protein	-0.0255422	0.329163	0.31265	-0.136694	-0.0809981	-0.406352	-0.154783	0.110505	-0.317585	-0.733829
PP_0281	PP_0281	Amino acid ABC transporter, permease protein	PP_0281 Amino acid ABC transporter, permease protein	-0.0687686	-0.123704	0.0392002	0.0728215	-0.220819	-0.371388	-0.175209	-0.245509	-0.196385	-0.327838
PP_0282	PP_0282	L-arginine ABC transporter - periplasmic binding subunit	PP_0282 L-arginine ABC transporter - periplasmic binding subunit	0.0667142	0.158932	0.334921	0.0222766	-0.0867324	0.210586	0.163317	0.0350284	-0.115194	0.208583
PP_0283	PP_0283	Arginine/ornithine transport ATP-binding protein AotP	PP_0283 Arginine/ornithine transport ATP-binding protein AotP	0.401225	0.17349	0.43101	-0.172428	0.318842	0.328706	0.446659	-0.327347	-0.0242188	-0.036661
PP_0284	PP_0284	gamma-aminobutyrate permease	PP_0284 gamma-aminobutyrate permease	-0.0731664	0.0180939	-0.059716	-0.0248547	-0.0025205	-0.184047	0.111364	-0.0224602	-0.0289297	-0.326796
PP_0286	PP_0286	adenine glycosylase	PP_0286 adenine glycosylase	-0.00705454	0.544642	-0.0741729	0.0565242	0.0524674	0.143153	0.468033	0.0803755	0.441934	-0.672117
PP_0287	PP_0287	conserved exported protein of unknown function	PP_0287 conserved exported protein of unknown function	0.00861431	-0.0580473	-0.0811549	-0.0463157	0.210198	-0.0853334	-0.110286	-0.426534	-0.0262779	-0.168619
PP_0288	PP_0288	putative Oxalate/formate antiporter	PP_0288 putative Oxalate/formate antiporter	0.178776	-0.101151	-0.119145	0.0364309	0.0184597	0.0652606	0.0382759	0.0518335	0.0765223	-0.0980629
PP_0289	PP_0289	Imidazoleglycerol-phosphate dehydratase	PP_0289 Imidazoleglycerol-phosphate dehydratase	-0.560979	-0.182991	-0.160869	-0.209122	-0.366232	-0.393417	-0.273751	-0.417008	-0.195597	0.10531
PP_0290	PP_0290	Imidazole glycerol phosphate synthase subunit HisH	PP_0290 Imidazole glycerol phosphate synthase subunit HisH	-0.503803	0.108905	-0.220527	-0.348526	0.0280436	-0.376713	-0.27031	-0.484722	-0.228171	-0.328024
PP_0291	PP_0291	conserved protein of unknown function	PP_0291 conserved protein of unknown function	-0.171477	0.0815649	-0.607793	-0.35177	0.304969	-0.196573	-0.239326	-0.118338	0.672493	0.445962
PP_0292	PP_0292	phosphoribosylformimino-5-aminoimidazole carboxamide ribonucleotide isomerase	PP_0292 phosphoribosylformimino-5-aminoimidazole carboxamide ribonucleotide isomerase	-0.454068	-0.530701	-0.140052	-0.219261	-1.2509	-0.799449	0.100628	-0.292226	-0.419062	0.092015
PP_0293	PP_0293	Imidazole glycerol phosphate synthase subunit HisF	PP_0293 Imidazole glycerol phosphate synthase subunit HisF	-0.588145	0.389666	-0.374189	-1.28895	-1.25772	-1.36285	-0.581275	-0.722233	-1.61771	-2.42415
PP_0294	PP_0294	choline / betaine / carnitine ABC transporter - ATP binding subunit	PP_0294 choline / betaine / carnitine ABC transporter - ATP binding subunit	0.00208684	0.0281351	0.0126566	-0.52633	0.17386	-0.0128968	-0.0737659	-0.142017	-0.304806	0.0179513
PP_0295	PP_0295	choline / betaine / carnitine ABC transporter - membrane subunit	PP_0295 choline / betaine / carnitine ABC transporter - membrane subunit	0.183629	-0.315959	0.224784	-0.0355402	-0.180387	0.206136	-0.183119	-0.0281394	0.577101	-0.233502
PP_0296	PP_0296	choline / betaine / carnitine ABC transporter - substrate binding protein	PP_0296 choline / betaine / carnitine ABC transporter - substrate binding protein	-0.066382	0.00875951	-0.168771	-0.256553	-0.0414361	0.0887205	-0.12922	0.0566354	0.136219	0.0173134
PP_0297	PP_0297	L-serine dehydratase	PP_0297 L-serine dehydratase	0.0324681	0.069689	0.119993	0.050258	-0.114915	0.0141063	0.00154405	-0.0480049	0.0694359	0.0111903
PP_0298	PP_0298	AraC-family transcriptional regulator	PP_0298 AraC-family transcriptional regulator	-0.283211	0.227492	-0.191596	-0.0510762	0.0113598	-0.237553	-0.125965	-0.0469611	0.205472	0.101557
PP_0299	PP_0299	conserved protein of unknown function	PP_0299 conserved protein of unknown function	-0.0260804	-0.0387814	0.0770959	0.131813	0.0550565	0.273104	0.107598	0.0189109	-0.266357	-0.0546354
PP_0300	PP_0300	putative metallopeptidase	PP_0300 putative metallopeptidase	-0.0281165	-0.0122002	0.111522	0.00602824	0.0578503	0.178086	0.0127767	-0.00350564	0.0748909	0.115303
PP_0301	PP_0301	betainyl-CoA thiolase	PP_0301 betainyl-CoA thiolase	0.0445926	-0.241916	0.193953	0.13234	-0.013953	0.0536859	0.0995468	0.160808	0.00355398	-0.647786
PP_0302	PP_0302	L-carnitine dehydrogenase	PP_0302 L-carnitine dehydrogenase	0.136619	0.257789	0.306595	0.0630057	0.285268	0.300124	0.186814	0.282699	0.0836042	0.151467
PP_0303	PP_0303	dehydrocarnitine cleavage enzyme	PP_0303 dehydrocarnitine cleavage enzyme	-0.284577	-0.0483986	0.117217	0.0263342	-0.262654	-0.106694	-0.724305	-0.445951	-0.0328379	-0.617133
PP_0304	PP_0304	Carnitine uptake ABC transporter, periplasmic component	PP_0304 Carnitine uptake ABC transporter, periplasmic component	-0.208266	-0.0122737	-0.201408	-0.142477	0.27039	-0.117926	0.393348	-0.1475	-0.158716	-0.438459
PP_0305	PP_0305	HTH-type transcriptional regulator CdhR	PP_0305 HTH-type transcriptional regulator CdhR	0.220302	0.544893	-0.117854	-0.172795	0.149194	0.191952	0.415801	0.286821	0.182837	-0.643024
PP_0306	PP_0306	conserved protein of unknown function	PP_0306 conserved protein of unknown function	-0.118774	0.248077	0.356303	0.0899639	0.382662	0.289924	-0.363562	-0.382651	-1.13222	-0.503481
PP_0307	PP_0307	conserved exported protein of unknown function	PP_0307 conserved exported protein of unknown function	-0.14533	0.488879	-0.849167	0.328237	-0.185263	0.0725931	-0.171968	0.0579622	-0.195761	0.31649
PP_0308	PP_0308	putative dipeptidase	PP_0308 putative dipeptidase	0.01633	0.105311	-0.0771931	0.0647075	0.202007	0.107942	0.1981	0.142062	0.280066	0.288892
PP_0309	PP_0309	conserved protein of unknown function	PP_0309 conserved protein of unknown function	0.0289105	-0.0502446	0.162274	-0.01272	0.00721962	-0.0455032	-0.163061	0.0369859	-0.0242188	0.22198
PP_0310	PP_0310	putative dimethylglycine dehydrogenase subunit	PP_0310 putative dimethylglycine dehydrogenase subunit	0.0079821	0.0844211	0.300191	-0.0322069	-0.0210447	0.335111	0.144939	0.0352321	0.154354	-0.0956569
PP_0311	PP_0311	putative dimethylglycine dehydrogenase subunit	PP_0311 putative dimethylglycine dehydrogenase subunit	0.108047	0.212239	-0.0798786	0.178588	0.523047	0.254637	-0.0920466	0.157163	-0.0855725	0.224278
PP_0312	PP_0312	electron transfer flavoprotein, alpha subunit	PP_0312 electron transfer flavoprotein, alpha subunit	-0.148159	-0.156855	-0.158892	-0.415721	-0.316757	-0.237695	-0.390998	0.0686084	0.0933179	0.0370723
PP_0313	PP_0313	putative electron transfer flavoprotein beta subunit	PP_0313 putative electron transfer flavoprotein beta subunit	-0.0742172	0.241889	-0.243821	-0.0390398	-0.2411	-0.0737088	-0.213411	-0.0229342	-0.554135	-0.665095
PP_0314	PP_0314	conserved protein of unknown function	PP_0314 conserved protein of unknown function	0.146846	0.14259	0.225946	0.166304	-0.0201666	0.0346126	0.120149	-0.090137	0.0509055	0.236954
PP_0315	PP_0315	putative glycine-betaine dioxygenase subunit	PP_0315 putative glycine-betaine dioxygenase subunit	0.0821796	0.112815	0.0776886	0.200615	0.0342673	0.173321	0.190452	0.221225	-0.123248	0.101266
PP_0316	PP_0316	putative glycine-betaine dioxygenase subunit	PP_0316 putative glycine-betaine dioxygenase subunit	0.0204159	0.194512	0.439032	0.0722332	0.0171759	0.246874	0.0431311	0.0874104	-0.122216	-0.178705
PP_0317	PP_0317	Methyl-accepting chemotaxis transducer	PP_0317 Methyl-accepting chemotaxis transducer	0.174174	0.0592563	0.0934443	-0.0524231	0.125507	0.219957	0.0707732	0.0265394	-0.159888	0.432057
PP_0319	PP_0319	conserved protein of unknown function	PP_0319 conserved protein of unknown function	-0.751076	-1.36766	0.0836266	-0.1402	-0.892135	0.0464775	-0.711008	-0.459868	0.186392	-0.0113681
PP_0320	PP_0320	Methyl-accepting chemotaxis transducer	PP_0320 Methyl-accepting chemotaxis transducer	-0.0210853	-0.0377081	-0.108126	0.181893	-0.139785	0.112043	0.203942	-0.124406	-0.0221598	0.0626963
PP_0321	PP_0321	low specificity L-threonine aldolase	PP_0321 low specificity L-threonine aldolase	0.0999828	-0.140369	0.0244528	-0.0980548	-0.0356779	-0.0571048	0.242609	-0.0472815	0.181271	0.225403
PP_0322	PP_0322	serine hydroxymethyltransferase	PP_0322 serine hydroxymethyltransferase	-0.0551567	0.0422883	0.11637	0.142899	-0.051659	-0.0671608	0.0568691	-0.169706	-0.24615	0.207328
PP_0323	PP_0323	sarcosine oxidase subunit beta	PP_0323 sarcosine oxidase subunit beta	0.0189886	-0.0907443	-0.058497	0.0211951	-0.43021	-0.0439778	0.110555	0.151602	-0.0129648	0.00991017
PP_0324	PP_0324	sarcosine oxidase subunit delta	PP_0324 sarcosine oxidase subunit delta	-0.0358418	0.325564	0.263298	0.0167754	-0.0772465	0.325821	0.12201	0.251537	0.434835	0.127631
PP_0325	PP_0325	sarcosine oxidase subunit alpha	PP_0325 sarcosine oxidase subunit alpha	-0.0613446	0.127812	0.109438	0.0345676	0.0615787	0.0105278	0.0788002	0.0328852	0.0947752	-0.00796183
PP_0326	PP_0326	sarcosine oxidase subunit gamma	PP_0326 sarcosine oxidase subunit gamma	0.225975	0.00935826	-0.133595	0.304497	-0.174223	-0.214056	0.266312	-0.0608069	-0.0334705	0.151029
PP_0327	PP_0327	formyltetrahydrofolate deformylase	PP_0327 formyltetrahydrofolate deformylase	-0.0748743	-0.0943837	-0.105053	0.149561	0.127146	0.232203	0.287954	0.185921	0.0995968	0.400799
PP_0328	PP_0328	formaldehyde dehydrogenase	PP_0328 formaldehyde dehydrogenase	0.00191844	-0.00865079	-0.223776	-0.0676474	-0.142606	-0.0777467	0.131111	0.178885	-0.0730585	0.385731
PP_0329	PP_0329	conserved protein of unknown function	PP_0329 conserved protein of unknown function	0.214492	0.332408	0.267978	-0.0170678	-0.135249	0.340145	0.374045	0.136189	0.196842	-0.670933
PP_0330	PP_0330	hypothetical protein	PP_0330 hypothetical protein	0.179916	0.0645004	0.0598857	-0.0101988	0.208613	-0.192052	0.290993	0.137894	0.199808	-0.326703
PP_0331	PP_0331	conserved protein of unknown function	PP_0331 conserved protein of unknown function	0.12219	0.195798	0.168213	-0.0272469	-0.21433	0.120242	-0.0193056	0.109635	-0.0705902	-0.0610614
PP_0332	PP_0332	putative Acyltransferase	PP_0332 putative Acyltransferase	0.176016	-0.185567	0.0373569	0.350247	-0.465442	0.651617	0.589304	0.484157	0.927386	0.261159
PP_0333	PP_0333	conserved exported protein of unknown function	PP_0333 conserved exported protein of unknown function	-0.16093	0.153635	-0.31568	-0.0154756	0.0916413	-0.246666	0.065589	-0.0793712	-0.0589929	-0.0927547
PP_0335	PP_0335	Glutathione S-transferase family protein	PP_0335 Glutathione S-transferase family protein	-0.194379	0.244281	-0.264278	-0.0785089	-0.192448	0.328965	0.237714	0.139542	0.0150065	0.340194
PP_0336	PP_0336	Peptide methionine sulfoxide reductase MsrA	PP_0336 Peptide methionine sulfoxide reductase MsrA	-0.213728	0.244542	-0.269707	0.127693	-0.097257	-0.187106	-0.0545535	0.0209504	0.0362684	-0.0425372
PP_0337	PP_0337	Sensory box protein	PP_0337 Sensory box protein	-0.154283	0.122414	0.104472	-0.0633659	-0.228035	-0.0559519	0.0555941	0.0115156	-0.285616	0.321911
PP_0339	PP_0339	Pyruvate dehydrogenase E1 component	PP_0339 Pyruvate dehydrogenase E1 component	-0.784698	-0.201813	-0.619437	-1.41461	-1.38562	-0.417214	-0.48888	-1.34315	-0.958318	-1.52841
PP_0340	PP_0340	Glutamate-ammonia-ligase adenylyltransferase	PP_0340 Glutamate-ammonia-ligase adenylyltransferase	0.112617	-0.00970417	0.197372	0.256263	-0.0762132	-0.232675	-0.147076	-0.301335	-0.0573131	-0.0675935
PP_0345	PP_0345	putative Heptose kinase WapP	PP_0345 putative Heptose kinase WapP	0.248328	-0.332737	0.386864	-0.134031	-0.0143346	0.00175071	0.323662	0.0382651	0.202028	0.267919
PP_0346	PP_0346	putative Heptose kinase WapQ	PP_0346 putative Heptose kinase WapQ	-0.207533	1.21868	1.04975	0.399562	0.681357	1.12848	1.31858	1.59093	1.6621	-0.0703914
PP_0348	PP_0348	conserved protein of unknown function	PP_0348 conserved protein of unknown function	0.0289265	0.0637911	-0.0732135	-0.0841244	0.0657845	-0.0227051	-0.0805959	-0.008619	-0.0747804	0.0423447
PP_0349	PP_0349	putative Membrane protein	PP_0349 putative Membrane protein	0.272013	0.372586	0.283486	0.245997	0.367237	0.345737	0.319269	-0.0551655	-0.0398284	0.252975
PP_0350	PP_0350	Outer membrane ferrichrome-iron receptor	PP_0350 Outer membrane ferrichrome-iron receptor	0.0320229	-0.173915	-0.15778	-0.152513	-0.0879047	-0.04455	-0.0929126	-0.0966989	0.0128455	0.0241614
PP_0351	PP_0351	putative Transmembrane sensor protein	PP_0351 putative Transmembrane sensor protein	-0.0799293	-0.0119361	-0.198605	-0.311536	0.223758	-0.0918451	0.0315311	-0.0952388	0.180805	-0.58539
PP_0352	PP_0352	RNA polymerase sigma-70 factor, ECF subfamily	PP_0352 RNA polymerase sigma-70 factor, ECF subfamily	-0.105195	0.0743815	-0.581603	0.0504036	0.321027	0.189082	-0.255853	0.520808	-0.0708084	-0.403183
PP_0353	PP_0353	Exonuclease	PP_0353 Exonuclease	-0.0825622	0.110607	-0.336033	0.112388	-0.183987	-0.205814	0.0490337	0.290121	-0.116946	0.36532
PP_0354	PP_0354	CBS domain protein	PP_0354 CBS domain protein	-0.0582025	-0.0743982	0.0402226	0.0329445	0.123751	0.0595633	-0.100558	-0.072047	-0.0243014	-0.102235
PP_0355	PP_0355	Response regulator	PP_0355 Response regulator	0.252435	0.307431	0.3941	0.577062	0.334826	0.537857	0.175624	0.282758	0.0977505	-0.0380721
PP_0356	PP_0356	malate synthase G	PP_0356 malate synthase G	0.114189	0.38535	0.172689	0.0301964	-0.0721122	0.190384	0.264092	0.311806	0.360902	0.272307
PP_0357	PP_0357	ACT domain protein	PP_0357 ACT domain protein	-0.0300693	-0.290041	0.194724	-0.0356274	-0.1185	-0.0480999	-0.326448	0.0592391	-0.0942766	0.00610133
PP_0358	PP_0358	conserved membrane protein of unknown function	PP_0358 conserved membrane protein of unknown function	-0.119643	0.274317	-0.218007	-0.00860076	-0.0113979	-0.0234864	0.0637442	0.176466	0.169194	0.25532
PP_0359	PP_0359	serine/threonine protein kinase	PP_0359 serine/threonine protein kinase	-0.137141	-0.0478308	0.100198	-0.0215697	0.281585	0.076612	-0.00913224	-0.241662	0.121835	0.0949308
PP_0360	PP_0360	Molybdate transport regulator	PP_0360 Molybdate transport regulator	0.0294286	0.176871	0.173366	-0.222134	-0.0884222	-0.156256	-0.0305832	-0.371258	0.0948408	-0.930535
PP_0361	PP_0361	putative Competence protein ComF	PP_0361 putative Competence protein ComF	-0.155061	-0.158923	-0.576516	-0.0812255	0.269804	-0.0331975	0.105673	-0.188022	-0.503105	-0.259952
PP_0362	PP_0362	Biotin synthase	PP_0362 Biotin synthase	-0.0117676	-0.0563626	0.0606161	0.00304399	0.00335134	0.0981047	0.11564	-0.0187852	-0.205191	-0.0425372
PP_0363	PP_0363	8-amino-7-oxononanoate synthase	PP_0363 8-amino-7-oxononanoate synthase	-0.0230964	-0.204094	-0.11592	-0.171127	-0.065278	0.0151862	0.0944042	-0.144812	-0.055073	-0.0467148
PP_0364	PP_0364	pimeloyl-[acp] methyl ester esterase	PP_0364 pimeloyl-[acp] methyl ester esterase	0.205165	-0.339477	-0.0123277	-0.230686	-0.321179	-0.0587224	-0.108683	0.018872	0.00759685	-0.585518
PP_0365	PP_0365	Malonyl-[acyl-carrier protein] O-methyltransferase	PP_0365 Malonyl-[acyl-carrier protein] O-methyltransferase	0.242344	0.249925	-0.12361	-0.0164238	0.030566	0.0775847	-0.0977787	-0.226562	-0.0584757	0.0900999
PP_0366	PP_0366	dethiobiotin synthetase	PP_0366 dethiobiotin synthetase	-0.443199	-0.0993309	-0.0515881	-0.227386	-0.0993156	-0.232285	-0.115569	-0.176368	-0.209269	-0.224206
PP_0367	PP_0367	conserved protein of unknown function	PP_0367 conserved protein of unknown function	0.0239614	-0.0771958	-0.697485	-0.0898978	-0.00152704	-0.13796	0.0202488	-0.0192406	-0.459591	0.0261121
PP_0368	PP_0368	putative Acyl-CoA dehydrogenase	PP_0368 putative Acyl-CoA dehydrogenase	0.283366	0.436996	0.539366	0.144542	0.434767	-0.150103	-0.119189	-0.231292	-0.482707	0.0354339
PP_0369	PP_0369	putative diguanylate cyclase	PP_0369 putative diguanylate cyclase	-0.088219	-0.151996	-0.0205984	-0.0472905	-0.0175695	-0.0074724	-0.223028	-0.104333	0.0217032	-0.234022
PP_0370	PP_0370	Acyl-CoA dehydrogenase family protein	PP_0370 Acyl-CoA dehydrogenase family protein	0.120087	-0.035937	-0.181755	-0.0014767	-0.0387409	0.0429874	-0.00377012	-0.0122388	0.00895059	-0.161437
PP_0371	PP_0371	Transcriptional regulator, LysR family	PP_0371 Transcriptional regulator, LysR family	-0.116831	-0.292656	-0.160164	-0.144423	-0.0599587	0.158845	0.217333	0.0546876	0.0998424	-0.180245
PP_0372	PP_0372	Acetylornithine aminotransferase 2	PP_0372 Acetylornithine aminotransferase 2	-0.00854926	-0.211313	-0.0867521	0.2669	-0.00911428	0.0381185	0.0462524	-0.0391205	-0.0397709	0.166523
PP_0373	PP_0373	conserved membrane protein of unknown function	PP_0373 conserved membrane protein of unknown function	-0.0710662	0.0231663	-0.0668624	0.0856745	-0.161692	0.137527	-0.0984399	0.0483156	-0.045853	-0.172
PP_0375	PP_0375	Prolyl oligopeptidase family protein	PP_0375 Prolyl oligopeptidase family protein	-0.0189127	-0.170714	0.116669	-0.0194969	0.136808	-0.104361	-0.0992518	-0.0758517	-0.165703	-0.167806
PP_0376	PP_0376	Coenzyme PQQ synthesis protein E	PP_0376 Coenzyme PQQ synthesis protein E	-0.203044	0.0280426	0.19455	-0.160928	0.0343228	0.193057	0.0680632	0.0155101	0.152972	0.235236
PP_0377	PP_0377	coenzyme PQQ synthesis protein D	PP_0377 coenzyme PQQ synthesis protein D	0.0655511	0.297318	-0.307032	-0.472926	-0.193607	0.668692	0.251259	-0.296846	-0.0353627	0.805118
PP_0378	PP_0378	Pyrroloquinoline-quinone synthase	PP_0378 Pyrroloquinoline-quinone synthase	0.216456	0.102359	-0.110341	-0.0940767	-0.135618	0.130546	-0.108611	-0.0191221	0.244762	0.335532
PP_0379	PP_0379	Coenzyme PQQ synthesis protein B	PP_0379 Coenzyme PQQ synthesis protein B	0.079692	0.116773	-0.271417	0.0558935	0.072102	-0.0377489	-0.118215	-0.0695674	0.219356	0.0869639
PP_0380	PP_0380	Coenzyme PQQ synthesis protein A	PP_0380 Coenzyme PQQ synthesis protein A	-0.30615	-0.428989	-0.032172	-0.242086	0.123666	-0.215748	0.229207	0.0116618	-0.536272	0.064898
PP_0381	PP_0381	Coenzyme PQQ synthesis protein F	PP_0381 Coenzyme PQQ synthesis protein F	0.00264088	-0.0605389	-0.216999	-0.00245205	0.0703031	0.253972	-0.176143	0.0683878	0.0731995	-0.365565
PP_0382	PP_0382	5-aminopentanamidase	PP_0382 5-aminopentanamidase	0.0722878	0.226646	0.201939	0.0655743	-0.14746	0.255057	-0.122517	-0.108504	-0.355103	0.340676
PP_0383	PP_0383	Lysine 2-monooxygenase	PP_0383 Lysine 2-monooxygenase	0.0728247	0.322194	0.220567	0.10426	-0.0022192	0.149508	-0.0100946	0.238599	0.231006	0.162841
PP_0384	PP_0384	Transcriptional regulator, AsnC family	PP_0384 Transcriptional regulator, AsnC family	0.000951958	0.165248	0.205041	0.197079	0.0713873	-0.0592243	0.14023	0.138498	0.351579	-0.0631475
PP_0385	PP_0385	putative serine acetyltransferase	PP_0385 putative serine acetyltransferase	-0.263566	0.094424	-0.309964	-0.255615	0.0252458	-0.159614	0.0394699	-0.302983	-0.0598673	0.469811
PP_0386	PP_0386	Sensory box protein	PP_0386 Sensory box protein	-0.0965698	-0.161822	-0.190566	-0.00839708	-0.00805183	-0.0613038	-0.258339	-0.0349505	-0.164047	-0.172609
PP_0391	PP_0391	Glycerol-3-phosphate acyltransferase	PP_0391 Glycerol-3-phosphate acyltransferase	-0.0346889	-0.262261	-0.227376	-0.137299	-0.0708432	-0.266396	-0.111132	-0.423348	-0.0446263	-0.0366861
PP_0393	PP_0393	putative 2-amino-4-hydroxy-6-hydroxymethyldihydropteridine pyrophosphokinase	PP_0393 putative 2-amino-4-hydroxy-6-hydroxymethyldihydropteridine pyrophosphokinase	-2.27177	-1.49626	-0.884337	-1.99466	-4.04614	-2.08704	-1.81001	-1.16227	-0.440466	-2.15668
PP_0395	PP_0395	putative type IV piliation protein	PP_0395 putative type IV piliation protein	-0.0628301	-0.115261	-0.146225	0.00965495	-0.167008	-0.127816	0.0585122	-0.0593235	-0.136374	0.106868
PP_0396	PP_0396	conserved protein of unknown function	PP_0396 conserved protein of unknown function	-0.104218	-0.178867	0.0920724	-0.0180174	-0.0585197	-0.143562	0.0693114	0.075488	0.0335996	0.182194
PP_0397	PP_0397	protein kinase	PP_0397 protein kinase	-0.116602	0.0259501	-0.264419	-0.229865	-0.135562	-0.0572637	0.0408478	-0.166895	-0.252026	0.012876
PP_0398	PP_0398	Thiosulfate sulfurtransferase GlpE	PP_0398 Thiosulfate sulfurtransferase GlpE	0.269684	-0.552136	-0.46786	-0.0128387	0.00238356	0.205969	0.460978	-0.122307	0.306249	0.0568929
PP_0400	PP_0400	CO2+/MG2+ efflux protein	PP_0400 CO2+/MG2+ efflux protein	-0.155226	-0.436795	-0.000949832	0.0692911	-0.368723	-0.201243	-0.0241177	-0.275689	-0.514531	-0.136537
PP_0401	PP_0401	Ribosomal RNA small subunit methyltransferase A	PP_0401 Ribosomal RNA small subunit methyltransferase A	-0.563345	-1.5602	-1.21832	0.0870084	-1.57325	-0.778931	-0.398128	-1.12152	0.45262	0.129603
PP_0405	PP_0405	conserved protein of unknown function	PP_0405 conserved protein of unknown function	-0.0989539	0.225469	0.407773	0.0573208	0.274337	-1.13055	-0.717718	-0.894814	-0.363177	-0.80617
PP_0406	PP_0406	Nucleotidyltransferase family protein	PP_0406 Nucleotidyltransferase family protein	0.107327	0.515186	1.24312	0.310422	0.321935	-1.25618	-1.35598	-1.66567	-0.420108	-0.476346
PP_0407	PP_0407	DnaJ-like protein DjlA	PP_0407 DnaJ-like protein DjlA	-0.441255	-0.0684121	0.272701	-0.135129	-0.247626	-0.335139	0.175157	0.0891086	-0.733417	-0.0932982
PP_0408	PP_0408	conserved exported protein of unknown function	PP_0408 conserved exported protein of unknown function	-0.125076	0.078874	0.259151	-0.20374	-0.263595	-0.00633816	0.0971491	-0.00469911	-0.239508	-0.169106
PP_0409	PP_0409	Sensory box histidine kinase	PP_0409 Sensory box histidine kinase	-0.0720041	-0.172804	-0.01613	-0.172793	-0.131582	0.00567608	-0.224653	-0.067757	-0.0749105	-0.17359
PP_0410	PP_0410	DNA-binding response regulator UhpA	PP_0410 DNA-binding response regulator UhpA	0.195854	-0.329246	0.296421	0.0600668	-0.206582	0.0259935	-0.251831	-0.350796	-0.226145	0.0139412
PP_0411	PP_0411	Polyamine ABC transporter, ATP-binding protein	PP_0411 Polyamine ABC transporter, ATP-binding protein	0.0412711	-0.195714	0.169513	0.149691	0.228364	0.0573989	0.134209	0.0502309	0.192213	-0.173694
PP_0412	PP_0412	Polyamine ABC transporter, periplasmic polyamine-binding protein	PP_0412 Polyamine ABC transporter, periplasmic polyamine-binding protein	-0.111704	-0.177604	0.0330218	-0.104875	0.104327	0.00428529	0.0576905	0.048949	-0.0940767	0.111249
PP_0413	PP_0413	Polyamine ABC transporter, permease protein	PP_0413 Polyamine ABC transporter, permease protein	0.00246537	0.111252	-0.0289573	0.0190858	0.20034	-0.0504007	-0.0363507	-0.00105667	0.0735591	0.176179
PP_0414	PP_0414	Polyamine ABC transporter, permease protein	PP_0414 Polyamine ABC transporter, permease protein	0.0368249	-0.0119854	0.0659753	0.27949	0.215056	0.00204495	0.0669505	0.39335	0.450479	0.590227
PP_0416	PP_0416	Phosphoglycolate phosphatase	PP_0416 Phosphoglycolate phosphatase	0.0259531	-0.00398898	-0.429559	0.0130949	-0.00276433	-0.136641	-0.193118	-0.371836	-0.0480324	-0.891499
PP_0417	PP_0417	Anthranilate synthase component 1	PP_0417 Anthranilate synthase component 1	0.0388489	0.0165554	0.0463883	-0.0355341	0.0714931	-0.000394634	-0.113604	-0.0662796	0.00203866	-0.250546
PP_0418	PP_0418	Esterase EstP	PP_0418 Esterase EstP	0.110147	-0.0181529	0.199543	0.0481494	0.185818	0.0466822	0.10584	-0.0908028	0.245507	-0.0251105
PP_0420	PP_0420	aminodeoxychorismate synthase / para-aminobenzoate synthase multi-enzyme complex	PP_0420 aminodeoxychorismate synthase / para-aminobenzoate synthase multi-enzyme complex	0.00363536	-0.258374	0.0514603	-0.16523	-0.162099	0.00119961	0.171572	-0.077031	-0.177715	0.160395
PP_0421	PP_0421	Anthranilate phosphoribosyltransferase	PP_0421 Anthranilate phosphoribosyltransferase	-0.180846	-0.18329	-0.136474	-0.0542249	-0.110857	0.212903	-0.459295	-0.25046	-0.297646	-0.100799
PP_0422	PP_0422	Indole-3-glycerol phosphate synthase	PP_0422 Indole-3-glycerol phosphate synthase	0.01846	0.256023	-0.548062	0.0965611	-0.625911	0.0489165	0.612536	-0.302902	-0.0959488	0.0669289
PP_0424	PP_0424	DNA-binding transcriptional dual regulator	PP_0424 DNA-binding transcriptional dual regulator	0.115993	0.0520904	0.323577	-0.255988	0.330185	-0.152411	-0.188447	0.0663387	0.348435	-0.604752
PP_0425	PP_0425	conserved protein of unknown function	PP_0425 conserved protein of unknown function	-0.210669	-0.486023	0.0669398	0.487347	0.634528	0.378713	-0.261424	0.598271	-0.417228	1.01296
PP_0426	PP_0426	conserved membrane protein of unknown function	PP_0426 conserved membrane protein of unknown function	-0.0229151	-0.105213	0.250374	-0.118873	0.0248141	0.14067	0.0321593	-0.162761	0.158424	0.279459
PP_0428	PP_0428	aminoacyl-adenylate hydrolase/purine nucleoside phosphoramidase	PP_0428 aminoacyl-adenylate hydrolase/purine nucleoside phosphoramidase	0.0612706	0.333171	-0.285508	0.336695	-0.165384	0.0188018	0.0409226	-0.0863419	-0.102288	-0.00532037
PP_0429	PP_0429	Oxidoreductase, short chain dehydrogenase/reductase family	PP_0429 Oxidoreductase, short chain dehydrogenase/reductase family	0.284796	0.20388	0.324426	0.107915	0.363553	0.302685	0.160491	0.0417547	-0.184727	-0.196055
PP_0430	PP_0430	conserved protein of unknown function	PP_0430 conserved protein of unknown function	-0.0952449	-0.430843	-0.0926657	-0.187164	0.297181	0.12252	-0.246861	-0.0806951	-0.0219914	0.127425
PP_0432	PP_0432	N-acetyl-gamma-glutamyl-phosphate reductase 1	PP_0432 N-acetyl-gamma-glutamyl-phosphate reductase 1	-0.0732401	-0.0688839	0.277385	-0.366428	-0.222263	-0.0698472	0.266299	0.0665726	-0.210639	-0.253158
PP_0434	PP_0434	Anhydro-N-acetylmuramic acid kinase	PP_0434 Anhydro-N-acetylmuramic acid kinase	-0.0770736	-0.140796	-0.669032	0.208753	0.705577	-0.778974	-0.655559	-0.469756	-0.424509	-0.798718
PP_0435	PP_0435	Peptidase, M23/M37 family	PP_0435 Peptidase, M23/M37 family	-0.70533	-0.29633	0.531304	0.139354	0.508893	-1.21347	-0.69455	-0.885832	-1.4093	-0.623656
PP_0439	PP_0439	conserved protein of unknown function	PP_0439 conserved protein of unknown function	0.0480943	-0.267183	-0.0380074	-0.0433785	0.0688256	-0.0950861	0.138442	0.273047	0.106459	-0.280624
PP_0440	PP_0440	Elongation factor Tu-A	PP_0440 Elongation factor Tu-A	-0.323394	-0.709898	0.360105	-0.162198	0.0799712	0.23368	-0.0321351	0.0111042	0.262616	-0.663838
PP_0481	PP_0481	Catalase	PP_0481 Catalase	-0.0242406	0.019047	0.113014	0.0224216	-0.0942453	-0.139549	-0.0364823	-0.00262405	0.491902	0.035102
PP_0482	PP_0482	bacterioferritin	PP_0482 bacterioferritin	-0.0191353	0.209376	0.132941	-0.106456	-0.10632	-0.319489	-0.15274	0.161142	-0.0216894	-0.147633
PP_0484	PP_0484	transporter of an unknown substrate	PP_0484 transporter of an unknown substrate	-0.136054	-0.334572	0.124342	-0.499308	-0.0255429	0.0837877	-0.147176	0.178714	0.735536	-0.522449
PP_0486	PP_0486	Transcriptional regulator, GntR family	PP_0486 Transcriptional regulator, GntR family	-0.0723023	0.2382	0.191753	-0.108545	0.141556	0.0350545	-0.169242	-0.100244	0.0896496	0.260437
PP_0487	PP_0487	conserved membrane protein of unknown function	PP_0487 conserved membrane protein of unknown function	-0.209038	-0.124366	-0.324615	-0.0171051	-0.227246	-0.0677972	0.173655	0.122011	0.590392	0.317092
PP_0488	PP_0488	putative NADP-dependent dehydrogenase HI_1430	PP_0488 putative NADP-dependent dehydrogenase HI_1430	0.0494423	-0.305249	0.158099	0.145502	-0.0561936	0.177531	-0.135709	-0.107484	-0.249065	-0.278696
PP_0489	PP_0489	formate dehydrogenase-O major subunit	PP_0489 formate dehydrogenase-O major subunit	-0.0481212	0.074523	0.00168651	-0.0940507	-0.0113682	-0.00428617	-0.0218785	0.0239025	-0.0180641	-0.0551291
PP_0490	PP_0490	formate dehydrogenase-O, beta subunit	PP_0490 formate dehydrogenase-O, beta subunit	-0.151368	0.158735	-0.275413	-0.00998246	0.0523121	-0.220607	-0.315373	0.0225938	0.100668	-0.300876
PP_0491	PP_0491	formate dehydrogenase-O, gamma subunit	PP_0491 formate dehydrogenase-O, gamma subunit	0.16376	-0.0421796	0.324005	-0.117565	-0.0459537	0.0264245	-0.181566	-0.133213	0.0805875	-0.0676323
PP_0492	PP_0492	formate dehydrogenase formation protein	PP_0492 formate dehydrogenase formation protein	-0.0150199	-0.0854334	-0.263384	0.0851181	0.017276	0.302873	-0.0721496	0.194811	-0.288323	-0.696467
PP_0493	PP_0493	selenocysteine synthase	PP_0493 selenocysteine synthase	0.215555	0.0299287	-0.119186	-0.0291821	0.0828223	-0.010596	-0.122583	0.160637	-0.0193151	0.550247
PP_0494	PP_0494	selenocysteyl-tRNA-specific translation elongation factor	PP_0494 selenocysteyl-tRNA-specific translation elongation factor	-0.00125232	-0.164796	0.0833494	0.2175	0.20266	0.205336	0.149568	-0.209737	-0.0790484	-0.366792
PP_0495	PP_0495	type 1 L-asparaginase	PP_0495 type 1 L-asparaginase	-0.263226	-0.123521	0.113993	-0.384824	-0.261196	-0.321384	-0.203461	-0.110787	-0.128221	-0.0154654
PP_0496	PP_0496	Sodium/alanine symporter	PP_0496 Sodium/alanine symporter	-0.0335717	0.043818	0.0802856	-0.295072	-0.213466	-0.0015954	-0.0308963	-0.127796	-0.0432622	-0.103043
PP_0497	PP_0497	Transcriptional regulator, Cro/CI family	PP_0497 Transcriptional regulator, Cro/CI family	0.0753163	0.210707	0.341307	-0.0828661	-0.279581	-0.242801	0.0124553	0.330931	-0.238426	-0.158829
PP_0498	PP_0498	conserved protein of unknown function	PP_0498 conserved protein of unknown function	0.18634	0.160519	0.17659	0.0634183	0.0568305	0.0701446	0.157945	-0.0010215	0.225944	0.194898
PP_0502	PP_0502	conserved protein of unknown function	PP_0502 conserved protein of unknown function	-0.20922	0.119397	-0.2351	-0.0801229	0.209235	0.216069	-0.114983	0.473075	-0.251226	-0.219861
PP_0503	PP_0503	Major facilitator family transporter	PP_0503 Major facilitator family transporter	0.285889	0.28118	0.166415	-0.135684	-0.0660628	-0.0109047	0.0195785	0.157342	0.0152226	0.222465
PP_0504	PP_0504	Outer membrane protein OprG	PP_0504 Outer membrane protein OprG	-0.0919172	0.0165476	-0.0222306	-0.297918	-0.506042	-0.260089	-0.289686	-0.141027	-0.201814	-0.917854
PP_0505	PP_0505	conserved protein of unknown function	PP_0505 conserved protein of unknown function	-0.101781	-0.278718	-0.0940124	0.0517387	0.132406	-0.0920686	-0.255489	0.338073	0.917505	0.0412829
PP_0506	PP_0506	putative ABC efflux transporter, permease protein	PP_0506 putative ABC efflux transporter, permease protein	0.189902	0.0469002	-0.0342639	0.0843828	0.0251292	0.0738186	0.0193257	-0.103245	-0.108006	0.190994
PP_0507	PP_0507	putative ABC efflux transporter, ATP-binding protein	PP_0507 putative ABC efflux transporter, ATP-binding protein	-0.368861	-0.0793712	0.0664066	0.0443314	0.137386	-0.084333	-0.259512	-0.110259	0.138377	-0.00166047
PP_0508	PP_0508	conserved exported protein of unknown function	PP_0508 conserved exported protein of unknown function	-0.00965279	0.390795	0.0800225	0.426459	0.245538	0.185579	-0.0463258	0.215273	0.022817	-1.17215
PP_0509	PP_0509	conserved protein of unknown function	PP_0509 conserved protein of unknown function	-0.209577	-0.479584	-0.0591055	-0.358354	0.0159974	-0.0961335	0.0263363	-0.346649	-0.542906	-0.422405
PP_0510	PP_0510	Thioredoxin	PP_0510 Thioredoxin	-0.0776715	0.235441	-0.203301	-0.0450013	-0.1663	0.0284795	-0.177856	-0.0500336	-0.454775	-0.646444
PP_0511	PP_0511	putative methyltransferase	PP_0511 putative methyltransferase	-0.0908092	-0.091514	0.0619932	-0.0927791	0.0304425	0.092367	0.366762	-0.102148	-0.230111	-0.641546
PP_0512	PP_0512	hypothetical protein	PP_0512 hypothetical protein	-0.22349	-0.325682	-0.229714	-0.326419	0.341579	0.0640921	-0.408699	0.136511	0.509879	-1.0455
PP_0513	PP_0513	DNA-binding transcriptional repressor NrdR-Zn2+-ATP/dATP	PP_0513 DNA-binding transcriptional repressor NrdR-Zn2+-ATP/dATP	-0.9213	-0.344011	-0.668373	0.0886277	-0.817933	0.36859	-0.243976	0.192923	0.232035	-0.94297
PP_0515	PP_0515	Riboflavin synthase	PP_0515 Riboflavin synthase	0.136984	0.293687	7.29309e-05	0.0815643	0.152184	0.14943	0.104539	-0.0544752	0.0201208	-0.049504
PP_0516	PP_0516	3,4-dihydroxy-2-butanone 4-phosphate synthase/GTP cyclohydrolase II	PP_0516 3,4-dihydroxy-2-butanone 4-phosphate synthase/GTP cyclohydrolase II	0.0661171	-1.0252	0.170591	-0.464825	-0.250824	-0.468585	-0.175471	-0.449854	-0.682797	0.436013
PP_0521	PP_0521	conserved exported protein of unknown function	PP_0521 conserved exported protein of unknown function	0.0751636	-0.00913303	-0.0385087	-0.138416	-0.031612	0.111433	0.123566	0.105373	0.0328895	0.0828321
PP_0523	PP_0523	conserved membrane protein of unknown function	PP_0523 conserved membrane protein of unknown function	0.0204535	-0.0178529	-0.320288	0.038044	0.0769801	-0.0490468	-0.0482035	-0.112574	0.155997	-0.210809
PP_0524	PP_0524	putative Periplasmic cobalamin-binding protein HutB	PP_0524 putative Periplasmic cobalamin-binding protein HutB	0.0285335	0.0547297	0.346523	-0.0431829	0.043776	-0.127071	0.0383596	-0.0600064	-0.165279	0.154999
PP_0525	PP_0525	TonB-dependent receptor, B12 family	PP_0525 TonB-dependent receptor, B12 family	0.0745924	-0.0646282	-0.200914	-0.143521	0.134704	-0.0384821	-0.151211	0.00576356	-0.177253	-0.204263
PP_0530	PP_0530	3,4-dihydroxy-2-butanone 4-phosphate synthase	PP_0530 3,4-dihydroxy-2-butanone 4-phosphate synthase	0.0345977	-0.495056	-0.0686376	-0.137394	0.0843215	0.178632	-0.179887	-0.0558028	-0.253262	-0.360135
PP_0531	PP_0531	hypothetical protein	PP_0531 hypothetical protein	0.11001	0.0509597	0.0281834	-0.0154371	-0.0382748	0.0700425	0.0282762	0.00225011	-0.155126	-0.140135
PP_0532	PP_0532	conserved exported protein of unknown function	PP_0532 conserved exported protein of unknown function	-0.0585137	0.422645	-0.0201502	0.223297	-0.0424669	0.135166	0.174905	0.0206454	-0.155727	-0.237701
PP_0533	PP_0533	histidine kinase	PP_0533 histidine kinase	-0.109879	0.0550061	-0.192608	0.23067	-0.226215	-0.104016	-0.10838	0.265564	-0.411009	-0.0728188
PP_0534	PP_0534	putative Transcriptional regulator PfeR	PP_0534 putative Transcriptional regulator PfeR	-0.0228736	-0.102485	0.234234	0.0368414	0.278604	-0.246166	0.0694052	-0.17294	-0.227915	0.105721
PP_0535	PP_0535	Outer membrane ferric siderophore receptor	PP_0535 Outer membrane ferric siderophore receptor	-0.00700225	-0.0341761	0.0381414	0.0999364	0.109336	0.0810638	0.0229017	-0.0304404	0.0279599	0.273195
PP_0536	PP_0536	conserved protein of unknown function	PP_0536 conserved protein of unknown function	0.56516	0.154098	0.689881	0.193171	0.262577	0.439019	-0.15319	-0.151744	0.169733	0.799119
PP_0537	PP_0537	putative transcriptional regulator	PP_0537 putative transcriptional regulator	-0.0721408	-0.00369452	0.109088	0.0763092	-0.0421523	0.138979	-0.081286	0.0517791	0.490974	-0.0413761
PP_0539	PP_0539	glucose-regulated peptidase	PP_0539 glucose-regulated peptidase	0.181319	0.0397106	-0.204119	0.121304	0.234137	0.126069	-0.0591326	0.29186	0.0629366	-0.263293
PP_0540	PP_0540	conserved inner membrane protein	PP_0540 conserved inner membrane protein	0.0523015	0.0562627	-0.111111	0.285431	0.208775	-0.280865	-0.210331	-0.307523	-0.501698	-0.0413842
PP_0541	PP_0541	Acetyltransferase, GNAT family	PP_0541 Acetyltransferase, GNAT family	0.0276747	0.216959	-0.000319388	0.165676	0.0477233	-0.0614761	0.201323	-0.154913	-0.229156	0.145255
PP_0542	PP_0542	ethanolamine ammonia-lyase, beta-subunit	PP_0542 ethanolamine ammonia-lyase, beta-subunit	0.112007	-0.0253372	0.0834495	0.0729415	0.270106	-0.209774	0.259	-0.0970825	0.0689142	0.195201
PP_0543	PP_0543	ethanolamine ammonia-lyase, alpha-subunit	PP_0543 ethanolamine ammonia-lyase, alpha-subunit	0.106048	-0.0540565	0.246146	0.0589012	0.0430903	0.101154	0.00156645	0.0608493	0.0334723	0.0025968
PP_0544	PP_0544	Ethanolamine transporter	PP_0544 Ethanolamine transporter	0.191248	0.0312918	-0.117	0.0465013	-0.0167015	0.0388035	0.102444	0.00896251	0.0431732	0.0235671
PP_0545	PP_0545	aldehyde dehydrogenase	PP_0545 aldehyde dehydrogenase	-0.0212855	-0.203956	-0.402127	-0.168366	-0.0190504	-0.0494344	-0.0475042	0.0112696	0.220148	-0.208724
PP_0546	PP_0546	sigma-54 dependent transcriptional regulator	PP_0546 sigma-54 dependent transcriptional regulator	-0.20379	0.0578296	0.018304	-0.0626747	-0.265798	-0.0311421	0.130374	-0.0496324	0.198128	-0.0539455
PP_0547	PP_0547	UDP-N-acetylmuramate:L-alanyl-gamma-D-glutamyl- meso-diaminopimelate ligase	PP_0547 UDP-N-acetylmuramate:L-alanyl-gamma-D-glutamyl- meso-diaminopimelate ligase	-0.510129	1.2685	1.19442	0.649376	1.55445	0.751406	0.535274	0.508857	0.579593	-0.261986
PP_0549	PP_0549	putative Lipoprotein	PP_0549 putative Lipoprotein	0.0222138	0.17463	-0.0883791	0.0250626	-0.228381	-0.0914669	-0.18388	-0.335688	-0.396533	-0.271667
PP_0550	PP_0550	conserved protein of unknown function	PP_0550 conserved protein of unknown function	0.506385	0.125141	-0.281817	0.0963599	-0.0186676	-0.0300428	0.0281915	-0.242696	-0.00338543	0.106974
PP_0551	PP_0551	MORN domain protein	PP_0551 MORN domain protein	-0.17135	-0.140506	-0.0722166	-0.196864	-0.174837	-0.116811	-0.204724	-0.137017	-0.237408	-0.204276
PP_0552	PP_0552	2,3-butanediol dehydrogenase	PP_0552 2,3-butanediol dehydrogenase	0.0683733	-0.0196136	-0.0310377	0.0376554	-0.0474418	0.0396845	0.0804761	-0.0713996	-0.182371	-0.125734
PP_0553	PP_0553	Dihydrolipoyllysine-residue acetyltransferase component of acetoin cleaving system	PP_0553 Dihydrolipoyllysine-residue acetyltransferase component of acetoin cleaving system	-0.146696	0.374177	0.179556	-0.0144618	0.291295	0.290161	0.261695	0.0396692	0.143118	0.248699
PP_0554	PP_0554	Acetoin:2,6-dichlorophenolindophenol oxidoreductase subunit beta	PP_0554 Acetoin:2,6-dichlorophenolindophenol oxidoreductase subunit beta	0.303747	-0.0535369	-0.0595342	-0.08107	-0.0903772	-0.277031	0.204034	-0.157433	0.0649597	-0.0988175
PP_0555	PP_0555	Acetoin:2,6-dichlorophenolindophenol oxidoreductase subunit alpha	PP_0555 Acetoin:2,6-dichlorophenolindophenol oxidoreductase subunit alpha	-0.100699	-0.209258	-0.188215	-0.0825337	-0.00920026	0.122125	0.390211	-0.0286958	-0.220955	-0.2827
PP_0556	PP_0556	Acetoin catabolism protein	PP_0556 Acetoin catabolism protein	-0.319878	-0.975852	0.17485	-0.32312	-0.592216	0.0533853	-0.507173	-0.654116	-0.332226	-0.826644
PP_0557	PP_0557	Acetoin catabolism regulatory protein	PP_0557 Acetoin catabolism regulatory protein	0.16978	0.249445	0.132711	0.015774	0.315248	0.304369	0.108135	0.0357316	0.224284	-0.232447
PP_0561	PP_0561	thiol/disulfide interchange protein 1	PP_0561 thiol/disulfide interchange protein 1	0.052773	0.0711797	-0.0639362	0.198364	0.0650607	-0.129625	-0.0782985	-0.0985003	-0.297721	-0.0159653
PP_0562	PP_0562	Methyl-accepting chemotaxis protein CtpL	PP_0562 Methyl-accepting chemotaxis protein CtpL	-0.0192903	0.372743	0.47814	0.133509	0.12452	0.182274	0.154991	0.128184	-0.0470742	0.245735
PP_0563	PP_0563	Response regulator	PP_0563 Response regulator	0.168688	0.13416	0.352063	0.0701293	0.089661	0.0222289	0.1129	0.0604473	0.188356	-0.22244
PP_0564	PP_0564	conserved protein of unknown function	PP_0564 conserved protein of unknown function	0.00936327	0.0983588	0.1255	0.242128	0.157432	0.126445	0.328034	0.382372	0.16592	0.0931906
PP_0565	PP_0565	putative enzyme	PP_0565 putative enzyme	-0.122842	0.304661	0.0435132	-0.294291	-0.338383	-0.333784	-0.187672	-0.0191221	-0.284551	-0.827491
PP_0566	PP_0566	translation-related factor	PP_0566 translation-related factor	-0.474249	-3.59652	-0.708942	0.272437	-0.937938	0.135909	0.274933	0.363162	-2.1222	-0.919109
PP_0567	PP_0567	Biosynthetic arginine decarboxylase	PP_0567 Biosynthetic arginine decarboxylase	-0.182825	-0.417186	-0.331436	-0.27624	-0.360224	0.0531195	0.0311853	0.129783	0.406753	-0.0339437
PP_0568	PP_0568	conserved protein of unknown function	PP_0568 conserved protein of unknown function	-0.00808787	0.0688592	0.252498	0.230792	0.339113	-0.204219	0.402981	0.104149	-0.269494	0.362467
PP_0569	PP_0569	MATE efflux family protein	PP_0569 MATE efflux family protein	0.193596	-0.093459	0.139468	-0.0514855	0.100112	0.131497	0.16851	-0.175096	-0.0339097	0.0571579
PP_0570	PP_0570	lipoprotein of unknown function	PP_0570 lipoprotein of unknown function	0.0373632	0.0876853	-0.102935	0.128071	0.382775	0.0339754	-0.130952	-0.108155	-0.131593	0.0369721
PP_0571	PP_0571	conserved membrane protein of unknown function	PP_0571 conserved membrane protein of unknown function	-0.00466855	5.43595e-05	-0.120626	-0.11928	0.142996	-0.309815	-0.147633	-0.104691	-0.0118287	-0.278885
PP_0572	PP_0572	peptidoglycan glycosyltransferase	PP_0572 peptidoglycan glycosyltransferase	0.228194	0.0410224	-0.0623602	0.0997318	0.111091	0.0677692	-0.154726	0.0440437	0.0886585	-0.209066
PP_0573	PP_0573	conserved protein of unknown function	PP_0573 conserved protein of unknown function	0.0988683	-0.100368	0.0139211	-0.0412746	-0.204656	0.0328476	-0.133146	-0.070096	-0.13806	-0.0072767
PP_0574	PP_0574	DNA-binding response regulator, LuxR family	PP_0574 DNA-binding response regulator, LuxR family	0.603135	0.518291	0.510113	0.593005	0.522004	0.582099	0.730209	0.529634	0.684214	0.885204
PP_0575	PP_0575	conserved membrane protein of unknown function	PP_0575 conserved membrane protein of unknown function	-0.334701	-0.0869078	-0.198725	-0.280495	-0.276915	-0.185305	-0.446642	-0.580313	-0.169997	-0.233932
PP_0576	PP_0576	putative Lipoprotein	PP_0576 putative Lipoprotein	0.0836455	-0.0593916	-0.0841491	-0.144056	-0.0603499	-0.0533023	-0.0286632	0.0136893	-0.191959	-0.0456264
PP_0577	PP_0577	conserved protein of unknown function	PP_0577 conserved protein of unknown function	0.03144	0.250038	0.0305377	0.111406	-0.103845	-0.337719	0.0924613	0.188578	-0.0894248	-0.107344
PP_0578	PP_0578	putative Methyltransferase	PP_0578 putative Methyltransferase	-0.151206	-0.264649	0.00253891	0.070289	-0.11284	0.00466659	-0.32992	-0.0317179	-0.025475	-0.131074
PP_0579	PP_0579	conserved protein of unknown function	PP_0579 conserved protein of unknown function	0.230631	0.324477	0.0696402	0.208478	0.043815	-0.255788	-0.0579756	0.0870295	0.183345	-0.208668
PP_0580	PP_0580	MaoC domain protein	PP_0580 MaoC domain protein	-0.00905736	0.250107	-0.00551306	-0.104407	-0.021453	0.00748068	0.22714	0.145848	-0.0914675	0.306537
PP_0581	PP_0581	3-oxoacyl-(Acyl-carrier-protein) reductase	PP_0581 3-oxoacyl-(Acyl-carrier-protein) reductase	0.0479735	-0.0782027	0.123603	0.0301047	0.170843	0.211255	-0.0317148	0.0197068	0.0929952	0.0697889
PP_0582	PP_0582	Thiolase family protein	PP_0582 Thiolase family protein	-0.068781	0.199483	0.0685439	0.0640959	0.12756	0.148965	0.147766	0.199649	-0.00365015	-0.171821
PP_0583	PP_0583	Transcriptional regulator, AraC family	PP_0583 Transcriptional regulator, AraC family	-0.0473909	-0.0795849	0.404936	0.0198034	-0.078376	0.0625907	-0.0722534	0.0441355	0.169138	-0.00120528
PP_0584	PP_0584	Methyl-accepting chemotaxis transducer	PP_0584 Methyl-accepting chemotaxis transducer	0.0427478	-0.103572	0.153061	0.0509413	-0.118077	-0.0290167	-0.00495403	-0.141374	-0.00791345	0.03083
PP_0585	PP_0585	putative metal-sensitive transcriptional regulator, MerR family	PP_0585 putative metal-sensitive transcriptional regulator, MerR family	6.75012e-05	0.731579	-0.214098	-0.0178031	0.322081	-0.0541597	0.0876752	0.338427	0.0962	-0.429129
PP_0586	PP_0586	cadmium translocating P-type ATPase	PP_0586 cadmium translocating P-type ATPase	0.0347259	-0.0756516	-0.0716102	0.14585	0.142905	0.022729	0.0287648	0.0790687	0.0304469	-0.143159
PP_0587	PP_0587	conserved exported protein of unknown function	PP_0587 conserved exported protein of unknown function	-0.172904	-0.195918	0.221656	0.352244	0.138933	0.123609	-0.111941	0.255106	-0.181974	-0.408812
PP_0589	PP_0589	Bcr/CflA family multidrug resistance transporter	PP_0589 Bcr/CflA family multidrug resistance transporter	-0.0537338	0.434454	0.0424511	-0.206487	0.226124	0.252159	0.216883	-0.0436944	0.343724	-0.656337
PP_0590	PP_0590	Transcriptional regulator, ArsR family	PP_0590 Transcriptional regulator, ArsR family	0.0474322	0.129121	-0.111927	-0.143625	0.0239773	-0.0819855	-0.0776373	-0.0277138	-0.208408	-0.168447
PP_0591	PP_0591	Adenine deaminase	PP_0591 Adenine deaminase	0.275532	0.0343994	-0.0957601	0.300832	0.22812	-0.0274664	0.0653535	0.0398549	-0.245714	-0.29504
PP_0592	PP_0592	Oxidoreductase, short chain dehydrogenase/reductase family	PP_0592 Oxidoreductase, short chain dehydrogenase/reductase family	0.0638769	-0.0365652	-0.222634	-0.184597	-0.142386	0.0452241	-0.0362637	-0.0134385	-0.269592	0.381769
PP_0593	PP_0593	putative ribosome-binding factor	PP_0593 putative ribosome-binding factor	0.208391	1.15755	0.469634	-0.00385072	0.00133347	0.566679	0.40997	0.0521076	0.773161	0.0015145
PP_0594	PP_0594	Transcriptional regulator, TetR family	PP_0594 Transcriptional regulator, TetR family	0.154232	0.179176	-0.112978	-0.193857	0.0759533	0.104882	0.00518697	0.0505726	0.0422536	-0.00898611
PP_0595	PP_0595	Transcriptional regulator, LysR family	PP_0595 Transcriptional regulator, LysR family	0.0892914	0.0534293	-0.0191145	0.019952	-0.428556	-0.129428	-0.0844389	-0.00643261	0.120033	-0.0995807
PP_0596	PP_0596	Omega-amino acid--pyruvate aminotransferase	PP_0596 Omega-amino acid--pyruvate aminotransferase	0.0820133	0.229099	0.0193595	0.0085236	0.058548	0.151938	-0.0357796	0.192384	-0.0690856	0.151445
PP_0597	PP_0597	methylmalonate-semialdehyde dehydrogenase	PP_0597 methylmalonate-semialdehyde dehydrogenase	-0.108382	-0.0658254	-0.141965	0.0434146	0.0803155	0.0328027	0.0303214	-0.0372746	0.355605	0.0833577
PP_0598	PP_0598	paraquat-inducible protein A	PP_0598 paraquat-inducible protein A	0.0153764	0.70769	0.574176	0.255783	0.624019	-0.912181	-0.598437	-0.689105	-0.939421	0.373694
PP_0599	PP_0599	paraquat-inducible protein B	PP_0599 paraquat-inducible protein B	0.171487	0.382431	0.589264	0.156378	0.359587	-0.827403	-0.695335	-0.735885	-0.695129	-0.0185933
PP_0607	PP_0607	putative Type IV pili biogenesis protein FimT	PP_0607 putative Type IV pili biogenesis protein FimT	-0.321729	-0.0825248	0.732811	0.340965	-0.561839	-0.563437	0.392413	-0.239206	-0.849068	0.195913
PP_0608	PP_0608	putative type 4 fimbrial biogenesis protein	PP_0608 putative type 4 fimbrial biogenesis protein	-0.413801	-0.231805	-0.646709	-0.18947	-0.0552794	0.0917248	0.135182	-0.104956	0.367233	0.0773886
PP_0609	PP_0609	conserved exported protein of unknown function	PP_0609 conserved exported protein of unknown function	-0.0998423	-0.0680245	0.147244	0.0793048	0.0353322	-0.120194	0.128197	-0.195566	-0.0360058	-0.019839
PP_0610	PP_0610	conserved exported protein of unknown function	PP_0610 conserved exported protein of unknown function	0.256344	0.401561	-0.987867	-0.022268	0.197723	0.268575	-0.496377	0.35018	1.33691	0.534293
PP_0611	PP_0611	Type IV pili biogenesis protein PilE	PP_0611 Type IV pili biogenesis protein PilE	-0.0727116	0.187614	0.307607	-0.131208	-0.157249	-0.269141	-0.664239	-0.0860737	-0.132222	0.265361
PP_0612	PP_0612	FAD-dependent glycine/D-amino acid oxidase	PP_0612 FAD-dependent glycine/D-amino acid oxidase	-0.0114103	0.175502	0.107117	-0.00845691	0.12729	0.137959	0.13937	0.0326902	0.159415	-0.0610124
PP_0613	PP_0613	Amidase family protein	PP_0613 Amidase family protein	-0.0583502	0.0913934	0.298236	-0.0582825	-0.00195027	0.101802	-0.0570842	0.0625323	-0.12895	0.00454044
PP_0614	PP_0614	putative N-carbamoyl-beta-alanine amidohydrolase/allantoine amidohydrolase 1	PP_0614 putative N-carbamoyl-beta-alanine amidohydrolase/allantoine amidohydrolase 1	0.276398	-0.23778	0.0369037	0.060312	-0.0257707	0.126209	-0.742166	-0.0404303	-0.493456	-0.250955
PP_0615	PP_0615	Branched-chain amino acid ABC transporter, ATP-binding protein	PP_0615 Branched-chain amino acid ABC transporter, ATP-binding protein	-0.136508	0.163019	-0.0416978	0.030253	-0.0651242	0.0832366	-0.296594	0.158527	-0.238462	-0.362692
PP_0616	PP_0616	Branched-chain amino acid ABC transporter, ATP binding protein	PP_0616 Branched-chain amino acid ABC transporter, ATP binding protein	-0.016672	-0.23513	0.109958	0.181105	-0.255696	-0.15632	-0.278804	-0.189363	-0.346613	-0.19804
PP_0617	PP_0617	Branched-chain amino acid ABC transporter, permease protein	PP_0617 Branched-chain amino acid ABC transporter, permease protein	-0.027969	-0.075927	0.161463	0.0208973	0.172218	-0.0451047	-0.122669	-0.13421	0.0770168	0.0866781
PP_0618	PP_0618	Branched-chain amino acid ABC transporter, permease protein	PP_0618 Branched-chain amino acid ABC transporter, permease protein	0.0733881	-0.123195	0.128948	0.0579165	-0.278961	0.21777	0.360985	0.042806	0.183386	-0.759367
PP_0619	PP_0619	Branched-chain amino acid ABC transporter, periplasmic amino acid-binding protein	PP_0619 Branched-chain amino acid ABC transporter, periplasmic amino acid-binding protein	0.0587661	-0.029223	0.0780152	-0.154467	0.0859067	0.127839	0.121136	0.051371	-0.0252542	0.151359
PP_0620	PP_0620	GntR family transcriptional regulator	PP_0620 GntR family transcriptional regulator	0.0540453	0.129175	-0.468129	-0.492227	-0.0643918	-0.204497	-0.0993019	-0.00126196	0.117283	-0.245261
PP_0621	PP_0621	conserved protein of unknown function	PP_0621 conserved protein of unknown function	-0.429194	0.203028	-0.0586002	-0.509762	0.10989	-0.0820664	0.498068	-0.144948	0.226229	-0.345629
PP_0624	PP_0624	Uncharacterized protein YfiH	PP_0624 Uncharacterized protein YfiH	0.118573	-0.329203	-0.0151984	0.0675036	0.285091	0.3901	0.400362	0.128533	0.354413	0.514885
PP_0625	PP_0625	Chaperone protein ClpB	PP_0625 Chaperone protein ClpB	0.0872997	-0.171846	-0.0793201	-0.0552983	-0.11624	-0.0124684	-0.0368106	-0.0758313	-0.137564	-0.152007
PP_0626	PP_0626	NADH dehydrogenase	PP_0626 NADH dehydrogenase	0.070259	0.402129	0.304139	0.169496	-0.0246397	0.102191	-0.0934288	0.175056	0.125222	0.141761
PP_0627	PP_0627	conserved protein of unknown function	PP_0627 conserved protein of unknown function	-0.00765905	-0.66053	0.659647	0.506609	0.869045	0.294936	-0.254001	0.284513	-0.640994	0.525003
PP_0628	PP_0628	conserved protein of unknown function	PP_0628 conserved protein of unknown function	0.20491	0.31486	0.269052	-0.41365	0.458036	-0.00320613	0.751367	0.399567	0.456124	0.583253
PP_0629	PP_0629	conserved membrane protein of unknown function	PP_0629 conserved membrane protein of unknown function	0.232814	0.511568	0.0834642	-0.132681	-0.171614	0.330912	0.0737029	-0.0356357	0.749818	-0.288494
PP_0630	PP_0630	DNA gyrase inhibitor YacG	PP_0630 DNA gyrase inhibitor YacG	-0.116637	1.14244	-1.07435	0.531912	0.18366	0.076948	0.646305	0.263278	1.03494	0.206321
PP_0632	PP_0632	leader peptidase/N-methyltransferase	PP_0632 leader peptidase/N-methyltransferase	-0.222905	-0.0174522	0.12309	0.0299776	-0.185878	-0.0189426	-0.129229	0.206055	-0.0561178	-0.0953498
PP_0633	PP_0633	Type 4 fimbrial assembly protein PilC	PP_0633 Type 4 fimbrial assembly protein PilC	-0.102962	-0.299633	-0.754291	0.265387	0.192672	-0.407017	0.19593	0.331492	-0.158532	0.548088
PP_0634	PP_0634	Fimbrial protein	PP_0634 Fimbrial protein	0.111257	0.0127435	-0.560957	0.0590581	-0.230823	0.0461985	0.203459	0.73664	0.160209	0.682341
PP_0636	PP_0636	Cold shock DNA-binding domain protein	PP_0636 Cold shock DNA-binding domain protein	0.190607	-0.0336234	-0.0789151	-0.233135	0.0227274	0.0229788	-0.0306146	0.0451655	-0.0958022	0.0637918
PP_0639	PP_0639	conserved protein of unknown function	PP_0639 conserved protein of unknown function	0.179075	0.0580492	0.212787	-0.0986447	0.159726	-0.0591906	0.18305	-0.0636076	-0.0819831	-0.506794
PP_0640	PP_0640	conserved protein of unknown function	PP_0640 conserved protein of unknown function	0.175732	-0.731542	-0.430378	0.102105	-0.391438	-0.0644318	-0.332839	-0.189052	0.758369	0.199546
PP_0641	PP_0641	conserved protein of unknown function	PP_0641 conserved protein of unknown function	-0.0827505	-0.144199	0.0370885	-0.0331575	-0.338003	-0.0496121	-0.21163	-0.183393	-0.251235	-0.510671
PP_0642	PP_0642	conserved membrane protein of unknown function	PP_0642 conserved membrane protein of unknown function	0.0101194	-0.0868353	-0.00175409	-0.262845	0.309285	-0.340405	-0.355508	-0.400542	0.226158	-0.136999
PP_0643	PP_0643	protein of unknown function	PP_0643 protein of unknown function	-0.33721	0.0536736	-0.989711	-0.49741	-0.505024	-0.569853	0.220147	0.320644	-0.414072	-0.51511
PP_0645	PP_0645	protein of unknown function	PP_0645 protein of unknown function	0.0539441	0.184314	0.0323535	-0.182066	-0.159592	-0.0602225	-0.10004	0.122514	-0.1592	-0.72271
PP_0646	PP_0646	conserved protein of unknown function	PP_0646 conserved protein of unknown function	0.144949	0.151012	-0.149024	0.123653	-0.0774955	0.0470255	0.0585825	-0.0166733	-0.0978019	0.182238
PP_0647	PP_0647	conserved membrane protein of unknown function	PP_0647 conserved membrane protein of unknown function	-0.127782	-0.179922	-0.0868336	0.0739696	0.0105138	-0.288116	-0.274796	-0.277122	-0.30406	-0.494358
PP_0648	PP_0648	conserved protein of unknown function	PP_0648 conserved protein of unknown function	-0.118276	-0.0701462	-0.321398	-0.123777	0.0799421	0.031266	0.0486063	0.0884096	-0.106994	0.0488124
PP_0649	PP_0649	MutT/nudix family protein	PP_0649 MutT/nudix family protein	0.110517	0.10013	0.483734	0.0118454	-0.213459	0.168454	0.232357	-0.508167	-0.364059	-0.290899
PP_0650	PP_0650	conserved protein of unknown function	PP_0650 conserved protein of unknown function	-0.138496	0.249325	-0.084362	0.156856	-0.194801	0.263725	0.04687	0.174445	0.0908736	0.273613
PP_0651	PP_0651	Acetyltransferase, GNAT family	PP_0651 Acetyltransferase, GNAT family	0.209239	0.124281	0.116436	-0.0814367	0.0146508	0.129615	0.0197431	0.0904219	0.266621	0.00791312
PP_0652	PP_0652	Gluconate transporter	PP_0652 Gluconate transporter	-0.0341213	-0.0531582	-0.233316	0.0333105	0.103875	-0.115837	-0.0530342	-0.0351802	0.0161334	0.127005
PP_0653	PP_0653	conserved protein of unknown function	PP_0653 conserved protein of unknown function	0.151714	-0.382365	0.226927	-0.80628	-0.569911	0.379346	-0.249362	-0.782246	-1.06378	0.35881
PP_0654	PP_0654	putative malate dehydrogenase	PP_0654 putative malate dehydrogenase	-0.124167	-0.358915	0.144915	-0.161659	-0.379071	0.00398756	0.195497	-0.110269	-0.271235	-0.375038
PP_0655	PP_0655	Fimbrial protein-related protein	PP_0655 Fimbrial protein-related protein	0.217775	-0.242721	0.443164	-0.153118	0.147915	-0.132841	-0.0291299	0.0216197	-0.182806	-0.0647928
PP_0656	PP_0656	putative Amino acid ABC transporter, permease protein	PP_0656 putative Amino acid ABC transporter, permease protein	0.266758	-0.483525	-0.343815	0.246018	0.263262	0.1179	-0.0745101	0.0662969	0.104115	0.157445
PP_0657	PP_0657	putative Amino acid ABC transporter, periplasmic amino acid-binding protein	PP_0657 putative Amino acid ABC transporter, periplasmic amino acid-binding protein	-0.0161062	0.0283587	0.227795	-0.0481821	0.580582	0.170564	-0.242287	0.110707	0.599781	0.171318
PP_0658	PP_0658	Homocysteine S-methyltransferase family protein	PP_0658 Homocysteine S-methyltransferase family protein	-0.0154555	-0.0741812	-0.337338	0.0297672	-0.121971	-0.28379	-0.215767	-0.0501915	0.54077	-0.123408
PP_0659	PP_0659	Cystathionine gamma-synthase	PP_0659 Cystathionine gamma-synthase	-0.079069	-0.0660227	0.0501655	-0.15569	-0.0921967	-0.0357295	0.212735	-0.0531245	-0.108937	-0.200758
PP_0660	PP_0660	S-methyl-L-methionine transporter	PP_0660 S-methyl-L-methionine transporter	-0.0354193	-0.0536543	-0.0690519	-0.104023	-0.0861944	0.0356861	0.0170035	-0.000542784	0.0177827	-0.26484
PP_0661	PP_0661	putative Transcriptional regulator AmpR	PP_0661 putative Transcriptional regulator AmpR	-0.153717	0.0673872	-0.51617	-0.1662	-0.381229	0.0804517	-0.0267301	0.302205	-0.285035	0.381664
PP_0662	PP_0662	putative Threonine synthase	PP_0662 putative Threonine synthase	0.104017	-0.139173	-0.00830951	0.207576	0.245427	0.0696817	-0.0574446	-0.0581498	0.277783	0.277956
PP_0663	PP_0663	Transcriptional regulator, AsnC family	PP_0663 Transcriptional regulator, AsnC family	0.26493	0.289847	-0.640364	0.291782	0.206726	0.127362	0.135001	0.412879	0.0775474	0.520611
PP_0664	PP_0664	homoserine dehydrogenase	PP_0664 homoserine dehydrogenase	0.0412713	0.0257074	0.136499	0.0717872	-0.0720296	-0.107824	-0.109443	0.0650367	0.308318	0.0302342
PP_0665	PP_0665	putative glyceraldehyde-3-phosphate dehydrogenase	PP_0665 putative glyceraldehyde-3-phosphate dehydrogenase	-0.129621	-0.259418	-0.0653462	0.0070362	0.0295453	-0.0171377	0.0753315	-0.0856853	0.0556248	0.336857
PP_0666	PP_0666	conserved protein of unknown function	PP_0666 conserved protein of unknown function	-0.238637	-1.12482	-0.135865	0.163905	-0.10188	-0.444919	-0.937703	-0.193755	0.127181	-0.0632643
PP_0667	PP_0667	RNA polymerase sigma-70 factor, ECF subfamily	PP_0667 RNA polymerase sigma-70 factor, ECF subfamily	-0.00630856	0.0569056	-0.191556	-0.13585	-0.0520112	-0.206042	-0.179694	-0.0191221	-0.142926	0.300623
PP_0668	PP_0668	putative Transmembrane sensor	PP_0668 putative Transmembrane sensor	-0.00456099	-0.129467	0.0283669	-0.132442	-0.00911428	-0.134805	-0.00731096	-0.107743	-0.436719	0.122123
PP_0669	PP_0669	Outer membrane ferric siderophore receptor	PP_0669 Outer membrane ferric siderophore receptor	0.110708	0.111843	0.0400119	0.0029057	-0.0139746	0.0312218	0.138289	0.0243033	-0.000539916	0.255444
PP_0670	PP_0670	Transporter, bile acid/Na+ symporter family	PP_0670 Transporter, bile acid/Na+ symporter family	0.139968	0.260818	0.593912	0.0486482	0.000507646	-0.0199651	0.156437	-0.118689	-0.146509	0.419857
PP_0672	PP_0672	Sensory box protein	PP_0672 Sensory box protein	0.0956459	-0.0627586	-0.120348	-0.0179573	0.0667484	0.0588432	-0.0273092	6.513e-05	0.0183151	0.121397
PP_0673	PP_0673	conserved protein of unknown function	PP_0673 conserved protein of unknown function	-0.540323	0.295202	-0.367612	-0.622495	-0.306629	0.142762	-0.15049	-0.816398	0.183703	0.473378
PP_0674	PP_0674	ADP/ATP ratio sensor and inhibitor of translation	PP_0674 ADP/ATP ratio sensor and inhibitor of translation	0.132228	-0.00473065	0.116875	0.0910648	0.0193935	0.431365	0.381346	0.504745	0.418927	0.203166
PP_0675	PP_0675	glutamate dehydrogenase, NADP-dependent	PP_0675 glutamate dehydrogenase, NADP-dependent	0.155121	0.0251172	0.159283	-0.131257	0.0962985	-0.0612553	0.0754414	0.131657	0.180478	-0.335995
PP_0676	PP_0676	putative Transcription elongation factor	PP_0676 putative Transcription elongation factor	-0.0651076	-0.105867	0.0699431	0.0505563	-0.0503271	0.417681	-0.237364	-0.340903	-0.277491	0.0778396
PP_0677	PP_0677	putative Lipoprotein	PP_0677 putative Lipoprotein	0.0991098	-0.262039	0.26951	-0.501079	0.0930619	0.530701	0.0977107	-0.186155	-0.367109	-0.940866
PP_0678	PP_0678	conserved exported protein of unknown function	PP_0678 conserved exported protein of unknown function	-0.163357	-0.141574	-0.292676	-0.19661	-0.0257037	-0.80735	-0.477324	-0.825095	-0.332329	-0.0976614
PP_0679	PP_0679	conserved exported protein of unknown function	PP_0679 conserved exported protein of unknown function	-0.314619	0.160387	-0.0261511	0.00699137	-0.195894	-0.559222	-0.447223	-0.641521	-0.580814	-0.674583
PP_0680	PP_0680	ATP-dependent protease-like protein	PP_0680 ATP-dependent protease-like protein	-0.0634902	-0.248494	-0.0734983	0.00180077	0.0166461	0.143846	-0.0911653	-0.0629675	0.166062	0.15532
PP_0682	PP_0682	conserved inner membrane protein of unknown function, UPF0114 family	PP_0682 conserved inner membrane protein of unknown function, UPF0114 family	0.348577	0.134237	0.146795	-0.149117	0.294649	0.109506	-0.176378	-0.0994598	-0.134525	0.276777
PP_0683	PP_0683	conserved protein of unknown function	PP_0683 conserved protein of unknown function	0.32507	-0.544458	-0.349001	-0.131363	0.274423	0.0279976	-0.260572	-0.217481	0.227944	0.221237
PP_0684	PP_0684	FKBP-type peptidyl-prolyl cis-trans isomerase	PP_0684 FKBP-type peptidyl-prolyl cis-trans isomerase	-0.0362926	0.227183	-0.109611	0.0418368	0.148925	-0.0902488	0.245636	0.0697188	-0.014929	-0.486677
PP_0685	PP_0685	conserved protein of unknown function	PP_0685 conserved protein of unknown function	0.402556	0.085025	-0.22951	-1.33796	-0.143502	-0.418853	0.146595	0.0173345	0.340391	0.838659
PP_0686	PP_0686	conserved protein of unknown function	PP_0686 conserved protein of unknown function	0.0472761	0.217789	0.118452	0.1257	-0.0873172	0.13946	-0.0400735	0.0743758	0.220711	0.0488573
PP_0691	PP_0691	Glutamate 5-kinase	PP_0691 Glutamate 5-kinase	-4.88366	-3.62274	-3.93872	-4.56311	-5.73579	-6.1354	-4.58002	-3.12635	-4.87159	-4.44428
PP_0692	PP_0692	conserved protein of unknown function	PP_0692 conserved protein of unknown function	0.0860545	0.296497	0.348049	0.133028	0.18448	-0.0244844	0.370328	-0.146972	-0.221774	0.36334
PP_0693	PP_0693	conserved protein of unknown function	PP_0693 conserved protein of unknown function	-0.076722	0.0660419	0.195703	-0.142491	0.155291	0.00259278	-0.0763169	0.259184	-0.110508	0.213309
PP_0694	PP_0694	conserved protein of unknown function	PP_0694 conserved protein of unknown function	-0.0872538	0.449288	0.470659	0.164576	0.0134558	0.251413	-0.215644	0.14687	0.0796933	-0.439894
PP_0695	PP_0695	conserved protein of unknown function	PP_0695 conserved protein of unknown function	-0.0580715	-0.0421953	0.28059	-0.233381	0.139433	0.144551	-0.17159	0.026282	0.0149321	-0.997444
PP_0697	PP_0697	ribosomal-protein-S18-alanine N-acetyltransferase	PP_0697 ribosomal-protein-S18-alanine N-acetyltransferase	-0.0916207	-0.0236979	-0.145197	-0.39286	-0.296371	-0.325975	-0.348705	-0.604528	0.0585265	-0.336414
PP_0698	PP_0698	Transcriptional regulator, LysR family	PP_0698 Transcriptional regulator, LysR family	-0.0555361	-0.155723	0.0286446	-0.0959931	0.464767	0.213786	-0.173498	0.136827	0.0531934	0.103219
PP_0699	PP_0699	Transporter, LysE family	PP_0699 Transporter, LysE family	0.091231	-0.436128	-0.113284	-0.162334	-0.203859	-0.00849266	0.349486	-0.230431	-0.103957	-0.473829
PP_0700	PP_0700	putative Transmembrane sensor	PP_0700 putative Transmembrane sensor	0.0816681	0.0542192	-0.0913246	0.274719	0.147185	-0.0963609	0.366472	0.0230646	0.249271	-0.514581
PP_0701	PP_0701	fosmidomycin efflux system	PP_0701 fosmidomycin efflux system	0.236295	-0.0667744	0.00384852	0.249318	-0.0808752	0.245008	-0.146814	0.0852005	-0.233837	-0.0710688
PP_0702	PP_0702	Major facilitator family transporter	PP_0702 Major facilitator family transporter	-0.0553445	0.00483936	0.0686338	-0.177746	0.137533	0.0107007	0.0432738	-0.14157	0.0410047	-0.398207
PP_0703	PP_0703	putative Transmembrane sensor	PP_0703 putative Transmembrane sensor	-0.0562527	-0.306496	-0.155265	-0.0674089	0.145641	0.255289	0.18301	-0.550147	-0.375585	-0.550317
PP_0704	PP_0704	RNA polymerase sigma-70 factor, ECF subfamily	PP_0704 RNA polymerase sigma-70 factor, ECF subfamily	-0.182379	-0.275215	0.197728	0.217217	0.328911	-0.00927284	0.217679	0.340556	0.16746	-0.454915
PP_0705	PP_0705	DNA-3-methyladenine glycosylase	PP_0705 DNA-3-methyladenine glycosylase	-0.195056	0.0377543	-0.136049	-0.0828896	0.188921	0.235871	-0.232701	-0.186865	-0.200146	0.416905
PP_0706	PP_0706	fused O(6)-alkylguanine DNA alkyltransferase - transcriptional activator	PP_0706 fused O(6)-alkylguanine DNA alkyltransferase - transcriptional activator	-0.124984	-0.434001	-0.138179	0.012084	-0.292052	-0.230553	-0.150379	-0.129036	-0.184602	-0.415094
PP_0707	PP_0707	putative membrane protein	PP_0707 putative membrane protein	-0.0715619	0.142786	-0.194007	0.0620159	0.0190621	-0.01472	-0.0877294	-0.169987	0.152825	-0.13545
PP_0708	PP_0708	putative Betaine-aldehyde dehydrogenase	PP_0708 putative Betaine-aldehyde dehydrogenase	0.090328	0.21895	0.192208	0.171248	-0.143598	0.234189	0.140016	0.00535915	0.0516642	0.00693884
PP_0709	PP_0709	Transporter, NCS1 nucleoside transporter family	PP_0709 Transporter, NCS1 nucleoside transporter family	0.132018	-0.0199829	0.135502	-0.0281296	0.0655338	0.183484	0.0655405	-0.0216121	-0.125794	-0.222761
PP_0710	PP_0710	conserved protein of unknown function	PP_0710 conserved protein of unknown function	0.123605	0.303207	0.298754	-0.119395	0.00676029	-0.0519778	0.187161	-0.017365	0.493675	-0.465952
PP_0711	PP_0711	putative hydrolase	PP_0711 putative hydrolase	-0.626089	0.121417	0.864412	0.258985	0.265933	0.0740575	-0.324575	0.0511021	0.0753571	-0.844448
PP_0712	PP_0712	polyphosphate kinase 2	PP_0712 polyphosphate kinase 2	0.0679182	-0.185675	0.195963	0.137376	-0.0622169	0.123882	0.220509	0.050034	0.0562576	0.0942428
PP_0713	PP_0713	Kef-type potassium/proton antiporter, CPA2 family	PP_0713 Kef-type potassium/proton antiporter, CPA2 family	0.064839	0.108795	0.333668	0.269019	0.156069	-0.10489	-0.301032	-0.068996	0.295457	0.186565
PP_0714	PP_0714	Transporter, PerM family	PP_0714 Transporter, PerM family	0.0347777	-0.145072	0.0730525	-0.00845691	-0.0292295	0.189759	0.142964	0.0853549	0.0469617	0.255841
PP_0715	PP_0715	Outer membrane efflux protein	PP_0715 Outer membrane efflux protein	0.0716492	0.0162296	0.0358606	0.0476761	-0.0534098	-0.0248917	-0.112229	0.0344673	-0.302717	-0.611621
PP_0716	PP_0716	HlyD family secretion protein	PP_0716 HlyD family secretion protein	-0.225843	0.0542187	-0.214706	0.0114941	-0.0472766	0.0290388	0.0157552	-0.177548	-0.0252695	-0.042037
PP_0717	PP_0717	conserved membrane protein of unknown function, DUF2955 family	PP_0717 conserved membrane protein of unknown function, DUF2955 family	0.0384115	-0.0687241	0.317844	-0.0600158	-0.026039	0.186674	0.13515	0.0260785	-0.173024	-0.151724
PP_0718	PP_0718	Sulfate transporter	PP_0718 Sulfate transporter	-0.0889147	-0.0370751	0.130892	-0.136704	-0.186956	0.0894889	0.121036	-0.146433	0.147192	-0.727268
PP_0719	PP_0719	ribosome-associated potassium-dependent informational ATP/GTPase	PP_0719 ribosome-associated potassium-dependent informational ATP/GTPase	-4.17197	-2.27698	-1.66918	-2.8997	-1.67444	0.0914641	0.0363383	-1.04853	-1.22084	-0.983329
PP_0725	PP_0725	conserved hypothetical TPR repeat protein	PP_0725 conserved hypothetical TPR repeat protein	-0.521557	-0.445734	-0.498416	-0.504646	0.0102507	-0.390131	-0.740847	-0.574591	-0.871848	-2.70247
PP_0726	PP_0726	Transferase	PP_0726 Transferase	0.069738	0.0403781	-0.15527	0.0741267	-0.0606202	0.19157	0.183474	-0.0201259	0.0852384	-0.0592691
PP_0727	PP_0727	conserved protein of unknown function	PP_0727 conserved protein of unknown function	-0.0907338	-0.137018	0.146333	-0.0104584	-0.0173652	-0.0552541	0.00260201	-0.114805	-0.0242188	0.278264
PP_0728	PP_0728	conserved protein of unknown function	PP_0728 conserved protein of unknown function	-0.00492448	0.0943314	-0.0182391	0.0151482	-0.0940512	-0.110656	0.028524	0.154596	0.14395	0.143141
PP_0729	PP_0729	conserved protein of unknown function	PP_0729 conserved protein of unknown function	0.0262922	0.0250374	-0.0189103	0.0843504	0.0627482	0.0235552	-0.00467431	-0.00403482	-0.0699923	-0.133924
PP_0730	PP_0730	conserved protein of unknown function	PP_0730 conserved protein of unknown function	-0.0494181	5.43595e-05	0.00970305	0.0270735	0.0370797	0.062747	-0.0188765	0.0437372	-0.0815269	0.160714
PP_0731	PP_0731	phosphatidylcholine synthase	PP_0731 phosphatidylcholine synthase	-0.019951	0.02713	-0.000949832	-0.100751	-0.133867	0.022742	0.0238416	0.0183481	-0.0487032	-0.109622
PP_0735	PP_0735	molybdopterin-synthase adenylyltransferase	PP_0735 molybdopterin-synthase adenylyltransferase	-0.262712	0.0757874	0.4718	-0.260013	-0.124241	0.709239	-0.152559	0.111355	-1.15106	0.808685
PP_0737	PP_0737	lipid A 3-O-deacylase	PP_0737 lipid A 3-O-deacylase	0.330015	0.0385289	0.173558	-0.0394597	0.289106	0.112029	0.0197741	-0.0436076	0.194977	-0.522611
PP_0738	PP_0738	conserved protein of unknown function	PP_0738 conserved protein of unknown function	-0.0646187	-0.0535813	-0.542541	-0.183073	-0.649428	-0.520424	-0.520185	-0.470527	-0.218069	-1.37559
PP_0739	PP_0739	deoxyribodipyrimidine photolyase	PP_0739 deoxyribodipyrimidine photolyase	-0.106249	-0.266009	-0.178025	-0.265536	0.128354	0.00652513	-0.084688	-0.405977	0.001904	-0.242175
PP_0740	PP_0740	Transcriptional regulator, MerR family	PP_0740 Transcriptional regulator, MerR family	-0.214335	0.0972596	0.0908672	-0.469335	-0.451955	0.00158546	-0.436529	-0.085751	-0.334736	-0.3501
PP_0741	PP_0741	conserved protein of unknown function	PP_0741 conserved protein of unknown function	-0.0734004	0.0837952	-0.159049	0.140396	-0.291681	-0.146934	0.164969	-0.0605496	0.0548175	-0.332828
PP_0742	PP_0742	conserved exported protein of unknown function	PP_0742 conserved exported protein of unknown function	-0.0892491	-0.117021	0.149515	-0.313772	0.0325087	0.0332568	-0.0196647	0.141946	-0.182269	0.178148
PP_0743	PP_0743	conserved protein with NAD(P)-binding Rossmann-fold domain	PP_0743 conserved protein with NAD(P)-binding Rossmann-fold domain	-0.0619057	-0.0980551	-0.140767	-0.0330785	-0.252845	-0.0430946	0.0314757	-0.0607651	-0.253098	0.0245023
PP_0745	PP_0745	putative uracil permease	PP_0745 putative uracil permease	-0.138594	0.230575	-0.161633	0.0858958	-0.0601825	0.102437	-0.0775319	-0.0794893	-0.00656835	-0.210904
PP_0746	PP_0746	Uracil phosphoribosyltransferase	PP_0746 Uracil phosphoribosyltransferase	0.10735	-0.00478043	0.261628	0.182298	0.335706	-0.167925	0.0935271	-0.189392	-0.0496972	-0.0550646
PP_0747	PP_0747	Hypoxanthine-guanine phosphoribosyltransferase	PP_0747 Hypoxanthine-guanine phosphoribosyltransferase	-0.284129	-0.15551	-0.136215	-0.273752	-0.0653692	-0.120015	-0.0985099	-0.281455	-0.101478	-0.0704193
PP_0748	PP_0748	conserved protein of unknown function	PP_0748 conserved protein of unknown function	-0.0172023	-0.296456	-0.0725011	-0.432991	-0.207546	-0.363397	-0.348954	-0.147732	-0.441167	-0.0895504
PP_0749	PP_0749	conserved exported protein of unknown function	PP_0749 conserved exported protein of unknown function	-0.0813273	-0.173447	-0.239643	0.227272	0.0672327	0.0644259	0.00660044	0.0822436	-0.541069	-0.542137
PP_0750	PP_0750	conserved protein of unknown function	PP_0750 conserved protein of unknown function	0.569797	-0.109125	-0.283464	-0.302705	-0.12293	0.14171	0.147525	-0.168202	0.0503938	0.301459
PP_0753	PP_0753	putative Lipoprotein	PP_0753 putative Lipoprotein	-0.0217784	-0.104491	0.0797166	0.0103647	-0.0195995	-0.549687	-0.0298451	-0.546375	-0.524463	-0.0450241
PP_0754	PP_0754	conserved protein of unknown function	PP_0754 conserved protein of unknown function	-0.0391195	-0.44988	0.173181	-0.197307	-0.55134	-0.115144	-0.421709	-0.164145	0.0651799	-0.263607
PP_0755	PP_0755	conserved protein of unknown function	PP_0755 conserved protein of unknown function	0.310792	0.106848	0.338835	0.40197	-0.329756	0.27393	0.0222992	0.0314614	-0.0596622	0.178475
PP_0757	PP_0757	conserved protein of unknown function	PP_0757 conserved protein of unknown function	-0.255251	-0.412323	-0.0768398	-0.168209	0.137198	-0.33875	-0.201468	0.133797	0.306831	0.0820635
PP_0758	PP_0758	conserved protein of unknown function	PP_0758 conserved protein of unknown function	-0.0546803	0.0165871	-0.0750289	-0.525447	-0.2824	-0.315685	-0.213089	0.0626309	-0.0841609	-1.21011
PP_0759	PP_0759	conserved exported protein of unknown function	PP_0759 conserved exported protein of unknown function	-0.096879	0.290675	0.176145	-0.198786	-0.205482	-0.4882	-0.438174	-0.382574	-0.443022	-0.548314
PP_0760	PP_0760	conserved membrane protein of unknown function	PP_0760 conserved membrane protein of unknown function	-0.375659	-0.303436	0.153193	0.0235297	-1.038	-0.0193922	-0.100013	0.118886	0.380941	-0.473589
PP_0761	PP_0761	Ribosomal RNA small subunit methyltransferase C	PP_0761 Ribosomal RNA small subunit methyltransferase C	-0.0639483	-0.509818	-0.369937	0.144485	0.106594	0.308668	0.428917	0.0689598	-0.248314	0.0100793
PP_0762	PP_0762	Glycerate dehydrogenase	PP_0762 Glycerate dehydrogenase	0.153956	0.12976	0.239423	0.0991725	0.0653646	-0.116732	-0.305631	0.665567	-0.554822	0.0472001
PP_0763	PP_0763	Medium-chain-fatty-acid CoA ligase	PP_0763 Medium-chain-fatty-acid CoA ligase	0.0916197	0.0185325	-0.00509811	0.140184	0.157812	0.286491	0.192279	0.134926	0.191624	0.156535
PP_0765	PP_0765	conserved exported protein of unknown function	PP_0765 conserved exported protein of unknown function	-0.0518629	0.0638882	0.092707	-0.0449959	0.0921475	-0.290443	-0.0963824	-0.388215	-0.341569	-0.000662469
PP_0766	PP_0766	conserved exported protein of unknown function	PP_0766 conserved exported protein of unknown function	-0.150741	0.200972	0.0108994	-0.141356	0.0368526	0.200274	0.150726	0.237354	0.239923	-0.163638
PP_0767	PP_0767	Transcriptional regulator, LuxR family	PP_0767 Transcriptional regulator, LuxR family	0.0643864	-0.0880396	0.0841204	0.19972	0.17704	0.256714	0.137027	0.166125	-0.128716	-0.00487684
PP_0768	PP_0768	Response regulator/TPR domain protein	PP_0768 Response regulator/TPR domain protein	0.230061	-0.212594	0.510985	0.200103	-0.222858	0.242976	0.35225	-0.00535492	0.22136	-0.626736
PP_0769	PP_0769	Sensor histidine kinase	PP_0769 Sensor histidine kinase	0.0867885	0.100893	0.170713	0.186536	-0.111195	0.230722	0.138554	0.274676	-0.0802645	-0.749073
PP_0770	PP_0770	PemI-like protein	PP_0770 PemI-like protein	-0.201983	-0.273174	0.371608	-0.177548	-0.123557	-0.445156	0.172822	-0.417064	0.932076	0.23302
PP_0771	PP_0771	mRNA interferase	PP_0771 mRNA interferase	-0.0160284	-0.0990986	-0.0358947	-0.0202197	-0.252178	-0.593236	-0.191656	-0.271272	0.0271375	0.165778
PP_0772	PP_0772	Metallo-beta-lactamase family protein	PP_0772 Metallo-beta-lactamase family protein	0.00738244	-0.577059	-0.129996	-0.176975	-0.0048692	0.14837	0.0869715	-0.0646012	0.0970314	-0.445929
PP_0773	PP_0773	OmpA/MotB domain-containing protein	PP_0773 OmpA/MotB domain-containing protein	-0.0331477	0.150535	-0.0958683	-0.00869527	0.266951	-0.414953	-0.379454	-0.0604003	-0.252286	-0.0210638
PP_0774	PP_0774	Phosphate acetyltransferase	PP_0774 Phosphate acetyltransferase	0.020821	-0.200481	0.338033	0.00932028	-0.0469061	-0.0591041	0.202415	-0.0617657	-0.268574	0.445342
PP_0775	PP_0775	conserved protein of unknown function	PP_0775 conserved protein of unknown function	-0.456002	-0.333772	-1.37642	0.133774	0.294749	-0.361423	-1.31426	0.488842	-0.388209	0.786407
PP_0777	PP_0777	Glutathione peroxidase	PP_0777 Glutathione peroxidase	0.0214811	0.378821	-0.0727905	-0.555917	0.156693	-0.182862	0.251739	0.173737	-0.0690776	0.00981322
PP_0778	PP_0778	Glycosyl transferase, group 1 family protein	PP_0778 Glycosyl transferase, group 1 family protein	-0.0316431	-0.208505	0.202901	-0.00177304	0.277959	-0.0550125	-0.07239	0.0481116	-0.340911	-0.0478005
PP_0779	PP_0779	Methyl-accepting chemotaxis transducer/sensory box protein	PP_0779 Methyl-accepting chemotaxis transducer/sensory box protein	0.0556823	0.358153	0.239465	0.09044	0.011978	0.0607175	-0.0120698	-0.00560655	0.123898	0.0171082
PP_0781	PP_0781	conserved protein of unknown function	PP_0781 conserved protein of unknown function	0.213163	-0.518332	0.218675	0.234444	0.162544	0.127006	0.165766	0.831318	0.039199	-0.130869
PP_0782	PP_0782	conserved protein of unknown function	PP_0782 conserved protein of unknown function	-0.00249939	-0.567829	-0.518442	0.33292	-0.201532	-0.116931	0.322046	-0.104835	-0.664999	-0.513932
PP_0784	PP_0784	conserved protein of unknown function	PP_0784 conserved protein of unknown function	0.553404	0.113552	-0.271575	0.164085	0.180705	0.0447745	0.020028	0.398139	-0.347642	0.693828
PP_0785	PP_0785	putative cysZ protein, required for sulfate transport	PP_0785 putative cysZ protein, required for sulfate transport	-0.443479	0.206401	-0.0610161	-0.519838	-0.110797	0.0520434	0.23048	0.250589	0.467051	0.329889
PP_0787	PP_0787	quinolinate phosphoribosyltransferase (decarboxylating) monomer	PP_0787 quinolinate phosphoribosyltransferase (decarboxylating) monomer	-0.195804	-0.44506	-0.32785	-0.43802	-0.26517	-0.313963	-0.331586	-0.16501	0.101849	-0.941384
PP_0788	PP_0788	conserved protein of unknown function	PP_0788 conserved protein of unknown function	0.00249916	0.377667	-0.0236919	-0.205489	-0.103596	-0.0580157	0.000356763	-0.094896	0.0522992	-0.0233203
PP_0789	PP_0789	N-acetyl-anhydromuramyl-L-alanine-amidase	PP_0789 N-acetyl-anhydromuramyl-L-alanine-amidase	0.155985	0.963997	1.4882	0.471664	1.06173	-0.504137	-0.592046	-0.324186	0.0433684	-1.29717
PP_0790	PP_0790	Inner membrane protein AmpE	PP_0790 Inner membrane protein AmpE	0.285268	-0.107087	0.440776	0.236122	0.373351	0.41197	0.183184	0.269002	0.244295	-0.0372312
PP_0791	PP_0791	putative hydrolase	PP_0791 putative hydrolase	-0.0912129	-0.157408	-0.135943	-0.0889167	-0.113798	-0.102012	-0.170794	-0.159425	-0.174358	0.130127
PP_0792	PP_0792	catabolite repressor-activator, DNA-binding transcriptional dual regulator	PP_0792 catabolite repressor-activator, DNA-binding transcriptional dual regulator	0.0302853	-0.467904	0.23871	0.115839	0.00328332	-0.0382743	-0.113841	-0.161263	-0.0546543	-0.051039
PP_0793	PP_0793	Phosphotransferase system, fructose-specific EI/HPr/EIIA components	PP_0793 Phosphotransferase system, fructose-specific EI/HPr/EIIA components	-0.0705679	-0.065064	0.0582637	-0.216188	-0.138555	-0.184091	-0.346678	-0.283725	-0.196717	-0.295111
PP_0794	PP_0794	1-phosphofructokinase monomer	PP_0794 1-phosphofructokinase monomer	-0.0318234	0.39966	-0.301386	-0.103785	-0.229396	-0.00532058	-0.606352	0.245025	0.408817	0.120332
PP_0795	PP_0795	fructose PTS permease - IIBC component	PP_0795 fructose PTS permease - IIBC component	-0.00630856	-0.17601	-0.0187414	0.0170649	0.212253	-0.29866	-0.441766	-0.178303	-0.393918	-0.200301
PP_0796	PP_0796	conserved protein of unknown function	PP_0796 conserved protein of unknown function	0.142556	0.186928	0.034177	-0.409718	0.510983	0.116443	-0.0282249	-0.0191221	-0.150282	-0.194308
PP_0797	PP_0797	conserved protein of unknown function	PP_0797 conserved protein of unknown function	0.105772	0.37755	0.298265	0.331629	0.540092	0.00428529	0.0797507	0.19014	0.322184	-0.882471
PP_0798	PP_0798	GGDEF domain protein	PP_0798 GGDEF domain protein	0.178219	0.0535914	0.159252	0.164875	-0.179418	-0.0987053	0.207936	0.0728287	0.0355725	-0.299058
PP_0799	PP_0799	histidine-specific outer membrane porin D	PP_0799 histidine-specific outer membrane porin D	-0.00630856	0.0523741	-0.0428063	-0.0918743	-0.126314	-0.12999	-0.0659206	0.0847675	-0.0472509	0.0110026
PP_0800	PP_0800	conserved protein of unknown function	PP_0800 conserved protein of unknown function	-0.0119814	0.221561	-0.157172	-0.0506244	-0.103636	-0.131452	0.218377	0.0337372	-0.133435	0.332542
PP_0801	PP_0801	conserved exported protein of unknown function	PP_0801 conserved exported protein of unknown function	-0.302265	-0.609268	-1.60335	-0.64607	-0.40831	-0.256108	1.11933	-0.182591	-0.836382	-0.108873
PP_0802	PP_0802	putative chemotaxis protein	PP_0802 putative chemotaxis protein	0.130397	0.335558	-0.388006	0.18902	-0.179483	-0.329631	-0.262722	-0.091186	0.118504	-0.189125
PP_0803	PP_0803	Protein secretion ABC efflux system, membrane fusion protein	PP_0803 Protein secretion ABC efflux system, membrane fusion protein	0.448962	0.0504607	0.00548036	0.508304	-0.0446376	0.678552	0.519094	0.641541	0.398972	0.469699
PP_0804	PP_0804	Protein secretion ABC efflux system, permease and ATP-binding protein	PP_0804 Protein secretion ABC efflux system, permease and ATP-binding protein	0.221075	0.447126	-0.0253935	0.215902	0.116069	0.408916	0.573727	0.549066	0.573153	0.668212
PP_0805	PP_0805	Outer membrane efflux protein	PP_0805 Outer membrane efflux protein	0.340982	0.198494	0.372274	0.501654	0.139572	0.518775	0.493865	0.497352	0.643941	0.791903
PP_0806	PP_0806	putative Surface adhesion protein	PP_0806 putative Surface adhesion protein	0.331442	0.322907	0.234416	0.320709	0.0211358	0.590668	0.535725	0.557368	0.566505	0.635914
PP_0807	PP_0807	DNA-binding transcriptional dual regulator (NO)	PP_0807 DNA-binding transcriptional dual regulator (NO)	0.0504132	-0.0864448	0.127699	0.1837	-0.174587	-0.0430421	-0.136332	-0.291648	0.300881	-0.685481
PP_0808	PP_0808	Flavohemoprotein	PP_0808 Flavohemoprotein	0.00924138	-0.0940029	0.145595	-0.0524999	-0.0203824	0.17463	0.094531	-0.0320896	-0.00498431	0.0152701
PP_0809	PP_0809	disulfide bond formation protein B	PP_0809 disulfide bond formation protein B	-1.02804	-0.315884	-0.443201	-0.73481	-0.438088	-1.65246	-1.91498	-1.84112	-1.86717	-1.7922
PP_0817	PP_0817	aminotransferase	PP_0817 aminotransferase	-0.135687	0.0338916	-0.0155021	-0.128617	-0.0115486	0.114975	0.104883	0.359153	0.147085	0.00455235
PP_0818	PP_0818	conserved protein of unknown function	PP_0818 conserved protein of unknown function	0.148214	-0.0180511	-0.139496	0.133429	-0.00667996	0.0155707	0.206139	0.110938	0.270861	0.192199
PP_0819	PP_0819	conserved ferredoxin-like protein of unknown function	PP_0819 conserved ferredoxin-like protein of unknown function	-0.175235	-0.552406	0.0565511	-0.126131	-0.179071	-0.494075	-0.0471186	-0.0485234	0.48287	0.00598788
PP_0820	PP_0820	GCN5-related N-acetyltransferase	PP_0820 GCN5-related N-acetyltransferase	-0.11296	0.025976	0.524784	-0.00845691	-0.0471252	0.132304	-0.277151	0.447762	0.159728	-0.121787
PP_0821	PP_0821	conserved exported protein of unknown function	PP_0821 conserved exported protein of unknown function	0.0517164	0.294947	0.275026	0.397165	0.170854	0.340426	0.460057	0.286486	0.198604	-0.0541324
PP_0822	PP_0822	tRNA 2-selenouridine synthase	PP_0822 tRNA 2-selenouridine synthase	0.0457693	0.0392245	0.118179	0.119016	0.0495673	0.0629415	0.0966983	0.0613346	0.313218	-0.315183
PP_0823	PP_0823	Selenide, water dikinase	PP_0823 Selenide, water dikinase	0.0864271	0.200495	-0.0997633	0.0542431	-0.165361	0.258862	0.252396	0.18576	-0.145848	-0.467861
PP_0824	PP_0824	phosphonate transport system-binding protein	PP_0824 phosphonate transport system-binding protein	-0.0426181	-0.0336936	0.152221	0.128469	-0.254641	-0.0756953	-0.214569	-0.122922	0.0493954	0.384827
PP_0825	PP_0825	phosphonates import ATP-binding protein	PP_0825 phosphonates import ATP-binding protein	0.034675	-0.615412	-0.998889	-0.195565	-0.31136	-0.21197	0.397554	-0.083918	-0.0915341	-0.516252
PP_0826	PP_0826	phosphonate ABC transporter, permease protein	PP_0826 phosphonate ABC transporter, permease protein	0.0858328	0.216068	-0.0310116	-0.0919123	0.162887	0.0327212	-0.186553	-0.0101896	0.174762	0.0459798
PP_0827	PP_0827	putative phosphonate transport system permease protein PtxC	PP_0827 putative phosphonate transport system permease protein PtxC	-0.122987	0.0429956	0.63258	-0.344157	0.402805	-0.0411232	0.72062	0.412668	0.869377	0.331686
PP_0828	PP_0828	conserved membrane protein of unknown function	PP_0828 conserved membrane protein of unknown function	-0.0562797	0.130578	0.0865267	0.0795863	0.151993	0.0466136	-0.321705	0.140752	-0.256735	-0.837313
PP_0829	PP_0829	conserved protein of unknown function	PP_0829 conserved protein of unknown function	0.0917449	0.0117529	-0.0411977	-0.0335133	0.00257686	-0.0495126	0.00477136	-0.137847	-0.0070073	0.0144396
PP_0830	PP_0830	Acetyltransferase, GNAT family	PP_0830 Acetyltransferase, GNAT family	-0.237773	0.0460936	-0.202042	-0.00845691	0.0674608	-0.0401594	-0.150975	0.263211	0.119916	-0.551205
PP_0831	PP_0831	hypothetical protein	PP_0831 hypothetical protein	0.0305057	-0.680985	-0.107486	-0.0252239	0.0253335	-0.226709	-0.147309	-0.354452	-0.25869	-0.228234
PP_0832	PP_0832	S-adenosylmethionine:tRNA ribosyltransferase-isomerase	PP_0832 S-adenosylmethionine:tRNA ribosyltransferase-isomerase	-0.472778	-0.864989	-1.51848	-0.764581	-0.894436	-0.174439	0.27642	0.0233842	-0.0242188	-1.52961
PP_0833	PP_0833	queuine tRNA-ribosyltransferase	PP_0833 queuine tRNA-ribosyltransferase	-2.86588	-0.738936	-1.67527	-1.89754	-2.39166	-2.02183	0.086318	-0.528583	-0.689494	-2.89995
PP_0834	PP_0834	Sec translocation complex subunit YajC	PP_0834 Sec translocation complex subunit YajC	-0.11239	0.175904	0.252285	-0.195541	0.242233	0.585393	0.248661	0.228361	0.305447	-0.801583
PP_0837	PP_0837	putative regulator of flagellation	PP_0837 putative regulator of flagellation	0.000540532	0.0914353	-0.384153	-0.187275	0.119089	0.00777219	0.0299396	0.0451113	-0.18324	0.652128
PP_0839	PP_0839	tRNA Cm32/Um32 methyltransferase	PP_0839 tRNA Cm32/Um32 methyltransferase	-0.157992	-0.34871	-0.306681	-0.15548	-0.647632	-0.0141081	0.305804	-0.244133	0.142361	-0.0166009
PP_0840	PP_0840	serine acetyltransferase	PP_0840 serine acetyltransferase	-0.259693	5.43595e-05	-0.448339	-0.0258801	-0.139951	0.0241913	0.304904	-0.279728	0.106384	-0.339099
PP_0841	PP_0841	DNA-binding transcriptional dual regulator 2Fe-2S cluster IscR	PP_0841 DNA-binding transcriptional dual regulator 2Fe-2S cluster IscR	0.0900597	-0.547287	-0.340704	-0.499115	-0.487996	0.0743165	-0.429055	0.0778586	-0.198155	0.128425
PP_0846	PP_0846	DnaK-like molecular chaperone specific for IscU	PP_0846 DnaK-like molecular chaperone specific for IscU	-0.777369	-0.195892	-0.473867	0.000733238	-1.29783	-0.971657	-0.546571	0.157233	-0.391016	1.09311
PP_0848	PP_0848	donor of Fe2+ and regulator of cysteine desulfurase activity	PP_0848 donor of Fe2+ and regulator of cysteine desulfurase activity	0.391865	0.75153	0.622706	-0.0487123	-0.586503	0.543999	0.277522	0.372977	-0.236196	0.707732
PP_0850	PP_0850	Dual-specificity RNA methyltransferase RlmN	PP_0850 Dual-specificity RNA methyltransferase RlmN	-0.497458	0.0670448	-0.000949832	-0.223021	-0.14075	0.343832	0.0316602	0.257901	0.00872561	0.69965
PP_0851	PP_0851	Type IV pili biogenesis protein PilF	PP_0851 Type IV pili biogenesis protein PilF	-0.0205304	-0.338446	0.0177507	0.022729	-0.0934137	-0.190183	0.0194947	-0.0679687	-0.18879	0.108296
PP_0852	PP_0852	Transcriptional regulator, Cro/CI family	PP_0852 Transcriptional regulator, Cro/CI family	-0.742064	-0.0397761	-0.0578433	-0.767276	-0.191079	-0.101312	0.198903	-0.0791586	-0.502329	-1.05006
PP_0855	PP_0855	conserved protein of unknown function	PP_0855 conserved protein of unknown function	-1.46962	-2.19347	-0.120831	-0.321978	-0.645274	-1.70329	-2.81565	-1.88555	-0.530205	-1.9923
PP_0856	PP_0856	conserved lipoprotein of unknown function	PP_0856 conserved lipoprotein of unknown function	-6.31212	-5.28265	-2.3774	-4.74063	-4.69429	-5.58305	-6.27276	-4.54452	-4.13448	-3.06663
PP_0858	PP_0858	putative methionine/glutamine aminotransferase	PP_0858 putative methionine/glutamine aminotransferase	0.0214724	-0.102205	-0.17017	-0.096271	-0.0329482	-0.10939	-0.124131	-0.11518	0.129143	0.0315573
PP_0859	PP_0859	putative ketoglutaramate omega-amidase	PP_0859 putative ketoglutaramate omega-amidase	-0.0225943	0.0733943	0.0678742	0.107211	0.257905	0.0764643	0.293657	-0.0985789	-0.432242	-0.362363
PP_0860	PP_0860	putative Sulfite reductase, flavoprotein component	PP_0860 putative Sulfite reductase, flavoprotein component	0.184164	0.0778194	-0.0564331	0.037494	0.089016	0.265378	0.0381097	0.0235216	-0.0397184	-0.301581
PP_0861	PP_0861	outer membrane ferric siderophore receptor	PP_0861 outer membrane ferric siderophore receptor	0.0912074	0.222456	0.0917987	0.0533505	0.0587568	0.00112867	-0.0250416	0.13852	0.0994775	0.260987
PP_0862	PP_0862	PKHD-type hydroxylase PP_0862	PP_0862 PKHD-type hydroxylase PP_0862	0.229307	0.268041	0.0871701	-0.245803	-0.0515181	-0.219395	0.0748614	-0.286845	0.199319	-0.0425372
PP_0863	PP_0863	conserved protein of unknown function	PP_0863 conserved protein of unknown function	-0.0347343	-0.0611815	0.167369	0.0807401	0.0956014	0.0861022	0.0474725	0.30927	-0.234492	-0.288971
PP_0864	PP_0864	ornithine decarboxylase	PP_0864 ornithine decarboxylase	-0.0312841	0.0694686	-0.0476969	-0.045884	-0.103342	0.00428529	0.0630549	-0.0387393	0.158461	0.010715
PP_0865	PP_0865	ECF subfamily RNA polymerase sigma-24 factor	PP_0865 ECF subfamily RNA polymerase sigma-24 factor	0.110955	-0.129979	0.136268	0.00823864	0.502609	0.182245	0.681626	0.133527	0.125698	0.169713
PP_0866	PP_0866	putative Transmembrane sensor	PP_0866 putative Transmembrane sensor	-0.00841051	-0.232488	0.0279686	-0.0749737	-0.097123	-0.174534	-0.196399	-0.0541235	-0.154069	-0.200035
PP_0867	PP_0867	FecA-like outer membrane receptor	PP_0867 FecA-like outer membrane receptor	0.0042117	-0.0703711	-0.0203224	0.0231791	0.141663	0.0231994	-0.0768537	-0.0377114	0.0499869	0.0277655
PP_0868	PP_0868	ABC transporter ATP-binding subunit	PP_0868 ABC transporter ATP-binding subunit	0.174596	-0.0944077	-0.122081	0.097272	0.278867	0.461104	0.0673164	0.0848033	-0.22554	0.514415
PP_0869	PP_0869	osmoprotectant ABC transporter permease subunit	PP_0869 osmoprotectant ABC transporter permease subunit	-0.0505603	0.50724	-0.0818227	0.317151	0.146119	-0.300369	-0.130696	-0.132896	-0.776903	-0.133317
PP_0870	PP_0870	putative Glycine betaine/carnitine/choline ABC transporter, periplasmic binding protein	PP_0870 putative Glycine betaine/carnitine/choline ABC transporter, periplasmic binding protein	0.0175366	0.0761572	0.407796	0.22067	0.191252	-0.0130883	-0.187471	0.0359667	-0.244446	-0.126361
PP_0871	PP_0871	putative Glycine betaine/carnitine/choline ABC transporter, permease protein	PP_0871 putative Glycine betaine/carnitine/choline ABC transporter, permease protein	-0.386584	-0.0684921	-0.225904	-0.126941	0.219188	0.0273886	0.150402	0.346682	0.0201112	-0.449997
PP_0872	PP_0872	Peptide chain release factor 3	PP_0872 Peptide chain release factor 3	-0.77002	-0.377781	-0.529646	-0.545246	-0.112708	-0.0165391	-0.0680967	-0.0163502	-0.731665	-0.305246
PP_0873	PP_0873	putrescine-binding periplasmic protein	PP_0873 putrescine-binding periplasmic protein	0.170334	0.171432	0.179371	0.259571	-0.0376841	-0.019942	-0.0027586	-0.0546041	-0.148284	0.238504
PP_0874	PP_0874	conserved protein of unknown function	PP_0874 conserved protein of unknown function	0.0902081	1.57505	0.355743	0.207185	-1.45463	0.738451	-0.0772205	0.143777	0.817711	0.838465
PP_0875	PP_0875	conserved protein of unknown function	PP_0875 conserved protein of unknown function	0.063791	0.248451	0.119212	0.397927	0.105455	-0.136982	-0.137098	0.0149225	-0.108041	0.0557606
PP_0876	PP_0876	Transcriptional regulator, AraC family	PP_0876 Transcriptional regulator, AraC family	0.195963	-0.250063	-0.468469	-0.00764428	-0.0455264	0.286535	0.240233	0.160501	-0.246366	-0.0340014
PP_0878	PP_0878	dipeptide ABC transporter, binding subunit	PP_0878 dipeptide ABC transporter, binding subunit	0.110586	0.313367	0.11623	0.254165	0.16059	0.237771	-0.066471	0.257247	-0.437047	-0.285153
PP_0879	PP_0879	dipeptide ABC transporter - putative ATP binding subunit	PP_0879 dipeptide ABC transporter - putative ATP binding subunit	-0.0304335	0.109677	-0.218151	-0.423252	-0.315848	0.2715	0.155091	-0.155082	0.00411147	0.0853357
PP_0880	PP_0880	dipeptide ABC transporter - putative membrane subunit	PP_0880 dipeptide ABC transporter - putative membrane subunit	0.206214	0.13911	-0.278189	-0.0505407	0.0715159	-0.0828543	0.312034	-0.15193	0.277083	0.450356
PP_0881	PP_0881	dipeptide ABC transporter - putative membrane subunit	PP_0881 dipeptide ABC transporter - putative membrane subunit	-0.0277854	-0.0655582	-0.302011	-0.15073	0.00267091	0.089625	0.00631618	-0.120868	-0.16646	-0.500478
PP_0882	PP_0882	dipeptide ABC transporter - periplasmic binding protein	PP_0882 dipeptide ABC transporter - periplasmic binding protein	0.0218465	0.222688	-0.0119482	0.0543274	0.121577	0.122432	-0.0444488	-0.188791	0.261738	0.358446
PP_0883	PP_0883	glycine-glutamate dipeptide porin	PP_0883 glycine-glutamate dipeptide porin	0.0848676	0.1367	0.208921	0.10026	-0.105882	0.158369	-0.0280191	0.23794	0.155907	-0.197251
PP_0884	PP_0884	dipeptide ABC transporter - periplasmic binding protein	PP_0884 dipeptide ABC transporter - periplasmic binding protein	0.0354829	0.198012	-0.123103	-0.0558136	-0.118522	0.00428529	-0.0126227	-0.0346276	-0.0616971	0.0544281
PP_0885	PP_0885	dipeptide ABC transporter - periplasmic binding protein	PP_0885 dipeptide ABC transporter - periplasmic binding protein	0.102507	0.0715978	0.223592	0.182374	0.0640879	-0.0360183	0.057978	0.0286175	-0.131637	-0.197536
PP_0886	PP_0886	conserved exported protein of unknown function	PP_0886 conserved exported protein of unknown function	0.192312	0.121545	-0.325989	0.200391	0.521464	0.189275	0.276656	-0.0126888	0.480324	-0.415727
PP_0887	PP_0887	Sensor histidine kinase	PP_0887 Sensor histidine kinase	-0.522018	-0.132008	-0.110776	-0.22809	-0.184386	-0.455736	-0.0923136	-0.668533	-0.607582	0.340406
PP_0888	PP_0888	Photosynthetic apparatus regulatory protein RegA	PP_0888 Photosynthetic apparatus regulatory protein RegA	-0.343289	-1.34162	-1.54712	-0.779808	-1.31501	-0.216922	-0.830175	-0.852622	0.153222	-2.36027
PP_0889	PP_0889	conserved exported protein of unknown function	PP_0889 conserved exported protein of unknown function	0.0821361	-0.0199903	0.0978306	-0.0321714	0.0434502	0.0544869	-0.15507	0.0622349	-0.0188373	-0.0138728
PP_0890	PP_0890	conserved exported protein of unknown function	PP_0890 conserved exported protein of unknown function	0.0103013	0.0334232	-0.136986	0.117894	-0.180412	-0.219203	-0.245283	0.179332	-0.0353821	-0.548127
PP_0891	PP_0891	conserved exported protein of unknown function	PP_0891 conserved exported protein of unknown function	0.265225	-0.288405	0.55416	-0.0225581	0.411897	0.241406	-0.000105892	0.480837	0.163147	-0.356459
PP_0892	PP_0892	Phospholipase family protein	PP_0892 Phospholipase family protein	-0.147382	0.197689	0.0316081	-0.000276315	0.0407651	-0.0786654	-0.137818	-0.0319012	0.141245	0.219897
PP_0893	PP_0893	ThiJ/PfpI family protein	PP_0893 ThiJ/PfpI family protein	-0.10501	0.210012	0.520024	0.356422	0.0209831	-0.3465	0.391552	-0.298472	0.607078	-0.469401
PP_0894	PP_0894	conserved protein of unknown function	PP_0894 conserved protein of unknown function	0.141033	-0.121163	-0.0580299	0.138262	-0.276465	0.10871	0.000521034	0.293184	-0.00600702	-0.0839097
PP_0895	PP_0895	conserved protein of unknown function	PP_0895 conserved protein of unknown function	0.174099	0.0930051	0.107375	-0.0520049	0.461123	0.171111	-0.0342478	-0.0689986	0.10802	0.251839
PP_0896	PP_0896	Carbon-nitrogen hydrolase family protein	PP_0896 Carbon-nitrogen hydrolase family protein	-0.215672	-0.283037	0.457756	0.0156512	0.333191	0.207948	0.134595	0.0479116	-0.230875	0.145544
PP_0899	PP_0899	putative Ferredoxin reductase	PP_0899 putative Ferredoxin reductase	0.264132	0.0170689	0.226889	-0.141718	0.0683014	0.200025	0.0462212	-0.05011	-0.100173	0.049636
PP_0900	PP_0900	PAP2 family protein	PP_0900 PAP2 family protein	0.174662	-0.658804	-0.337637	0.242436	-0.0094855	1.2087	0.981751	1.19364	0.626671	0.575417
PP_0901	PP_0901	DNA-binding response regulator	PP_0901 DNA-binding response regulator	-0.205952	-0.0368159	-0.553836	-0.074617	0.312078	-0.84623	-0.933228	-0.770405	-1.0065	-0.0438192
PP_0902	PP_0902	integral membrane sensor signal transduction histidine kinase	PP_0902 integral membrane sensor signal transduction histidine kinase	0.0479466	-0.280429	0.0692304	0.167221	-0.0535582	-0.754182	-1.04416	-0.792804	-0.977172	-0.36
PP_0903	PP_0903	conserved protein of unknown function	PP_0903 conserved protein of unknown function	-0.478891	0.768851	0.526522	-0.0113766	0.549989	4.50263	4.91173	4.22497	5.06461	0.192938
PP_0904	PP_0904	InaA protein	PP_0904 InaA protein	-0.0344305	0.131786	0.110126	-0.0643035	0.146568	1.30764	2.13315	2.42653	2.71619	0.255957
PP_0905	PP_0905	conserved exported protein of unknown function	PP_0905 conserved exported protein of unknown function	0.096804	0.456663	0.66639	0.750497	-0.802687	0.576552	1.09855	0.228025	1.27638	0.000568436
PP_0906	PP_0906	putative Multidrug efflux RND transporter	PP_0906 putative Multidrug efflux RND transporter	0.184499	0.0811283	0.0533539	0.0266126	0.0899526	0.183981	0.117161	0.183109	0.00194582	-0.12065
PP_0907	PP_0907	RND efflux membrane fusion protein-related protein	PP_0907 RND efflux membrane fusion protein-related protein	0.206763	-0.00258137	0.107953	0.0616235	0.17239	-0.00408995	-0.0665794	0.0685518	-0.0136448	0.231767
PP_0908	PP_0908	conserved exported protein of unknown function	PP_0908 conserved exported protein of unknown function	-0.348492	0.0354526	0.31133	-0.184031	-0.349818	-0.236498	-0.238843	-0.08254	0.0749732	-0.491542
PP_0909	PP_0909	conserved exported protein of unknown function	PP_0909 conserved exported protein of unknown function	-0.141859	-0.0566248	-0.12554	-0.191684	-0.00324231	-0.178782	-0.300205	-0.344508	-0.251675	-0.226904
PP_0910	PP_0910	conserved exported protein of unknown function	PP_0910 conserved exported protein of unknown function	0.08101	0.0829615	-0.0170234	0.0519295	-0.0643591	-0.0588776	0.0178055	-0.0788597	0.0713832	0.0465731
PP_0911	PP_0911	conserved protein of unknown function	PP_0911 conserved protein of unknown function	-0.185735	-0.104006	-0.148832	-0.0378778	0.152473	0.103471	-0.248225	-0.00569928	-0.0867821	-0.332403
PP_0912	PP_0912	conserved protein of unknown function	PP_0912 conserved protein of unknown function	0.0899062	0.288776	0.141239	0.104905	-0.0411316	-0.0838651	-0.238446	-0.122274	0.0697262	-0.148322
PP_0913	PP_0913	conserved exported protein of unknown function	PP_0913 conserved exported protein of unknown function	-0.295093	-0.0229453	0.0622652	0.256977	0.191156	-0.205305	0.257564	0.0741756	0.0183347	0.322784
PP_0914	PP_0914	GGDEF domain protein	PP_0914 GGDEF domain protein	-0.616659	0.138416	-0.100561	-0.51925	-0.0517204	-0.559689	-0.558257	-0.640237	-0.52346	-0.714722
PP_0916	PP_0916	Amino acid transporter LysE	PP_0916 Amino acid transporter LysE	0.199613	-0.647742	-0.382303	0.499569	0.45126	0.242842	-0.15222	-0.224641	-0.328972	1.34665
PP_0917	PP_0917	Chromosome initiation inhibitor	PP_0917 Chromosome initiation inhibitor	0.452603	0.487885	0.460721	0.161245	0.165919	0.285749	0.224391	-0.0494273	0.351264	-0.865848
PP_0918	PP_0918	putative 3-beta hydroxysteroid dehydrogenase/isomerase family protein	PP_0918 putative 3-beta hydroxysteroid dehydrogenase/isomerase family protein	-0.0478901	0.238387	0.463953	0.0712803	0.195051	0.195283	0.0284043	-0.128903	0.145558	0.157952
PP_0919	PP_0919	conserved protein of unknown function	PP_0919 conserved protein of unknown function	0.396951	0.381418	0.514343	-0.29984	0.0465025	-0.0422353	0.423127	-0.0642578	0.414462	0.609986
PP_0920	PP_0920	Xenobiotic reductase B	PP_0920 Xenobiotic reductase B	0.114701	0.219852	0.0790233	0.102854	-0.0464745	0.171647	0.143297	0.0322971	-0.204718	0.088871
PP_0921	PP_0921	Transcriptional regulator, ArsR family	PP_0921 Transcriptional regulator, ArsR family	0.00810821	0.215882	-0.0441998	-0.0100789	0.279793	0.147203	-0.00577779	-0.237799	0.497748	0.265391
PP_0922	PP_0922	conserved protein of unknown function	PP_0922 conserved protein of unknown function	0.0450623	-0.133587	0.0520516	-0.127628	0.0979624	0.0458862	-0.137969	0.274386	0.0357527	0.321039
PP_0923	PP_0923	Acyltransferase	PP_0923 Acyltransferase	0.0298119	-0.128956	0.355318	0.0773457	0.120488	-0.030196	-0.0244946	-0.0511044	0.265626	0.201662
PP_0924	PP_0924	conserved protein of unknown function	PP_0924 conserved protein of unknown function	0.105552	0.109306	0.217005	0.0884915	-0.045388	0.11086	0.205132	0.039725	0.238664	0.124414
PP_0925	PP_0925	conserved protein of unknown function	PP_0925 conserved protein of unknown function	0.0360897	-0.408424	-0.181736	0.0317369	-0.0458969	-0.157901	-0.366819	-0.138056	0.0193748	-0.376366
PP_0926	PP_0926	putative Membrane protein	PP_0926 putative Membrane protein	0.0502756	-0.129754	-0.0392824	0.0635724	0.0231416	0.0272631	-0.0739233	-0.126598	-0.165682	0.197662
PP_0927	PP_0927	aromatic amino acid transport protein	PP_0927 aromatic amino acid transport protein	0.132956	0.0367144	0.159305	0.0405762	-0.00532076	0.000167742	-0.126926	-0.0519441	0.0237324	0.00703536
PP_0928	PP_0928	K+-dependent Na+/Ca+ exchanger related-protein	PP_0928 K+-dependent Na+/Ca+ exchanger related-protein	-0.104891	-0.0133723	-0.0966539	-0.105449	-0.203577	-0.0405033	-0.0606716	-0.117718	-0.200715	-0.524303
PP_0929	PP_0929	putative Lipoprotein	PP_0929 putative Lipoprotein	-0.0366678	-0.355451	-0.102228	0.0375576	-0.29867	0.136952	-0.0728602	-0.0943667	0.0263787	0.358073
PP_0936	PP_0936	septum formation protein	PP_0936 septum formation protein	-0.088981	-0.0165947	0.331476	0.235064	0.0750483	-0.0442243	-0.242477	-0.130857	-0.0339409	-0.377761
PP_0937	PP_0937	endoribonuclease G (RNAse G)	PP_0937 endoribonuclease G (RNAse G)	0.0238073	0.165414	0.427171	-0.0195607	-0.168899	-0.178419	-0.143936	-0.110683	-0.30577	-0.945556
PP_0938	PP_0938	conserved protein of unknown function	PP_0938 conserved protein of unknown function	-0.204812	-0.732346	-0.107964	-0.325108	-0.209604	-0.811045	-1.30066	-1.26722	-1.60571	-1.2318
PP_0939	PP_0939	Carbon-nitrogen hydrolase family protein	PP_0939 Carbon-nitrogen hydrolase family protein	0.29302	0.618217	0.569486	0.183344	0.180429	-0.22627	0.258009	-0.110446	0.170784	0.157411
PP_0940	PP_0940	putative protease involved in Microcin B17 maturation and in sensitivity to the DNA gyrase inhibitor LetD	PP_0940 putative protease involved in Microcin B17 maturation and in sensitivity to the DNA gyrase inhibitor LetD	-0.0162962	-0.417134	-0.289089	0.231664	-0.505873	0.144238	0.00803687	0.115048	-0.16688	0.336825
PP_0941	PP_0941	putative ribosome associated protein	PP_0941 putative ribosome associated protein	0.180679	-0.438427	0.546679	0.236568	-0.132552	0.0402557	0.528444	0.284961	-0.252671	0.113502
PP_0942	PP_0942	regulatory protease	PP_0942 regulatory protease	-0.0219683	0.0242345	0.0279457	0.0562711	-0.384189	0.109444	0.292399	0.0738738	0.108537	-0.0989596
PP_0943	PP_0943	conserved protein of unknown function	PP_0943 conserved protein of unknown function	-0.268568	0.0633039	-0.245639	0.177772	-0.463093	0.165138	0.0553432	0.306358	-0.178983	-0.620023
PP_0944	PP_0944	fumarate hydratase (class 2)	PP_0944 fumarate hydratase (class 2)	-0.232268	-0.219365	0.1546	0.00136777	0.274367	-0.168933	0.170108	0.104892	-0.14601	-0.527123
PP_0945	PP_0945	conserved protein of unknown function	PP_0945 conserved protein of unknown function	0.123728	-0.0160805	-0.463622	0.175622	-0.456053	0.110915	0.19366	0.114691	0.274849	0.342316
PP_0946	PP_0946	superoxide dismutase (Mn)	PP_0946 superoxide dismutase (Mn)	0.268758	0.0754926	-0.0425056	0.405715	0.0285122	-0.0550161	0.128545	0.123881	0.0963846	0.299385
PP_0947	PP_0947	conserved membrane protein of unknown function	PP_0947 conserved membrane protein of unknown function	-0.269507	0.0848344	0.286702	-0.0282027	0.0530078	-0.0344512	-0.432531	-0.29418	0.244757	0.494978
PP_0948	PP_0948	Phosphocarrier protein HPr	PP_0948 Phosphocarrier protein HPr	-0.202905	0.607896	-2.15271	0.129597	0.67776	0.240416	-0.0321653	0.513656	2.21538	-0.0806546
PP_0949	PP_0949	putative ATP-binding protein UPF0042	PP_0949 putative ATP-binding protein UPF0042	-0.390418	-0.105317	-0.134135	-0.124625	-0.493038	-0.253522	-0.646928	-0.325765	-0.513171	-1.36266
PP_0951	PP_0951	Ribosome hibernation promoting factor	PP_0951 Ribosome hibernation promoting factor	-0.193013	-0.0267275	0.33467	0.0696152	0.00898633	-0.127857	-0.120706	0.0978995	-0.270186	0.0279746
PP_0957	PP_0957	D-arabinose 5-phosphate isomerase	PP_0957 D-arabinose 5-phosphate isomerase	-0.0282995	-0.704684	-0.710489	-1.17011	0.137827	0.426124	0.312104	-1.3187	-0.473693	0.215507
PP_0958	PP_0958	phospholipid ABC transporter ATP-binding subunit	PP_0958 phospholipid ABC transporter ATP-binding subunit	-0.334512	-0.133453	-0.176394	0.157763	0.42792	-0.180971	-0.276591	-0.634737	-0.481821	-0.0964885
PP_0959	PP_0959	phospholipid ABC transporter	PP_0959 phospholipid ABC transporter	0.199393	1.36394	1.77815	0.799072	0.775218	0.764912	0.780633	1.16868	0.648318	1.89213
PP_0960	PP_0960	phospholipid ABC transporter binding protein	PP_0960 phospholipid ABC transporter binding protein	-0.784455	-0.0819425	-0.157235	-0.327091	-0.101683	-0.706724	-0.544455	-0.802009	-0.4815	-0.0296735
PP_0961	PP_0961	toluene tolerance protein	PP_0961 toluene tolerance protein	-0.318259	-0.201261	0.0176667	0.242972	0.0506189	-0.181349	-0.382984	-0.837406	-0.646234	0.785862
PP_0962	PP_0962	toluene-tolerance protein	PP_0962 toluene-tolerance protein	-0.981594	-0.971282	-0.231266	-0.203753	-0.505974	-1.06363	-0.890073	-0.562154	-0.369941	0.531154
PP_0963	PP_0963	putative BolA family protein	PP_0963 putative BolA family protein	0.061238	-0.313218	-1.2106	-0.274561	-0.573313	0.0678226	-0.309854	-0.550521	-0.168308	-0.244025
PP_0965	PP_0965	ATP phosphoribosyltransferase	PP_0965 ATP phosphoribosyltransferase	-0.0410794	-0.336947	0.118235	-0.35267	0.0154904	-0.113073	-0.000303797	-0.108937	0.0133143	-0.232918
PP_0966	PP_0966	Histidinol dehydrogenase	PP_0966 Histidinol dehydrogenase	0.00160692	-0.147868	-0.367643	-0.0599205	0.043251	0.0926415	-0.0818687	-0.0816072	-0.0686732	-0.4624
PP_0967	PP_0967	Histidinol-phosphate aminotransferase	PP_0967 Histidinol-phosphate aminotransferase	0.0706045	-0.195231	-0.103653	-0.128835	-0.0685915	-0.132681	-0.257479	-0.065191	-0.154885	-0.11213
PP_0968	PP_0968	conserved protein of unknown function	PP_0968 conserved protein of unknown function	-0.0187309	-0.206265	0.112834	0.127281	-0.0682694	0.119921	0.153666	-0.0349007	0.20251	-0.0953604
PP_0969	PP_0969	Transcriptional regulator, GntR family	PP_0969 Transcriptional regulator, GntR family	0.0337348	-0.0691771	-0.127096	-0.222529	-0.103446	-0.113034	-0.14422	-0.312588	-0.451804	-0.19491
PP_0970	PP_0970	Cyanate MFS transporter	PP_0970 Cyanate MFS transporter	0.133595	0.00453768	-0.000949832	0.0610046	-0.0348922	-0.0453683	0.0895002	0.0796224	0.220981	0.0758577
PP_0971	PP_0971	conserved protein of unknown function	PP_0971 conserved protein of unknown function	0.226815	-0.0359019	0.519557	0.100064	-0.388845	0.157634	-0.233443	-0.0274633	-0.127183	0.216826
PP_0972	PP_0972	UPF0213 protein PP_0972	PP_0972 UPF0213 protein PP_0972	0.183025	-0.760455	-0.139969	0.178122	-0.690317	0.11156	0.237305	-0.376208	0.49517	-1.00763
PP_0973	PP_0973	Nucleoid-associated protein PP_0973	PP_0973 Nucleoid-associated protein PP_0973	0.216462	-0.41875	-0.0381907	-0.247416	-0.009165	-0.00282258	0.221764	0.0889095	0.170978	0.0264551
PP_0976	PP_0976	Ribosomal RNA large subunit methyltransferase F	PP_0976 Ribosomal RNA large subunit methyltransferase F	0.118299	0.30024	0.177753	-0.31182	0.160343	-0.0423408	0.0623054	0.0745829	0.272013	-0.551265
PP_0978	PP_0978	conserved protein of unknown function	PP_0978 conserved protein of unknown function	0.402578	0.477268	0.27406	0.389075	-0.00353085	0.307408	-0.135277	-0.33639	0.414215	1.22557
PP_0979	PP_0979	DNA polymerase III subunit chi	PP_0979 DNA polymerase III subunit chi	0.100691	0.40455	-0.423602	0.114958	-0.0147089	0.557124	-0.0877734	0.0707578	0.269741	0.172726
PP_0980	PP_0980	Probable cytosol aminopeptidase	PP_0980 Probable cytosol aminopeptidase	-0.366647	-0.383161	-0.214851	-0.221713	0.129481	0.190345	-0.0140392	-0.0867125	0.123595	-0.279513
PP_0984	PP_0984	conserved membrane protein of unknown function	PP_0984 conserved membrane protein of unknown function	-0.170718	-1.07384	-1.12045	-0.048164	0.24174	-0.126973	-0.342881	-0.144486	-0.4005	0.118215
PP_0986	PP_0986	aminomethyltransferase	PP_0986 aminomethyltransferase	-0.253536	0.375158	0.502491	-0.0942752	-0.267583	0.0493434	0.273021	-0.312166	-0.00745238	0.346842
PP_0987	PP_0987	L-serine dehydratase	PP_0987 L-serine dehydratase	0.0210687	0.108665	-0.0759175	-0.187695	0.0861894	0.116595	-0.0882177	-0.157977	-0.0929543	-0.121755
PP_0988	PP_0988	glycine dehydrogenase	PP_0988 glycine dehydrogenase	0.0382319	0.215286	0.19294	0.0250266	0.0502324	0.0766022	0.0996318	0.0252683	-0.0384024	0.279411
PP_0989	PP_0989	glycine cleavage system H protein 1	PP_0989 glycine cleavage system H protein 1	0.414928	0.847919	0.42012	-0.0660293	-0.0969614	-0.643459	0.476248	-0.160436	0.213302	0.636825
PP_0990	PP_0990	DoxX family protein	PP_0990 DoxX family protein	0.17299	-0.0976385	-0.0674293	-0.252034	0.0145526	0.363538	-0.116829	-0.00365214	0.26938	-0.0116825
PP_0991	PP_0991	conserved protein of unknown function	PP_0991 conserved protein of unknown function	-0.152808	0.130311	-0.0742872	-0.0624283	0.0782412	0.156412	0.165498	-0.0687191	0.00560177	-0.907148
PP_0992	PP_0992	conserved protein of unknown function, UPF0276 family	PP_0992 conserved protein of unknown function, UPF0276 family	-0.133369	0.214726	0.180877	0.112817	-0.313925	0.133312	0.00437688	-0.141874	0.0572315	0.335031
PP_0994	PP_0994	putative RNA polymerase sigma factor	PP_0994 putative RNA polymerase sigma factor	-0.10685	-0.0728323	-0.321387	-0.0377699	0.169306	0.192969	-0.326437	-0.0754232	-0.395422	-0.255437
PP_0995	PP_0995	conserved membrane protein of unknown function	PP_0995 conserved membrane protein of unknown function	-0.257033	0.109808	-0.000949832	-0.356854	0.0939438	0.0292272	-0.205348	-0.1222	-0.200492	-0.296405
PP_0996	PP_0996	glutamate:sodium symporter	PP_0996 glutamate:sodium symporter	0.0878645	0.115484	-0.073343	-0.252293	0.114386	-0.10789	-0.129493	-0.0719011	-0.0627843	0.150516
PP_0997	PP_0997	Sigma-54 dependent transcriptional regulator/sensory box protein	PP_0997 Sigma-54 dependent transcriptional regulator/sensory box protein	-0.0706816	0.300501	0.176456	0.0801284	-0.00731315	0.189722	-0.261816	-0.124416	0.211059	-0.0419894
PP_0998	PP_0998	conserved protein of unknown function	PP_0998 conserved protein of unknown function	-0.686287	-0.672362	-1.87954	-1.12592	-0.979279	-0.756576	-0.964458	-1.0156	-0.478642	-2.02659
PP_0999	PP_0999	carbamate kinase	PP_0999 carbamate kinase	-0.989264	-0.617594	-0.912578	-0.934248	-1.00477	-0.903199	-1.10682	-1.14794	-1.09318	-4.135
PP_1000	PP_1000	ornithine carbamoyltransferase, catabolic	PP_1000 ornithine carbamoyltransferase, catabolic	-0.826262	-1.53747	-0.845493	-1.0708	-0.890883	-0.035662	-1.32819	-1.06041	-1.45505	-2.50834
PP_1001	PP_1001	arginine deiminase	PP_1001 arginine deiminase	-1.25202	-1.84338	-1.39418	-0.453165	-1.45409	-1.09184	-0.400158	-0.984064	-1.39404	-2.60967
PP_1002	PP_1002	arginine/ornithine antiporter	PP_1002 arginine/ornithine antiporter	-1.3136	-1.17906	-3.26177	-1.66701	-1.48774	-1.54264	-1.60351	-1.79493	-1.64644	-3.52102
PP_1003	PP_1003	arginine/ornithine antiporter	PP_1003 arginine/ornithine antiporter	-0.33081	-0.0383286	-0.0371416	-0.134159	-0.245536	-0.27712	-0.184514	0.0334294	-0.145188	-0.059478
PP_1004	PP_1004	conserved protein of unknown function	PP_1004 conserved protein of unknown function	-0.53704	0.46285	-0.171407	-0.315431	0.152726	-0.248544	-0.770281	-0.416196	0.684041	-0.105578
PP_1005	PP_1005	Heme oxygenase	PP_1005 Heme oxygenase	0.0489069	0.126255	-0.00934636	0.341743	0.0190658	0.11991	0.284079	0.324869	-0.238927	-0.0611137
PP_1006	PP_1006	putative outer membrane heme receptor	PP_1006 putative outer membrane heme receptor	-0.054976	0.10673	-0.0434232	0.0437015	-0.145261	-0.0206645	-0.0289568	0.0633304	-0.0561793	0.0448075
PP_1007	PP_1007	putative Transmembrane sensor	PP_1007 putative Transmembrane sensor	-0.070861	-0.00463159	0.140557	-0.0643853	-0.00911428	-0.118974	0.062901	-0.35997	-0.200338	-0.63213
PP_1008	PP_1008	RNA polymerase subunit sigma-24	PP_1008 RNA polymerase subunit sigma-24	-0.0463967	-0.045189	-0.114667	0.296062	0.0520358	-0.215212	-0.101023	0.109314	-1.08035	-0.72906
PP_1009	PP_1009	glyceraldehyde-3-phosphate dehydrogenase	PP_1009 glyceraldehyde-3-phosphate dehydrogenase	-0.232674	0.215506	-0.471127	0.189711	0.143497	-0.062389	0.0871859	0.0191055	0.279622	-0.508945
PP_1011	PP_1011	glucokinase	PP_1011 glucokinase	0.0833316	0.148997	0.0743378	-0.0720247	-0.186641	-0.0640882	0.228749	0.0779073	-0.0218586	0.106876
PP_1012	PP_1012	DNA-binding response regulator	PP_1012 DNA-binding response regulator	-0.123207	0.0461585	0.300672	0.0625834	-0.204758	0.258023	0.285398	-0.156166	-0.480142	0.546151
PP_1013	PP_1013	Sensor histidine kinase	PP_1013 Sensor histidine kinase	-0.0623375	-0.10707	0.0834319	0.0118595	0.360821	0.0926962	-0.222117	0.161013	0.671369	-0.122271
PP_1014	PP_1014	aldose-ketose isomerase	PP_1014 aldose-ketose isomerase	-0.113753	-0.111843	-0.101236	-0.00845691	-0.0776947	-0.0386492	0.193709	0.0668828	0.117796	-0.00127925
PP_1015	PP_1015	mannose/glucose ABC transporter, glucose-binding periplasmic protein	PP_1015 mannose/glucose ABC transporter, glucose-binding periplasmic protein	-0.172331	-0.0119786	-0.703406	0.078374	0.033863	-0.108083	0.27451	-0.183432	0.0470095	0.387311
PP_1016	PP_1016	mannose/glucose ABC transporter, permease protein	PP_1016 mannose/glucose ABC transporter, permease protein	-0.109812	-0.0279005	-0.132895	-0.155663	0.00237054	0.00139802	-0.141749	0.00841021	0.177074	0.0918373
PP_1017	PP_1017	mannose/glucose ABC transporter, permease protein	PP_1017 mannose/glucose ABC transporter, permease protein	0.052722	0.189038	0.504221	0.312088	-0.029015	-0.0808042	0.323253	0.137984	0.106476	0.223228
PP_1018	PP_1018	mannose/glucose ABC transporter - ATP binding subunit	PP_1018 mannose/glucose ABC transporter - ATP binding subunit	0.286395	-0.22531	-0.278947	0.0587112	0.0940243	-0.091643	0.302651	0.0421164	-0.154433	0.437661
PP_1019	PP_1019	carbohydrate-selective porin	PP_1019 carbohydrate-selective porin	0.165334	-0.32668	0.028479	-0.22845	0.0254511	0.209822	0.103088	0.149851	0.210542	0.159043
PP_1020	PP_1020	putative glucose-6-phosphate 1-epimerase	PP_1020 putative glucose-6-phosphate 1-epimerase	-0.354073	-0.409836	-0.591924	-0.501317	-0.408959	0.146269	0.00767667	-0.318722	0.0218804	-0.937758
PP_1021	PP_1021	DNA-binding transcriptional regulator	PP_1021 DNA-binding transcriptional regulator	0.212227	-0.098216	-0.189083	-0.262728	-0.0569464	0.343185	0.0180521	0.0358879	0.331238	-0.0745341
PP_1022	PP_1022	glucose 6-phosphate-1-dehydrogenase	PP_1022 glucose 6-phosphate-1-dehydrogenase	-0.300869	-0.569461	-0.171615	-0.673629	-0.11587	-0.554691	-0.648355	-0.393966	-0.55649	-1.65217
PP_1025	PP_1025	2-isopropylmalate synthase	PP_1025 2-isopropylmalate synthase	-0.159489	-0.166087	-0.0259475	-0.150281	0.0592994	0.320574	0.151101	0.2732	0.269321	-0.21943
PP_1026	PP_1026	Peptidase, M23/M37 family	PP_1026 Peptidase, M23/M37 family	0.29134	0.0273491	0.739153	-0.969683	0.129109	0.148768	-0.255956	0.623506	-0.62187	-0.780359
PP_1027	PP_1027	Exodeoxyribonuclease 7 large subunit	PP_1027 Exodeoxyribonuclease 7 large subunit	-0.0612979	0.0325957	-0.00153886	0.0246077	0.130957	0.266961	0.104473	-0.0610918	0.15283	0.148351
PP_1028	PP_1028	Transcriptional regulator, LysR family	PP_1028 Transcriptional regulator, LysR family	-0.258198	0.100348	-0.898665	-0.642602	-0.108165	0.0147483	-0.120381	0.117222	0.154036	0.602392
PP_1029	PP_1029	conserved membrane protein of unknown function	PP_1029 conserved membrane protein of unknown function	0.0580681	0.265272	0.335022	0.225748	0.202602	0.0328819	-0.128766	0.00797472	0.365367	-0.0357242
PP_1030	PP_1030	conserved protein of unknown function	PP_1030 conserved protein of unknown function	-0.177133	-0.168173	0.342883	-0.0794821	0.00228336	0.0142804	0.0516603	-0.0618895	0.0806914	0.481285
PP_1033	PP_1033	Sulfatase domain protein	PP_1033 Sulfatase domain protein	-0.00859814	0.0827505	0.0969323	0.0980417	-0.0479952	0.0490464	-0.0744213	0.016099	-0.194773	0.137024
PP_1034	PP_1034	multicopper oxidase	PP_1034 multicopper oxidase	-0.0736312	0.0805475	0.280642	0.0044043	-0.0881561	-0.0387253	0.00983118	0.034466	0.147009	-0.152376
PP_1036	PP_1036	membrane-bound lytic murein transglycosylase F	PP_1036 membrane-bound lytic murein transglycosylase F	0.152953	0.0133773	0.367189	0.262355	0.187755	-0.403076	-0.641155	-0.27168	-0.0674939	-0.018641
PP_1038	PP_1038	conserved protein of unknown function	PP_1038 conserved protein of unknown function	0.142481	-0.501309	0.508201	-0.129417	-0.675782	-0.593107	-0.325627	-0.00231603	-0.372336	1.17506
PP_1039	PP_1039	sec-independent protein translocase protein	PP_1039 sec-independent protein translocase protein	0.0366913	0.168127	-0.135764	0.0416537	0.0389322	0.182986	0.186906	0.397688	-0.313696	-0.208187
PP_1041	PP_1041	twin arginine protein export complex subunit	PP_1041 twin arginine protein export complex subunit	-0.0301963	-0.0761326	0.558424	-0.307134	0.158259	-0.0719663	0.328693	0.0292447	0.51859	-0.469546
PP_1042	PP_1042	Type II secretion system protein K	PP_1042 Type II secretion system protein K	0.153464	-0.908887	0.125635	0.397895	-0.40286	0.227804	0.136884	0.404161	0.394281	0.869467
PP_1043	PP_1043	putative phosphatase	PP_1043 putative phosphatase	0.0295635	0.0443375	-0.0501214	-0.120689	-0.101265	-0.0130922	-0.0731045	0.0691124	-0.140029	0.0422699
PP_1044	PP_1044	Lipoprotein UxpA	PP_1044 Lipoprotein UxpA	0.192324	0.00328735	0.0798147	0.205799	0.0143959	-0.10322	0.105581	0.0569811	-0.254382	-0.207144
PP_1045	PP_1045	Type II secretion pathway protein XcpP	PP_1045 Type II secretion pathway protein XcpP	-0.233943	0.0834214	0.361131	-0.987896	-0.499994	-0.732966	-0.659289	-0.303483	-0.154135	-1.44013
PP_1046	PP_1046	Type II secretion pathway protein XcpQ	PP_1046 Type II secretion pathway protein XcpQ	0.158619	0.0337188	-0.278481	0.00664874	0.0325606	-0.0350298	0.221886	0.0442781	-0.356498	-0.16469
PP_1047	PP_1047	putative protein secretion protein for export	PP_1047 putative protein secretion protein for export	-0.0423722	0.277797	-0.185721	0.0801617	0.0557974	-0.0118601	-0.292639	0.114763	-0.163043	-0.12249
PP_1048	PP_1048	putative protein secretion protein for export	PP_1048 putative protein secretion protein for export	0.0156823	-0.467205	-0.441567	-0.257424	0.0442832	1.25732	-0.47995	0.739706	-0.308504	-3.84816
PP_1049	PP_1049	putative protein secretion protein for export	PP_1049 putative protein secretion protein for export	0.0937798	-0.205026	0.119393	-0.279408	-0.06674	-0.534664	0.35067	-0.416656	-0.432325	-1.66547
PP_1051	PP_1051	Type II secretion pathway protein XcpV	PP_1051 Type II secretion pathway protein XcpV	0.31181	0.0348753	0.033359	0.169729	-0.0544624	0.375044	0.0968172	0.219155	-0.0326648	0.0806646
PP_1053	PP_1053	Type II secretion pathway protein XcpY	PP_1053 Type II secretion pathway protein XcpY	0.0671753	-0.0371374	-0.567526	-0.24744	-0.238339	0.146525	-0.00710764	-0.109153	0.594238	-1.32302
PP_1054	PP_1054	Type II secretion pathway protein XcpZ	PP_1054 Type II secretion pathway protein XcpZ	-0.522504	0.245339	0.340332	-0.460682	-0.354483	-0.637415	1.12862	0.361705	0.455533	-3.71111
PP_1055	PP_1055	Type II secretion pathway protein GspN	PP_1055 Type II secretion pathway protein GspN	0.180973	0.373905	-0.367068	-0.516195	0.180603	-0.0087539	-0.226899	0.386539	-1.4983	-1.55376
PP_1056	PP_1056	putative Iron-chelator utilization protein	PP_1056 putative Iron-chelator utilization protein	-0.0131379	0.040734	-0.326822	0.0851342	-0.024854	0.0115835	-0.00424472	-0.106851	0.0789327	-0.0509332
PP_1057	PP_1057	Transcriptional regulator, PadR family	PP_1057 Transcriptional regulator, PadR family	0.152358	0.221993	-0.00152456	-0.174832	0.0588237	-0.0273018	0.12727	0.122785	-0.346488	0.0770124
PP_1058	PP_1058	conserved protein of unknown function	PP_1058 conserved protein of unknown function	-0.0741315	-0.118892	-0.030511	-0.0157626	-0.18509	0.0494367	-0.0439183	0.0347583	0.0411351	-0.116038
PP_1059	PP_1059	Uncharacterized amino acid permease YtnA	PP_1059 Uncharacterized amino acid permease YtnA	0.0845117	0.267158	0.269967	0.0544591	-0.0566147	0.012422	0.124703	-0.114005	-0.0952999	-0.31235
PP_1060	PP_1060	putative Glutamate synthase, large subunit	PP_1060 putative Glutamate synthase, large subunit	-0.108894	0.119557	0.238531	-0.017761	0.229528	-0.284997	0.034922	0.0368086	-0.123661	-0.125636
PP_1061	PP_1061	putative ATP-dependent DNA helicase lhr	PP_1061 putative ATP-dependent DNA helicase lhr	-0.0944024	-0.00500641	-0.0657043	0.0457671	-0.183253	-0.0236272	-0.135089	-0.0241582	0.0420439	-0.147506
PP_1062	PP_1062	MutT/nudix family protein	PP_1062 MutT/nudix family protein	-0.0391247	-0.247754	0.88267	0.267416	0.872744	-0.0567608	0.125199	0.625403	0.162464	1.01481
PP_1063	PP_1063	DNA-binding transcriptional regulator, homocysteine-binding	PP_1063 DNA-binding transcriptional regulator, homocysteine-binding	-0.151622	0.0302544	0.126075	0.0611393	0.129556	0.445859	0.148075	0.129389	0.135377	-0.349045
PP_1064	PP_1064	Hydrolase, alpha/beta fold family	PP_1064 Hydrolase, alpha/beta fold family	-0.125328	0.271265	0.133009	0.191408	0.0590611	0.123016	-0.100718	-0.0157495	0.118834	-0.2695
PP_1065	PP_1065	membrane protein required for efficient alginate biosynthesis	PP_1065 membrane protein required for efficient alginate biosynthesis	0.0846735	-0.0843439	-0.12361	-0.16563	0.072159	-0.277549	-0.109399	0.0287926	0.233227	-0.285898
PP_1066	PP_1066	C4-dicarboxylate transport transcriptional regulatory protein	PP_1066 C4-dicarboxylate transport transcriptional regulatory protein	0.221726	0.19423	0.777075	-0.103391	0.044463	0.388436	0.242631	0.0686992	0.392087	-0.979296
PP_1067	PP_1067	Sensor histidine kinase	PP_1067 Sensor histidine kinase	0.369468	0.363122	0.500444	0.312736	0.283143	0.0273624	0.0976406	0.0949442	-0.0166936	0.163171
PP_1068	PP_1068	glutamate / aspartate ABC transporter - ATP binding subunit	PP_1068 glutamate / aspartate ABC transporter - ATP binding subunit	-0.460714	-0.350939	-1.00271	-0.651497	0.256543	0.307277	-0.561136	-0.175608	-0.199004	-0.0690074
PP_1069	PP_1069	glutamate / aspartate ABC transporter - permease subunit	PP_1069 glutamate / aspartate ABC transporter - permease subunit	0.297854	0.256642	0.31343	0.234033	0.485443	0.0157858	0.226419	0.427637	0.0245676	0.193667
PP_1070	PP_1070	glutamate / aspartate ABC transporter - permease subunit	PP_1070 glutamate / aspartate ABC transporter - permease subunit	0.0898039	0.429149	0.361276	0.4805	-0.233769	0.407273	0.161101	0.354299	-0.462037	0.365893
PP_1071	PP_1071	glutamate / aspartate ABC transporter - periplasmic binding protein	PP_1071 glutamate / aspartate ABC transporter - periplasmic binding protein	0.363933	0.421644	0.530434	0.329256	0.163078	-0.00425749	0.243188	0.0806883	0.0784029	-0.0724883
PP_1072	PP_1072	Leucine-rich repeat domain protein	PP_1072 Leucine-rich repeat domain protein	-0.00630856	-0.136458	0.142917	0.0392217	0.123504	0.167519	0.144566	0.0494823	0.127918	0.0295874
PP_1074	PP_1074	DNA-binding transcriptional repressor - GlpR-glycerol-3-phosphate	PP_1074 DNA-binding transcriptional repressor - GlpR-glycerol-3-phosphate	-0.457432	0.148699	-0.121672	-0.221024	-0.345125	0.190741	0.250918	0.0609002	0.189444	0.592848
PP_1075	PP_1075	glycerol kinase	PP_1075 glycerol kinase	-0.285687	-0.376258	-0.215061	-0.236524	-0.397322	0.039775	-0.171968	0.277226	-0.0946719	-0.970579
PP_1076	PP_1076	aquaglyceroporin	PP_1076 aquaglyceroporin	-0.72871	-0.874878	-0.833584	-0.641287	-0.783476	-0.309551	-0.573475	-0.444776	-1.29963	-1.70051
PP_1077	PP_1077	Cys-tRNAPro deacylase	PP_1077 Cys-tRNAPro deacylase	0.134848	-0.181645	0.142825	0.322571	-0.0897316	0.406522	0.214746	0.200495	0.369029	0.231883
PP_1078	PP_1078	putative ABC transporter, ATP-binding protein	PP_1078 putative ABC transporter, ATP-binding protein	-0.112646	0.344592	-0.0337507	-0.0835366	-0.1666	0.0159201	-0.126235	-0.168115	-0.255624	-0.50146
PP_1079	PP_1079	Ornithine carbamoyltransferase	PP_1079 Ornithine carbamoyltransferase	-0.252446	-0.138798	-0.0882214	-0.378386	-0.539146	-0.227622	-0.100318	-0.743866	-0.422384	0.0179898
PP_1080	PP_1080	putative oxidoreductase molybdopterin-binding	PP_1080 putative oxidoreductase molybdopterin-binding	-0.13732	-0.0720099	-0.197355	-0.191682	-0.0526777	-0.105013	-0.25723	-0.254738	-0.303476	-0.373487
PP_1082	PP_1082	bacterioferritin	PP_1082 bacterioferritin	-0.168941	-0.751579	0.142367	-0.0758472	-0.0919429	-0.00740702	-0.252688	-0.56757	-0.0624599	-0.254043
PP_1083	PP_1083	(2Fe-2S)-binding protein	PP_1083 (2Fe-2S)-binding protein	0.0728169	-0.420975	0.229964	0.177421	-0.202313	0.0352871	-0.216421	0.268544	0.136742	-0.376624
PP_1084	PP_1084	putative peroxiredoxin	PP_1084 putative peroxiredoxin	0.0102695	0.0934432	-0.0846766	-0.293467	-0.0599131	-0.0258535	0.00791587	-0.0137444	-0.0581697	0.192501
PP_1087	PP_1087	Outer membrane protein, OmpA family	PP_1087 Outer membrane protein, OmpA family	0.224404	0.370262	0.306073	0.421671	0.255937	0.0642364	0.0394312	0.284677	0.517695	0.463155
PP_1088	PP_1088	Argininosuccinate synthase	PP_1088 Argininosuccinate synthase	-0.121706	-0.485904	-0.176956	-0.438289	-0.543945	-0.0934236	-0.241225	-0.204652	-0.274492	-0.332866
PP_1089	PP_1089	conserved protein of unknown function	PP_1089 conserved protein of unknown function	-0.0835317	0.0559249	0.0914811	-0.0691726	0.00469265	-0.222188	-0.00913224	0.0963481	-0.152825	0.0197742
PP_1090	PP_1090	putative Virulence factors positive transcription regulator BvgA	PP_1090 putative Virulence factors positive transcription regulator BvgA	0.00417234	-0.499364	-0.0755777	0.312594	0.117225	-0.0206132	0.112992	-0.136151	0.22416	0.0138852
PP_1092	PP_1092	DNA glycosylase/apyrimidinic (AP) lyase specific for damaged pyrimidinic sites	PP_1092 DNA glycosylase/apyrimidinic (AP) lyase specific for damaged pyrimidinic sites	0.0747359	0.0784602	0.252703	-0.0673909	-0.0655995	0.174377	-0.0771607	0.0952644	-0.0566281	-0.399097
PP_1093	PP_1093	putative electron transport complex protein	PP_1093 putative electron transport complex protein	-0.152547	0.132553	-0.334969	-0.153691	-0.0338594	0.0612816	-0.156161	0.171257	0.202494	0.417897
PP_1094	PP_1094	putative electron transport complex protein	PP_1094 putative electron transport complex protein	0.0611941	0.0534728	-0.0049197	-0.126298	-0.0215633	-0.0216948	0.248526	-0.0808456	-0.193178	-0.0863331
PP_1095	PP_1095	putative electron transport complex protein	PP_1095 putative electron transport complex protein	0.102536	-0.150229	0.0630882	-0.0201056	0.0411247	0.0354029	0.117142	-0.0613633	0.282597	0.422456
PP_1096	PP_1096	putative electron transport complex protein	PP_1096 putative electron transport complex protein	0.350377	0.495404	0.169513	0.386084	0.164784	0.867218	0.130369	0.118566	0.497781	-3.39126
PP_1097	PP_1097	Methionine--tRNA ligase	PP_1097 Methionine--tRNA ligase	-1.42434	-0.757226	1.07488	-0.602563	-0.566428	-0.0035427	0.235687	-0.95912	-0.0849359	-2.84624
PP_1099	PP_1099	Cold shock protein CapB	PP_1099 Cold shock protein CapB	0.786044	-1.07422	-0.681411	0.173222	0.244592	0.577821	-0.198818	0.930067	-0.258262	-3.18824
PP_1102	PP_1102	conserved protein of unknown function	PP_1102 conserved protein of unknown function	0.351703	0.185168	0.219323	-0.0153194	0.250459	0.172319	0.0890187	-0.061709	0.0869781	0.0162906
PP_1103	PP_1103	ATP-dependent helicase, DEAD box family	PP_1103 ATP-dependent helicase, DEAD box family	-0.0173947	-0.0209184	0.160311	0.0346675	-0.0866163	0.00956311	0.24236	0.0137762	-0.0510454	0.340845
PP_1104	PP_1104	AotO-related protein	PP_1104 AotO-related protein	-0.225396	-0.129746	0.153719	0.269414	0.0217708	-0.12466	0.259833	-0.00135183	-0.0254304	-0.139002
PP_1105	PP_1105	putative DNA ligase, ATP-dependent	PP_1105 putative DNA ligase, ATP-dependent	0.150425	0.00453737	0.0959176	-0.0537625	-0.080355	0.0836133	0.115855	-0.0883781	0.0352301	0.310053
PP_1106	PP_1106	conserved protein of unknown function	PP_1106 conserved protein of unknown function	-0.0281954	-0.0567042	-0.0667433	-0.262108	0.215702	-0.244645	0.111547	-0.0823768	0.030385	-0.0688308
PP_1108	PP_1108	Acyl-homoserine lactone acylase QuiP	PP_1108 Acyl-homoserine lactone acylase QuiP	0.125683	0.0848037	-0.237168	-0.182492	-0.196013	-0.107714	-0.104594	0.136109	0.186022	0.117155
PP_1109	PP_1109	Transcriptional regulator, GntR family	PP_1109 Transcriptional regulator, GntR family	0.146047	0.13845	0.0748877	0.217662	0.120258	0.547155	1.03476	0.987782	1.55033	0.212415
PP_1110	PP_1110	serine acetyltransferase	PP_1110 serine acetyltransferase	-0.0988061	-0.397302	-0.281594	0.0728527	0.0515183	0.0647849	0.693205	1.12685	0.820111	0.248777
PP_1111	PP_1111	putative Synthetase	PP_1111 putative Synthetase	-0.169867	0.23568	0.157175	-0.185663	-0.0295312	0.467	0.840177	1.11165	1.61182	0.311118
PP_1112	PP_1112	conserved membrane protein of unknown function	PP_1112 conserved membrane protein of unknown function	0.176112	-0.00611228	0.33969	0.0409238	0.0958824	-0.0858038	-0.048244	-0.0838489	-0.145881	0.18344
PP_1113	PP_1113	Pyridoxal-phosphate dependent enzyme family protein	PP_1113 Pyridoxal-phosphate dependent enzyme family protein	0.18016	0.158883	-0.000949832	0.305587	0.237587	-0.060865	0.178561	-0.159201	-0.0610158	0.335746
PP_1114	PP_1114	SEC-C domain protein	PP_1114 SEC-C domain protein	-0.154013	-0.417863	0.355794	0.420228	-0.198298	0.220058	-0.0756617	0.138585	0.236279	0.529301
PP_1115	PP_1115	putative Lipoprotein	PP_1115 putative Lipoprotein	-0.0441187	-0.0282449	-0.155304	-0.206058	-0.026738	-0.103303	0.206489	-0.0804292	-0.0563188	-0.0107021
PP_1116	PP_1116	Site-specific recombinase, resolvase family	PP_1116 Site-specific recombinase, resolvase family	0.0201658	0.0135403	-0.269822	-0.0729421	0.0364429	-0.0392365	0.0781338	-0.157982	0.0314016	-1.66025
PP_1117	PP_1117	conserved protein of unknown function	PP_1117 conserved protein of unknown function	0.0862116	-0.233339	0.00159174	0.0711708	-0.182366	0.0516853	-0.147978	-0.0640339	-0.315656	0.170757
PP_1118	PP_1118	Recombinase-related protein	PP_1118 Recombinase-related protein	0.0297551	0.00279313	0.094524	0.0949065	-0.013515	-0.0191092	-0.151997	-0.0556423	0.0203362	-0.0436886
PP_1119	PP_1119	conserved protein of unknown function	PP_1119 conserved protein of unknown function	0.12241	-0.0211674	0.260938	-0.133548	-0.199649	-0.026725	-0.0801747	-0.267258	-0.0919852	-0.0758585
PP_1120	PP_1120	conserved protein of unknown function	PP_1120 conserved protein of unknown function	-0.0580193	-0.0468693	-0.191175	0.0457593	-0.183484	-0.0882455	-0.00957048	0.301336	-0.238985	0.255472
PP_1121	PP_1121	OmpA family protein	PP_1121 OmpA family protein	0.10143	-0.353768	-0.0281164	-0.515102	-0.0192696	-0.380893	-0.171453	0.207492	-0.196697	0.132027
PP_1122	PP_1122	OmpA family protein	PP_1122 OmpA family protein	1.01509	-0.105583	0.272517	-0.0111489	0.198509	0.422445	0.760644	-0.0104669	-0.716213	0.220162
PP_1124	PP_1124	conserved membrane protein of unknown function	PP_1124 conserved membrane protein of unknown function	0.280483	-0.828089	-0.361851	0.228581	0.330154	-0.0101117	-0.574889	0.191137	0.176715	0.123164
PP_1125	PP_1125	putative Helicase	PP_1125 putative Helicase	-0.00626028	0.350425	0.0510601	-0.0399487	-0.00911428	0.0499367	-0.0700081	0.344412	0.173255	-0.27412
PP_1126	PP_1126	putative Hydrolase	PP_1126 putative Hydrolase	-0.143012	-0.270809	-0.113242	-0.135826	-0.169118	-0.12942	0.0909562	-0.100399	0.130485	-0.0407593
PP_1127	PP_1127	Carboxylesterase	PP_1127 Carboxylesterase	-0.0618049	0.0280488	0.129077	0.225173	0.0473826	0.195	0.0414452	-0.116469	-0.0980131	-0.210415
PP_1128	PP_1128	OmpA family protein	PP_1128 OmpA family protein	-0.62154	0.0879188	0.701962	0.0707964	-0.412699	-0.332363	-0.644744	-0.368615	0.0497443	-0.0596799
PP_1130	PP_1130	conserved protein of unknown function	PP_1130 conserved protein of unknown function	-0.165299	-0.184742	-0.198237	0.0791785	-0.0238764	0.191706	0.292122	0.0340921	0.376609	-0.138011
PP_1131	PP_1131	outer membrane lipoprotein	PP_1131 outer membrane lipoprotein	-0.497711	-0.689667	-0.809153	-0.0251171	-0.475204	-0.684358	-0.288481	-0.574553	1.20578	-0.42211
PP_1132	PP_1132	Na(+)/H(+) antiporter NhaA 1	PP_1132 Na(+)/H(+) antiporter NhaA 1	0.0658896	0.0940674	0.120731	0.154869	-0.420076	-0.0559687	0.108312	-0.262422	0.00594903	0.299771
PP_1134	PP_1134	conserved protein of unknown function	PP_1134 conserved protein of unknown function	-0.0760593	-0.0595859	0.0968581	0.0284513	-0.137087	0.104478	-0.0935174	0.0246493	0.120253	0.0815948
PP_1135	PP_1135	conserved exported protein of unknown function	PP_1135 conserved exported protein of unknown function	0.304951	0.12733	0.663787	0.047146	0.219536	0.0778293	-0.00913224	-0.174205	-0.402252	0.120293
PP_1136	PP_1136	conserved protein of unknown function	PP_1136 conserved protein of unknown function	0.119781	0.152132	-0.219782	-0.174648	-0.00751272	0.156268	-0.0362843	0.011309	-0.148285	0.0189781
PP_1137	PP_1137	high-affinity branched-chain amino acid transporter, ATP binding	PP_1137 high-affinity branched-chain amino acid transporter, ATP binding	-0.131827	0.0810872	0.180355	-0.111872	0.0230311	-0.0199514	-0.00913224	0.178299	0.223414	0.11727
PP_1138	PP_1138	branched chain amino acid transporter - ATP binding subunit	PP_1138 branched chain amino acid transporter - ATP binding subunit	0.302538	0.0948333	0.00395632	0.212601	0.156482	-0.587257	0.127462	-0.0268812	-0.384147	0.131803
PP_1139	PP_1139	branched chain amino acid transporter - permease subunit	PP_1139 branched chain amino acid transporter - permease subunit	0.0773602	-0.0986273	0.188292	0.144352	0.0456421	0.0602188	-0.119581	-0.23376	0.00286305	-0.214721
PP_1140	PP_1140	branched chain amino acid transporter - permease subunit	PP_1140 branched chain amino acid transporter - permease subunit	0.181098	0.168523	0.312256	0.0276256	-0.203635	0.027946	0.0797987	-0.121535	0.219242	0.410425
PP_1141	PP_1141	branched-chain amino acids ABC transporter - periplasmic leucine binding subunit	PP_1141 branched-chain amino acids ABC transporter - periplasmic leucine binding subunit	0.127991	0.0351	0.362766	-0.0339203	0.0219302	0.0602243	-0.28464	0.032217	0.156838	-0.461991
PP_1142	PP_1142	conserved protein of unknown function	PP_1142 conserved protein of unknown function	-0.109214	-1.96873	-0.137735	0.227317	0.804051	1.25383	0.844108	0.163464	0.225611	0.949523
PP_1143	PP_1143	3-hydroxyisobutyrate dehydrogenase family protein	PP_1143 3-hydroxyisobutyrate dehydrogenase family protein	-0.102221	0.402784	-0.462588	-0.176432	-0.0854427	0.147815	0.051863	-0.159694	-0.0606689	0.37409
PP_1144	PP_1144	conserved membrane protein of unknown function	PP_1144 conserved membrane protein of unknown function	0.104759	0.266297	0.000587999	0.0919418	0.119598	0.0557665	0.076116	-0.0134423	-0.0223036	0.0080264
PP_1145	PP_1145	RNA polymerase-associated protein RapA	PP_1145 RNA polymerase-associated protein RapA	-0.0613566	-0.240319	0.238484	0.0465826	-0.0929364	-0.168643	-0.251966	-0.090446	-0.187717	0.160734
PP_1146	PP_1146	conserved exported protein of unknown function	PP_1146 conserved exported protein of unknown function	0.167163	-0.24328	0.0291648	-0.00143187	0.109539	0.100983	-0.3239	0.199101	-0.327729	-0.102965
PP_1147	PP_1147	conserved protein of unknown function	PP_1147 conserved protein of unknown function	-0.0747376	0.152959	0.528752	-0.51582	-0.941125	0.00131326	-0.208593	0.00755392	0.27419	0.278008
PP_1150	PP_1150	putative Membrane protein	PP_1150 putative Membrane protein	-0.0938446	-0.106675	0.141194	-0.0663765	0.164675	-0.0198263	-0.0951949	0.0945792	0.181298	0.414941
PP_1151	PP_1151	conserved protein of unknown function	PP_1151 conserved protein of unknown function	0.0353156	-0.375176	0.225152	0.174891	0.14773	0.399951	-0.0030527	0.078696	-0.208757	-0.0440564
PP_1152	PP_1152	putative membrane fusion efflux protein	PP_1152 putative membrane fusion efflux protein	-0.0695034	0.0588233	-0.343876	0.0838886	-0.0788644	-0.0485548	-0.0310339	-0.0681196	0.279094	-0.0939108
PP_1153	PP_1153	putative lipoprotein	PP_1153 putative lipoprotein	-0.122664	-0.150006	0.356164	0.216991	0.0361628	0.00171487	0.176901	-0.368297	0.180714	0.511465
PP_1154	PP_1154	Sensory box protein	PP_1154 Sensory box protein	0.0197605	5.43595e-05	-0.0651223	-0.0212146	-0.00860015	-0.0394704	0.130567	-0.114857	0.111564	-0.0890023
PP_1155	PP_1155	YaiC/YhcK/ArdA family protein	PP_1155 YaiC/YhcK/ArdA family protein	-0.0562312	0.0498375	0.264195	0.158233	-0.0177435	0.128921	-0.0222621	-0.0566877	0.347279	-0.126409
PP_1156	PP_1156	putative inner membrane protein	PP_1156 putative inner membrane protein	0.100174	0.0104809	-0.229676	-0.07598	-0.0432161	-0.0124289	-0.133208	-0.103309	-0.0440315	0.107315
PP_1159	PP_1159	conserved membrane protein of unknown function	PP_1159 conserved membrane protein of unknown function	-0.0996856	0.0720169	0.227548	0.0854622	0.0110567	-0.128386	-0.0512829	-0.104939	-0.30075	0.0728263
PP_1160	PP_1160	Asparaginase family protein	PP_1160 Asparaginase family protein	0.215483	0.303596	0.267478	-0.135046	0.26148	0.100956	0.0338608	0.145695	0.131442	-0.188967
PP_1161	PP_1161	putative Lipoprotein	PP_1161 putative Lipoprotein	-0.112912	0.22062	0.0461619	-0.119524	0.349896	0.175973	-0.0804508	0.136754	0.106798	0.440715
PP_1162	PP_1162	Protein GstA	PP_1162 Protein GstA	0.0907603	0.0288243	-0.269097	-0.178133	-0.0493793	0.300927	0.141571	0.0521327	0.274856	0.278075
PP_1163	PP_1163	Oxidoreductase, FAD-binding	PP_1163 Oxidoreductase, FAD-binding	-0.0532318	0.0324357	-0.0437754	-0.0363434	0.0263462	-0.243777	0.0975698	0.140996	0.106521	-0.469401
PP_1164	PP_1164	Transcriptional regulator, LysR family	PP_1164 Transcriptional regulator, LysR family	-0.364009	-0.377849	-0.0929648	-0.172282	0.168765	0.0693885	-0.267923	-0.471903	-0.207158	-0.81318
PP_1165	PP_1165	conserved protein of unknown function	PP_1165 conserved protein of unknown function	0.0633819	0.0763604	-0.172928	0.0421736	0.012532	0.0531841	0.101604	-0.0701167	-0.252218	0.347604
PP_1166	PP_1166	putative permease of the drug/metabolite transporter (DMT) superfamily	PP_1166 putative permease of the drug/metabolite transporter (DMT) superfamily	-0.423724	-0.35922	0.252414	0.194281	0.059162	-0.253903	-0.331979	-0.0556913	0.0677447	-0.2969
PP_1167	PP_1167	putative TRAP dicarboxylate transporter, DctM subunit	PP_1167 putative TRAP dicarboxylate transporter, DctM subunit	0.209185	-0.185365	0.153268	-0.0395381	0.125379	0.313787	0.274782	0.414054	0.76626	-0.398072
PP_1168	PP_1168	putative TRAP dicarboxylate transporter, DctQ subunit	PP_1168 putative TRAP dicarboxylate transporter, DctQ subunit	0.0578117	0.110247	-0.165105	-0.0178374	0.426143	-0.190815	0.0929625	0.138559	-0.252163	-0.106889
PP_1169	PP_1169	TRAP dicarboxylate transporter, DctP subunit	PP_1169 TRAP dicarboxylate transporter, DctP subunit	0.119294	0.0159541	0.030028	0.19499	0.411673	0.176311	-0.266579	0.0353489	0.182329	0.152517
PP_1170	PP_1170	Gluconolactonase	PP_1170 Gluconolactonase	-0.0355823	0.165646	-0.391402	-0.00529538	0.0110536	-0.415406	-0.169379	-0.0714352	-0.228838	0.445287
PP_1171	PP_1171	uronate dehydrogenase	PP_1171 uronate dehydrogenase	0.118685	0.0441351	0.179967	0.0534227	-0.0659452	0.106858	-0.0704133	-0.129592	-0.198073	0.47324
PP_1173	PP_1173	porin-like protein	PP_1173 porin-like protein	0.00252069	-0.0462226	0.0232744	-0.0490097	0.191659	0.0309027	-0.135959	-0.0632531	0.0829247	-0.561086
PP_1174	PP_1174	conserved protein of unknown function	PP_1174 conserved protein of unknown function	0.0493889	-0.121762	0.377567	0.00889523	0.00760684	-0.118078	0.138232	0.115526	-0.0807522	-0.0361059
PP_1176	PP_1176	conserved protein of unknown function	PP_1176 conserved protein of unknown function	0.556529	0.93666	0.220985	0.825974	-0.118115	0.522946	-0.0826247	0.438507	-0.607701	-1.72841
PP_1178	PP_1178	conserved protein of unknown function	PP_1178 conserved protein of unknown function	0.0417565	-0.34371	0.0263308	-0.47363	-0.0891126	0.0480742	-0.00106615	-0.368675	-0.937865	0.592752
PP_1181	PP_1181	DNA-binding response regulator	PP_1181 DNA-binding response regulator	-0.0893432	-0.117229	-0.207196	0.00172527	0.0646828	-0.198182	0.128892	0.392204	0.185627	-0.153253
PP_1182	PP_1182	Sensor histidine kinase	PP_1182 Sensor histidine kinase	0.0386239	-0.032635	0.158746	0.057017	-0.106958	-0.0118213	0.00614422	0.0958373	0.3069	0.307736
PP_1184	PP_1184	Dienelactone hydrolase family protein	PP_1184 Dienelactone hydrolase family protein	-0.0843323	0.271334	0.198083	0.0871747	0.262085	0.072971	0.406927	-0.0191221	-0.421521	-0.250363
PP_1185	PP_1185	Outer membrane protein H1	PP_1185 Outer membrane protein H1	-0.764456	-0.593139	-0.292369	-0.592939	-0.505297	-0.616304	-0.590683	-0.396113	0.24439	-0.446503
PP_1186	PP_1186	two component system DNA-binding transcriptional dual regulator	PP_1186 two component system DNA-binding transcriptional dual regulator	-0.855794	-0.628695	-1.11297	-1.99499	-0.359856	-1.13711	-1.36468	-0.7414	-1.50948	-0.984563
PP_1187	PP_1187	sensor protein	PP_1187 sensor protein	-1.52103	-0.947509	-0.689365	-1.0728	-1.1092	-0.710757	-0.184123	-1.08744	-0.391566	-0.893377
PP_1188	PP_1188	C4-dicarboxylate transport protein	PP_1188 C4-dicarboxylate transport protein	0.161224	-0.158586	-0.0627725	-0.0797368	0.246715	-0.00210657	-0.116032	0.0948342	-0.0814914	0.411952
PP_1189	PP_1189	conserved hypothetical protein	PP_1189 conserved hypothetical protein	-0.274398	-0.374202	-0.19499	0.0346405	-0.156922	0.265145	0.04301	0.237405	0.262321	-0.206598
PP_1190	PP_1190	conserved protein of unknown function	PP_1190 conserved protein of unknown function	0.184609	0.217236	-0.442849	0.21598	-0.468672	0.437871	-0.253225	0.0981281	-0.103074	-1.02912
PP_1191	PP_1191	S4 domain protein	PP_1191 S4 domain protein	-0.0633512	-0.194694	-0.538652	0.00367981	-0.112068	0.0502821	-0.062608	-0.0449145	-0.115005	0.191542
PP_1192	PP_1192	Acetyltransferase, GNAT family	PP_1192 Acetyltransferase, GNAT family	-0.178798	0.408849	0.0759927	0.0855571	0.115159	-0.129333	0.174759	-0.136894	-0.405963	0.521844
PP_1193	PP_1193	conserved membrane protein of unknown function	PP_1193 conserved membrane protein of unknown function	-0.133856	0.0560152	-0.0645181	0.125788	-0.0623609	-0.453221	0.289365	0.0479168	0.505137	0.0517632
PP_1194	PP_1194	conserved protein of unknown function	PP_1194 conserved protein of unknown function	-0.136629	0.108004	0.0374636	-0.027104	-0.0240864	0.0682659	-0.0585398	-0.0267862	-0.120793	-0.0978842
PP_1195	PP_1195	conserved exported protein of unknown function	PP_1195 conserved exported protein of unknown function	0.041449	-0.0175431	-0.0817652	-0.0102562	-0.079403	0.102002	0.0446148	0.0816051	-0.226067	-0.0666303
PP_1196	PP_1196	conserved exported protein of unknown function	PP_1196 conserved exported protein of unknown function	0.020027	0.297847	0.0334709	-0.0232343	-0.01788	0.212194	0.0742726	-0.0131572	-0.309506	-0.247967
PP_1197	PP_1197	ribosomal protein S12 methylthiotransferase	PP_1197 ribosomal protein S12 methylthiotransferase	-0.0768495	0.0919741	-0.303422	-0.111574	-0.0123151	0.140065	0.323089	0.0789509	0.0542923	0.033561
PP_1198	PP_1198	transcriptional regulator, Cro/CI family (higA antitoxin like)	PP_1198 transcriptional regulator, Cro/CI family (higA antitoxin like)	-0.95686	-1.34548	-0.775185	-0.998149	-1.05785	-1.38406	-0.0579182	-1.57911	-2.09869	-1.69405
PP_1199	PP_1199	toxin-antitoxin system, higB toxin like	PP_1199 toxin-antitoxin system, higB toxin like	-0.0270302	0.277296	-0.074161	0.30106	-0.0206812	0.112414	-0.166303	0.256842	0.125513	0.112181
PP_1200	PP_1200	Probable potassium transport system protein kup	PP_1200 Probable potassium transport system protein kup	0.152881	0.0938297	0.113922	0.000841269	-0.0241643	0.0699238	0.0398017	0.111751	0.0563764	-0.139942
PP_1201	PP_1201	conserved exported protein of unknown function	PP_1201 conserved exported protein of unknown function	-0.0416616	-0.155542	0.00182793	-0.168732	-0.0737537	0.259043	0.125152	-0.0629322	-0.0211325	-0.416499
PP_1202	PP_1202	putative enzyme involved in modification of phospholipids	PP_1202 putative enzyme involved in modification of phospholipids	0.0290625	-0.0160659	0.0344314	0.148393	0.0487316	-0.121715	-0.0117891	-0.0698588	0.112389	-0.0425372
PP_1203	PP_1203	DNA polymerase IV	PP_1203 DNA polymerase IV	-0.0208339	-0.175933	0.0986866	-0.166555	0.0179915	0.0120886	0.00241772	-0.177657	-0.180122	0.07525
PP_1204	PP_1204	putative Lipoprotein	PP_1204 putative Lipoprotein	-0.233621	0.131732	-0.184185	-0.0379969	-0.132567	-0.569478	-0.434033	-0.46795	-0.418014	-0.461824
PP_1206	PP_1206	basic-amino-acid specific porin OprD	PP_1206 basic-amino-acid specific porin OprD	-0.479776	-0.175199	-0.86797	-0.517841	-0.250883	-0.257288	-0.768285	-0.543692	-0.332919	-0.880994
PP_1207	PP_1207	conserved protein of unknown function	PP_1207 conserved protein of unknown function	-0.909092	-0.584658	-0.373465	-0.164644	-0.255948	-0.399023	-0.286054	-0.759959	-0.160486	0.21348
PP_1208	PP_1208	conserved protein of unknown function, SlyX family	PP_1208 conserved protein of unknown function, SlyX family	0.263635	-0.887145	-0.593038	-1.03091	-0.268826	-0.269574	-0.0665792	-0.290905	0.21462	-0.152816
PP_1210	PP_1210	DNA-binding stress protein	PP_1210 DNA-binding stress protein	0.0962356	0.246061	-0.0659365	-0.407764	-0.0575933	0.159672	0.200578	-0.130211	-0.0242188	0.526977
PP_1211	PP_1211	conserved protein of unknown function	PP_1211 conserved protein of unknown function	-0.30024	-0.443406	0.23106	-0.123063	-0.323893	-0.156696	-0.161308	-0.489338	-0.536712	-0.431491
PP_1214	PP_1214	putative transcriptional regulatory protein	PP_1214 putative transcriptional regulatory protein	-0.0946125	-1.24037	-1.49065	-0.0555958	0.192515	-0.636901	-0.281342	-0.949026	-0.019078	-0.54674
PP_1215	PP_1215	Crossover junction endodeoxyribonuclease RuvC	PP_1215 Crossover junction endodeoxyribonuclease RuvC	-1.59451	-2.33697	-0.451147	-1.64647	-0.439619	-1.05245	-1.04772	-1.53742	-2.12997	-0.783713
PP_1216	PP_1216	Holliday junction ATP-dependent DNA helicase RuvA	PP_1216 Holliday junction ATP-dependent DNA helicase RuvA	-1.27866	-1.23431	-1.15961	-1.10381	-1.16997	-1.91739	-2.49987	-1.42177	-1.48604	-0.357364
PP_1217	PP_1217	Holliday junction ATP-dependent DNA helicase RuvB	PP_1217 Holliday junction ATP-dependent DNA helicase RuvB	-1.45381	-0.745833	-0.884516	-1.41695	-0.544995	-1.29087	-1.10766	-1.7319	-1.88867	-2.44521
PP_1218	PP_1218	putative acyl-CoA thioesterase	PP_1218 putative acyl-CoA thioesterase	-0.0901327	0.162967	0.337878	-0.484966	0.0601298	0.337127	0.177828	-0.197993	-0.270517	-0.127483
PP_1224	PP_1224	periplasmic subunit of the TolQRA transport system	PP_1224 periplasmic subunit of the TolQRA transport system	-1.99856	-0.739323	-1.00078	-1.26446	-1.35881	-1.39322	-1.6389	-1.23467	-1.65271	-0.700484
PP_1225	PP_1225	7-carboxy-7-deazaguanine synthase	PP_1225 7-carboxy-7-deazaguanine synthase	-0.202639	0.0207027	0.231789	0.0219448	-0.158148	0.101611	-0.173272	-0.0468173	0.0194419	-0.646779
PP_1226	PP_1226	pre-queuosine 0 synthase	PP_1226 pre-queuosine 0 synthase	-0.0361453	0.151122	-0.159475	-0.289964	0.155486	0.0203919	0.0942139	0.262976	0.0422686	-1.11608
PP_1227	PP_1227	putative Membrane protein	PP_1227 putative Membrane protein	0.109964	-0.0815777	-0.0810666	0.168684	-0.102644	0.163027	0.0293717	0.114912	0.35615	0.328868
PP_1228	PP_1228	Methyl-accepting chemotaxis transducer	PP_1228 Methyl-accepting chemotaxis transducer	0.214634	0.102779	-0.0121025	0.136504	0.233646	0.0481235	0.217634	0.251478	-0.0491097	-0.370428
PP_1229	PP_1229	putrescine permease	PP_1229 putrescine permease	0.185398	-0.00483611	-0.0395064	-0.0132208	-0.00869527	0.228675	0.0594907	-7.54482e-05	-0.0097444	0.130737
PP_1230	PP_1230	conserved exported protein of unknown function	PP_1230 conserved exported protein of unknown function	-0.0357377	0.115269	-0.0608521	-0.158285	-0.130791	0.0840744	-0.345832	-0.0587901	-0.377319	-0.167259
PP_1231	PP_1231	quinolinate synthase [4Fe-4S] cluster subunit	PP_1231 quinolinate synthase [4Fe-4S] cluster subunit	0.179277	0.0211086	0.100984	-0.00845691	-0.31798	-0.130377	0.12085	0.414857	-0.0279864	-0.282386
PP_1232	PP_1232	conserved exported protein of unknown function	PP_1232 conserved exported protein of unknown function	-2.18662	-0.0951423	-0.145904	-1.4656	-0.944272	-2.71809	-2.21462	-3.61177	-2.48097	-1.74567
PP_1233	PP_1233	sulfurtransferase	PP_1233 sulfurtransferase	0.233427	-0.0278038	-0.131905	0.119841	0.309418	0.0927831	0.0689643	-0.0510182	-0.418925	0.29739
PP_1234	PP_1234	putative permease	PP_1234 putative permease	-0.126182	0.0694245	0.20131	-0.100729	-0.00442148	0.0417673	0.0417645	0.0267344	0.150593	0.0798887
PP_1235	PP_1235	AhpC/TSA family protein	PP_1235 AhpC/TSA family protein	0.0298695	-0.192415	-0.186453	0.32573	-0.299759	0.257175	-0.210199	-0.3	-0.115664	0.391269
PP_1236	PP_1236	putative Glycine cleavage system transcriptional repressor	PP_1236 putative Glycine cleavage system transcriptional repressor	-0.00630856	0.641499	-0.172353	0.271008	-0.305023	-0.298165	-0.401336	-0.34643	0.0345689	-0.0580279
PP_1237	PP_1237	4-hydroxy-tetrahydrodipicolinate synthase	PP_1237 4-hydroxy-tetrahydrodipicolinate synthase	-2.2307	-0.473996	-0.116907	-2.25949	-0.336939	-1.08441	-1.8261	-2.32422	-3.09262	-0.620905
PP_1238	PP_1238	putative Lipoprotein	PP_1238 putative Lipoprotein	-0.215566	-0.0958453	-0.106624	-0.959309	-0.557212	-0.279519	-0.631329	-0.591307	-0.720774	-0.822217
PP_1239	PP_1239	Metallo-beta-lactamase family protein	PP_1239 Metallo-beta-lactamase family protein	-0.297967	0.371608	0.372037	0.181498	-0.255986	-0.232701	-0.25041	0.0698026	0.23456	0.170141
PP_1241	PP_1241	conserved protein of unknown function	PP_1241 conserved protein of unknown function	-0.1645	-0.281058	-0.283262	-0.138035	-0.212468	-0.0418	-0.0559789	-0.152678	-0.179379	-0.408693
PP_1242	PP_1242	conserved protein of unknown function	PP_1242 conserved protein of unknown function	0.317962	0.0578024	0.0877689	-0.0948446	0.390657	0.137114	0.347616	0.354602	-0.032947	-0.422962
PP_1244	PP_1244	conserved protein of unknown function	PP_1244 conserved protein of unknown function	-0.032363	0.0672776	0.0146256	0.154034	-0.0706324	-0.0672667	-0.201089	0.129295	-0.229692	0.376713
PP_1245	PP_1245	conserved exported protein of unknown function	PP_1245 conserved exported protein of unknown function	-0.110596	0.434187	-0.0119236	-0.302128	0.032345	0.360534	0.0925505	-0.0432111	0.0387251	-0.771079
PP_1246	PP_1246	conserved exported protein of unknown function	PP_1246 conserved exported protein of unknown function	-0.0677143	0.119617	0.158155	0.177039	-0.160487	-0.0194677	-0.223402	0.150725	0.267111	-0.201309
PP_1248	PP_1248	Transporter, LysE family	PP_1248 Transporter, LysE family	-0.153385	0.105904	-0.0744834	-0.0908457	-0.220685	-0.102186	0.228489	0.12142	0.182906	-0.203529
PP_1249	PP_1249	conserved protein of unknown function, DUF4223 family	PP_1249 conserved protein of unknown function, DUF4223 family	-0.0854124	-0.156017	-0.127828	-0.166613	-0.0189099	-0.527208	-0.165366	-0.285826	-0.284499	0.445616
PP_1251	PP_1251	malate:quinone oxidoreductase	PP_1251 malate:quinone oxidoreductase	-0.145267	-0.0342305	-0.434287	0.0868302	0.0156155	-0.543023	-0.176333	-0.129323	-0.449491	-0.372877
PP_1253	PP_1253	Transcriptional regulator, ArsR family	PP_1253 Transcriptional regulator, ArsR family	-0.10788	0.00741075	0.28527	-0.110734	0.102996	0.127448	0.13392	0.100272	-0.0921221	0.213432
PP_1254	PP_1254	XenA	PP_1254 XenA	-0.379176	0.139169	-0.133885	-0.507609	0.0129101	-0.023732	-0.155778	0.00505495	-0.400286	-0.400728
PP_1255	PP_1255	putative cis-4-hydroxy-D-proline oxidase	PP_1255 putative cis-4-hydroxy-D-proline oxidase	0.163394	-0.669634	0.0991969	-0.173421	0.100409	0.449945	-0.673941	0.538322	-0.13068	0.0177164
PP_1256	PP_1256	putative alpha-ketoglutarate semialdehyde dehydrogenase	PP_1256 putative alpha-ketoglutarate semialdehyde dehydrogenase	0.128334	-0.388289	0.253947	0.157302	-0.451984	-0.0510486	-0.0791536	-0.0686508	0.566181	-0.130259
PP_1257	PP_1257	putative 1-pyrroline-4-hydroxy-2-carboxylate deaminase	PP_1257 putative 1-pyrroline-4-hydroxy-2-carboxylate deaminase	0.137771	-0.0357968	-0.0453545	0.129865	-0.211168	0.222977	0.0650847	-0.053185	0.0241221	0.278653
PP_1258	PP_1258	4-hydroxyproline epimerase	PP_1258 4-hydroxyproline epimerase	0.156892	0.127508	-0.0508659	-0.121648	-0.226492	-0.290234	-0.0172241	-0.255256	-0.0551371	0.248139
PP_1259	PP_1259	Aspartate-proton symporter	PP_1259 Aspartate-proton symporter	0.0642298	0.337187	0.260209	0.186001	0.315106	0.0402289	0.0870958	0.339716	-0.3451	0.163979
PP_1261	PP_1261	2-ketoaldonate reductase / hydroxypyruvate/glyoxylate reductase	PP_1261 2-ketoaldonate reductase / hydroxypyruvate/glyoxylate reductase	0.121902	-0.134468	-0.169401	0.0151408	0.184624	0.0765604	0.201451	0.12826	-0.274326	-0.182658
PP_1262	PP_1262	LysR family transcriptional regulator	PP_1262 LysR family transcriptional regulator	-0.0904905	-0.172481	0.23873	-0.0412625	-0.110337	0.315093	0.319653	0.423792	0.356803	-0.449113
PP_1263	PP_1263	putative Fusaric acid resistance protein	PP_1263 putative Fusaric acid resistance protein	0.142165	0.362861	0.400945	-0.0975855	-0.191917	-0.286678	-0.246969	-0.0237689	0.174676	0.0510954
PP_1264	PP_1264	putative Fusaric acid resistance protein	PP_1264 putative Fusaric acid resistance protein	0.230292	0.168735	-0.0156833	0.139284	0.0322744	0.183284	-0.0967931	0.350243	0.130068	-0.322887
PP_1265	PP_1265	conserved protein of unknown function	PP_1265 conserved protein of unknown function	0.0908282	-0.417286	0.259829	0.122908	-0.231619	0.332859	0.0681657	0.01856	0.505109	0.407119
PP_1266	PP_1266	putative Fusaric acid resistance protein	PP_1266 putative Fusaric acid resistance protein	0.172846	-0.114077	0.132001	0.26586	0.111962	-0.186382	0.118452	0.343667	-0.140282	0.525284
PP_1267	PP_1267	toxin endoribonuclease of toxin antitoxin system SohB(PrlF)-YhaV	PP_1267 toxin endoribonuclease of toxin antitoxin system SohB(PrlF)-YhaV	-0.19465	-0.0665838	0.118561	0.0934437	0.0870467	0.102066	0.337713	0.0257898	0.136501	-0.183734
PP_1268	PP_1268	putative HtrA suppressor protein sohA	PP_1268 putative HtrA suppressor protein sohA	-0.406092	-0.676012	-0.885224	-0.705734	-0.88245	-0.20342	-0.225143	-0.145952	-0.574897	-2.18095
PP_1269	PP_1269	Universal stress protein family	PP_1269 Universal stress protein family	-1.24458	-2.99912	-2.48197	-1.13976	-0.958546	-0.924402	0.162323	-0.236288	0.14103	0.00545353
PP_1270	PP_1270	Transcriptional regulator, LysR family	PP_1270 Transcriptional regulator, LysR family	0.132492	0.244385	0.305553	0.353123	0.236823	0.181143	0.160259	-0.0907642	0.389093	0.328478
PP_1271	PP_1271	putative Multidrug efflux MFS transporter	PP_1271 putative Multidrug efflux MFS transporter	0.0246849	0.223885	-0.479672	-0.527209	0.0497965	0.00428529	-0.317246	-0.195099	-0.867028	0.513955
PP_1272	PP_1272	putative Multidrug efflux MFS membrane fusion protein	PP_1272 putative Multidrug efflux MFS membrane fusion protein	0.245353	0.116438	0.205558	0.295578	-0.00771545	-0.142819	0.092443	0.228582	-0.0140059	0.605819
PP_1273	PP_1273	putative Multidrug efflux MFS outer membrane protein	PP_1273 putative Multidrug efflux MFS outer membrane protein	-0.036032	-0.00748759	-0.0741629	0.0836285	0.176375	0.321824	-0.147802	-0.0661439	-0.185289	-0.443721
PP_1274	PP_1274	Oxidoreductase, short-chain dehydrogenase/reductase family	PP_1274 Oxidoreductase, short-chain dehydrogenase/reductase family	0.0402531	-0.0610327	-0.59505	-0.0467461	0.369402	-0.186524	-0.102435	-0.0793106	-0.0631957	0.0921675
PP_1275	PP_1275	conserved protein of unknown function	PP_1275 conserved protein of unknown function	-0.0662174	-0.45293	-0.202724	0.0859764	-0.0339899	-0.246746	0.185351	0.0422815	-0.159056	0.19599
PP_1276	PP_1276	conserved protein of unknown function	PP_1276 conserved protein of unknown function	0.179611	-0.556804	-0.26137	-0.0463482	0.225856	0.0719403	0.119587	-0.377691	-0.0431131	0.464414
PP_1277	PP_1277	mannose-6-phosphate isomerase/mannose-1-phosphate guanylyltransferase	PP_1277 mannose-6-phosphate isomerase/mannose-1-phosphate guanylyltransferase	0.0579933	0.0345084	-0.06638	0.0713854	0.0857026	-0.0749089	-0.109062	0.305358	0.316916	0.514757
PP_1278	PP_1278	Alginate biosynthesis protein AlgF	PP_1278 Alginate biosynthesis protein AlgF	0.0241849	-0.0591951	0.013926	-0.192994	0.212616	-0.0192217	-0.205273	-0.251922	0.166229	-0.343989
PP_1279	PP_1279	Probable alginate O-acetylase AlgJ	PP_1279 Probable alginate O-acetylase AlgJ	0.0128537	0.0743677	-0.000949832	0.106997	-0.320908	-0.234018	-0.0172636	-0.369189	-0.435919	-0.596342
PP_1280	PP_1280	Probable alginate O-acetylase AlgI	PP_1280 Probable alginate O-acetylase AlgI	0.0608124	-0.0451431	0.150828	-0.0765842	0.112375	0.134571	0.200855	0.126429	0.0602253	0.308389
PP_1281	PP_1281	Alginate lyase	PP_1281 Alginate lyase	0.0568568	0.101675	-0.0806907	0.0356308	0.0751889	-0.00166693	-0.0589857	0.116014	-0.0990101	-0.256027
PP_1282	PP_1282	Alginate biosynthesis protein AlgX	PP_1282 Alginate biosynthesis protein AlgX	-0.00467292	0.087881	-0.0899428	0.343451	-0.0122174	0.173328	0.0273759	0.00888505	-0.108903	0.146905
PP_1283	PP_1283	poly(beta-D-mannuronate) C5 epimerase	PP_1283 poly(beta-D-mannuronate) C5 epimerase	0.0246888	0.129506	0.279277	-0.127114	0.0184493	0.02622	0.0499126	-0.0422275	0.259237	-0.158932
PP_1284	PP_1284	Alginate production protein AlgE	PP_1284 Alginate production protein AlgE	0.074317	-0.111068	0.167057	0.189905	0.0130836	-0.0317858	0.0160627	0.056344	-0.00258042	0.0771154
PP_1285	PP_1285	Alginate biosynthesis protein AlgK	PP_1285 Alginate biosynthesis protein AlgK	0.0322689	0.166831	0.0478123	-0.00510922	0.107983	0.0959048	0.255315	-0.0653252	-0.166674	-0.625457
PP_1286	PP_1286	Alginate biosynthesis protein Alg44	PP_1286 Alginate biosynthesis protein Alg44	0.232507	0.394653	0.467877	-0.0695353	-0.0534903	0.30969	0.281971	0.171245	0.228669	0.148247
PP_1287	PP_1287	Glycosyltransferase alg8	PP_1287 Glycosyltransferase alg8	0.0277786	-0.0180952	0.150619	0.0993145	0.0380653	0.00450095	-0.186175	-0.00244825	-0.0802463	-0.109671
PP_1288	PP_1288	GDP-mannose 6-dehydrogenase	PP_1288 GDP-mannose 6-dehydrogenase	0.00401257	-0.0391306	0.268321	0.250866	-0.184106	0.0700796	0.109348	0.177327	0.233583	0.0968086
PP_1289	PP_1289	conserved protein of unknown function, DUF328 family	PP_1289 conserved protein of unknown function, DUF328 family	0.0897482	0.141101	0.072224	0.0369954	-0.00988342	0.00428529	0.13374	0.0348627	-0.172994	0.299095
PP_1290	PP_1290	polysaccharide deacetylase family protein	PP_1290 polysaccharide deacetylase family protein	-0.0335251	-0.146576	-0.283381	0.0673545	-0.0528851	0.126729	0.153886	-0.10528	0.0140312	0.095407
PP_1291	PP_1291	PhoH family protein	PP_1291 PhoH family protein	0.139898	-0.0100618	-0.125909	0.0908002	0.023747	-0.0129252	0.231078	-0.136167	-0.24654	-0.325316
PP_1292	PP_1292	Cyclic pyranopterin monophosphate synthase accessory protein	PP_1292 Cyclic pyranopterin monophosphate synthase accessory protein	-0.00712381	0.25453	-0.446471	0.0605803	0.297295	0.309238	-0.132858	0.358902	0.254833	0.381367
PP_1293	PP_1293	molybdopterin synthase small subunit	PP_1293 molybdopterin synthase small subunit	0.220656	-0.324334	0.199138	0.389576	0.0584894	-1.29812	1.80134	0.24593	0.332375	-0.448378
PP_1294	PP_1294	molybdopterin synthase large subunit	PP_1294 molybdopterin synthase large subunit	-0.252258	-0.120752	0.192744	-0.104049	0.148599	0.00621687	-0.278824	-0.156514	0.0943057	-1.02158
PP_1295	PP_1295	ATP-dependent RNA helicase RhlB	PP_1295 ATP-dependent RNA helicase RhlB	0.0489328	0.129385	-0.0915869	-0.168319	0.0158307	0.062569	0.00692474	0.0143743	0.0231479	0.105114
PP_1296	PP_1296	Carboxylesterase 2	PP_1296 Carboxylesterase 2	-0.013836	0.120115	0.0154724	-0.0106575	-0.0291069	-0.0231267	0.188948	0.028039	-0.0771666	0.0137178
PP_1297	PP_1297	putative amino-acid ABC transporter-binding protein YhdW	PP_1297 putative amino-acid ABC transporter-binding protein YhdW	-0.0100711	0.21755	-0.0230158	-0.103869	-0.0577512	0.146179	0.0642078	-0.0926848	0.0180318	0.527043
PP_1298	PP_1298	putative amino acid ABC transporter - permease subunit	PP_1298 putative amino acid ABC transporter - permease subunit	0.0502052	-0.016474	0.182315	0.0649024	0.0352152	-0.0611943	0.0941382	0.110806	-0.00503544	-0.125789
PP_1299	PP_1299	putative amino acid ABC transporter - membrane subunit	PP_1299 putative amino acid ABC transporter - membrane subunit	0.0968847	0.254379	-0.156675	0.109331	0.101396	0.376615	-0.0746628	0.0409259	0.0223048	0.186755
PP_1300	PP_1300	putative amino acid ABC transporter - ATP-binding subunit	PP_1300 putative amino acid ABC transporter - ATP-binding subunit	-0.0132409	0.238518	0.194045	0.294816	0.126797	0.0409307	-0.103804	0.200888	0.137577	0.351099
PP_1301	PP_1301	quality control serine endoprotease DegS	PP_1301 quality control serine endoprotease DegS	0.000281726	-0.0360082	-0.0751779	0.0478495	-0.0553938	-0.616386	-0.417692	-0.793131	-0.171314	-0.749653
PP_1302	PP_1302	putative metal-binding hydrolase-oxidase enzyme	PP_1302 putative metal-binding hydrolase-oxidase enzyme	0.0323078	-0.00950861	0.0376068	0.183119	0.0235919	0.320004	0.0330185	0.145359	-0.0350225	0.00175681
PP_1303	PP_1303	Sulfate adenylyltransferase subunit 2	PP_1303 Sulfate adenylyltransferase subunit 2	-0.11689	-0.0626825	0.0686023	0.0439825	-0.0507723	0.0887735	0.00949147	-0.302065	-0.028259	-0.395386
PP_1304	PP_1304	sulfate adenylyltransferase subunit 1/adenylyl-sulfate kinase	PP_1304 sulfate adenylyltransferase subunit 1/adenylyl-sulfate kinase	-0.0891504	-0.358981	-0.346528	-0.508629	-0.241772	0.0225329	-0.100333	0.0166774	0.0202035	-0.57557
PP_1306	PP_1306	Pyocin S-type Killer domain protein	PP_1306 Pyocin S-type Killer domain protein	-0.0548512	-0.0274165	-0.0437727	0.0709401	0.031015	0.00535548	-0.0753082	0.0135936	0.064043	0.043278
PP_1307	PP_1307	AsnC family transcriptional regulator	PP_1307 AsnC family transcriptional regulator	0.0834316	-0.237028	0.417925	0.121054	-0.123993	-0.390901	-0.00771485	0.352496	0.119033	-0.946499
PP_1308	PP_1308	methionine gamma-lyase	PP_1308 methionine gamma-lyase	-0.163577	-0.353334	0.258126	-0.0417022	0.0822955	-0.0625953	-0.160688	-0.165749	-0.0368261	0.0612226
PP_1309	PP_1309	conserved exported protein of unknown function	PP_1309 conserved exported protein of unknown function	-0.113347	0.173194	0.355282	-0.224672	0.115454	0.260263	-0.091823	0.199345	0.0441594	-0.785176
PP_1310	PP_1310	conserved hypothetical protein	PP_1310 conserved hypothetical protein	-0.435603	0.111266	-0.246724	-0.177289	0.281823	-0.321063	-0.0995301	-0.167286	-0.0459007	0.312274
PP_1313	PP_1313	Transcriptional regulator, AraC family	PP_1313 Transcriptional regulator, AraC family	-0.108583	0.0184645	0.135075	0.00730168	-0.0482932	-0.276212	-0.402952	-0.0511679	-0.270056	-0.323773
PP_1314	PP_1314	putative NAD(P)-linked reductase	PP_1314 putative NAD(P)-linked reductase	0.227836	-0.0216999	-0.314125	0.0464139	0.178626	0.143052	-0.0177667	0.201312	0.160297	0.236707
PP_1317	PP_1317	Ubiquinol-cytochrome c reductase iron-sulfur subunit	PP_1317 Ubiquinol-cytochrome c reductase iron-sulfur subunit	-0.259263	-1.06836	0.653791	-0.152911	-0.963546	-0.5937	-1.46059	-0.84634	-1.78425	-1.07773
PP_1318	PP_1318	Cytochrome b	PP_1318 Cytochrome b	-0.124349	-0.752054	0.300131	-0.0844034	-0.665558	-0.989811	-0.496073	-0.789062	-1.36942	-1.51766
PP_1319	PP_1319	Ubiquinol--cytochrome c reductase, cytochrome c1	PP_1319 Ubiquinol--cytochrome c reductase, cytochrome c1	-0.0795488	-0.078918	-0.0822022	-0.633637	-0.896718	-0.541397	-0.192309	-0.641474	-1.05287	-0.510076
PP_1320	PP_1320	stringent starvation protein A	PP_1320 stringent starvation protein A	-0.0314084	0.0893162	0.100364	-0.141663	0.0378273	-0.264139	-0.248086	-0.0010038	-0.305768	0.100574
PP_1321	PP_1321	ClpXP protease specificity-enhancing factor	PP_1321 ClpXP protease specificity-enhancing factor	0.225619	-0.0581479	-0.0495746	0.140571	0.275183	0.25746	0.15806	0.308145	0.0157436	-0.139895
PP_1322	PP_1322	putative Lipoprotein	PP_1322 putative Lipoprotein	-0.768929	-0.669583	-0.683395	-0.460694	0.262831	-0.0976427	-0.0607666	0.135986	-0.277977	-3.13112
PP_1324	PP_1324	putative endonuclease distantly related to archaeal Holliday junction resolvase	PP_1324 putative endonuclease distantly related to archaeal Holliday junction resolvase	-0.5766	0.330179	-0.0828594	0.331237	-0.35424	0.300459	0.0995751	0.561707	0.37989	0.135007
PP_1325	PP_1325	putative lipoprotein	PP_1325 putative lipoprotein	-0.502775	0.0833683	0.12545	-0.206766	0.12788	-1.22286	-1.3773	-1.10861	-1.56875	-0.607066
PP_1326	PP_1326	16S rRNA 2'-O-ribose C1402 methyltransferase	PP_1326 16S rRNA 2'-O-ribose C1402 methyltransferase	-0.326116	-1.00499	0.211328	-0.561524	-0.670624	0.249509	-0.160472	-0.777449	0.244705	-0.171618
PP_1328	PP_1328	Protein MraZ	PP_1328 Protein MraZ	0.13824	0.138603	0.612398	0.200475	-0.801057	-0.456751	0.085298	0.19471	0.116786	0.214461
PP_1344	PP_1344	conserved protein of unknown function	PP_1344 conserved protein of unknown function	-1.18628	0.619035	0.369098	-0.5219	-0.45334	-0.505203	-1.07558	-0.748439	0.00327437	0.489607
PP_1346	PP_1346	Glutamate N-acetyltransferase/Amino-acid acetyltransferase	PP_1346 Glutamate N-acetyltransferase/Amino-acid acetyltransferase	-0.373913	0.295231	-0.474829	-0.0492728	-0.322375	-0.491125	-0.148039	-0.146728	-0.498987	-0.658644
PP_1347	PP_1347	Glutathione S-transferase family protein	PP_1347 Glutathione S-transferase family protein	0.265087	-0.0403471	0.0564671	0.050685	0.0979389	0.0977182	0.174128	0.262472	0.741883	-0.2241
PP_1348	PP_1348	putative MutT/nudix family protein/thiamine-phosphate pyrophosphorylase	PP_1348 putative MutT/nudix family protein/thiamine-phosphate pyrophosphorylase	-0.0448789	-0.259177	0.178177	0.37936	0.182076	-0.167966	-0.115502	0.132918	-0.0431122	0.0936796
PP_1349	PP_1349	ATP:cob(I)alamin adenosyltransferase	PP_1349 ATP:cob(I)alamin adenosyltransferase	-0.185542	0.137398	-0.554864	-0.419418	-0.102765	-0.106536	0.0710434	-0.0486927	-0.0472937	0.429472
PP_1351	PP_1351	putative 2-dehydropantoate 2-reductase	PP_1351 putative 2-dehydropantoate 2-reductase	-0.122199	-0.0819995	0.0960565	0.108772	0.047244	-0.0485266	-0.00132156	-0.127942	0.00561742	-0.203679
PP_1352	PP_1352	UPF0234 protein PP_1352	PP_1352 UPF0234 protein PP_1352	0.247242	0.505219	0.525942	-0.193161	0.0704508	0.221644	-0.325219	-0.323194	0.21982	0.636361
PP_1353	PP_1353	conserved membrane protein of unknown function	PP_1353 conserved membrane protein of unknown function	-0.311356	-0.847743	-2.51776	-1.13225	-0.495282	-0.366457	0.0518249	-0.542201	-0.700611	-3.82055
PP_1354	PP_1354	putative multidrug efflux MFS transporter	PP_1354 putative multidrug efflux MFS transporter	0.0408897	-0.0271005	-0.084855	-0.0624885	-0.192141	-0.203809	0.0136143	-0.0904878	0.0155822	-0.0915715
PP_1355	PP_1355	Muropeptide permease AmpG	PP_1355 Muropeptide permease AmpG	-0.0710259	0.18459	0.287236	-0.0342948	0.522508	-0.521683	-0.226774	-0.159045	0.174184	-0.0209354
PP_1356	PP_1356	conserved protein of unknown function	PP_1356 conserved protein of unknown function	-0.0494486	0.0890193	0.0832332	-0.26444	-0.277205	-0.0197408	0.298664	0.211758	0.159845	0.114376
PP_1357	PP_1357	conserved protein of unknown function	PP_1357 conserved protein of unknown function	0.0143371	0.210497	-0.0762853	0.138396	0.149312	0.00867832	-0.11409	0.215614	0.00246753	0.159222
PP_1358	PP_1358	putative heme iron utilization protein	PP_1358 putative heme iron utilization protein	-0.0582955	-0.0105242	0.160943	0.112524	-0.124674	0.260722	-0.086276	-0.0326497	0.169713	0.129644
PP_1362	PP_1362	pyruvate kinase II	PP_1362 pyruvate kinase II	-0.200459	-0.591595	-0.337176	0.182987	-0.621801	-0.423783	-0.0663857	-0.0273933	-0.219467	0.387901
PP_1363	PP_1363	conserved protein of unknown function	PP_1363 conserved protein of unknown function	0.115641	-0.112081	0.149477	0.0300384	0.0226714	0.0141514	-0.0902793	-0.0708009	0.429353	0.428901
PP_1364	PP_1364	conserved exported protein of unknown function	PP_1364 conserved exported protein of unknown function	-0.202256	-0.311754	-0.152952	-0.238164	-0.197156	0.613554	0.566811	0.452516	0.49841	0.368062
PP_1366	PP_1366	Transcriptional regulator MvaT, P16 subunit	PP_1366 Transcriptional regulator MvaT, P16 subunit	0.135613	-1.38207	0.311598	0.522481	-0.950386	0.0238633	-1.39384	-0.520744	-0.922107	1.04634
PP_1367	PP_1367	formyltetrahydrofolate hydrolase	PP_1367 formyltetrahydrofolate hydrolase	0.05832	0.26799	-0.000949832	0.284231	0.0168983	0.402872	0.45807	0.068921	0.491425	0.443305
PP_1368	PP_1368	putative membrane protein containing a glycosyltransferase domain	PP_1368 putative membrane protein containing a glycosyltransferase domain	-0.0719278	-0.0772849	0.273636	0.389491	-0.187092	0.276393	0.0455172	0.151044	-0.172952	0.810659
PP_1369	PP_1369	conserved protein of unknown function	PP_1369 conserved protein of unknown function	0.328371	-0.107716	0.39311	-0.0350555	-0.270025	-0.0761805	0.249111	-0.159863	0.513193	0.416045
PP_1370	PP_1370	Glycosyl transferase, group 1 family protein	PP_1370 Glycosyl transferase, group 1 family protein	0.210433	0.142289	-0.154276	0.136423	0.399476	0.0185549	0.112279	-0.133949	-0.132774	0.484626
PP_1371	PP_1371	Methyl-accepting chemotaxis protein PctA	PP_1371 Methyl-accepting chemotaxis protein PctA	0.110152	-0.0172647	0.116362	0.131164	0.0113469	-0.197046	-0.265816	0.369825	0.235818	0.0503556
PP_1372	PP_1372	conserved protein of unknown function	PP_1372 conserved protein of unknown function	-0.106528	0.0181366	-0.322568	0.249583	0.0407431	0.271856	0.0131351	0.178548	-0.0453178	-0.140649
PP_1374	PP_1374	conserved protein of unknown function	PP_1374 conserved protein of unknown function	-0.0957664	0.126722	-0.25341	-0.10745	0.192836	-0.0992831	-0.0384169	0.376415	-0.348495	-0.172612
PP_1375	PP_1375	transcription regulatory protein (pca regulon)	PP_1375 transcription regulatory protein (pca regulon)	0.0534236	0.186211	0.16648	0.0183968	0.0741478	-0.0866041	-0.112696	-0.00556913	-0.123981	0.41856
PP_1376	PP_1376	4-hydroxybenzoate transporter	PP_1376 4-hydroxybenzoate transporter	-0.00623692	-0.0580737	0.346471	0.242334	-0.177945	-0.0460003	0.16342	0.24087	0.329876	-0.410498
PP_1377	PP_1377	beta-ketoadipyl-CoA thiolase	PP_1377 beta-ketoadipyl-CoA thiolase	0.0496228	0.245472	-0.0209033	-0.174071	0.119857	0.350349	-0.0061588	-0.324365	0.22635	0.16522
PP_1378	PP_1378	alpha-ketoglutarate permease	PP_1378 alpha-ketoglutarate permease	-0.0257805	0.0954468	0.256592	0.0780559	0.0697034	0.180312	0.0300474	-0.0846103	0.144361	0.254463
PP_1379	PP_1379	3-carboxy-cis,cis-muconate cycloisomerase	PP_1379 3-carboxy-cis,cis-muconate cycloisomerase	0.214766	-0.315655	0.0574391	-0.108414	-0.0721713	0.0483426	-0.194058	-0.0697633	0.343678	-0.76869
PP_1380	PP_1380	3-oxoadipate enol-lactonase 2	PP_1380 3-oxoadipate enol-lactonase 2	0.21775	0.0506829	-0.0286006	-0.0982827	-0.252524	-0.187499	0.2693	-0.144785	-0.168574	0.182769
PP_1381	PP_1381	4-carboxymuconolactone decarboxylase	PP_1381 4-carboxymuconolactone decarboxylase	-0.116861	0.565035	0.534152	0.28679	0.677843	0.542896	1.01113	-0.210189	-1.45877	-0.526326
PP_1382	PP_1382	putative porin-encoding gene	PP_1382 putative porin-encoding gene	0.190829	0.178972	0.200737	0.196086	0.0470839	-0.0163	0.0486398	-0.13792	-0.854216	-0.234994
PP_1383	PP_1383	porin-like protein	PP_1383 porin-like protein	0.122824	0.147286	-0.0993208	0.253693	0.261812	-0.0380975	0.0648856	-0.123915	-0.290037	-0.544656
PP_1384	PP_1384	Probable efflux pump outer membrane protein TtgC	PP_1384 Probable efflux pump outer membrane protein TtgC	-0.167175	-0.265777	-0.290167	-0.15022	-0.0397667	0.272769	0.0965157	0.171001	-0.18663	0.138093
PP_1385	PP_1385	Probable efflux pump membrane transporter TtgB	PP_1385 Probable efflux pump membrane transporter TtgB	0.0295931	0.00523522	0.124083	-0.0947993	-0.0101994	0.0425181	0.065643	0.0744425	0.169731	-0.14063
PP_1386	PP_1386	Probable efflux pump periplasmic linker TtgA	PP_1386 Probable efflux pump periplasmic linker TtgA	0.156549	-0.478328	0.0167575	-0.0288225	-0.0906451	0.154248	0.333506	-0.0190492	0.208761	0.310426
PP_1387	PP_1387	Probable HTH-type transcriptional regulator TtgR	PP_1387 Probable HTH-type transcriptional regulator TtgR	-0.149146	0.142783	-0.162812	-0.246718	-0.515433	0.0581314	0.163957	-0.372724	-0.266637	-1.14776
PP_1388	PP_1388	Drug resistance transporter, EmrB/QacA family	PP_1388 Drug resistance transporter, EmrB/QacA family	0.0238057	-0.0837713	0.061056	-0.163562	-0.0780656	-0.0544442	-0.225782	-0.187537	0.0235023	-0.201421
PP_1389	PP_1389	Oxaloacetate decarboxylase	PP_1389 Oxaloacetate decarboxylase	-0.157132	0.0998331	-0.0685771	-0.0597588	0.115835	-0.154286	0.0899722	0.160122	-0.129019	-0.149873
PP_1390	PP_1390	conserved exported protein of unknown function	PP_1390 conserved exported protein of unknown function	0.333035	-0.193954	-0.270042	0.365173	-0.740815	0.0880238	0.0398905	-0.220501	-0.191748	0.137064
PP_1391	PP_1391	Transcriptional regulator, LysR family	PP_1391 Transcriptional regulator, LysR family	-0.0466219	-0.118304	-0.0940729	-0.0755445	0.15594	-0.109754	0.0170718	-0.269606	-0.212756	0.0479881
PP_1392	PP_1392	putative NAD-binding protein	PP_1392 putative NAD-binding protein	-0.266747	0.013333	-0.529336	0.032477	0.0744584	-0.0445241	-0.270333	0.131929	0.110547	0.199253
PP_1393	PP_1393	putative transcriptional regulator	PP_1393 putative transcriptional regulator	0.118675	0.195738	-0.112822	-0.224468	-0.125484	-0.190419	0.233699	-0.16447	0.0697615	0.0192602
PP_1394	PP_1394	putative Acetolactate synthase, large subunit	PP_1394 putative Acetolactate synthase, large subunit	-0.0824713	-0.208002	-0.081656	0.060474	-0.0334517	-0.0917678	0.18443	0.00386109	-0.180044	0.18792
PP_1395	PP_1395	Transcriptional regulator, AraC family	PP_1395 Transcriptional regulator, AraC family	0.184337	0.24733	-0.0885907	-0.0456683	-0.112743	0.0425155	-0.00913224	0.564954	-0.0632621	0.0174341
PP_1396	PP_1396	conserved protein of unknown function	PP_1396 conserved protein of unknown function	0.220699	-0.0795059	-0.08347	-0.204641	0.360822	-0.126272	-0.0362536	-0.288697	0.318075	-0.426397
PP_1397	PP_1397	conserved protein of unknown function	PP_1397 conserved protein of unknown function	0.0252031	0.0753442	-0.0370771	0.136078	0.1401	-0.153906	-0.0431907	0.0300916	0.0452731	0.171466
PP_1398	PP_1398	conserved protein of unknown function	PP_1398 conserved protein of unknown function	-0.0173267	0.13037	-0.546857	-0.194065	-0.164848	0.00484081	0.332541	-0.113523	0.157822	-0.35978
PP_1400	PP_1400	Alpha-ketoglutarate permease	PP_1400 Alpha-ketoglutarate permease	-0.0570384	0.0187786	0.0187223	0.00405582	0.198242	0.0357677	-0.217726	-0.0430752	0.0372503	0.0715946
PP_1401	PP_1401	C4-dicarboxylate transport transcriptional regulatory protein	PP_1401 C4-dicarboxylate transport transcriptional regulatory protein	0.109757	0.338422	-0.0153035	-0.125567	0.0627077	-0.19378	0.100734	-0.0729425	-0.121778	-0.360769
PP_1402	PP_1402	C4-dicarboxylate transport sensor protein	PP_1402 C4-dicarboxylate transport sensor protein	0.00195183	0.0266896	-0.11901	-0.0525578	-0.280004	-0.118683	-0.149095	-0.377603	-0.105327	-0.28616
PP_1403	PP_1403	periplasmic beta-D-glucoside glucohydrolase	PP_1403 periplasmic beta-D-glucoside glucohydrolase	-0.0143317	0.0958942	-0.153863	0.0208963	-0.0905331	-0.00193123	0.237529	0.0630599	-0.054722	0.0774795
PP_1404	PP_1404	conserved protein of unknown function	PP_1404 conserved protein of unknown function	0.157811	-1.30147	0.742967	0.0599155	0.0718395	0.742365	-0.259493	0.0225927	-1.28087	0.332145
PP_1406	PP_1406	conserved protein of unknown function	PP_1406 conserved protein of unknown function	0.0589242	0.308606	-0.220997	0.137492	0.195415	0.30261	0.475165	0.0595675	0.058519	-0.0727301
PP_1407	PP_1407	Sulfate transporter	PP_1407 Sulfate transporter	-0.0254892	0.254522	-0.142685	0.155251	0.398436	-0.197502	0.117406	-0.0410454	-0.11387	-0.874184
PP_1408	PP_1408	(R)-3-hydroxydecanoyl-ACP:CoA transacylase	PP_1408 (R)-3-hydroxydecanoyl-ACP:CoA transacylase	-0.0450482	0.180027	-0.197958	0.127711	0.0888927	0.0427901	0.309796	0.391867	0.554562	-0.0528721
PP_1409	PP_1409	ribosomal small subunit pseudouridine synthase A	PP_1409 ribosomal small subunit pseudouridine synthase A	0.140093	-0.0603295	0.0201874	0.268479	-0.0864836	-0.0912694	0.262756	0.252541	-0.0634389	-0.25825
PP_1410	PP_1410	conserved protein of unknown function	PP_1410 conserved protein of unknown function	0.970845	0.285759	-0.461776	0.287723	0.242761	0.788512	-0.184285	0.144304	3.38043	1.19298
PP_1411	PP_1411	GGDEF domain protein	PP_1411 GGDEF domain protein	0.0202958	-0.196188	-0.073222	-0.0477735	-0.0395705	-0.0446002	0.0376476	-0.0796798	-0.0595304	-0.0766501
PP_1412	PP_1412	3-hydroxyisobutyryl-CoA hydrolase	PP_1412 3-hydroxyisobutyryl-CoA hydrolase	0.192197	-0.120643	0.00132991	0.128828	-0.0161235	0.138812	0.340623	-0.163006	-0.0389358	0.377821
PP_1413	PP_1413	Uracil-DNA glycosylase	PP_1413 Uracil-DNA glycosylase	-0.0459113	0.299579	0.136752	0.107107	0.125787	0.0336655	-0.0532479	0.14608	-0.054242	-0.229344
PP_1414	PP_1414	5'-nucleotidase - 2',3'-cyclic phosphodiesterase	PP_1414 5'-nucleotidase - 2',3'-cyclic phosphodiesterase	-0.0837351	-0.139516	0.0137235	-0.122741	0.00910895	0.00683505	0.0856431	0.056951	-0.11321	-0.0430424
PP_1415	PP_1415	putative membrane associated enzyme subunit	PP_1415 putative membrane associated enzyme subunit	-0.23604	0.0229713	0.227054	-0.154255	-0.14734	-0.141222	-0.110409	0.30842	0.205108	-1.42295
PP_1416	PP_1416	putative Tricarboxylate transport protein TctA	PP_1416 putative Tricarboxylate transport protein TctA	0.114003	0.0470678	0.117802	-0.248763	0.0656708	0.0440422	0.143279	-0.0601342	-0.0380315	-0.00706591
PP_1417	PP_1417	putative Tricarboxylate transport protein TctB	PP_1417 putative Tricarboxylate transport protein TctB	-0.00205432	-0.00820517	-0.0972752	0.0135931	0.19468	0.309631	0.0143806	0.164658	0.0553647	0.378799
PP_1418	PP_1418	putative Tricarboxylate transport protein TctC	PP_1418 putative Tricarboxylate transport protein TctC	0.157875	-0.191947	0.00393748	-0.113678	-0.172956	0.12039	-0.00263736	0.0909526	0.106765	-0.0857641
PP_1419	PP_1419	tricarboxylate-specific outer membrane porin	PP_1419 tricarboxylate-specific outer membrane porin	-0.10444	0.360672	-0.112897	0.185322	-0.219188	0.147912	-0.095905	-0.183223	-0.0506294	0.29083
PP_1420	PP_1420	Transcriptional regulatory protein tctD	PP_1420 Transcriptional regulatory protein tctD	0.163362	0.0298203	0.0224059	0.0762693	-0.147099	0.0957455	-0.100448	-0.0733179	0.224537	-0.18919
PP_1421	PP_1421	putative Sensor histidine kinase TctE	PP_1421 putative Sensor histidine kinase TctE	-0.113269	-0.240116	-0.400826	-0.204651	-0.132167	0.341664	0.0412637	-0.0422367	0.00926651	-0.0822266
PP_1422	PP_1422	conserved protein of unknown function	PP_1422 conserved protein of unknown function	0.292202	0.00272267	0.346271	0.0594734	-0.105639	-0.0538314	-0.304875	0.352244	0.459935	0.21847
PP_1425	PP_1425	conserved protein of unknown function	PP_1425 conserved protein of unknown function	0.149749	0.191339	-0.218486	-0.00845691	-0.228624	-0.075018	0.118713	0.299381	0.0439634	0.0812429
PP_1426	PP_1426	L-aspartate oxidase	PP_1426 L-aspartate oxidase	-0.0728514	-0.0794069	0.10938	0.0987428	0.0861961	0.00428529	-0.0981904	0.105508	-0.0297575	-0.351083
PP_1427	PP_1427	RNA polymerase sigma E factor	PP_1427 RNA polymerase sigma E factor	0.0868038	0.045218	0.309407	-0.0832981	-0.0333829	-0.698522	-0.889099	-0.432224	-0.762453	-0.115594
PP_1428	PP_1428	Sigma factor AlgU negative regulatory protein	PP_1428 Sigma factor AlgU negative regulatory protein	-0.574461	1.58615	1.78618	0.277024	0.428196	-0.390342	-0.0780516	-0.306012	-1.76632	1.26024
PP_1429	PP_1429	Sigma factor AlgU regulatory protein MucB	PP_1429 Sigma factor AlgU regulatory protein MucB	0.147358	0.272443	0.29267	0.325719	-0.0454348	-0.390578	-0.00913224	-0.0115125	-0.072722	0.615687
PP_1430	PP_1430	putative periplasmic serine endoprotease DegP-like	PP_1430 putative periplasmic serine endoprotease DegP-like	-0.379344	-0.149264	-0.00678127	-0.120053	-0.270578	-0.338773	-0.422614	-0.498425	-0.490628	-0.306371
PP_1435	PP_1435	DNA repair protein RecO	PP_1435 DNA repair protein RecO	-0.294809	-0.5363	-0.207232	-0.176481	0.00766269	0.0602174	-0.530279	-0.437376	0.124031	-0.244573
PP_1437	PP_1437	Heavy metal sensor histidine kinase	PP_1437 Heavy metal sensor histidine kinase	0.0189393	-0.15907	-0.17306	0.194261	-0.310115	-0.121766	0.144772	0.0887425	-0.161462	-0.294567
PP_1438	PP_1438	response regulator	PP_1438 response regulator	-0.0489359	0.113301	-0.108422	0.118679	0.110381	0.123813	0.278484	0.0354036	-0.0705712	0.15931
PP_1439	PP_1439	conserved exported protein of unknown function	PP_1439 conserved exported protein of unknown function	-0.591532	-0.374213	-0.770925	0.342512	-0.790858	-0.633575	0.611708	-0.507504	0.275105	-0.142122
PP_1440	PP_1440	tRNA (mo5U34)-methyltransferase	PP_1440 tRNA (mo5U34)-methyltransferase	0.307979	-0.0249361	-0.0147123	-0.0281268	0.582295	-0.132448	0.142379	-0.174881	0.096263	0.512416
PP_1441	PP_1441	tRNA (cmo5U34)-methyltransferase	PP_1441 tRNA (cmo5U34)-methyltransferase	0.0785343	-0.120465	-0.445723	0.0263449	0.152999	0.234079	0.215779	-0.101005	0.151974	-1.21297
PP_1442	PP_1442	conserved protein of unknown function	PP_1442 conserved protein of unknown function	-0.287421	-0.10586	-0.128633	0.485484	-0.0791081	0.176437	0.0279927	-0.626228	-0.0721307	-0.560284
PP_1443	PP_1443	DNA-binding, ATP-dependent protease	PP_1443 DNA-binding, ATP-dependent protease	-0.0872096	0.177449	-0.364711	0.0928717	0.0413701	0.114544	0.130865	0.157142	0.365555	-0.0292172
PP_1444	PP_1444	quinoprotein glucose dehydrogenase	PP_1444 quinoprotein glucose dehydrogenase	-0.0691513	-0.202194	-0.424587	-0.28883	-0.125797	0.139044	0.153874	0.00866089	0.156153	0.254608
PP_1445	PP_1445	carbohydrate-selective porin	PP_1445 carbohydrate-selective porin	-0.0603148	0.211787	0.129645	0.114382	0.22536	0.243495	0.0233936	0.428362	0.101815	0.24908
PP_1446	PP_1446	TonB-dependent receptor	PP_1446 TonB-dependent receptor	0.126659	-0.00288576	0.0588338	0.153228	-0.167402	0.217614	-0.199437	0.0578739	-0.475871	0.116073
PP_1447	PP_1447	conserved protein of unknown function	PP_1447 conserved protein of unknown function	0.158912	-0.0199596	-0.708357	-0.306637	-0.0920947	0.70127	-0.307717	-0.154235	-0.675483	-0.0507065
PP_1448	PP_1448	conserved membrane protein of unknown function	PP_1448 conserved membrane protein of unknown function	-0.0568972	0.356871	-0.489093	-0.231986	-0.0980488	-0.0425222	0.0306692	-0.177245	0.0405633	0.436934
PP_1449	PP_1449	conserved exported protein of unknown function	PP_1449 conserved exported protein of unknown function	0.173683	0.055066	-0.168447	0.103972	0.0730686	-0.046382	0.111932	-0.0604277	0.0224715	0.0919998
PP_1450	PP_1450	putative Activation/secretion protein, TPS family	PP_1450 putative Activation/secretion protein, TPS family	0.12301	-0.283948	0.060717	-0.0542378	-0.119359	-0.0425452	-0.17331	-0.0191221	-0.0123075	-0.445099
PP_1451	PP_1451	conserved exported protein of unknown function	PP_1451 conserved exported protein of unknown function	0.22311	-0.298731	-0.276543	-0.0661896	0.147785	0.117947	-0.35601	0.00174563	-0.192209	0.0474014
PP_1452	PP_1452	MutT/nudix family protein	PP_1452 MutT/nudix family protein	-0.0530723	-0.00261395	-0.300819	-0.131914	-0.0080726	-0.096031	-0.0445939	-0.114537	-0.414884	0.5539
PP_1453	PP_1453	putative NUDIX hydrolase with low 3-phosphohydroxypyruvate phosphatase activity	PP_1453 putative NUDIX hydrolase with low 3-phosphohydroxypyruvate phosphatase activity	-0.166876	-0.0944421	-0.0372285	0.0186604	0.257951	-0.199276	-0.138292	-0.128229	-0.155117	0.0271984
PP_1454	PP_1454	conserved protein of unknown function	PP_1454 conserved protein of unknown function	-0.650605	-0.519464	0.696812	-0.508628	-0.0813259	-0.380068	-0.0384503	-0.696168	0.0710672	-0.789895
PP_1455	PP_1455	conserved protein of unknown function	PP_1455 conserved protein of unknown function	-0.449965	-0.990337	-0.263601	-0.407843	-0.15215	-0.227459	-0.094383	-0.134181	-0.153056	-0.594277
PP_1456	PP_1456	conserved membrane protein of unknown function	PP_1456 conserved membrane protein of unknown function	0.306568	-0.000389038	-0.256386	-0.174254	-0.109748	-0.183402	-0.110105	0.0087744	-0.264042	0.0595692
PP_1457	PP_1457	Phosphoribosylglycinamide formyltransferase 2	PP_1457 Phosphoribosylglycinamide formyltransferase 2	-0.069405	-0.00476045	-0.0784775	-0.0602919	-0.244813	-0.117232	-0.12121	-0.23366	0.241052	-0.119878
PP_1458	PP_1458	putative inner membrane metabolite transport protein YhjE	PP_1458 putative inner membrane metabolite transport protein YhjE	-0.00851924	-0.174376	-0.333053	-0.0597523	0.0138202	-0.132291	-0.220606	-0.118225	0.10974	-0.060402
PP_1459	PP_1459	CBS domain protein	PP_1459 CBS domain protein	0.167386	-0.0908812	0.186256	0.0481217	0.0901346	0.241724	0.0505751	0.106644	1.16863	0.461902
PP_1460	PP_1460	putative Membrane protein	PP_1460 putative Membrane protein	-0.215094	0.295661	0.199727	-0.038673	-0.318407	0.297178	0.101768	0.263651	0.098039	0.25361
PP_1466	PP_1466	Long-chain acyl-CoA thioester hydrolase family protein	PP_1466 Long-chain acyl-CoA thioester hydrolase family protein	0.153295	0.359625	0.356063	-0.138014	0.130323	-0.0547062	-0.0280714	0.226575	0.23778	-0.313696
PP_1467	PP_1467	NhaP-type Na+(K+)/H+ antiporter	PP_1467 NhaP-type Na+(K+)/H+ antiporter	0.168543	0.182141	0.0885092	0.0651357	0.188666	0.26097	0.16658	0.0278425	0.26756	0.451623
PP_1468	PP_1468	Tyrosine recombinase XerD	PP_1468 Tyrosine recombinase XerD	-1.0319	-0.347625	-0.809971	-1.15071	-0.727297	-1.16249	-0.0333518	-1.47867	-1.27551	-0.936212
PP_1469	PP_1469	Thiol:disulfide interchange protein DsbC	PP_1469 Thiol:disulfide interchange protein DsbC	0.190555	-0.0173982	0.122001	0.122299	-0.0309088	-0.420121	-0.355014	-0.212129	-0.133028	0.40496
PP_1473	PP_1473	conserved protein of unknown function	PP_1473 conserved protein of unknown function	0.532163	0.0539051	0.265144	0.27431	0.343513	0.110445	0.345098	0.300181	-0.247125	-0.466036
PP_1474	PP_1474	conserved exported protein of unknown function	PP_1474 conserved exported protein of unknown function	0.234211	-0.279504	0.188201	0.156302	0.0841926	0.135607	0.0832634	-0.134768	-0.244853	-0.0925538
PP_1475	PP_1475	CAIB/BAIF family protein	PP_1475 CAIB/BAIF family protein	-0.245145	0.00286834	-0.693285	-0.358441	-0.407554	-0.198599	-0.1028	-0.609026	-0.200602	0.119966
PP_1476	PP_1476	conserved protein of unknown function	PP_1476 conserved protein of unknown function	0.0130127	0.0663922	0.0503475	-0.326722	0.0701266	0.0024077	0.103976	-0.0970161	0.669864	0.0236039
PP_1477	PP_1477	ssDNA-specific exonuclease RecJ	PP_1477 ssDNA-specific exonuclease RecJ	-0.128843	-0.239065	0.360662	-0.116456	-0.167392	0.188151	0.114712	0.042621	-0.153807	0.732655
PP_1478	PP_1478	putative Xenobiotic reductase	PP_1478 putative Xenobiotic reductase	-0.294993	-0.41719	0.0674509	0.202136	-0.118045	-0.195501	-0.00913224	-0.408907	0.197741	-1.29178
PP_1479	PP_1479	HicB protein	PP_1479 HicB protein	0.539172	-0.00815261	-0.168339	0.475669	-0.0378653	-0.386479	-0.231396	0.169436	0.29473	-0.164458
PP_1480	PP_1480	conserved protein of unknown function	PP_1480 conserved protein of unknown function	-0.193406	-0.0524044	0.0885295	-0.201918	-0.834487	0.176045	-0.223554	-0.292391	-0.199535	0.0484091
PP_1481	PP_1481	medium chain aldehyde dehydrogenase	PP_1481 medium chain aldehyde dehydrogenase	-0.126852	-0.0641213	-0.245481	-0.150365	-0.101874	0.278205	0.344024	-0.126904	0.0597445	-0.382999
PP_1482	PP_1482	polyamine ABC transporter, permease protein	PP_1482 polyamine ABC transporter, permease protein	-0.153668	0.446852	0.0550982	0.515487	-0.49862	0.166903	0.492379	0.228025	-0.0058269	-0.622433
PP_1483	PP_1483	polyamine ABC transporter, permease protein	PP_1483 polyamine ABC transporter, permease protein	0.0167551	0.190875	0.222295	0.260602	-0.00433774	0.11789	-0.000792616	0.0881744	0.12034	-0.196321
PP_1484	PP_1484	predicted polyamine ABC transporter, ATP-binding protein	PP_1484 predicted polyamine ABC transporter, ATP-binding protein	-0.00104301	-0.337298	-0.158347	-0.109588	0.0091945	-0.0179497	-0.210916	0.0921239	-0.192917	-0.0652722
PP_1486	PP_1486	polyamine ABC transporter, periplasmic polyamine-binding protein	PP_1486 polyamine ABC transporter, periplasmic polyamine-binding protein	0.0805857	0.0526229	-0.183079	-0.162431	-0.130355	0.169298	-0.0422852	0.110703	-0.223923	0.399906
PP_1487	PP_1487	conserved protein of unknown function	PP_1487 conserved protein of unknown function	0.325704	0.529498	0.268483	-0.0888993	-0.0101762	0.262612	0.144841	0.216019	0.00550012	0.160749
PP_1488	PP_1488	Methyl-accepting chemotaxis transducer	PP_1488 Methyl-accepting chemotaxis transducer	0.167547	0.00982472	0.00484453	0.247006	0.00491528	0.046739	-0.00379688	0.206506	-0.193808	-0.152571
PP_1489	PP_1489	CheW domain protein	PP_1489 CheW domain protein	-0.255905	-0.294084	-1.08974	-0.20362	0.299511	0.461934	0.0308906	-0.454208	-0.168613	-0.671163
PP_1490	PP_1490	Probable biofilm formation methyltransferase WspC	PP_1490 Probable biofilm formation methyltransferase WspC	0.221762	-0.0843002	0.0170613	0.117896	-0.064128	0.272543	0.113609	0.119588	0.211156	-0.861289
PP_1491	PP_1491	CheW domain protein	PP_1491 CheW domain protein	0.0828798	-0.16139	-0.234036	-0.116978	-0.0511697	-0.132725	-0.0138642	0.00803961	0.065007	-0.722812
PP_1492	PP_1492	Sensor histidine kinase/response regulator	PP_1492 Sensor histidine kinase/response regulator	-0.0173541	0.00294303	-0.317137	0.296381	-0.203402	0.147005	-0.115548	0.197943	0.210992	-0.338579
PP_1493	PP_1493	chemotaxis response regulator protein-glutamate methylesterase of group 3 operon	PP_1493 chemotaxis response regulator protein-glutamate methylesterase of group 3 operon	-1.19734	0.227139	0.574427	0.445393	0.347405	-0.602127	-0.625601	-0.550538	-1.03094	-1.49509
PP_1494	PP_1494	Response regulator/GGDEF domain protein	PP_1494 Response regulator/GGDEF domain protein	0.134143	0.139509	-0.302302	0.140407	0.170333	0.104964	-0.213291	-0.148777	0.042958	0.249499
PP_1497	PP_1497	Transcriptional regulator, TetR family	PP_1497 Transcriptional regulator, TetR family	0.122043	-0.0282122	0.190195	0.241844	-0.151944	0.233756	0.309996	0.237665	0.348778	0.394939
PP_1498	PP_1498	putative Lipoprotein	PP_1498 putative Lipoprotein	0.161326	0.204638	0.0733994	-0.169686	0.320367	-0.204874	0.252549	0.237803	-0.267977	0.307942
PP_1499	PP_1499	conserved protein of unknown function	PP_1499 conserved protein of unknown function	0.0604051	-0.237963	0.281594	-0.0391052	0.0969427	-0.0264113	0.243907	0.132629	0.0196541	-0.245031
PP_1500	PP_1500	putative Lipoprotein	PP_1500 putative Lipoprotein	0.0795692	0.323964	-0.262478	-0.0643259	-0.0889952	-0.0255571	-0.178984	0.133522	-0.150088	-0.01871
PP_1501	PP_1501	conserved protein of unknown function	PP_1501 conserved protein of unknown function	0.165693	-0.408014	-0.0770741	0.355759	0.368032	-0.181906	-0.215791	-0.142604	-0.570914	-0.963193
PP_1502	PP_1502	OmpA family protein	PP_1502 OmpA family protein	-0.201016	-0.312649	0.130419	-0.157782	-0.0419024	0.0670808	-0.0965279	0.117041	0.29771	0.466348
PP_1503	PP_1503	conserved protein of unknown function	PP_1503 conserved protein of unknown function	-0.0429549	-0.572265	-0.121237	-0.226546	-0.216791	-0.124214	-0.316725	0.157457	-0.0209842	0.551789
PP_1504	PP_1504	conserved protein of unknown function	PP_1504 conserved protein of unknown function	-0.00650006	0.12021	-0.171087	0.0951938	-0.182725	0.175397	-0.0718866	0.226996	0.350823	-0.184633
PP_1505	PP_1505	Phosphoenolpyruvate carboxylase	PP_1505 Phosphoenolpyruvate carboxylase	0.0142555	-0.155233	0.0367831	0.0361105	-0.0291224	0.0378243	0.0463576	-0.00491925	0.175095	-0.591001
PP_1508	PP_1508	conserved protein of unknown function	PP_1508 conserved protein of unknown function	-0.10616	0.321033	0.058049	-0.000646073	-0.649387	-0.0148144	-0.458359	-0.163579	-0.0966157	-0.00267019
PP_1509	PP_1509	conserved protein of unknown function	PP_1509 conserved protein of unknown function	0.0660403	0.282486	0.166401	0.157384	0.186554	0.106277	0.183798	0.25432	0.0888874	0.0827455
PP_1510	PP_1510	putative Carboxyvinyl-carboxyphosphonate phosphorylmutase	PP_1510 putative Carboxyvinyl-carboxyphosphonate phosphorylmutase	0.20134	0.237616	-0.691689	-0.293745	0.0914613	-0.120991	0.102023	-0.142416	-0.0373441	-0.28733
PP_1511	PP_1511	conserved protein of unknown function	PP_1511 conserved protein of unknown function	-0.114153	-0.491726	-0.255928	0.471392	-0.142791	-0.1286	0.185003	-0.394344	0.747572	-0.0647356
PP_1512	PP_1512	conserved protein of unknown function	PP_1512 conserved protein of unknown function	-0.140867	0.383943	-0.0281794	0.222814	0.525518	0.00428529	0.339361	0.230083	0.0418979	-0.450361
PP_1513	PP_1513	Ribosomal RNA small subunit methyltransferase J	PP_1513 Ribosomal RNA small subunit methyltransferase J	-0.405185	-0.154039	0.269462	-0.277166	-0.419521	-0.286656	-0.75198	-0.415837	0.0259034	-1.5914
PP_1514	PP_1514	conserved protein of unknown function	PP_1514 conserved protein of unknown function	-0.0312494	0.0770299	0.0120467	-0.210847	0.0364125	0.052656	0.131024	-0.147317	0.23766	0.124453
PP_1515	PP_1515	Transcriptional regulator, tetR family	PP_1515 Transcriptional regulator, tetR family	-0.177046	0.240048	0.0666092	-0.125959	-0.349617	0.34092	-0.0174	-0.0984091	0.525311	-0.86026
PP_1516	PP_1516	RND membrane fusion protein	PP_1516 RND membrane fusion protein	-0.0171103	0.106952	-0.744168	-0.147243	-0.119435	-0.301839	-0.0194052	-0.321678	-0.197954	-1.10415
PP_1517	PP_1517	RND efflux transporter	PP_1517 RND efflux transporter	-0.00410056	-0.0169635	0.00323198	0.163455	-0.106149	0.21186	-0.00913224	0.0461279	0.100636	0.20632
PP_1518	PP_1518	conserved exported protein of unknown function	PP_1518 conserved exported protein of unknown function	0.439232	-0.150946	0.149531	0.229104	-0.0843223	-0.0759475	-0.115867	0.482429	-0.343536	0.634856
PP_1519	PP_1519	putative Lipoprotein	PP_1519 putative Lipoprotein	0.0234491	-0.00811241	0.55444	0.179433	0.0850084	0.200205	0.0810675	-0.0457522	-0.208806	0.438964
PP_1520	PP_1520	glycerol-3-phosphate acyltransferase	PP_1520 glycerol-3-phosphate acyltransferase	-0.0643192	0.0659791	-0.150121	-0.127573	0.0549129	0.323311	0.240535	0.359851	0.462218	0.00686205
PP_1521	PP_1521	conserved protein of unknown function	PP_1521 conserved protein of unknown function	-0.555053	-0.582614	-0.515479	-0.167879	-0.0187851	0.15953	-0.159731	-0.312963	-0.380716	0.121934
PP_1522	PP_1522	major cold shock protein	PP_1522 major cold shock protein	0.074027	-0.11774	0.353676	0.410565	0.138376	-0.413171	-0.0502799	0.0520092	-0.106933	0.181865
PP_1523	PP_1523	conserved protein of unknown function	PP_1523 conserved protein of unknown function	0.0414375	-0.221907	-0.56825	-0.328279	0.319256	-0.0654597	-0.194724	-0.392321	-0.318051	-0.908951
PP_1524	PP_1524	23S rRNA m1G745 methyltransferase	PP_1524 23S rRNA m1G745 methyltransferase	-0.20853	0.0308081	0.425492	0.270484	-0.0395562	0.11483	0.0793788	0.200663	0.0344929	0.154397
PP_1526	PP_1526	putative Beta-(1-3)-glucosyl transferase	PP_1526 putative Beta-(1-3)-glucosyl transferase	-0.0361965	-0.490451	-0.17328	-0.122711	-0.470077	0.103479	-0.033083	-0.0318619	0.0212353	-0.117816
PP_1527	PP_1527	tRNA threonylcarbamoyladenosine dehydratase (t(6)A37 dehydratase)	PP_1527 tRNA threonylcarbamoyladenosine dehydratase (t(6)A37 dehydratase)	-0.0586925	0.358288	0.214899	0.0245388	-0.199173	0.245013	0.256612	0.101834	-0.0273147	0.689013
PP_1528	PP_1528	conserved protein of unknown function	PP_1528 conserved protein of unknown function	0.29946	-0.148186	0.464854	-0.157166	-0.888821	0.591088	0.272985	-0.177188	0.444377	-1.52257
PP_1529	PP_1529	Probable cysteine desulfurase	PP_1529 Probable cysteine desulfurase	0.0248594	-0.00757178	-0.236632	-0.137904	0.0352007	-0.0744408	0.011414	-0.0305	-0.046252	0.588841
PP_1532	PP_1532	putative Phage integrase	PP_1532 putative Phage integrase	-0.108814	0.0242795	0.155635	0.0371961	0.157406	-0.0404847	0.0919635	-0.0733952	0.227542	-0.0225128
PP_1533	PP_1533	putative Excisionase	PP_1533 putative Excisionase	-0.0443648	0.122946	-0.0826091	-0.153688	-0.0673591	0.0294917	-0.0533704	-0.068346	0.0840611	-0.388796
PP_1534	PP_1534	conserved protein of unknown function	PP_1534 conserved protein of unknown function	0.158507	0.330848	0.230843	0.20059	0.124305	-0.0764202	0.388819	-0.478136	0.132883	0.332118
PP_1535	PP_1535	putative Methyltransferase	PP_1535 putative Methyltransferase	0.142729	0.293224	0.167714	0.0646794	0.379716	0.103343	-0.130398	-0.0981968	-0.467868	-1.45755
PP_1536	PP_1536	conserved protein of unknown function	PP_1536 conserved protein of unknown function	-0.50801	0.136975	-0.478011	-0.266766	0.546469	-0.0897321	-0.427886	0.176106	-0.333939	-0.207034
PP_1537	PP_1537	conserved protein of unknown function	PP_1537 conserved protein of unknown function	0.052286	0.0199011	-0.161814	0.245283	0.199777	0.0396076	-0.0632429	0.238428	-0.395386	-0.269209
PP_1538	PP_1538	conserved protein of unknown function	PP_1538 conserved protein of unknown function	0.0597619	0.00657703	0.0196336	-0.109147	0.195282	-0.199025	-0.202562	-0.216562	-0.367471	0.117824
PP_1539	PP_1539	conserved protein of unknown function	PP_1539 conserved protein of unknown function	-0.00223908	0.280758	0.064209	0.010818	0.328147	0.147382	-0.119632	0.160462	0.0755045	0.0896173
PP_1541	PP_1541	putative Methyltransferase	PP_1541 putative Methyltransferase	-0.330523	0.0373226	0.292099	0.0209444	0.0527389	0.195569	-0.131071	-0.153179	-0.525144	0.176725
PP_1542	PP_1542	conserved protein of unknown function	PP_1542 conserved protein of unknown function	-0.0304929	0.0059427	0.323674	0.0329499	0.0507876	0.032058	0.0474939	0.00249704	0.435222	0.674167
PP_1543	PP_1543	conserved protein of unknown function	PP_1543 conserved protein of unknown function	0.189241	0.71514	0.396315	-0.0207088	0.0112448	0.392421	-0.115502	0.296672	0.573167	0.181653
PP_1544	PP_1544	conserved protein of unknown function	PP_1544 conserved protein of unknown function	-0.202778	-0.0698841	0.562251	0.254817	0.607987	-0.193216	-0.439589	0.0920631	-1.59536	-0.346651
PP_1545	PP_1545	conserved protein of unknown function	PP_1545 conserved protein of unknown function	0.0633596	0.472155	0.132086	0.186969	0.226632	-0.134958	-0.0457932	-0.116581	-0.410566	0.210894
PP_1546	PP_1546	conserved protein of unknown function	PP_1546 conserved protein of unknown function	0.174835	0.387523	0.178042	-0.0578958	0.328191	0.193454	0.0603292	-0.126174	0.665175	-0.472195
PP_1548	PP_1548	conserved protein of unknown function	PP_1548 conserved protein of unknown function	-0.230902	-0.00549678	-0.15085	-0.296303	-0.485314	-0.689915	-0.682727	-0.63641	0.438815	-0.495074
PP_1550	PP_1550	Transcriptional regulator, Cro/CI family	PP_1550 Transcriptional regulator, Cro/CI family	0.377102	0.261365	0.446015	0.306995	0.384282	0.534854	0.226802	-0.0515519	0.656211	0.777112
PP_1551	PP_1551	putative Phage replication protein O	PP_1551 putative Phage replication protein O	0.0762384	0.0578846	0.0975793	0.0820041	0.268714	0.210426	0.012075	0.00936243	-0.323544	0.378304
PP_1552	PP_1552	putative Phage replication protein	PP_1552 putative Phage replication protein	-0.41235	-0.346159	-0.530966	0.293538	0.739588	-0.201529	-0.71597	-0.227818	0.0717825	-0.357678
PP_1553	PP_1553	conserved protein of unknown function	PP_1553 conserved protein of unknown function	-1.33341	-1.47813	-0.190384	0.424668	0.291685	-1.36463	-1.18517	-0.564836	-0.689222	-0.373001
PP_1554	PP_1554	conserved protein of unknown function	PP_1554 conserved protein of unknown function	0.117634	-1.21247	0.192265	0.681039	-0.203877	0.481814	-0.188677	-0.664771	-0.630807	0.229895
PP_1555	PP_1555	putative Phage integrase	PP_1555 putative Phage integrase	-0.139255	-0.203428	0.394243	-0.088324	0.0439106	0.368383	0.0805978	-0.178108	-0.437674	-0.452948
PP_1556	PP_1556	conserved protein of unknown function	PP_1556 conserved protein of unknown function	-0.167699	-0.474186	0.762534	0.155207	0.94166	-0.705411	0.195427	0.0876203	0.495655	0.677246
PP_1557	PP_1557	conserved protein of unknown function	PP_1557 conserved protein of unknown function	0.0395527	-0.342401	-0.442552	0.273748	0.559354	-0.298209	-0.387316	-0.200077	-0.687738	-0.399398
PP_1558	PP_1558	conserved protein of unknown function	PP_1558 conserved protein of unknown function	-0.226871	0.0685477	0.0460922	0.103181	0.25539	0.11163	-0.0378175	-0.0917315	0.104233	-0.403755
PP_1559	PP_1559	Holin	PP_1559 Holin	-0.0511428	-0.076955	0.506279	-0.210963	0.178174	-0.549666	-0.221493	-0.0191221	-0.34593	-1.00084
PP_1560	PP_1560	conserved protein of unknown function	PP_1560 conserved protein of unknown function	-0.00630856	0.0438515	0.609141	0.159412	0.079907	0.010528	-0.519012	0.589725	-0.526264	-0.359335
PP_1561	PP_1561	putative Phage holin	PP_1561 putative Phage holin	-0.258827	0.333667	0.137458	-0.00695414	0.679531	-0.13481	-0.00919356	0.403954	-0.233588	0.199312
PP_1562	PP_1562	putative Phage terminase, small subunit	PP_1562 putative Phage terminase, small subunit	-0.177469	-0.80352	0.216399	-0.638243	-0.443616	-0.813906	-1.07782	-0.883866	-2.17059	-1.20886
PP_1563	PP_1563	putative Phage terminase, large subunit	PP_1563 putative Phage terminase, large subunit	0.19187	0.144487	-0.0703976	0.0780073	0.00370477	0.00986811	0.0527642	0.0172836	-0.332886	0.503504
PP_1564	PP_1564	conserved exported protein of unknown function	PP_1564 conserved exported protein of unknown function	0.179425	-0.0365306	-0.430206	0.178146	0.000938126	0.253811	0.00339863	-0.0151593	-0.271953	-0.335797
PP_1565	PP_1565	Phage portal protein, HK97 family	PP_1565 Phage portal protein, HK97 family	-0.298599	0.163972	-0.00983738	0.200739	0.00404811	-0.174069	0.127451	0.179141	-0.224307	-0.0306259
PP_1566	PP_1566	Peptidase U35	PP_1566 Peptidase U35	-0.183678	0.227003	-0.0554265	-0.0942442	0.334691	0.0475873	0.0885691	0.0995706	-0.211262	0.223618
PP_1567	PP_1567	Capsid protein	PP_1567 Capsid protein	0.115645	-0.201262	0.145468	-0.188849	0.00593686	-0.191183	-0.250908	0.138414	-0.243102	-0.206689
PP_1568	PP_1568	conserved protein of unknown function	PP_1568 conserved protein of unknown function	-0.415535	-0.679254	0.150019	-2.03001	-2.97342	-1.04551	1.27522	-0.482916	-0.611003	-2.21849
PP_1569	PP_1569	conserved protein of unknown function	PP_1569 conserved protein of unknown function	-0.123129	0.674406	0.00661183	-0.217018	0.00679778	-0.0791471	-0.156446	-0.236041	-0.267175	-0.634339
PP_1570	PP_1570	Head-tail adaptor	PP_1570 Head-tail adaptor	0.076887	-0.384886	-0.33106	-0.0322349	-0.00911428	0.0398274	-0.481481	-0.649299	-0.550065	-0.388802
PP_1571	PP_1571	conserved protein of unknown function	PP_1571 conserved protein of unknown function	-0.26654	-0.17206	0.247464	0.662452	-0.298262	-0.477811	-0.225496	-0.401769	-0.00686159	-0.0507799
PP_1572	PP_1572	conserved protein of unknown function	PP_1572 conserved protein of unknown function	-0.0568996	0.0502685	-0.156389	-0.021803	0.237975	0.155332	0.205736	0.00154909	0.122049	-0.547764
PP_1573	PP_1573	putative Major tail protein	PP_1573 putative Major tail protein	-0.0559262	-0.200572	-0.142825	-0.197546	0.0207797	-0.0785351	-0.326749	0.255779	-0.200946	0.591084
PP_1574	PP_1574	conserved protein of unknown function	PP_1574 conserved protein of unknown function	0.150589	-0.0806215	0.566218	0.37064	0.25899	0.55898	0.0829629	-0.0187436	-0.228362	-0.0404494
PP_1575	PP_1575	conserved protein of unknown function	PP_1575 conserved protein of unknown function	-0.0705876	0.627682	0.64465	0.796072	0.337044	-0.426531	1.12914	0.736228	-0.475282	-1.47394
PP_1576	PP_1576	putative Immunity protein	PP_1576 putative Immunity protein	0.150091	0.1329	0.213671	-0.151563	0.296149	0.521232	0.360502	0.17519	0.2193	-0.882302
PP_1577	PP_1577	Phage tail tape meausure protein, lambda family	PP_1577 Phage tail tape meausure protein, lambda family	-0.00809475	0.179136	-0.000612128	-0.0112379	-0.152557	-0.087797	-0.0829692	0.0352037	0.016816	0.0466164
PP_1578	PP_1578	conserved protein of unknown function	PP_1578 conserved protein of unknown function	0.0727045	0.100207	0.434373	-0.0841709	0.0554467	-0.2389	-0.0475716	0.22924	0.159788	0.425723
PP_1579	PP_1579	conserved protein of unknown function	PP_1579 conserved protein of unknown function	-0.138983	-0.0519979	0.133207	-0.0308965	-0.0785215	-0.0784349	-0.135004	-0.12535	-0.00358293	0.0528942
PP_1580	PP_1580	conserved protein of unknown function	PP_1580 conserved protein of unknown function	0.0987173	-0.159681	-0.326543	-0.149807	-0.0036936	-0.100358	-0.0431427	-0.120116	-0.0475657	0.246496
PP_1581	PP_1581	BNR domain protein	PP_1581 BNR domain protein	-0.109993	-0.20609	-0.235817	-0.0799571	-0.230228	-0.0374797	-0.278945	-0.105983	0.00555895	-0.181764
PP_1582	PP_1582	conserved protein of unknown function	PP_1582 conserved protein of unknown function	-0.376811	-0.199958	-0.130723	-0.0192841	-0.103857	-0.17632	-0.198258	-0.406097	-0.258793	-0.154519
PP_1583	PP_1583	putative Structural protein P5	PP_1583 putative Structural protein P5	-0.00707698	0.142466	0.3075	-0.381526	0.13618	0.133994	-0.422752	-0.209709	-0.496001	-0.139216
PP_1584	PP_1584	conserved protein of unknown function	PP_1584 conserved protein of unknown function	0.127228	0.0989081	0.447656	0.00550051	0.169061	-0.332002	-0.110077	0.15208	0.0815841	0.403046
PP_1586	PP_1586	putative Killer protein	PP_1586 putative Killer protein	0.056963	-0.111662	-0.218247	-0.21191	-0.257607	0.020947	-0.319735	-0.0105063	-0.307936	0.39488
PP_1587	PP_1587	NhaP-type Na+/H+ and K+/H+ antiporters	PP_1587 NhaP-type Na+/H+ and K+/H+ antiporters	0.00495148	0.452759	0.00574897	0.0268742	0.138444	-0.130772	0.0636707	0.126292	-0.0613676	0.367622
PP_1588	PP_1588	N-succinyl-L,L-diaminopimelate aminotransferase alternative	PP_1588 N-succinyl-L,L-diaminopimelate aminotransferase alternative	-0.00415928	0.079073	0.0102231	-0.0104578	-0.228688	0.380317	-0.128346	-0.141175	0.148576	-0.187149
PP_1589	PP_1589	uridylyltransferase	PP_1589 uridylyltransferase	-0.290466	0.188287	0.427532	-0.349349	-0.267223	0.136992	0.293176	0.172877	0.265577	0.137079
PP_1598	PP_1598	regulatory intramembrane protein RIP zinc protease	PP_1598 regulatory intramembrane protein RIP zinc protease	-0.334368	0.0633569	-0.298156	-0.584461	-0.682363	-0.919392	-0.838386	-1.66226	-1.46884	-0.698761
PP_1605	PP_1605	Ribonuclease HII	PP_1605 Ribonuclease HII	0.141205	0.864732	-0.285658	-0.367062	0.0700651	-0.757266	0.473372	0.15847	0.0627077	-3.8587
PP_1609	PP_1609	conserved protein of unknown function	PP_1609 conserved protein of unknown function	-0.0888797	0.0368017	-1.17686	0.100226	-0.511959	0.549941	0.0639184	-0.136363	0.213869	-0.608565
PP_1611	PP_1611	2-dehydro-3-deoxyphosphooctonate aldolase	PP_1611 2-dehydro-3-deoxyphosphooctonate aldolase	-0.24078	-0.170089	-0.272148	-0.339366	-0.396809	-0.266193	0.107118	0.262494	-0.223538	0.446707
PP_1615	PP_1615	Transcriptional regulator, LysR family	PP_1615 Transcriptional regulator, LysR family	-0.0983769	0.514932	0.065095	0.124297	-0.284856	-0.0794824	-0.0994399	-0.0296001	-0.0898448	0.249858
PP_1616	PP_1616	formaldehyde dehydrogenase, glutathione-dependent	PP_1616 formaldehyde dehydrogenase, glutathione-dependent	0.0276016	-0.054308	0.158148	-0.269046	-0.0836897	0.0464025	0.0088302	0.327593	0.198772	-0.102368
PP_1617	PP_1617	S-formylglutathione hydrolase / S-lactoylglutathione hydrolase	PP_1617 S-formylglutathione hydrolase / S-lactoylglutathione hydrolase	0.0335447	-0.0403732	0.11243	0.0805969	-0.126881	0.259684	0.017451	0.00578033	-0.355954	-0.58446
PP_1619	PP_1619	tRNA pseudouridine synthase D	PP_1619 tRNA pseudouridine synthase D	-0.186921	0.241845	-0.380375	0.171982	-0.00176407	0.102921	-0.00492704	0.0416826	-0.29792	-0.142144
PP_1620	PP_1620	5'(3')-nucleotidase and polyphosphatase	PP_1620 5'(3')-nucleotidase and polyphosphatase	0.141543	0.0406414	0.311271	0.0302987	0.197943	0.275348	0.0379635	-0.0909083	-0.0913887	-0.255518
PP_1621	PP_1621	Protein-L-isoaspartate O-methyltransferase	PP_1621 Protein-L-isoaspartate O-methyltransferase	-0.145026	0.0164892	-0.615033	0.125702	0.377089	-0.421157	0.146225	0.0669279	-0.591434	-1.54332
PP_1623	PP_1623	RNA polymerase, sigma S (sigma 38) factor	PP_1623 RNA polymerase, sigma S (sigma 38) factor	-0.0756263	-0.520788	-0.461618	-0.658405	-0.48274	-0.730338	-0.889438	-0.540081	-0.417469	-0.326863
PP_1626	PP_1626	DNA mismatch repair protein MutS	PP_1626 DNA mismatch repair protein MutS	0.0443577	0.0780012	0.0977287	-0.251505	0.0224042	-0.0779399	0.122918	0.065419	0.27247	0.645036
PP_1627	PP_1627	conserved protein of unknown function	PP_1627 conserved protein of unknown function	-0.00416897	-0.07558	-0.066474	0.0458493	-0.154542	-0.161058	-0.105592	0.0131341	0.0206286	-0.462882
PP_1628	PP_1628	NMN amidohydrolase	PP_1628 NMN amidohydrolase	-0.302209	-0.569277	-0.244907	-0.352245	-0.37121	-0.110164	0.0762252	0.0332054	0.703571	-0.144544
PP_1629	PP_1629	Protein RecA	PP_1629 Protein RecA	-0.318622	-0.403938	-0.148091	0.0657512	-0.606574	-0.038118	0.20136	-0.125621	-0.583751	-0.26084
PP_1630	PP_1630	Regulatory protein RecX	PP_1630 Regulatory protein RecX	-0.265326	0.0913953	-0.243463	-0.0831056	-0.0525767	-0.260421	-0.0217118	-0.0970691	-0.137954	0.399409
PP_1631	PP_1631	conserved protein of unknown function	PP_1631 conserved protein of unknown function	0.175843	-0.342746	-0.563676	-0.00845691	0.440936	0.158377	0.00400353	0.0159897	-0.00719076	-0.0591488
PP_1632	PP_1632	conserved protein of unknown function	PP_1632 conserved protein of unknown function	-0.490382	-0.0226708	-0.313778	0.51835	-0.353802	0.0482836	0.239241	-0.98307	1.05439	-0.52596
PP_1633	PP_1633	conserved exported protein of unknown function	PP_1633 conserved exported protein of unknown function	-0.0972612	0.48583	-0.655007	0.224698	-0.397318	0.044946	0.36652	-0.106456	-0.034521	0.500044
PP_1634	PP_1634	conserved protein	PP_1634 conserved protein	0.089896	-0.216903	0.0946181	-0.0100609	-0.0563047	-0.266289	-0.0201818	-0.00655573	-0.20413	0.26434
PP_1635	PP_1635	DNA-binding response regulator	PP_1635 DNA-binding response regulator	-0.163662	-0.19124	0.195982	-0.212837	0.191248	0.595012	0.324929	0.0466352	0.220124	0.268657
PP_1637	PP_1637	Transcriptional regulator, LysR family	PP_1637 Transcriptional regulator, LysR family	0.0636597	0.0630125	-0.0020071	-0.126089	-0.192626	0.355791	-0.0408773	-0.377602	-0.0797728	0.104935
PP_1639	PP_1639	conserved protein of unknown function, SprT family	PP_1639 conserved protein of unknown function, SprT family	0.039773	-0.119812	0.0931118	0.161934	-0.180426	-0.219729	0.317614	-0.0156629	0.360533	-0.17271
PP_1640	PP_1640	putative inner membrane protein of unknown function	PP_1640 putative inner membrane protein of unknown function	0.0456217	-0.135247	-0.233036	-0.246531	-0.123747	-0.179355	-0.219652	-0.00443977	-0.161993	0.196969
PP_1641	PP_1641	tRNA 2-thiocytidine biosynthesis protein TtcA	PP_1641 tRNA 2-thiocytidine biosynthesis protein TtcA	-0.274869	-0.00137146	-0.0890988	0.190146	-0.0295533	0.0573368	-0.0357321	0.0525304	0.0588613	0.213736
PP_1643	PP_1643	conserved membrane protein of unknown function	PP_1643 conserved membrane protein of unknown function	0.0650828	-0.0328402	0.218511	0.285773	0.00398262	0.242185	0.41495	0.0762525	-0.327751	-0.100561
PP_1644	PP_1644	NAD(P)H dehydrogenase (quinone)	PP_1644 NAD(P)H dehydrogenase (quinone)	-0.2184	-0.0574498	0.456722	0.0194896	0.0535066	0.0945947	-0.0298075	0.219813	-0.486303	0.333258
PP_1645	PP_1645	putative enzyme	PP_1645 putative enzyme	0.202224	0.244907	-0.162844	-0.226214	-0.135826	0.067368	-0.309401	-0.160308	0.646749	-0.255701
PP_1646	PP_1646	putative Thioredoxin	PP_1646 putative Thioredoxin	0.532712	0.163779	-0.14088	0.476839	0.272164	-0.0709211	0.171181	-0.0372925	0.356352	0.013741
PP_1647	PP_1647	conserved protein of unknown function	PP_1647 conserved protein of unknown function	0.198091	-0.0365594	0.686814	0.15145	0.0584788	0.142643	-0.0528554	-0.0689687	0.167536	0.222945
PP_1649	PP_1649	D-lactate dehydrogenase	PP_1649 D-lactate dehydrogenase	0.0044358	-0.232388	0.62392	-0.358586	0.0173738	0.204078	0.254653	0.411801	-0.400541	0.503677
PP_1650	PP_1650	Sensor protein GacS	PP_1650 Sensor protein GacS	1.56903	2.04959	2.19998	1.75372	2.25164	-0.373293	0.263854	0.358934	0.812231	-0.542973
PP_1651	PP_1651	two-component response regulator	PP_1651 two-component response regulator	-0.0130231	-0.175564	-0.0906641	0.0275905	0.0356265	0.110779	-0.404959	-0.220926	-0.287028	0.098103
PP_1652	PP_1652	histidine kinase	PP_1652 histidine kinase	-0.0979921	-0.0747252	0.12241	-0.0927622	0.149104	0.0646659	-0.012186	0.116537	-0.25479	0.191407
PP_1654	PP_1654	cysteine synthase B	PP_1654 cysteine synthase B	-4.09992	-3.98405	-3.45457	-4.10749	-2.52335	-1.33488	-2.67946	-2.38844	-1.49908	-0.753124
PP_1655	PP_1655	23S rRNA (uracil(1939)-C(5))-methyltransferase RlmD	PP_1655 23S rRNA (uracil(1939)-C(5))-methyltransferase RlmD	0.272091	0.662157	0.433697	0.519371	0.627068	0.37085	0.921407	1.50297	0.452016	-0.418764
PP_1656	PP_1656	ATP:GTP 3'-pyrophosphotransferase	PP_1656 ATP:GTP 3'-pyrophosphotransferase	-0.526881	0.0287131	-0.0291432	-0.301215	-0.171398	-0.926642	-0.857871	-0.684919	-0.123329	-0.931407
PP_1657	PP_1657	modified nucleoside triphosphate pyrophosphohydrolase	PP_1657 modified nucleoside triphosphate pyrophosphohydrolase	-0.0730512	-0.532049	-0.301145	0.521727	-0.265366	-0.0737138	0.0804747	-0.18133	0.272614	-0.973454
PP_1658	PP_1658	conserved protein of unknown function	PP_1658 conserved protein of unknown function	0.0750838	-0.448569	0.0162464	-0.261313	-0.259923	-0.247675	0.141021	-0.57982	0.146228	-0.255821
PP_1659	PP_1659	conserved exported protein of unknown function	PP_1659 conserved exported protein of unknown function	-0.144179	0.35088	-0.311344	-0.0437332	-0.231237	-0.0303939	0.224045	0.158394	0.46517	-0.698002
PP_1660	PP_1660	conserved protein of unknown function	PP_1660 conserved protein of unknown function	0.545699	0.394109	-0.242548	0.240454	0.0577557	0.2311	-0.241457	0.140952	0.267546	-0.614748
PP_1661	PP_1661	putative Dehydrogenase subunit	PP_1661 putative Dehydrogenase subunit	0.120362	0.054925	0.0807731	0.116534	-0.211753	0.190098	0.126274	0.0400491	-0.234409	-0.217691
PP_1662	PP_1662	conserved protein of unknown function	PP_1662 conserved protein of unknown function	0.292044	0.401104	0.234622	-0.0947942	-0.0854692	-0.166719	-0.200001	-0.26395	-0.436674	0.307313
PP_1663	PP_1663	conserved exported protein of unknown function	PP_1663 conserved exported protein of unknown function	-0.0725135	-0.432423	0.0368625	0.000785975	-0.0300565	0.182373	-0.264434	-0.437464	-0.147132	0.235129
PP_1664	PP_1664	phosphoribosylglycinamide formyltransferase 1	PP_1664 phosphoribosylglycinamide formyltransferase 1	-2.15494	-1.80206	-1.79423	-1.61156	-2.57522	-1.50644	0.343061	-1.01245	0.213336	-0.935377
PP_1666	PP_1666	conserved exported protein of unknown function	PP_1666 conserved exported protein of unknown function	0.0628402	-0.0701692	-0.0444191	0.0141753	-0.0287686	-0.121829	-0.173109	0.23306	0.00910909	-0.029622
PP_1667	PP_1667	putative Transporter	PP_1667 putative Transporter	-0.0300162	0.189568	0.0924758	0.0151593	0.146388	0.13556	0.493899	0.3532	0.505585	-0.839306
PP_1669	PP_1669	NLP/P60 family protein	PP_1669 NLP/P60 family protein	0.144931	-0.166541	0.0197923	-0.104802	0.0518606	0.0787439	-0.362492	-0.171603	0.241414	-0.06077
PP_1670	PP_1670	putative Lipoprotein	PP_1670 putative Lipoprotein	0.0272226	0.242558	0.0561148	-0.0339885	-0.0725425	0.0626558	0.0631684	-0.0816755	0.16647	0.204303
PP_1672	PP_1672	cob(I)alamin adenolsyltransferase/cobinamide ATP-dependent adenolsyltransferase	PP_1672 cob(I)alamin adenolsyltransferase/cobinamide ATP-dependent adenolsyltransferase	0.105922	0.26696	-0.21798	0.0169185	0.147709	0.469616	0.0899706	0.271005	1.05821	-0.0473231
PP_1673	PP_1673	cobyrinate a,c-diamide synthase	PP_1673 cobyrinate a,c-diamide synthase	-0.0274938	0.161509	0.0321175	0.0846898	-0.15326	0.205171	0.128217	0.268141	0.24949	-0.911467
PP_1674	PP_1674	5,6-dimethylbenzimidazole synthase	PP_1674 5,6-dimethylbenzimidazole synthase	-0.106933	0.000543037	0.0186612	0.0562444	0.144409	-0.176013	-0.288324	0.166704	0.154063	0.61432
PP_1675	PP_1675	Subunit of adenosylcobinamide-phosphate synthase beta component	PP_1675 Subunit of adenosylcobinamide-phosphate synthase beta component	0.0705496	-0.00283953	0.52617	0.036684	0.00746111	0.367023	0.407499	0.510562	0.334603	0.475641
PP_1676	PP_1676	subunit of adenosylcobinamide-phosphate synthase beta component	PP_1676 subunit of adenosylcobinamide-phosphate synthase beta component	-0.194808	-0.0857429	0.321825	-0.291633	-0.428814	0.0501372	0.275705	-0.0836281	0.177763	-0.614835
PP_1677	PP_1677	Adenosyl-cobyric acid synthase	PP_1677 Adenosyl-cobyric acid synthase	-0.0342184	0.460372	-0.0435673	0.227203	0.119098	0.298256	0.0641203	0.252447	0.249969	-0.0894054
PP_1678	PP_1678	bifunctional cobinamide-P guanylyltransferase - adenosylcobinamide kinase	PP_1678 bifunctional cobinamide-P guanylyltransferase - adenosylcobinamide kinase	-0.11294	0.461141	-0.165262	0.0493209	-0.302679	-0.0574238	0.421884	0.39176	0.668802	-0.962839
PP_1679	PP_1679	Nicotinate-nucleotide--dimethylbenzimidazole phosphoribosyltransferase	PP_1679 Nicotinate-nucleotide--dimethylbenzimidazole phosphoribosyltransferase	-0.0775052	-0.526258	-0.713516	-0.503319	-0.536834	-0.32975	0.352802	0.271384	0.195933	-0.538669
PP_1681	PP_1681	cobalamin 5'-phosphate synthase / Cobalamin synthase	PP_1681 cobalamin 5'-phosphate synthase / Cobalamin synthase	-0.111935	-0.0540976	-0.0642329	0.122236	-0.195351	0.0919472	0.295319	0.15366	0.014005	-0.497985
PP_1682	PP_1682	putative glycoside hydrolase family protein	PP_1682 putative glycoside hydrolase family protein	-0.00556318	-0.0188519	-0.114207	0.0749768	0.00189871	-0.0913222	-0.0134425	-0.155445	0.0177908	0.0130863
PP_1683	PP_1683	Transcriptional regulator, MarR family	PP_1683 Transcriptional regulator, MarR family	0.293865	0.64092	0.816966	0.456393	0.473423	0.326793	-0.158264	0.588803	0.590215	-1.02073
PP_1684	PP_1684	putative Transporter	PP_1684 putative Transporter	-0.0599961	0.385437	-0.202949	0.21035	0.00984338	-0.0713053	0.199718	0.171488	0.00401582	-0.317749
PP_1686	PP_1686	Glutathione peroxidase	PP_1686 Glutathione peroxidase	0.14017	0.247254	0.159402	0.140428	0.0614689	0.0117146	0.0696838	0.337634	-0.0567315	0.00101447
PP_1687	PP_1687	conserved exported protein of unknown function	PP_1687 conserved exported protein of unknown function	0.0479792	0.243769	0.0535269	0.0315507	0.00381804	0.0186747	-0.00318741	0.0970516	0.170719	-0.119497
PP_1688	PP_1688	Transcriptional regulator, LysR family	PP_1688 Transcriptional regulator, LysR family	-0.00652971	-0.284359	-0.0155977	-0.212027	-0.113972	-0.154306	0.0622673	-0.114543	0.074907	0.337257
PP_1689	PP_1689	putative Long-chain fatty acid transporter	PP_1689 putative Long-chain fatty acid transporter	-0.16348	-0.114867	-0.044447	0.00791543	-0.151398	-0.172079	-0.128577	-0.223775	-0.429877	0.101893
PP_1690	PP_1690	conserved protein of unknown function	PP_1690 conserved protein of unknown function	-0.275047	0.65471	0.202434	0.219439	-0.0257861	0.106469	0.00634044	-0.723972	0.00835537	-0.0353883
PP_1691	PP_1691	conserved protein of unknown function	PP_1691 conserved protein of unknown function	0.00520753	0.554617	0.0359492	-0.468319	0.149263	0.199863	-0.241522	-0.89674	0.165685	-0.760129
PP_1692	PP_1692	conserved protein of unknown function	PP_1692 conserved protein of unknown function	-0.288325	0.674633	0.508242	-0.173992	-0.579616	0.276328	0.0270023	0.0949198	-0.0935899	-0.345671
PP_1694	PP_1694	DNA recombination limiting inversions protein	PP_1694 DNA recombination limiting inversions protein	-0.445877	0.1337	-0.131828	-0.217653	-0.212003	-0.093474	-0.230701	-0.177403	-0.0396299	-0.473513
PP_1695	PP_1695	putative Sodium-solute symporter/sensory box histidine kinase/response regulator	PP_1695 putative Sodium-solute symporter/sensory box histidine kinase/response regulator	-0.00323597	-0.0617018	-0.13464	0.130372	-0.183471	0.118223	-0.117898	0.194474	0.470914	-0.0247093
PP_1696	PP_1696	putative Membrane protein	PP_1696 putative Membrane protein	0.0829301	0.00392108	0.142506	0.300395	-0.0962775	0.18397	0.196042	0.229112	0.0510035	-0.0425372
PP_1697	PP_1697	transcriptional regulator, GntR family	PP_1697 transcriptional regulator, GntR family	-0.00772206	0.235023	-0.020325	-0.0066499	-0.757781	-0.532807	0.414075	-0.379868	0.356713	1.08608
PP_1698	PP_1698	Major facilitator family transporter	PP_1698 Major facilitator family transporter	0.0791149	0.157635	-0.119741	0.0245423	-0.0589678	0.240728	-0.0139405	-0.0896066	-0.419428	0.157551
PP_1699	PP_1699	2-pyrone-4,6-dicarboxylic acid hydrolase	PP_1699 2-pyrone-4,6-dicarboxylic acid hydrolase	-0.111449	-0.0575739	-0.28558	0.00688838	0.133635	0.400115	0.230762	0.350208	-0.0540939	-0.15326
PP_1700	PP_1700	Acyltransferase	PP_1700 Acyltransferase	0.12263	-0.0103386	0.133528	0.0732816	-0.0179513	0.112411	-0.0506347	0.0404432	0.0173387	-0.00663481
PP_1702	PP_1702	Recombination-associated protein RdgC	PP_1702 Recombination-associated protein RdgC	-0.324251	-0.139361	0.138105	-0.208195	-0.129061	-0.644904	-0.370619	-0.340923	-0.863123	-0.452543
PP_1703	PP_1703	assimilatory nitrate reductase/sulfite reductase	PP_1703 assimilatory nitrate reductase/sulfite reductase	0.101412	0.140747	-0.0181433	-0.107681	0.0255992	0.0298256	-0.0156865	-0.0504617	-0.0628812	-0.0402318
PP_1705	PP_1705	nitrite reductase [NAD(P)H] large subunit	PP_1705 nitrite reductase [NAD(P)H] large subunit	0.323293	0.0270444	-0.000949832	0.212553	0.151561	-0.10381	0.0324798	-0.0586076	0.0342894	-0.0688981
PP_1706	PP_1706	Nitrite reductase	PP_1706 Nitrite reductase	-0.138895	-0.355733	0.0865336	-0.325831	-0.42775	-0.441814	0.070176	-0.381683	-0.313141	0.571996
PP_1707	PP_1707	D-isomer specific 2-hydroxyacid dehydrogenase family protein	PP_1707 D-isomer specific 2-hydroxyacid dehydrogenase family protein	0.227078	-0.0134136	0.119338	0.0358253	0.0992762	0.0776754	-0.000566023	-0.150643	-0.0699132	0.174445
PP_1708	PP_1708	Oxidoreductase, short chain dehydrogenase/reductase family	PP_1708 Oxidoreductase, short chain dehydrogenase/reductase family	0.27983	0.0298755	-0.193562	0.23266	0.0655188	0.0300123	0.211419	0.187227	0.02379	-0.559484
PP_1709	PP_1709	Fumarylacetoacetate hydrolase family protein	PP_1709 Fumarylacetoacetate hydrolase family protein	-0.165282	0.19228	-0.060057	-0.268387	0.421104	0.206695	-0.260754	-0.316641	0.995438	0.880745
PP_1710	PP_1710	MFS transporter, phthalate permease family	PP_1710 MFS transporter, phthalate permease family	0.123523	0.102859	0.0250593	0.174727	0.0384984	-0.0780524	-0.057381	-0.0765481	0.184303	0.0183767
PP_1711	PP_1711	Transcriptional regulator, AraC family	PP_1711 Transcriptional regulator, AraC family	-0.216447	0.0873707	0.0784349	-0.103131	0.0622238	0.216823	-0.110537	0.101495	0.335204	0.158732
PP_1712	PP_1712	conserved protein of unknown function	PP_1712 conserved protein of unknown function	0.0564919	-0.249226	0.0393836	-0.00269856	0.0635465	-0.00343439	-0.0392989	0.055628	0.2294	-0.286187
PP_1713	PP_1713	Transcriptional regulator PcaQ	PP_1713 Transcriptional regulator PcaQ	-0.493225	0.0194276	-0.426647	0.179996	0.258003	-0.74261	-0.326356	-0.55533	-0.244463	-1.49403
PP_1714	PP_1714	FKBP-type peptidyl-prolyl cis-trans isomerase	PP_1714 FKBP-type peptidyl-prolyl cis-trans isomerase	0.0588223	0.169516	-0.011552	-0.140502	-0.306355	-0.491857	-0.449972	-0.492229	-0.221542	0.460316
PP_1716	PP_1716	Transcriptional regulator, Cro/CI family	PP_1716 Transcriptional regulator, Cro/CI family	-0.443673	-0.376138	-0.214062	-0.439862	-0.345995	-0.287551	-0.178735	-0.297686	-0.123022	-0.56427
PP_1718	PP_1718	putative diguanylate phosphodiesterase containing EAL domain	PP_1718 putative diguanylate phosphodiesterase containing EAL domain	-0.172579	0.298273	0.199924	0.0643597	0.028418	0.00166099	-0.00176825	-0.274477	-0.56404	0.429495
PP_1719	PP_1719	Tail-specific protease prc	PP_1719 Tail-specific protease prc	-0.375656	-0.583122	-0.00398104	-0.281392	-0.454896	-0.846659	-1.15933	-0.641981	-1.32422	-0.84205
PP_1720	PP_1720	Alcohol dehydrogenase, zinc-containing	PP_1720 Alcohol dehydrogenase, zinc-containing	-0.0796345	-0.33408	-0.200301	-0.0611505	-0.175364	-0.244492	0.057216	-0.266046	0.188303	0.0326188
PP_1721	PP_1721	putative phosphoserine phosphatase	PP_1721 putative phosphoserine phosphatase	-0.0980871	0.00786281	-0.2453	0.222304	-0.0194194	-0.135087	-0.0400807	-0.0401717	0.140689	-0.101617
PP_1722	PP_1722	ABC transporter, ATP-binding protein	PP_1722 ABC transporter, ATP-binding protein	0.308751	-0.312875	0.112119	-0.221543	-0.00708067	-0.0700299	0.216998	-0.135422	0.0230503	-0.00946132
PP_1723	PP_1723	putative 2-aminoethylphosphonate transport system permease	PP_1723 putative 2-aminoethylphosphonate transport system permease	0.0495058	0.121164	0.28456	0.146201	0.41104	0.0935972	0.303625	-0.00113199	-0.0242188	0.446586
PP_1724	PP_1724	putative ABC-type 2-aminoethylphosphonate transporter permease	PP_1724 putative ABC-type 2-aminoethylphosphonate transporter permease	0.139809	-0.214259	-0.0067746	-0.053523	-0.0232244	0.209617	-0.0525983	-0.0558283	-0.0227339	0.253972
PP_1725	PP_1725	conserved protein of unknown function	PP_1725 conserved protein of unknown function	0.0130149	-0.0152951	-0.0685729	0.116269	-0.0468515	0.00547219	-0.129954	-0.0685392	-0.400567	-0.0425372
PP_1726	PP_1726	ABC transporter, periplasmic binding protein	PP_1726 ABC transporter, periplasmic binding protein	0.122692	0.0879606	0.161066	0.0577516	0.142274	-0.091902	0.0810439	0.153295	-0.0967007	0.285733
PP_1727	PP_1727	Transcriptional regulator, GntR family	PP_1727 Transcriptional regulator, GntR family	0.148878	-0.0317556	-0.00994286	0.303529	-0.267186	0.0415664	-0.157603	0.224784	-0.071902	0.149629
PP_1728	PP_1728	conserved membrane protein of unknown function	PP_1728 conserved membrane protein of unknown function	0.0224549	0.197944	0.204432	0.19861	0.191004	0.283657	0.0856192	0.104118	-0.535187	0.0804567
PP_1729	PP_1729	conserved protein of unknown function	PP_1729 conserved protein of unknown function	-0.714765	-0.891384	0.15867	-1.01107	-1.16677	-0.764934	0.971492	0.524355	-0.403041	-1.93965
PP_1730	PP_1730	Probable M18 family aminopeptidase 2	PP_1730 Probable M18 family aminopeptidase 2	-0.236774	-0.240212	0.208713	-0.0348505	-0.479636	-0.000300148	-0.207003	-0.235326	0.5056	-1.67495
PP_1731	PP_1731	23S rRNA (746) and tRNA (32) pseudouridine synthase	PP_1731 23S rRNA (746) and tRNA (32) pseudouridine synthase	0.12818	0.479435	0.231313	0.200591	-0.0812537	0.370972	0.598373	0.285084	0.489275	0.0614016
PP_1733	PP_1733	membrane ATPase of the MinC-MinD-MinE system	PP_1733 membrane ATPase of the MinC-MinD-MinE system	-1.61055	-1.52498	-1.37147	-1.40857	-0.830091	-1.63628	-2.20167	-1.98371	-1.20051	-2.88839
PP_1734	PP_1734	Probable septum site-determining protein MinC	PP_1734 Probable septum site-determining protein MinC	-2.21109	-1.25861	-1.31694	-1.8697	-1.57744	-1.66097	-2.46254	-1.38122	-2.78444	-2.48353
PP_1736	PP_1736	conserved protein of unknown function	PP_1736 conserved protein of unknown function	0.499944	-0.142872	0.374277	-0.0833416	-0.31354	0.233098	0.456113	0.287752	0.174491	-0.384761
PP_1737	PP_1737	conserved protein of unknown function	PP_1737 conserved protein of unknown function	0.184584	0.176268	0.0857346	0.323412	0.180872	0.641405	0.464701	0.727507	0.973327	0.151894
PP_1738	PP_1738	conserved exported protein of unknown function	PP_1738 conserved exported protein of unknown function	0.233235	0.0482979	0.223813	0.150029	-0.0117704	0.425621	0.522768	0.842115	1.0603	0.454665
PP_1739	PP_1739	conserved membrane protein of unknown function	PP_1739 conserved membrane protein of unknown function	-0.00141685	0.163175	0.191888	-0.149863	1.02364	0.0231342	-0.336224	-0.0286706	-0.323839	-0.546161
PP_1740	PP_1740	putative Beta (1-6) glucans synthase	PP_1740 putative Beta (1-6) glucans synthase	0.0250567	-0.071813	-0.125753	-0.0464231	0.0791739	-0.108025	0.00864949	0.00936708	-0.21323	0.134893
PP_1741	PP_1741	choline / betaine / carnitine ABC transporter - substrate binding protein BetX	PP_1741 choline / betaine / carnitine ABC transporter - substrate binding protein BetX	0.267366	0.0200994	-0.0484486	-0.0801978	0.0730139	0.168054	0.30225	-0.212422	0.206767	0.405591
PP_1742	PP_1742	conserved inner membrane protein of unknown function	PP_1742 conserved inner membrane protein of unknown function	-0.198503	0.119864	-0.0272234	-0.139013	0.267834	-0.170391	-0.0437835	-0.135936	0.911744	0.577426
PP_1743	PP_1743	acetate permease	PP_1743 acetate permease	0.103034	0.00249938	-0.00478287	0.0146514	0.056846	0.0575205	0.0699907	-0.0324412	-0.133453	-0.0549958
PP_1744	PP_1744	conserved exported protein of unknown function	PP_1744 conserved exported protein of unknown function	-0.223478	-0.350118	-0.317601	-0.0538414	-0.0227293	0.37016	-0.153827	-0.110571	-0.562143	0.0878536
PP_1745	PP_1745	Oxidoreductase, short chain dehydrogenase/reductase family	PP_1745 Oxidoreductase, short chain dehydrogenase/reductase family	-0.0907394	0.143666	0.227737	0.159056	-0.0447925	0.0693897	-0.0875528	0.0104315	-0.105449	0.138896
PP_1748	PP_1748	conserved protein of unknown function	PP_1748 conserved protein of unknown function	0.17774	0.292038	-0.484652	-0.0450432	0.112401	0.0456116	0.379561	-0.276901	-0.15187	0.508242
PP_1749	PP_1749	GNAT family acetyltransferase	PP_1749 GNAT family acetyltransferase	0.0304007	0.0249607	0.676612	-0.0116427	0.303121	0.171489	0.394904	-0.202664	0.0838507	-0.986662
PP_1750	PP_1750	asparagine synthetase	PP_1750 asparagine synthetase	0.00729831	-0.0441008	0.114819	-0.0133311	-0.16756	-0.0150015	-0.11432	0.0297634	-0.21805	0.326946
PP_1751	PP_1751	methyltransferase/FAD-dependent oxidoreductase	PP_1751 methyltransferase/FAD-dependent oxidoreductase	0.0404724	0.00493803	-0.00862912	-0.0379306	-0.241929	0.146539	0.223788	0.167255	0.149778	-0.401022
PP_1752	PP_1752	conserved protein of unknown function	PP_1752 conserved protein of unknown function	0.00961155	0.235629	0.459826	0.00189473	0.214547	-0.206941	0.057503	-0.114901	-0.0242188	0.0789518
PP_1753	PP_1753	putative permease of the drug/metabolite transporter (DMT) superfamily	PP_1753 putative permease of the drug/metabolite transporter (DMT) superfamily	-0.130955	-0.178189	-0.0962192	-0.068901	-0.0828427	0.0560693	-0.265131	-0.0605263	0.102366	-0.446095
PP_1754	PP_1754	conserved protein of unknown function	PP_1754 conserved protein of unknown function	0.0400157	0.00754574	0.321951	-0.0456195	0.178346	0.128722	0.0706218	0.143171	0.121154	0.327844
PP_1755	PP_1755	fumarate hydratase (class 2)	PP_1755 fumarate hydratase (class 2)	-0.31963	-0.182672	0.44735	-0.0485017	-0.0531437	0.00526812	-0.0142276	-0.288326	0.167208	0.283704
PP_1756	PP_1756	conserved exported protein of unknown function	PP_1756 conserved exported protein of unknown function	-0.381061	-0.841732	-0.0736174	-0.0742701	-0.126705	0.0214292	-0.241226	-0.455219	-0.459462	0.0861727
PP_1757	PP_1757	DNA-binding transcriptional dual regulator	PP_1757 DNA-binding transcriptional dual regulator	0.102652	0.162828	-0.382646	-0.192938	0.153772	0.357166	-0.0588483	0.118345	-0.317991	-0.130066
PP_1758	PP_1758	putative sulfurtransferase containing rhodanese-like domain	PP_1758 putative sulfurtransferase containing rhodanese-like domain	-0.130723	0.033181	0.180364	-0.250078	-0.275997	0.0747697	-0.196693	-0.0989369	0.0417873	-0.577383
PP_1759	PP_1759	conserved exported protein of unknown function	PP_1759 conserved exported protein of unknown function	0.35565	-0.0163302	-0.0968833	-0.0361615	0.221946	0.394689	0.00813492	0.689477	-0.34843	-0.269056
PP_1760	PP_1760	ABC transporter, ATP-binding protein	PP_1760 ABC transporter, ATP-binding protein	0.00608179	-0.0285263	-0.0435875	0.0315664	-0.170867	-0.0791868	0.131449	0.102299	0.0993493	0.229088
PP_1761	PP_1761	diguanylate cyclase with phosphodiesterase domain	PP_1761 diguanylate cyclase with phosphodiesterase domain	-0.0137599	0.0218474	-0.0882374	-0.125746	0.124111	-0.033564	-0.0824613	-0.340718	-0.0315828	0.0856509
PP_1762	PP_1762	conserved protein of unknown function	PP_1762 conserved protein of unknown function	0.04835	0.0807834	-0.199037	-0.0161748	-0.361718	-0.233949	-0.195776	-0.103851	-0.0183398	0.0834949
PP_1763	PP_1763	putative oxidoreductase	PP_1763 putative oxidoreductase	0.0523387	0.242996	-0.092635	-0.690995	-0.0329757	-0.40794	-0.756075	-0.380835	-0.208561	0.656855
PP_1764	PP_1764	Phosphoglycolate phosphatase 2	PP_1764 Phosphoglycolate phosphatase 2	-0.990248	-1.2059	-0.799398	-0.852156	-0.703936	-0.79488	-0.886045	-0.444966	-0.199458	-2.32389
PP_1766	PP_1766	methylthioribose-1-phosphate isomerase	PP_1766 methylthioribose-1-phosphate isomerase	0.0800271	0.33417	-0.426811	0.0615928	0.326069	0.556185	0.343376	0.228177	0.855951	0.374376
PP_1770	PP_1770	3-phosphoshikimate 1-carboxyvinyltransferase	PP_1770 3-phosphoshikimate 1-carboxyvinyltransferase	0.861169	0.363116	-0.803799	0.406524	0.440212	0.13016	0.800653	1.11593	-0.688008	-1.21352
PP_1774	PP_1774	conserved exported protein of unknown function	PP_1774 conserved exported protein of unknown function	-0.00633596	-0.62949	-1.50267	0.539685	0.0978725	-0.256241	0.586546	0.169014	0.818001	0.0347899
PP_1775	PP_1775	Metallo-beta-lactamase family protein	PP_1775 Metallo-beta-lactamase family protein	-0.121412	0.0104474	0.0388921	-0.185064	0.257974	-0.0766054	-0.228517	-0.132465	-0.367839	-0.411264
PP_1776	PP_1776	Mannose-6-phosphate isomerase/mannose-1-phosphate guanylyltransferase	PP_1776 Mannose-6-phosphate isomerase/mannose-1-phosphate guanylyltransferase	-0.422185	-0.31415	-0.358543	-0.403064	-0.229589	-1.50547	-1.65765	-1.90185	-1.7207	-1.64713
PP_1777	PP_1777	phosphomannomutase	PP_1777 phosphomannomutase	-0.324735	-0.271505	-0.217732	-0.267041	-0.167999	-0.735532	-0.595709	-0.562613	-0.63323	-0.818416
PP_1778	PP_1778	Lipopolysaccharide ABC export system, permease protein	PP_1778 Lipopolysaccharide ABC export system, permease protein	-0.914581	-0.407616	-1.22591	-0.636842	-0.256335	-1.76263	-1.52901	-1.76318	-1.74623	-0.818481
PP_1779	PP_1779	Lipopolysaccharide ABC export system, ATP-binding protein	PP_1779 Lipopolysaccharide ABC export system, ATP-binding protein	-0.554268	-0.182631	-0.617205	-0.89116	0.0811979	-1.34664	-1.60824	-1.7971	-1.99267	-2.49257
PP_1780	PP_1780	putative mannosyltransferase	PP_1780 putative mannosyltransferase	-0.408883	-0.449525	-0.360158	-0.512023	-0.284145	-1.38812	-1.52909	-1.47099	-1.42188	-1.62508
PP_1781	PP_1781	putative O-acyltransferase	PP_1781 putative O-acyltransferase	0.0437348	0.0278049	0.204466	0.0892449	0.0163094	0.0134657	-0.131803	-0.0961669	0.0129326	0.181422
PP_1782	PP_1782	dTDP-4-dehydrorhamnose 3,5-epimerase	PP_1782 dTDP-4-dehydrorhamnose 3,5-epimerase	-0.080286	-0.454547	-0.259299	0.0517443	0.0303161	0.159654	-0.400779	-0.103882	0.177875	-0.0509968
PP_1783	PP_1783	dTDP-glucose pyrophosphorylase	PP_1783 dTDP-glucose pyrophosphorylase	-1.80695	-0.446564	0.314806	-4.20794	-0.424348	-1.81478	-2.00526	-0.893377	-1.92865	-3.13584
PP_1786	PP_1786	putative Glycosyl transferase	PP_1786 putative Glycosyl transferase	0.09311	0.0221761	0.0975925	0.0721428	0.0804123	-0.169436	-0.274272	-0.0797978	-0.113339	-0.462978
PP_1787	PP_1787	conserved protein of unknown function	PP_1787 conserved protein of unknown function	-0.444365	-0.219483	-0.559188	-0.388032	0.0364128	0.164174	-0.0687867	-0.167731	-0.327111	-1.25401
PP_1788	PP_1788	conserved protein of unknown function	PP_1788 conserved protein of unknown function	0.271425	0.153366	0.0811518	0.171183	0.148642	0.292417	0.530673	0.0760008	0.85276	0.3722
PP_1789	PP_1789	Hydrolase, haloacid dehalogenase-like family	PP_1789 Hydrolase, haloacid dehalogenase-like family	-0.0966027	0.253728	-0.11484	0.313967	0.221482	-0.0576858	-0.424313	0.293267	-0.533821	0.549955
PP_1790	PP_1790	putative Acylneuraminate cytidylyltransferase	PP_1790 putative Acylneuraminate cytidylyltransferase	-0.333563	-0.250276	-0.522625	0.160885	0.0673449	0.248784	0.248915	0.174322	0.685002	-0.511451
PP_1791	PP_1791	putative Aldolase/synthase	PP_1791 putative Aldolase/synthase	-0.033489	0.186619	0.135323	0.140194	0.132925	0.0217854	0.0728268	0.0364203	-0.0452414	-0.0576465
PP_1792	PP_1792	Glycosyl transferase, group 2 family protein	PP_1792 Glycosyl transferase, group 2 family protein	0.0661443	0.023655	0.0953191	0.118725	0.0848506	-0.105733	-0.0188145	-0.025081	-0.0464359	0.176431
PP_1793	PP_1793	Glycosyl transferase, group 2 family protein	PP_1793 Glycosyl transferase, group 2 family protein	0.0963124	0.1496	0.160693	0.0944544	0.16224	0.0312878	-0.110953	0.0945571	0.122758	0.0550728
PP_1794	PP_1794	conserved hypothetical protein	PP_1794 conserved hypothetical protein	0.129359	-0.209489	0.0609338	0.103227	0.205682	-0.097123	-0.400894	0.214218	-0.105437	-0.307721
PP_1795	PP_1795	conserved protein of unknown function	PP_1795 conserved protein of unknown function	0.0580747	-0.025196	-0.152985	0.0877032	-0.112023	-0.0687653	-0.00913224	-0.00139817	0.175098	0.445975
PP_1797	PP_1797	HlyD family secretion protein	PP_1797 HlyD family secretion protein	-0.212073	-0.063292	-0.169501	0.130269	0.10952	0.0350511	-0.140731	0.0220156	0.138972	0.227511
PP_1798	PP_1798	Outer membrane efflux protein	PP_1798 Outer membrane efflux protein	-0.024603	0.0732058	0.0404475	-0.121028	0.0934294	-0.00265482	-0.178086	0.0392726	-0.0655501	0.296239
PP_1799	PP_1799	GDP-mannose 4,6-dehydratase	PP_1799 GDP-mannose 4,6-dehydratase	-0.419873	-0.192893	-0.683319	-0.408677	-0.267647	-1.70141	-1.21488	-1.69554	-1.26961	-2.2696
PP_1800	PP_1800	Oxidoreductase Rmd	PP_1800 Oxidoreductase Rmd	-0.21099	-0.388932	-0.278898	-0.496605	-0.342452	-1.44373	-1.49433	-1.44773	-1.70354	-1.77172
PP_1801	PP_1801	Glycosyl transferase WbpY	PP_1801 Glycosyl transferase WbpY	-0.311551	-0.278106	-0.474069	-0.524117	-0.269948	-1.77437	-1.44113	-1.69501	-1.11417	-2.49135
PP_1802	PP_1802	glycosyl transferase	PP_1802 glycosyl transferase	-0.394637	-0.497737	-0.802543	-0.498782	-0.340598	-1.54091	-1.56865	-1.80747	-1.52141	-2.68821
PP_1803	PP_1803	UDP-sugar epimerase	PP_1803 UDP-sugar epimerase	-0.234288	-0.574261	-0.426832	-0.338728	-0.358442	-1.06485	-0.971506	-1.4665	-1.38957	-2.15737
PP_1804	PP_1804	Glycosyl transferase WbpL	PP_1804 Glycosyl transferase WbpL	-0.279222	-0.506791	-0.41254	-0.425966	-0.32566	-1.54989	-1.93982	-1.6723	-1.72266	-2.38801
PP_1805	PP_1805	Polysaccharide biosynthesis protein	PP_1805 Polysaccharide biosynthesis protein	-0.325428	-0.274787	-0.390103	-0.340365	-0.243602	-1.50681	-1.75704	-1.6047	-1.50016	-1.49426
PP_1806	PP_1806	putative arabinose 5-phosphate isomerase	PP_1806 putative arabinose 5-phosphate isomerase	-0.0777793	-0.0880477	-0.201108	-0.083523	0.268731	0.21176	0.442649	0.015848	-0.222065	0.289943
PP_1807	PP_1807	2-dehydro-3-deoxyphosphooctonate aldolase	PP_1807 2-dehydro-3-deoxyphosphooctonate aldolase	-0.00314821	0.118829	0.0461209	-0.0767606	-0.315637	0.0622492	0.117405	-0.0670408	0.148409	-0.0620997
PP_1808	PP_1808	glucose-6-phosphate isomerase	PP_1808 glucose-6-phosphate isomerase	-0.0717608	0.147904	-0.0166469	0.137551	0.320687	0.0610444	0.365998	-0.403792	0.47232	-1.67872
PP_1810	PP_1810	conserved protein of unknown function	PP_1810 conserved protein of unknown function	0.0432859	-0.136939	0.402539	0.236234	-0.321893	0.110884	0.429309	0.21726	0.57335	0.216237
PP_1811	PP_1811	UDP-N-acetylglucosamine-2-epimerase	PP_1811 UDP-N-acetylglucosamine-2-epimerase	0.0882886	0.206309	0.337989	0.0187946	-0.207084	0.146073	-0.0816205	0.0213615	-0.0784327	0.00663064
PP_1812	PP_1812	conserved protein of unknown function	PP_1812 conserved protein of unknown function	-0.379475	0.0416692	-0.687881	-0.717957	0.710456	-0.490748	0.34291	-0.0674672	0.0702915	-1.82827
PP_1813	PP_1813	ComEA-related protein	PP_1813 ComEA-related protein	0.25522	0.244211	0.442328	-0.503827	-0.258876	-0.0189727	-0.0388117	0.36807	-0.527966	-0.388699
PP_1814	PP_1814	conserved protein of unknown function	PP_1814 conserved protein of unknown function	0.416024	0.246986	-0.157693	-0.0655668	0.238282	0.0377029	0.276245	0.206913	-0.108771	0.0562447
PP_1816	PP_1816	Alcohol dehydrogenase, zinc-containing	PP_1816 Alcohol dehydrogenase, zinc-containing	-0.143285	-0.208241	-0.0588176	-0.0866384	0.0199414	0.117979	0.00539869	-0.380666	0.244444	-0.459797
PP_1817	PP_1817	Oxidoreductase, short-chain dehydrogenase/reductase family	PP_1817 Oxidoreductase, short-chain dehydrogenase/reductase family	-0.0599669	-0.0191122	-0.645079	0.177691	0.572891	0.608734	-0.25677	0.066227	0.501252	-0.195449
PP_1818	PP_1818	conserved exported protein of unknown function	PP_1818 conserved exported protein of unknown function	-0.19865	-0.0269884	0.223365	0.0289691	-0.153345	0.00428529	-0.0925158	0.0178215	0.364283	-0.303875
PP_1819	PP_1819	Methyl-accepting chemotaxis transducer	PP_1819 Methyl-accepting chemotaxis transducer	-0.177317	-0.178269	-0.0717618	-0.212557	-0.147266	-0.0709511	0.115369	-0.202441	0.225414	-0.136028
PP_1820	PP_1820	Benzoate transport protein	PP_1820 Benzoate transport protein	0.182884	-0.265344	-0.0875147	-0.0611231	-0.12927	-0.0273681	0.0756744	0.176593	-0.653404	0.210901
PP_1821	PP_1821	Glutathione S-transferase family protein	PP_1821 Glutathione S-transferase family protein	0.00365739	-0.185947	0.0387587	0.0235096	-0.00856064	-0.066102	-0.148265	0.0604328	-0.133412	0.136155
PP_1822	PP_1822	conserved protein of unknown function	PP_1822 conserved protein of unknown function	0.128616	0.255564	-0.0277428	0.217768	0.279168	0.161036	-0.00438116	0.169602	-0.285316	0.358091
PP_1824	PP_1824	Smr domain protein	PP_1824 Smr domain protein	0.807556	0.00585736	0.38756	-0.193766	0.65296	0.551856	0.222882	-0.396953	-0.682783	-0.0244346
PP_1825	PP_1825	conserved exported protein of unknown function	PP_1825 conserved exported protein of unknown function	-0.142702	-0.148519	0.254993	0.0925832	0.65719	0.043899	0.229191	0.256239	0.507665	1.10747
PP_1826	PP_1826	Hydrolase, isochorismatase family	PP_1826 Hydrolase, isochorismatase family	-0.43789	0.678709	0.735001	-0.243946	-0.564087	-0.012281	0.680562	0.48314	0.470136	-0.0784396
PP_1827	PP_1827	N5-glutamine S-adenosyl-L-methionine-dependent methyltransferase	PP_1827 N5-glutamine S-adenosyl-L-methionine-dependent methyltransferase	-0.0815802	-0.413083	-0.0208064	0.0992139	-0.0953906	-0.0103981	-0.138839	-0.147704	0.132917	0.207051
PP_1828	PP_1828	conserved protein of unknown function	PP_1828 conserved protein of unknown function	0.262285	-0.170904	-0.0887857	-0.188751	0.0271089	0.293793	0.398354	0.0406376	0.250217	0.168088
PP_1829	PP_1829	Hydrolase, alpha/beta fold family	PP_1829 Hydrolase, alpha/beta fold family	-0.294184	-1.20119	0.224701	-0.699109	-0.0159691	-0.104878	-0.287548	-0.671437	-0.831976	-0.0504879
PP_1831	PP_1831	putative Membrane protein	PP_1831 putative Membrane protein	-0.0759995	-0.531518	-0.162976	-0.0644626	-0.325392	-0.306805	-0.0850346	-0.139509	0.0575339	-1.81427
PP_1832	PP_1832	putative Oxidase	PP_1832 putative Oxidase	-0.0112745	-0.0529254	-0.22666	-0.00845691	-0.284852	0.184073	0.149557	-0.0950832	-0.13122	-0.198491
PP_1833	PP_1833	conserved protein of unknown function	PP_1833 conserved protein of unknown function	0.225019	0.160029	-0.231619	0.315767	-0.801596	0.00428529	-0.254144	0.132768	0.11419	0.87131
PP_1834	PP_1834	conserved protein of unknown function	PP_1834 conserved protein of unknown function	-0.0795357	-0.589399	-0.0769762	0.338109	0.0495547	0.10547	-0.0600029	0.186077	0.146839	-0.965979
PP_1835	PP_1835	conserved protein of unknown function	PP_1835 conserved protein of unknown function	0.0947535	-0.0724715	-0.225411	-0.226194	0.127911	0.255816	0.133376	-0.0397171	-0.0385562	-0.676532
PP_1836	PP_1836	putative metal transporter, ZIP family	PP_1836 putative metal transporter, ZIP family	0.177261	-0.0948434	0.316589	0.617293	0.464103	0.546296	0.618725	0.558185	-0.471135	-0.353334
PP_1838	PP_1838	conserved membrane protein of unknown function	PP_1838 conserved membrane protein of unknown function	-0.162622	0.0160252	-0.0642721	-0.0807318	0.0339461	0.252416	0.255628	0.206607	0.232307	-0.271439
PP_1839	PP_1839	conserved protein of unknown function	PP_1839 conserved protein of unknown function	0.0586544	-0.136177	0.0223568	0.170501	-0.0161197	-0.115405	0.207695	-0.0459951	-0.0397004	0.365669
PP_1840	PP_1840	conserved protein of unknown function	PP_1840 conserved protein of unknown function	-0.0504592	0.156195	0.0201765	-0.204291	0.210866	0.241441	-0.100302	0.0519099	-0.368385	-0.471381
PP_1841	PP_1841	Cytochrome c family protein	PP_1841 Cytochrome c family protein	0.0575759	0.121528	0.353238	-0.290459	-0.0421262	-0.211688	-0.0692279	0.137452	-0.4692	0.326354
PP_1842	PP_1842	Glutamine amidotransferase, class I	PP_1842 Glutamine amidotransferase, class I	0.259525	0.0384487	-0.0380776	0.129249	0.0120401	0.354317	0.186775	0.228209	0.248108	0.0488447
PP_1843	PP_1843	Mg2+/Co2+ transporter	PP_1843 Mg2+/Co2+ transporter	0.0942292	-0.371063	0.27725	0.208904	-0.169117	-0.148588	-0.0244057	-0.235649	0.0685953	0.032773
PP_1844	PP_1844	1-acyl-sn-glycerol-3-phosphate acyltransferase	PP_1844 1-acyl-sn-glycerol-3-phosphate acyltransferase	0.0614434	0.361879	0.447083	0.202189	-0.0232928	-0.120144	-0.236639	-0.298914	0.251874	0.0612511
PP_1845	PP_1845	Enoyl-CoA hydratase/isomerase family protein	PP_1845 Enoyl-CoA hydratase/isomerase family protein	0.0503213	0.149666	0.641403	0.042119	0.0604601	-0.0203883	0.298609	0.134793	0.0348586	-1.54327
PP_1847	PP_1847	putative TonB-dependent ferric siderophore receptor	PP_1847 putative TonB-dependent ferric siderophore receptor	-0.0332029	-0.102016	-0.0761227	-0.117941	0.00744046	-0.0795133	0.042437	0.02315	-0.0294668	-0.0840257
PP_1850	PP_1850	putative uncharacterized transporter YgaY	PP_1850 putative uncharacterized transporter YgaY	0.165376	0.094687	0.167962	0.0102956	0.0654936	0.0710924	-0.139245	-0.0220844	0.0214755	0.154685
PP_1852	PP_1852	putative enoyl-[acyl-carrier-protein] reductase (NADPH, B-specific)	PP_1852 putative enoyl-[acyl-carrier-protein] reductase (NADPH, B-specific)	-0.127073	-0.00703095	-0.0544755	0.0712384	-0.102607	0.0532338	-0.0522361	0.170372	-0.18785	-0.258785
PP_1853	PP_1853	Transcriptional regulator, LysR family	PP_1853 Transcriptional regulator, LysR family	-0.00630856	0.14933	0.0458411	0.0132102	0.0236102	0.0102143	0.118792	-0.119293	-0.0497398	-0.177544
PP_1854	PP_1854	conserved protein of unknown function	PP_1854 conserved protein of unknown function	-0.0861527	-0.078736	-0.0384306	-0.063864	-0.187193	0.0386114	-0.217979	-0.176252	-0.063994	-0.574486
PP_1855	PP_1855	conserved exported protein of unknown function	PP_1855 conserved exported protein of unknown function	0.0867809	-0.755811	-0.239579	-0.647417	0.334313	-0.229138	0.719162	-0.368987	-0.282049	-0.532291
PP_1860	PP_1860	Organic hydroperoxide resistance transcriptional regulator	PP_1860 Organic hydroperoxide resistance transcriptional regulator	-0.308538	0.390802	-0.190715	-0.0751296	-0.254504	-0.179124	-0.0390148	0.213068	0.320802	0.320735
PP_1861	PP_1861	Transcriptional regulator, LysR family	PP_1861 Transcriptional regulator, LysR family	0.304683	-0.0468504	-0.237569	0.00985207	-0.127063	0.0406085	-0.044222	0.0128356	-0.215465	-0.559791
PP_1862	PP_1862	conserved membrane protein of unknown function	PP_1862 conserved membrane protein of unknown function	-0.06042	0.36572	0.150376	-0.396512	-0.187116	0.183994	1.23385	-0.031761	0.269168	1.05434
PP_1863	PP_1863	Transcriptional regulator, LysR family	PP_1863 Transcriptional regulator, LysR family	-0.116836	0.0824654	0.122988	0.015886	0.251148	-0.039828	0.148065	0.248792	-0.0543504	0.0311741
PP_1864	PP_1864	conserved protein of unknown function	PP_1864 conserved protein of unknown function	0.335227	-0.16573	0.107523	-0.428211	0.597402	-0.806445	0.4121	-0.31014	0.689349	0.723024
PP_1866	PP_1866	Phospho-2-dehydro-3-deoxyheptonate aldolase	PP_1866 Phospho-2-dehydro-3-deoxyheptonate aldolase	0.455861	-0.215704	0.291348	0.151059	0.0271302	0.392267	0.306136	0.371283	0.650599	0.0821141
PP_1867	PP_1867	conserved protein of unknown function	PP_1867 conserved protein of unknown function	-0.0437002	0.0626229	0.170081	0.0765479	-0.298275	0.105174	0.110324	0.388719	0.0159315	0.0538343
PP_1869	PP_1869	4,5-DOPA-dioxygenase	PP_1869 4,5-DOPA-dioxygenase	-0.160191	0.0791414	0.0276497	-0.15893	-0.0742274	-0.197385	-0.0324172	0.029498	0.113034	-0.113165
PP_1870	PP_1870	putative thiopurine S-methyltransferase	PP_1870 putative thiopurine S-methyltransferase	0.0167385	-0.034337	0.0703527	-0.104121	0.00069704	0.161559	-0.0985204	-0.00969814	0.0378858	0.162249
PP_1871	PP_1871	Protease HtpX	PP_1871 Protease HtpX	-0.314661	-0.414177	-0.414667	-0.293254	-0.608837	-0.561442	-1.29445	-0.347879	-0.436815	0.423073
PP_1872	PP_1872	glutamate-pyruvate aminotransferase	PP_1872 glutamate-pyruvate aminotransferase	-0.0868638	0.0452222	-0.042601	0.220472	-0.0021089	0.0682332	-0.0151043	0.0100712	-0.328275	0.165828
PP_1873	PP_1873	Peptide methionine sulfoxide reductase MsrB	PP_1873 Peptide methionine sulfoxide reductase MsrB	0.0548753	-0.0148002	0.387077	-0.102637	-0.330752	0.284064	0.0781194	0.233691	0.82955	-0.483176
PP_1874	PP_1874	Hydroperoxy fatty acid reductase gpx1	PP_1874 Hydroperoxy fatty acid reductase gpx1	-0.115345	0.424235	-0.0847639	-0.061966	0.170766	0.206027	0.225993	0.0220946	0.0262132	-0.965911
PP_1875	PP_1875	Sensor histidine kinase/response regulator	PP_1875 Sensor histidine kinase/response regulator	0.0861284	-0.297542	0.128212	0.000812748	0.119924	-0.103134	0.128502	0.144028	0.119843	-0.0758265
PP_1876	PP_1876	putative ATP/GTP-binding protein of the AAA+ family	PP_1876 putative ATP/GTP-binding protein of the AAA+ family	-0.291001	-0.625424	0.612646	-0.0306424	-0.107535	-0.335485	-0.789505	0.602971	-1.463	-1.12473
PP_1877	PP_1877	free methionine-(R)-sulfoxide reductase	PP_1877 free methionine-(R)-sulfoxide reductase	-0.0495371	0.149964	0.0175998	0.106693	-0.111641	0.0859082	0.350992	0.0953394	0.0908855	-0.435374
PP_1878	PP_1878	conserved protein of unknown function	PP_1878 conserved protein of unknown function	-0.273594	-0.0700722	-0.144963	-0.153113	-0.061454	-0.228198	-0.490336	-0.0333031	-0.278907	-0.0986583
PP_1879	PP_1879	conserved protein of unknown function	PP_1879 conserved protein of unknown function	-0.0800601	0.10366	0.0458558	-0.0310352	-0.125062	0.085401	-0.00763155	-0.0167205	0.148563	0.0092184
PP_1880	PP_1880	Outer membrane autotransporter	PP_1880 Outer membrane autotransporter	0.186486	-0.0525866	-0.0262906	-0.138165	-0.112703	-0.0140235	-0.191326	0.00989786	0.0113687	0.0585351
PP_1881	PP_1881	conserved protein of unknown function	PP_1881 conserved protein of unknown function	0.0186837	0.0399207	0.104774	0.0667902	0.00506427	0.120883	-0.0622235	-0.168549	-0.0401326	0.148213
PP_1882	PP_1882	conserved membrane protein of unknown function	PP_1882 conserved membrane protein of unknown function	0.0300446	-0.0502982	0.12617	-0.03876	0.0367698	0.0189471	0.0360655	0.0281122	0.0203757	-0.0155593
PP_1883	PP_1883	protein of unknown function	PP_1883 protein of unknown function	0.0186102	-0.236044	-0.0644364	-0.0094435	0.0377112	-0.124068	-0.0639913	-0.125582	0.0639354	0.104079
PP_1884	PP_1884	conserved protein of unknown function	PP_1884 conserved protein of unknown function	0.0297806	-0.318346	0.124281	0.0164487	-0.12346	0.0630907	0.0170141	-0.113413	0.0664294	0.0899757
PP_1885	PP_1885	conserved protein of unknown function	PP_1885 conserved protein of unknown function	0.117634	0.00723059	0.2217	0.031383	-0.00911428	0.131331	0.0716698	-0.11508	0.137335	-0.0425372
PP_1886	PP_1886	conserved protein of unknown function	PP_1886 conserved protein of unknown function	-0.00630856	-0.200286	0.275398	-0.0193791	-0.0892502	0.174763	-0.00298101	-0.156238	-0.0966767	0.208354
PP_1887	PP_1887	conserved protein of unknown function	PP_1887 conserved protein of unknown function	-0.0339239	-0.0178898	0.0987344	0.0962737	0.0205223	0.0441625	0.0524469	-0.037222	0.0580821	0.120917
PP_1888	PP_1888	Fimbrial protein	PP_1888 Fimbrial protein	-0.0974348	0.126368	0.0746668	0.0412488	0.00450074	0.400769	0.244976	0.0449144	0.200925	0.118307
PP_1889	PP_1889	Type 1 pili subunit FimD	PP_1889 Type 1 pili subunit FimD	-0.0112573	-0.136511	-0.00770652	0.0371631	0.00992072	-0.0715021	-0.113275	0.0822418	-0.0818405	-0.0786863
PP_1890	PP_1890	Type 1 pili chaperone protein FimC	PP_1890 Type 1 pili chaperone protein FimC	0.239285	0.0402406	0.0500056	0.173087	-0.385526	0.315113	0.0520484	0.157971	0.235209	0.236814
PP_1891	PP_1891	Type 1 pili subunit FimI	PP_1891 Type 1 pili subunit FimI	-0.153624	0.184463	-0.688897	0.110191	-0.0489319	0.339487	-0.15386	-0.480523	0.124064	-0.229157
PP_1892	PP_1892	conserved protein of unknown function	PP_1892 conserved protein of unknown function	-0.217919	-0.347971	0.0518072	0.01574	-0.585034	0.0759074	0.479635	-0.0678131	-0.199788	0.979729
PP_1893	PP_1893	medium-long chain acyl-CoA dehydrogenase	PP_1893 medium-long chain acyl-CoA dehydrogenase	0.151938	0.0206886	0.154976	0.0955362	0.00335288	0.191732	-0.0551958	0.30912	0.0899103	-0.0895153
PP_1894	PP_1894	glutathione S-transferase reducing arsenate to arsenite	PP_1894 glutathione S-transferase reducing arsenate to arsenite	-0.152953	0.231667	0.196132	0.286402	0.0140267	0.260565	-0.159763	0.15415	-0.0770108	-0.67933
PP_1895	PP_1895	putative ABC transporter - ATP binding subunit	PP_1895 putative ABC transporter - ATP binding subunit	0.122576	0.583941	0.613087	0.351321	-0.151202	0.0657281	-0.20093	0.208919	0.232482	0.582416
PP_1896	PP_1896	putative ABC transporter - permease subunit	PP_1896 putative ABC transporter - permease subunit	-0.130378	-0.206472	0.0282859	-0.00016694	-0.196771	-0.0568107	0.108865	-0.0822737	-0.196591	-0.1788
PP_1897	PP_1897	DNA internalization-related competence protein ComEC/Rec2	PP_1897 DNA internalization-related competence protein ComEC/Rec2	0.0540166	-0.0903708	-0.000235668	0.0514038	-0.171026	-0.103544	0.0281323	0.18997	-0.397813	-0.397448
PP_1898	PP_1898	MotA/TolQ/ExbB proton channel family protein	PP_1898 MotA/TolQ/ExbB proton channel family protein	-1.35593	-0.461739	0.0106126	-0.280177	-0.301148	-1.36009	-2.17852	-2.36589	-1.68416	-1.72673
PP_1903	PP_1903	putative phosphotyrosine-protein phosphatase	PP_1903 putative phosphotyrosine-protein phosphatase	0.403638	-0.333186	-0.409162	0.60717	0.0814169	0.424468	0.0227531	0.0758935	-0.0221254	0.126576
PP_1906	PP_1906	ribosomal large subunit pseudouridine synthase C	PP_1906 ribosomal large subunit pseudouridine synthase C	-0.224031	-0.245601	-0.0901158	-0.0537801	-0.466016	0.826233	0.266499	0.102976	0.0906614	0.314302
PP_1907	PP_1907	Hydrolase, haloacid dehalogenase-like family	PP_1907 Hydrolase, haloacid dehalogenase-like family	0.396263	0.233605	-0.160986	0.321769	0.167824	0.0553273	0.486219	0.338335	0.606562	0.248707
PP_1908	PP_1908	putative Peptidase	PP_1908 putative Peptidase	0.0374888	0.154042	-0.185808	0.11822	-0.00911428	0.149715	0.298951	0.0974365	0.234713	-0.151045
PP_1909	PP_1909	putative septum formation protein	PP_1909 putative septum formation protein	0.6481	0.247466	0.638061	0.204144	-0.375619	0.468071	0.395493	0.432809	0.261007	0.441577
PP_1912	PP_1912	Phosphate acyltransferase	PP_1912 Phosphate acyltransferase	-1.06718	-0.442762	-1.49246	-1.00657	-0.40135	-0.0394052	-0.194464	-0.0333336	-0.0751938	-0.288521
PP_1917	PP_1917	4-amino-4-deoxychorismate lyase	PP_1917 4-amino-4-deoxychorismate lyase	-0.0101816	0.197238	-0.317358	0.0585962	-0.0659693	0.0551135	0.128974	-0.155423	0.300977	-0.224895
PP_1918	PP_1918	septation protein	PP_1918 septation protein	-0.0703487	0.114113	0.0444883	0.073211	-0.0800179	-0.558059	-0.247829	-0.197825	-0.0893582	-0.499236
PP_1920	PP_1920	conserved protein of unknown function	PP_1920 conserved protein of unknown function	0.0222517	-0.406074	-0.258812	-0.0403383	-0.140249	-0.27442	-0.428649	-0.331391	-0.100888	-0.497218
PP_1921	PP_1921	conserved protein of unknown function	PP_1921 conserved protein of unknown function	0.166347	-0.0567666	0.425949	0.0949575	0.0287226	-0.304762	0.0526604	0.107639	-0.280679	-0.674178
PP_1922	PP_1922	conserved protein of unknown function	PP_1922 conserved protein of unknown function	-0.135325	-0.170165	-0.109516	0.0058731	-0.121478	-0.200366	0.0620746	-0.0215237	-0.579032	0.509884
PP_1923	PP_1923	conserved protein of unknown function	PP_1923 conserved protein of unknown function	0.14763	0.120469	0.178339	-0.0240948	0.0289487	0.014246	0.0334378	-0.0254544	0.24749	0.269329
PP_1924	PP_1924	putative Phosphinothricin N-acetyltransferase	PP_1924 putative Phosphinothricin N-acetyltransferase	0.124457	0.147427	0.138103	-0.0500248	-0.0260362	0.140804	0.170648	0.109211	0.0448252	0.408701
PP_1925	PP_1925	putative Monooxygenase	PP_1925 putative Monooxygenase	0.229434	0.226237	0.402892	0.144021	0.146368	0.123931	0.253607	0.0323665	0.0625133	-0.0924052
PP_1926	PP_1926	putative phosphotyrosine-protein phosphatase	PP_1926 putative phosphotyrosine-protein phosphatase	0.267564	-0.0224979	-0.187174	-0.102164	0.0869634	-0.408885	0.843257	0.204399	-0.290046	-0.0584157
PP_1927	PP_1927	putative Arsenical resistance protein ArsH	PP_1927 putative Arsenical resistance protein ArsH	-0.168622	0.0522011	0.171207	-0.170522	-0.318127	-0.0706525	0.029532	-0.189251	-0.0608107	-0.559239
PP_1929	PP_1929	arsenite/antimonite transporter	PP_1929 arsenite/antimonite transporter	-0.00630856	0.367734	0.470763	0.182849	-0.0764194	0.0583722	0.0879803	0.130943	0.132063	-0.104465
PP_1930	PP_1930	arsenic resistance transcriptional regulator	PP_1930 arsenic resistance transcriptional regulator	0.188946	0.641874	-0.195275	-0.325337	0.177469	-0.218089	0.143856	0.193488	0.00100064	0.528489
PP_1931	PP_1931	conserved protein of unknown function	PP_1931 conserved protein of unknown function	-0.046271	-0.088481	0.100078	0.0686527	0.147998	0.0975175	-0.0110236	-0.0207588	-0.1895	0.144995
PP_1932	PP_1932	conserved protein of unknown function	PP_1932 conserved protein of unknown function	0.0721879	0.164785	0.10931	-0.0470535	-0.00307477	-0.0750634	-0.281951	-0.0945038	0.434396	0.143199
PP_1934	PP_1934	conserved protein of unknown function	PP_1934 conserved protein of unknown function	0.0379149	-0.0166143	0.0127249	-0.0572702	-0.133001	-0.165559	-0.00528126	-0.0191221	-0.167028	0.211561
PP_1935	PP_1935	Transcriptional regulator, Cro/CI family	PP_1935 Transcriptional regulator, Cro/CI family	0.0159618	-0.31862	-0.285577	0.288262	-0.607338	0.460467	-0.745796	-0.22583	-0.189122	-0.393385
PP_1936	PP_1936	conserved membrane protein of unknown function	PP_1936 conserved membrane protein of unknown function	0.210356	0.18183	0.247437	0.170689	0.0189274	-0.149759	0.00225623	0.0788586	0.451774	0.106181
PP_1937	PP_1937	putative helicase	PP_1937 putative helicase	-0.0357712	0.0703767	-0.0527919	-0.0871057	0.0739497	-0.0995459	-0.0809287	-0.0193235	-0.0508414	0.00211176
PP_1938	PP_1938	conserved protein of unknown function	PP_1938 conserved protein of unknown function	0.0176595	0.414636	0.439647	-0.301246	-0.330827	0.21802	-0.139323	-0.0688713	0.178478	0.252297
PP_1940	PP_1940	Methyl-accepting chemotaxis transducer	PP_1940 Methyl-accepting chemotaxis transducer	-0.0873844	-0.111605	0.141004	0.111358	-0.196082	-0.119089	-0.4289	-0.201001	-0.116714	0.177536
PP_1941	PP_1941	conserved protein of unknown function	PP_1941 conserved protein of unknown function	-0.214757	0.192227	-0.174795	-0.186353	0.0262756	-0.266056	0.0512626	0.0990588	-0.0553227	-0.192646
PP_1942	PP_1942	Transcriptional regulator, LysR family	PP_1942 Transcriptional regulator, LysR family	0.0384887	0.0889986	0.259117	-0.129296	0.206009	-0.103174	-0.00652554	-0.15769	0.0875732	0.143278
PP_1943	PP_1943	formyltetrahydrofolate deformylase	PP_1943 formyltetrahydrofolate deformylase	-0.109633	0.0825022	-0.22723	0.368095	-0.0304919	0.230892	-0.0451583	0.139924	0.484136	-0.934011
PP_1944	PP_1944	putative Aminomethyltransferase	PP_1944 putative Aminomethyltransferase	-0.299979	-0.0943811	0.0286892	-0.0526995	0.134441	-0.218845	-0.184314	-0.253081	0.0299035	-0.414543
PP_1945	PP_1945	methylenetetrahydrofolate dehydrogenase/methenyltetrahydrofolate cyclohydrolase	PP_1945 methylenetetrahydrofolate dehydrogenase/methenyltetrahydrofolate cyclohydrolase	0.0229506	-0.128224	-0.0955545	-0.0359856	0.0511752	-0.0396122	0.00492604	-0.109052	-0.107063	0.239771
PP_1946	PP_1946	Oxidoreductase, short chain dehydrogenase/reductase family	PP_1946 Oxidoreductase, short chain dehydrogenase/reductase family	-0.202034	0.0522599	-0.322282	0.00645999	-0.0734541	0.00428529	0.128495	0.183733	-0.0355643	-0.627971
PP_1947	PP_1947	conserved protein of unknown function	PP_1947 conserved protein of unknown function	-0.14804	-0.0616014	-0.275309	-0.208233	-0.0316453	-0.0107951	-0.203509	0.165836	-0.272544	0.424769
PP_1948	PP_1948	Benzaldehyde dehydrogenase	PP_1948 Benzaldehyde dehydrogenase	-0.0352625	0.102933	0.168633	-0.128932	-0.154658	0.0899852	-0.102772	-0.0949118	0.333733	0.276355
PP_1949	PP_1949	Oxidoreductase, GMC family	PP_1949 Oxidoreductase, GMC family	-0.157634	0.0527471	0.123422	-0.0579209	0.0891117	-0.0226454	-0.0499016	0.0104204	-0.190403	0.010075
PP_1950	PP_1950	conserved protein of unknown function	PP_1950 conserved protein of unknown function	0.035523	0.263816	-0.177819	0.280747	0.053764	-0.125581	-0.0118176	-0.078662	-0.240456	-0.260966
PP_1951	PP_1951	Oxidoreductase, short chain dehydrogenase/reductase family	PP_1951 Oxidoreductase, short chain dehydrogenase/reductase family	0.177777	-0.0520399	-0.0985374	-0.166149	-0.232165	-0.33801	0.0336999	-0.258697	-0.450801	0.0704206
PP_1952	PP_1952	Metallo-beta-lactamase family protein	PP_1952 Metallo-beta-lactamase family protein	-0.084371	-0.0616874	-0.0898059	0.0670157	0.0200817	0.0289589	-0.0718227	-0.154918	-0.0148966	-0.21921
PP_1953	PP_1953	Oxidoreductase, short chain dehydrogenase/reductase family	PP_1953 Oxidoreductase, short chain dehydrogenase/reductase family	-0.11612	0.079126	-0.536475	0.0272815	0.179127	0.22089	-0.161361	-0.206929	-0.391832	-0.216582
PP_1954	PP_1954	conserved protein of unknown function	PP_1954 conserved protein of unknown function	0.0174143	0.292304	-0.115038	0.0577773	0.0229642	0.00428529	-0.0351064	-0.0628472	0.199796	-0.0854142
PP_1955	PP_1955	Cytochrome P450 family protein	PP_1955 Cytochrome P450 family protein	0.0400294	0.271128	0.0606321	-0.0976368	0.141815	0.114257	0.0453624	0.0385923	0.0886498	-0.284166
PP_1956	PP_1956	conserved exported protein of unknown function	PP_1956 conserved exported protein of unknown function	-0.253375	0.121865	0.37618	0.244588	0.0331734	-0.109045	0.0536847	0.0485414	0.0524222	-0.811895
PP_1957	PP_1957	Oxidoreductase, Pdr/VanB family	PP_1957 Oxidoreductase, Pdr/VanB family	-0.141788	0.0952686	-0.0151659	0.108936	0.0573138	-0.16069	0.0649517	-0.219851	0.0824064	-0.304241
PP_1958	PP_1958	conserved protein of unknown function	PP_1958 conserved protein of unknown function	0.0317167	0.307225	-0.0477763	-0.00944519	0.266549	-0.0323302	0.0167665	0.0204633	-0.25229	-0.0301277
PP_1959	PP_1959	conserved protein of unknown function	PP_1959 conserved protein of unknown function	0.0844544	-0.0912948	-0.197732	0.129728	-0.171331	-0.356636	-0.0910759	-0.249302	-0.440626	-0.207728
PP_1960	PP_1960	conserved protein of unknown function	PP_1960 conserved protein of unknown function	-0.223191	0.0145844	0.0137843	-0.0534483	0.13207	-0.109311	-0.2044	-0.149899	-0.0883225	0.0242926
PP_1961	PP_1961	conserved protein of unknown function	PP_1961 conserved protein of unknown function	0.134953	0.219702	-0.283679	0.164449	0.048966	-0.079501	-0.22907	0.426966	0.0596028	-0.949364
PP_1962	PP_1962	Site-specific recombinase, phage integrase family	PP_1962 Site-specific recombinase, phage integrase family	0.0706047	-0.220725	-0.12134	-0.26251	-0.135831	-0.128336	-0.181781	-0.143927	-0.0277113	-0.176765
PP_1963	PP_1963	conserved protein of unknown function	PP_1963 conserved protein of unknown function	-0.31064	-0.0955463	-0.0292362	-0.242609	0.0968148	-0.16715	0.000939915	0.0416866	-0.524085	-0.844025
PP_1967	PP_1967	tRNA D-aminoacylase	PP_1967 tRNA D-aminoacylase	0.244994	0.0557282	0.489655	-0.0379996	0.0386424	-0.0414962	-0.0835673	-0.2602	0.174568	0.00921553
PP_1968	PP_1968	TetR family transcriptional regulator	PP_1968 TetR family transcriptional regulator	-0.0296724	-0.283802	-0.535696	-0.0444394	0.145134	-0.243082	-0.307738	-0.110079	0.0534065	-0.0155623
PP_1969	PP_1969	putative Molybdenum cofactor biosynthesis protein A	PP_1969 putative Molybdenum cofactor biosynthesis protein A	0.0536192	0.0132909	-0.0264133	-0.0344458	0.073467	0.109298	-0.12317	-0.126452	-0.240699	-0.484948
PP_1970	PP_1970	putative Lipoprotein	PP_1970 putative Lipoprotein	0.343964	0.523812	0.382601	0.243043	0.614128	0.034047	0.191509	0.136227	-0.554446	0.00233413
PP_1971	PP_1971	conserved protein of unknown function	PP_1971 conserved protein of unknown function	0.159867	0.134364	0.144353	-0.134103	-0.0300974	0.0754748	0.207745	-0.123054	0.0419061	0.0179579
PP_1972	PP_1972	aromatic-amino-acid aminotransferase	PP_1972 aromatic-amino-acid aminotransferase	0.00546299	0.0124056	0.403423	0.0408253	0.053398	0.157911	-0.0546158	-0.222371	0.664158	-0.00359147
PP_1975	PP_1975	putative EmrB/QacA family drug resistance transporter	PP_1975 putative EmrB/QacA family drug resistance transporter	-0.0580886	-0.210227	-0.122769	0.0158527	-0.0380667	-0.0717446	0.0511078	-0.0306539	0.348381	0.140451
PP_1976	PP_1976	HlyD family secretion protein	PP_1976 HlyD family secretion protein	-0.0797491	-0.345836	-0.0218405	-0.339456	-0.248635	-0.241763	-0.106268	-0.235415	-0.0809396	-0.381095
PP_1978	PP_1978	Transcriptional regulator, TetR family	PP_1978 Transcriptional regulator, TetR family	-0.0230993	-0.180894	-0.670465	-0.234258	-0.606974	0.32881	-0.0716264	-0.0203935	0.0472382	-0.409877
PP_1979	PP_1979	putative Hydrolase	PP_1979 putative Hydrolase	0.0660239	0.134623	0.563244	0.781255	-0.703211	0.392813	-0.00707757	0.203666	0.527823	0.00712728
PP_1981	PP_1981	tRNA-dihydrouridine synthase C	PP_1981 tRNA-dihydrouridine synthase C	-0.213774	-0.344502	0.351993	-0.545123	-0.0071146	-0.583934	0.0577978	-0.441528	-0.121455	-0.0919957
PP_1982	PP_1982	small heat shock protein IbpA	PP_1982 small heat shock protein IbpA	-0.108712	-0.0216272	-0.0239298	-0.225394	-0.349631	-0.057476	0.213852	0.11083	-0.0828092	0.87674
PP_1983	PP_1983	PAS/PAC/GAF sensor-containing diguanylate cyclase/phosphodiesterase	PP_1983 PAS/PAC/GAF sensor-containing diguanylate cyclase/phosphodiesterase	0.0774605	-0.0862065	-0.0562838	0.114355	-0.204098	-0.16136	-0.0691361	-0.14626	0.00838334	-0.769811
PP_1984	PP_1984	Transcriptional regulator, LysR family	PP_1984 Transcriptional regulator, LysR family	-0.0146203	0.141552	0.172954	-0.105921	-0.0779462	0.299181	0.33006	0.208812	0.244021	0.201901
PP_1985	PP_1985	3-isopropylmalate dehydratase large subunit	PP_1985 3-isopropylmalate dehydratase large subunit	-0.101547	-0.126643	0.0438629	0.345703	0.0968383	0.161923	-0.0607306	-0.0995092	-0.630134	0.00966209
PP_1986	PP_1986	3-isopropylmalate dehydratase small subunit	PP_1986 3-isopropylmalate dehydratase small subunit	-0.347586	0.242376	-0.77849	-0.107118	-0.0812144	0.27034	-0.710148	0.216859	-0.398155	0.54932
PP_1987	PP_1987	Methlytransferase, UbiE/COQ5 family	PP_1987 Methlytransferase, UbiE/COQ5 family	-0.554693	-0.423005	0.118663	-0.545474	-0.811901	-0.318649	-0.533031	-0.0713909	0.233929	-0.283921
PP_1988	PP_1988	3-isopropylmalate dehydrogenase	PP_1988 3-isopropylmalate dehydrogenase	-0.2433	-0.317137	-0.125049	-0.424952	-0.087221	0.191436	-0.160278	0.241345	0.303624	-0.310183
PP_1992	PP_1992	aspartate-semialdehyde dehydrogenase	PP_1992 aspartate-semialdehyde dehydrogenase	0.376433	0.0549531	-0.131255	0.138016	0.0246196	0.0232562	-0.0292667	0.181069	0.384693	-0.477826
PP_1993	PP_1993	putative motility protein fimV	PP_1993 putative motility protein fimV	0.231291	-0.0191279	0.150624	0.261813	0.242038	0.212522	0.346655	0.380436	0.232083	0.203131
PP_1994	PP_1994	tRNA pseudouridine (38-40)synthase	PP_1994 tRNA pseudouridine (38-40)synthase	-1.11019	-1.3786	-0.584437	-0.774947	-1.21463	0.234409	-0.00614312	0.119378	0.262224	-1.91743
PP_1995	PP_1995	N-(5'-phosphoribosyl)anthranilate isomerase	PP_1995 N-(5'-phosphoribosyl)anthranilate isomerase	-0.0635627	0.181402	-0.0892369	0.0436049	0.0419911	-0.0588444	-0.0444339	0.10213	0.0280473	0.0399697
PP_1998	PP_1998	putative cell division protein	PP_1998 putative cell division protein	-0.142759	0.18828	0.0207158	0.0257273	-0.0830848	0.459868	0.255232	0.323625	0.398973	-0.780047
PP_1999	PP_1999	membrane protein required for colicin V production	PP_1999 membrane protein required for colicin V production	-0.154574	1.08884	0.717847	-0.312327	-2.48948	0.0638192	-0.745489	-0.672761	-1.79094	0.713702
PP_2000	PP_2000	amidophosphoribosyl transferase	PP_2000 amidophosphoribosyl transferase	-1.18144	-2.63239	-0.541325	-1.26519	-0.690906	-2.00977	-2.25666	-1.03652	-2.05025	-0.878222
PP_2001	PP_2001	O-succinylhomoserine sulfhydrylase	PP_2001 O-succinylhomoserine sulfhydrylase	-0.0983945	-0.240439	0.0505539	-0.30194	-0.245243	-0.217306	-0.173724	-0.166811	-0.193016	0.0804787
PP_2002	PP_2002	putative enzyme	PP_2002 putative enzyme	-0.123932	-0.860757	-1.45789	-0.174658	-0.996883	0.289715	-0.0533282	0.157689	0.698367	-0.941478
PP_2003	PP_2003	conserved protein of unknown function	PP_2003 conserved protein of unknown function	-0.1006	-0.885608	-0.415777	-0.0043556	0.115373	-0.0664446	-0.386934	-0.0991382	0.0643536	0.00249401
PP_2004	PP_2004	Transcriptional regulator, AraC family	PP_2004 Transcriptional regulator, AraC family	-0.121636	-0.117302	-0.325473	-0.0564683	-0.140273	-0.0873435	0.164602	-0.09947	-0.00887135	-0.340615
PP_2005	PP_2005	conserved exported protein of unknown function	PP_2005 conserved exported protein of unknown function	-0.373453	0.0563539	-0.0515753	-0.180175	-0.132257	-0.481375	-0.184249	-0.149216	-0.305485	-0.460467
PP_2006	PP_2006	conserved membrane protein of unknown function	PP_2006 conserved membrane protein of unknown function	0.0571902	-0.0155674	-0.00270714	-0.0455794	-0.0451904	0.0792642	-0.109606	-0.0286137	-0.0231558	0.278646
PP_2007	PP_2007	P-47-related protein	PP_2007 P-47-related protein	0.0324299	-0.0159053	-0.0396079	0.0605563	-0.0850793	0.00948719	-0.0691957	-0.0492565	-0.015171	-0.0401308
PP_2008	PP_2008	2,4-dienoyl-CoA reductase	PP_2008 2,4-dienoyl-CoA reductase	0.0569738	-0.0515308	0.14751	-0.0291999	0.0335452	0.054654	-0.0262866	0.159241	0.207802	0.0469024
PP_2009	PP_2009	putative 1-aminocyclopropane-1-carboxylate deaminase	PP_2009 putative 1-aminocyclopropane-1-carboxylate deaminase	0.225535	0.34082	-0.0771161	-0.22658	0.173834	0.404354	0.309053	0.307348	-0.15362	-0.527789
PP_2010	PP_2010	Cytochrome b561	PP_2010 Cytochrome b561	-0.194094	-0.0752822	0.00168839	0.0330753	-0.473788	0.179511	-0.04894	0.0890152	0.644031	0.078386
PP_2011	PP_2011	conserved exported protein of unknown function	PP_2011 conserved exported protein of unknown function	-0.171125	-0.157981	-0.106102	-0.0191003	0.121998	0.0117876	0.138933	0.209513	-0.114093	-0.220207
PP_2013	PP_2013	conserved protein of unknown function	PP_2013 conserved protein of unknown function	-0.105812	0.00326004	-0.0362654	0.0946863	-0.109469	-0.311136	-0.0521363	-0.252435	-0.0146289	0.331106
PP_2014	PP_2014	conserved membrane protein of unknown function	PP_2014 conserved membrane protein of unknown function	0.136891	-0.414834	-0.0257243	-0.363182	-0.195477	0.186348	0.127232	-0.0347835	-0.13989	0.651212
PP_2016	PP_2016	conserved protein of unknown function	PP_2016 conserved protein of unknown function	0.173301	-0.196701	0.220767	0.0679156	-0.167758	-0.30158	-0.496963	-0.361107	-0.984634	0.621701
PP_2017	PP_2017	aminopeptidase N	PP_2017 aminopeptidase N	0.0736286	0.028982	0.0510957	0.141939	0.0465114	-0.0326938	-0.0930923	-0.211354	-0.0431111	-0.116651
PP_2018	PP_2018	BNR domain protein	PP_2018 BNR domain protein	0.0456459	0.196608	-0.310342	0.0498572	0.0157703	0.0482831	0.74674	0.710886	0.389855	-0.828835
PP_2019	PP_2019	putative multidrug efflux transporter, RND family	PP_2019 putative multidrug efflux transporter, RND family	0.0159488	0.167359	0.229795	0.059194	-0.0366485	0.434814	0.225541	0.478594	0.47784	-0.0564844
PP_2020	PP_2020	putative Lipoprotein	PP_2020 putative Lipoprotein	-0.0246344	0.0933337	-0.0745172	0.0896805	-0.0959579	0.153379	0.0120995	-0.0357079	-0.215934	-0.260291
PP_2021	PP_2021	L-alpha-hydroxyglutaric acid gamma-lactonase	PP_2021 L-alpha-hydroxyglutaric acid gamma-lactonase	-0.0878886	-0.498191	-0.213799	-0.0876904	-0.322488	0.0429875	-0.170786	-0.0543599	0.00496613	-0.167536
PP_2023	PP_2023	Glutathione S-transferase family protein	PP_2023 Glutathione S-transferase family protein	0.0800283	-0.174563	-0.0319647	-0.0999152	0.137674	-0.101626	-0.366428	-0.0833161	-0.426303	-1.16115
PP_2024	PP_2024	Exonuclease SbcC	PP_2024 Exonuclease SbcC	-0.0792051	0.0415384	-0.102203	0.152288	0.126275	-0.0803287	0.111597	-0.0423564	0.273122	-0.302679
PP_2025	PP_2025	Exonuclease SbcD	PP_2025 Exonuclease SbcD	0.109848	-0.832596	-0.199219	0.423429	-0.0932675	0.247123	0.14415	-0.274962	0.259946	0.130445
PP_2026	PP_2026	conserved protein of unknown function	PP_2026 conserved protein of unknown function	-0.0761885	0.10441	0.0768104	0.103863	-0.141011	-0.0721937	0.356574	0.131603	-0.0347917	-0.00561329
PP_2027	PP_2027	conserved exported protein of unknown function	PP_2027 conserved exported protein of unknown function	0.0887019	-0.241553	0.27257	-0.00921894	0.202206	-0.569238	-0.242811	-0.202641	0.169216	0.0917195
PP_2028	PP_2028	conserved protein of unknown function containing tetratricopeptide (TPR) domain repeat	PP_2028 conserved protein of unknown function containing tetratricopeptide (TPR) domain repeat	0.0205342	0.413684	0.482389	0.148504	0.102171	-0.12154	-0.499496	-0.220148	0.456498	-0.00753058
PP_2029	PP_2029	von Willebrand factor type A domain protein	PP_2029 von Willebrand factor type A domain protein	0.132575	0.562906	-0.320864	0.352495	0.095981	-0.406178	0.0454761	0.11675	-0.593073	1.0773
PP_2030	PP_2030	conserved protein of unknown function	PP_2030 conserved protein of unknown function	0.377585	-0.277353	0.00835537	0.653808	0.0516809	-0.658108	-0.728466	-0.240132	0.476038	0.281909
PP_2031	PP_2031	conserved protein of unknown function	PP_2031 conserved protein of unknown function	0.458113	-1.48179	0.49993	0.665031	0.524626	-0.496372	-0.930231	0.393309	-0.128612	-0.113297
PP_2032	PP_2032	putative ATPase	PP_2032 putative ATPase	-0.287286	-0.0238444	-0.197915	-0.00167724	-0.127186	-0.684132	0.103911	-0.0450206	-0.390155	-1.50358
PP_2033	PP_2033	conserved protein of unknown function	PP_2033 conserved protein of unknown function	0.075179	0.0126512	0.208372	0.0738905	-0.0139814	0.0922043	-0.179487	0.185448	-0.0150211	0.238459
PP_2034	PP_2034	conserved membrane protein of unknown function	PP_2034 conserved membrane protein of unknown function	0.196782	-0.0683589	-0.0320632	0.09789	0.0363542	0.0681823	-0.0253914	-0.171347	-0.0242188	-0.284575
PP_2035	PP_2035	benzoate transport protein	PP_2035 benzoate transport protein	0.0741634	0.021723	0.314357	0.161801	0.305979	-0.125755	0.185491	0.177561	0.102842	-0.209769
PP_2036	PP_2036	putative 4-hydroxy-tetrahydrodipicolinate synthase	PP_2036 putative 4-hydroxy-tetrahydrodipicolinate synthase	-0.142126	0.219644	-0.362594	-0.0160458	0.0620543	0.0560356	0.0119812	0.155627	0.199285	-0.0425372
PP_2037	PP_2037	putative Aldolase	PP_2037 putative Aldolase	0.235193	-0.549385	-0.0744754	-0.0861846	0.234336	0.170587	-0.071967	-0.0806885	0.0610262	-0.112904
PP_2038	PP_2038	long-chain-fatty-acid--CoA ligase	PP_2038 long-chain-fatty-acid--CoA ligase	0.0362557	0.19801	-0.12273	0.162516	0.0889701	0.0428274	-0.0658355	-0.0386931	-0.0637022	0.0764808
PP_2039	PP_2039	putative Acyl-CoA dehydrogenase	PP_2039 putative Acyl-CoA dehydrogenase	-0.0407335	-0.193132	-0.0754419	0.0217391	0.123683	0.0592048	0.0257492	0.125561	-0.0344357	0.217661
PP_2040	PP_2040	Major facilitator family transporter	PP_2040 Major facilitator family transporter	-0.0739207	0.359373	0.0459139	-0.026679	-0.0971273	-0.119364	0.173976	0.0684468	-0.0386006	-0.169598
PP_2041	PP_2041	Transcriptional regulator, LysR family	PP_2041 Transcriptional regulator, LysR family	-0.133423	0.380843	0.213781	-0.125949	0.0563731	0.00211834	0.354963	0.0864401	0.251238	-0.533724
PP_2042	PP_2042	conserved exported protein of unknown function	PP_2042 conserved exported protein of unknown function	0.168164	-0.107237	0.174891	0.0225813	-0.131206	-0.188886	0.183472	0.199387	-0.133811	-0.418081
PP_2043	PP_2043	conserved exported protein of unknown function	PP_2043 conserved exported protein of unknown function	0.156185	-0.0180455	-0.0621439	-0.0617839	0.0298423	0.144077	-0.127202	0.15596	-0.143805	0.133201
PP_2044	PP_2044	conserved inner membrane protein of unknown function	PP_2044 conserved inner membrane protein of unknown function	-0.0158006	-0.269819	0.35047	-0.0151167	0.0792171	-0.290646	0.108931	-0.818181	-0.726806	-4.05842
PP_2045	PP_2045	Metallo-beta-lactamase family protein	PP_2045 Metallo-beta-lactamase family protein	-0.0597011	0.03634	0.0204225	-0.119204	0.032481	0.0607227	-0.101661	-0.0302376	0.363797	-0.185674
PP_2046	PP_2046	Transcriptional regulator, LysR family	PP_2046 Transcriptional regulator, LysR family	0.470991	-0.0381761	0.590292	0.0672289	0.323841	0.173078	0.198135	-0.117186	0.605487	-0.488044
PP_2047	PP_2047	3-hydroxyacyl-CoA dehydrogenase family protein	PP_2047 3-hydroxyacyl-CoA dehydrogenase family protein	0.12141	0.0663695	-0.159837	-0.239317	0.186158	-0.000412935	0.111992	0.325542	0.117917	0.244968
PP_2048	PP_2048	putative acyl-CoA dehydrogenase	PP_2048 putative acyl-CoA dehydrogenase	-0.043302	-0.289088	0.208904	0.164917	0.126684	0.121673	-0.153936	0.209573	0.148016	0.144954
PP_2049	PP_2049	Alcohol dehydrogenase, iron-containing	PP_2049 Alcohol dehydrogenase, iron-containing	0.326207	0.578924	0.191091	0.214956	0.158604	-0.138805	0.131626	0.295895	0.0253004	-0.196368
PP_2050	PP_2050	conserved protein of unknown function	PP_2050 conserved protein of unknown function	-0.12176	-0.282563	0.404474	-0.145797	0.0120636	-0.0355232	-0.292498	0.185237	0.582481	-0.131518
PP_2051	PP_2051	3-ketoacyl-CoA thiolase (thiolase I)	PP_2051 3-ketoacyl-CoA thiolase (thiolase I)	-0.0847144	-0.0411593	0.0212507	0.069285	-0.121813	0.134157	-0.242175	0.0951627	-0.154745	-0.120202
PP_2052	PP_2052	putative bifunctional enzyme: sugar-phosphatase/mannitol-1-phosphate 5-dehydrogenase	PP_2052 putative bifunctional enzyme: sugar-phosphatase/mannitol-1-phosphate 5-dehydrogenase	0.123353	-0.127356	0.405865	0.213667	0.0737437	0.180343	0.0491965	0.290288	-0.0779856	0.305883
PP_2053	PP_2053	conserved protein of unknown function	PP_2053 conserved protein of unknown function	-0.208158	0.563282	-0.0617417	0.0481602	0.199089	0.0724209	0.016842	0.319843	0.669801	0.514433
PP_2054	PP_2054	putative DNA-binding transcriptional regulator	PP_2054 putative DNA-binding transcriptional regulator	0.0123238	0.0847482	-1.01976	-0.200556	0.231276	-0.504273	-0.0516503	-0.819178	-0.274984	-0.220531
PP_2055	PP_2055	putative isomerase	PP_2055 putative isomerase	0.338177	-0.0341921	-0.0355288	0.874197	0.280049	0.456748	-0.34188	0.447158	-0.16556	0.984876
PP_2056	PP_2056	C4-dicarboxylate transport protein	PP_2056 C4-dicarboxylate transport protein	0.0381045	0.122541	0.0630611	-0.0975059	0.0816252	-0.0184686	0.0189406	0.179956	-0.0479857	-0.00563718
PP_2057	PP_2057	Uncharacterized transporter YraO	PP_2057 Uncharacterized transporter YraO	0.167457	0.181465	0.0167364	0.111768	-0.175256	0.0880947	0.0219851	-0.118534	0.270849	0.171999
PP_2058	PP_2058	putative Porin	PP_2058 putative Porin	0.0943034	0.0505955	0.143056	0.144445	0.0151027	0.172237	0.0482981	-0.059387	-0.233668	-0.176273
PP_2060	PP_2060	DNA-binding transcriptional dual regulator - SoxR-reversible one-electron oxidation of its [2Fe-2S] cluster, NADPH-dependent	PP_2060 DNA-binding transcriptional dual regulator - SoxR-reversible one-electron oxidation of its [2Fe-2S] cluster, NADPH-dependent	-0.571087	-0.612954	-0.579756	-0.121246	0.141007	0.209063	0.672072	0.129707	0.113178	-0.415974
PP_2061	PP_2061	conserved protein of unknown function	PP_2061 conserved protein of unknown function	0.268689	-0.0275138	-0.344144	0.0998555	0.257803	0.0424311	0.0148303	0.121555	-0.307608	-0.619853
PP_2062	PP_2062	conserved protein of unknown function	PP_2062 conserved protein of unknown function	-0.217498	0.316485	0.124592	-0.133979	-0.00897024	0.044409	0.208905	-0.162089	-0.186161	0.404752
PP_2064	PP_2064	Multidrug efflux RND membrane fusion protein	PP_2064 Multidrug efflux RND membrane fusion protein	-0.0697631	0.0905324	-0.046934	0.240989	0.170168	0.250141	0.297854	-0.0185178	-0.416995	0.0478751
PP_2065	PP_2065	Multidrug efflux RND transporter	PP_2065 Multidrug efflux RND transporter	0.00478567	-0.103294	-0.263123	0.0366043	-0.106431	0.160808	-0.00913224	0.141071	0.103373	-0.142058
PP_2066	PP_2066	Transcriptional regulator, GntR family	PP_2066 Transcriptional regulator, GntR family	0.178259	-0.207604	0.355076	-0.0771182	-0.0319409	0.090947	0.394587	0.0825771	-0.0254196	0.106924
PP_2067	PP_2067	putative EmrB/QacA family drug resistance transporter	PP_2067 putative EmrB/QacA family drug resistance transporter	-0.340465	-0.3804	0.715059	0.196132	-0.518757	-0.0149029	0.0680061	0.116332	-0.401792	-0.805118
PP_2068	PP_2068	putative Multidrug efflux MFS membrane fusion protein	PP_2068 putative Multidrug efflux MFS membrane fusion protein	-0.115545	0.186495	0.331327	0.363451	-0.0946853	0.00669336	0.13117	0.150502	0.0342144	-0.0822231
PP_2069	PP_2069	putative Multidrug efflux MFS outer membrane protein	PP_2069 putative Multidrug efflux MFS outer membrane protein	-0.0427567	0.0737134	-0.0840594	0.130027	-0.152575	0.0248074	0.252578	-0.145637	-0.088809	0.0697776
PP_2070	PP_2070	Transcriptional regulator, AraC family	PP_2070 Transcriptional regulator, AraC family	0.28282	-0.286767	-0.335269	0.0705692	0.128581	-0.027983	-0.632324	0.498752	-1.05881	-2.42732
PP_2071	PP_2071	conserved protein of unknown function	PP_2071 conserved protein of unknown function	-0.354149	0.331069	0.0893814	0.202217	0.671458	0.297427	-0.133242	0.0610618	0.686741	0.138583
PP_2072	PP_2072	Transcriptional regulator, AraC family	PP_2072 Transcriptional regulator, AraC family	0.239052	5.43595e-05	-0.0328516	0.452402	-0.131752	0.0759575	0.149407	0.117716	0.219311	0.385402
PP_2073	PP_2073	Acetyltransferase, GNAT family	PP_2073 Acetyltransferase, GNAT family	-0.0820238	0.224921	-0.132157	0.391396	-0.302983	0.186354	0.29789	-0.37186	-1.14031	-2.48499
PP_2074	PP_2074	Transcriptional regulator, LysR family	PP_2074 Transcriptional regulator, LysR family	-0.0875402	-0.139831	-0.150889	0.42303	0.232883	-0.117343	0.0340065	0.113733	0.570973	0.901981
PP_2075	PP_2075	conserved membrane protein of unknown function	PP_2075 conserved membrane protein of unknown function	-0.037518	0.117768	0.217611	-0.0424595	0.200941	0.411221	0.129301	0.392195	-0.405618	-0.0831019
PP_2076	PP_2076	conserved protein of unknown function	PP_2076 conserved protein of unknown function	0.134418	-0.347309	0.200916	0.18283	-0.288154	-0.0816197	-0.0730455	-0.0383524	-0.0937363	-0.666832
PP_2077	PP_2077	diaminopimelate decarboxylase	PP_2077 diaminopimelate decarboxylase	0.072417	-0.139636	0.125055	0.0792304	0.197387	-0.260467	-0.0477333	-0.356077	0.11694	0.218788
PP_2078	PP_2078	transcriptional activator protein LysR	PP_2078 transcriptional activator protein LysR	-0.0951081	-0.0125317	0.264337	-0.0146561	0.16939	-0.0510703	0.485438	0.517257	-0.449332	0.763044
PP_2079	PP_2079	conserved protein of unknown function	PP_2079 conserved protein of unknown function	-0.00933241	-0.102628	0.353465	0.437837	-0.180154	-0.0728129	-0.277	-0.186608	-0.19599	0.171036
PP_2080	PP_2080	NAD-specific glutamate dehydrogenase	PP_2080 NAD-specific glutamate dehydrogenase	0.104079	0.0389252	0.207299	-0.00769488	0.182296	-0.0255749	-0.0482534	0.0415823	-0.0200409	0.0270745
PP_2081	PP_2081	putative phosphoenolpyruvate synthase regulatory protein	PP_2081 putative phosphoenolpyruvate synthase regulatory protein	0.0964532	-0.0885557	-0.235361	-0.0803605	-0.427456	-0.0195196	0.0261695	0.107153	0.141957	0.202686
PP_2082	PP_2082	phosphoenolpyruvate synthetase	PP_2082 phosphoenolpyruvate synthetase	-0.0875489	-0.267459	-0.067282	-0.141919	-0.210223	-0.29956	-0.0217037	-0.084585	-0.0934841	-0.0308432
PP_2083	PP_2083	putative Lipase	PP_2083 putative Lipase	-0.120076	-0.613666	0.0401703	0.167848	0.12645	0.21113	-0.510532	0.1871	-0.72235	-0.5267
PP_2084	PP_2084	Putative regulator of ribonuclease activity	PP_2084 Putative regulator of ribonuclease activity	-0.340632	-0.229277	-0.3425	-0.00946018	-0.140882	-0.124169	-0.0777902	0.37604	0.0482326	-0.413195
PP_2087	PP_2087	CmpX protein	PP_2087 CmpX protein	-0.386583	-0.370646	-0.567451	0.114459	-0.130411	-0.743936	-0.8427	-0.33529	-0.60669	0.262166
PP_2088	PP_2088	RNA polymerase sigma factor SigX	PP_2088 RNA polymerase sigma factor SigX	-0.454233	-0.715356	-0.254096	-0.886261	-0.279097	-0.18657	0.0875919	0.128966	-0.45785	-0.0753323
PP_2090	PP_2090	Uroporphyrinogen-III C-methyltransferase	PP_2090 Uroporphyrinogen-III C-methyltransferase	0.100495	-0.643026	0.10291	0.157066	0.278051	-0.482298	0.113867	-0.298072	-1.14283	-0.300612
PP_2091	PP_2091	putative Serine/threonine-protein kinase	PP_2091 putative Serine/threonine-protein kinase	-0.114001	-0.136781	-0.045989	-0.00726821	-0.0168487	-0.202952	-0.13689	-0.258005	-0.211453	-0.0476265
PP_2092	PP_2092	Nitrate transporter	PP_2092 Nitrate transporter	-0.00858802	-0.222743	-0.263293	-0.196202	-0.213431	-0.380361	-0.248527	-0.0946916	-0.0211814	0.0421283
PP_2093	PP_2093	NasT	PP_2093 NasT	0.102039	-0.163694	0.457467	-0.360283	0.113737	-0.0237295	-0.131945	-0.160318	-0.397537	-0.0216248
PP_2094	PP_2094	putative Nitrate-binding protein NasS	PP_2094 putative Nitrate-binding protein NasS	-0.176892	0.122305	0.0128167	0.0456583	-0.0290091	-0.326401	-0.178267	0.0816124	0.399628	-0.377252
PP_2096	PP_2096	fused 23S rRNA m2G2445 methyltransferase and 23S rRNA m7G2069 methyltransferase	PP_2096 fused 23S rRNA m2G2445 methyltransferase and 23S rRNA m7G2069 methyltransferase	-0.297606	-0.157609	0.068402	-0.223591	-0.173415	-0.06397	-0.0632229	-0.156884	0.00973683	0.369414
PP_2097	PP_2097	Sensory box protein	PP_2097 Sensory box protein	-0.0462073	-0.0471557	-0.313608	-0.288927	-0.0429674	-0.178615	-0.247863	-0.044436	-0.122376	-0.331304
PP_2098	PP_2098	D-alanyl-D-alanine carboxypeptidase	PP_2098 D-alanyl-D-alanine carboxypeptidase	-0.0851226	0.10687	0.0703754	0.315752	0.141996	-0.123661	0.126335	0.0406202	0.0102189	0.433407
PP_2099	PP_2099	conserved protein of unknown function	PP_2099 conserved protein of unknown function	-0.193687	0.222509	0.271943	0.159876	0.385879	0.0934939	0.285817	0.130049	0.726597	0.454397
PP_2100	PP_2100	two-component sensor protein	PP_2100 two-component sensor protein	0.0706171	-0.173877	0.0140177	-0.103756	0.132623	0.0539069	-0.0090549	0.0166984	-0.0469557	0.278714
PP_2101	PP_2101	DNA-binding response regulator in two-component regulatory system with EvgS	PP_2101 DNA-binding response regulator in two-component regulatory system with EvgS	0.134045	0.0515105	0.0424689	0.470455	-0.0395301	0.035765	0.455251	0.40253	0.470884	-0.4961
PP_2102	PP_2102	Deoxyguanosinetriphosphate triphosphohydrolase-like protein	PP_2102 Deoxyguanosinetriphosphate triphosphohydrolase-like protein	-0.0457785	-0.00691656	-0.368687	-0.143415	-0.0695591	-0.0894881	-0.0151131	-0.167372	-0.385397	-0.116356
PP_2103	PP_2103	conserved protein of unknown function	PP_2103 conserved protein of unknown function	-0.123366	0.0818461	0.626529	0.381842	0.430991	-0.0835934	-0.307843	0.0441372	0.595124	-0.361335
PP_2104	PP_2104	conserved membrane protein of unknown function	PP_2104 conserved membrane protein of unknown function	0.0647222	0.286865	0.252073	-0.0786172	-0.398642	0.168405	-0.0314493	-0.0776237	0.249259	-0.19765
PP_2105	PP_2105	conserved protein of unknown function	PP_2105 conserved protein of unknown function	0.081804	0.0516301	-0.0647282	0.299748	-0.0960308	-0.524891	-0.424835	0.112716	-0.297837	0.0647236
PP_2106	PP_2106	putative Ammonium transporter	PP_2106 putative Ammonium transporter	-0.249914	0.4934	0.45142	0.298372	-0.179562	0.10468	-0.0249533	0.000456007	0.609901	-0.670302
PP_2107	PP_2107	conserved protein of unknown function	PP_2107 conserved protein of unknown function	0.354756	-0.169687	0.0681992	-1.04406	-0.159546	-0.583985	-0.860915	0.00884482	-0.699588	-0.131166
PP_2108	PP_2108	conserved protein of unknown function	PP_2108 conserved protein of unknown function	-0.108635	0.0822724	0.0644401	-0.0299843	-0.344643	0.139674	-0.521859	-0.0453647	0.316908	0.272594
PP_2109	PP_2109	conserved protein of unknown function	PP_2109 conserved protein of unknown function	-0.277015	0.318095	-0.236282	-0.21574	-0.085635	-0.257187	-0.185606	-0.184831	0.119036	-0.300369
PP_2110	PP_2110	putative ribosomal large subunit pseudouridine synthase	PP_2110 putative ribosomal large subunit pseudouridine synthase	-0.161434	-0.344257	0.642875	-0.139781	-0.259815	0.198093	0.620267	-0.347557	0.510068	0.571961
PP_2111	PP_2111	putative aerotaxis receptor	PP_2111 putative aerotaxis receptor	0.00549915	0.0111667	-0.356269	0.00845649	-0.355401	0.107822	0.00562387	0.0141537	0.0564297	-0.0845789
PP_2112	PP_2112	aconitate hydratase 1	PP_2112 aconitate hydratase 1	0.0643973	0.0137025	0.0162389	-0.0323352	0.00420407	0.244905	0.0462596	-0.13412	-0.0851173	-0.0687464
PP_2113	PP_2113	Ribosomal RNA large subunit methyltransferase M	PP_2113 Ribosomal RNA large subunit methyltransferase M	-0.0882706	0.111095	-0.343263	-0.332079	-0.0760792	-0.10013	0.285234	-0.163425	-0.0166181	0.379546
PP_2118	PP_2118	conserved protein of unknown function	PP_2118 conserved protein of unknown function	-0.568003	0.158593	0.328605	-0.566434	0.193044	0.545638	0.209774	-0.783886	-0.966345	-0.264273
PP_2119	PP_2119	putative ABC efflux transporter, permease/ATP-binding protein	PP_2119 putative ABC efflux transporter, permease/ATP-binding protein	0.0309306	0.0440078	0.162068	-0.153712	-0.057599	0.220411	-0.0727668	-0.0664095	0.017825	0.0303863
PP_2120	PP_2120	Methyl-accepting chemotaxis protein CtpH	PP_2120 Methyl-accepting chemotaxis protein CtpH	0.0233735	0.319157	-0.0349457	-0.0173829	-0.00911428	0.0274679	0.0328374	-0.129459	-0.0420091	-0.0294487
PP_2121	PP_2121	putative Lipoprotein	PP_2121 putative Lipoprotein	-0.543929	-1.32213	-0.928034	-1.11044	0.733984	-0.126175	-0.371057	-0.736993	0.163477	-2.06832
PP_2122	PP_2122	molybdenum cofactor biosynthesis protein B	PP_2122 molybdenum cofactor biosynthesis protein B	-0.456169	0.132572	-0.321216	-0.321149	-0.770451	-0.143829	0.138632	0.389731	-0.61083	-0.741475
PP_2123	PP_2123	molybdenum::molybdopterin ligase	PP_2123 molybdenum::molybdopterin ligase	-0.0112463	0.177989	-0.0311261	0.0205201	0.0937073	0.0316701	0.256743	-0.137463	0.438322	-0.0542781
PP_2124	PP_2124	putative Glycosyl transferase	PP_2124 putative Glycosyl transferase	-0.409518	0.016014	-0.311996	-0.14653	0.00347168	-0.652815	0.436846	-0.406999	-0.129266	-0.0974076
PP_2125	PP_2125	lipid kinase	PP_2125 lipid kinase	0.0301705	-0.333299	-0.183567	0.0714335	-0.480493	-0.0347572	-0.268341	-0.399235	0.250043	-0.567981
PP_2126	PP_2126	DNA-binding response regulator, LuxR family	PP_2126 DNA-binding response regulator, LuxR family	0.204308	-0.187027	-0.662121	-0.168745	-0.494457	-0.238657	-0.133188	-0.305149	-0.458091	0.10515
PP_2127	PP_2127	Sensor histidine kinase	PP_2127 Sensor histidine kinase	0.0871455	0.124331	0.106014	-0.305095	-0.0284023	0.494395	0.354046	0.554559	-0.461892	-0.253598
PP_2128	PP_2128	putative CheV-like chemotaxis protein	PP_2128 putative CheV-like chemotaxis protein	-0.214076	0.0539031	-0.116084	-0.0307555	0.0114101	0.00156604	-0.0623002	-0.0901909	0.0848786	0.425388
PP_2129	PP_2129	conserved protein of unknown function	PP_2129 conserved protein of unknown function	-0.45854	-0.215776	-0.195203	-0.293172	-0.128358	-0.198112	0.265203	-0.181668	-0.369622	-0.720902
PP_2130	PP_2130	putative Soluble lytic transglycosylase	PP_2130 putative Soluble lytic transglycosylase	0.00578412	0.266337	-0.0663068	0.144966	0.0121877	0.00545039	0.217729	-0.174942	-0.158553	0.438609
PP_2131	PP_2131	DNA-binding ATPase involved in replication	PP_2131 DNA-binding ATPase involved in replication	-0.318242	0.19424	-0.0779455	-0.0731159	-0.336836	0.0476344	-0.265576	0.0956286	-0.521716	-0.0518933
PP_2132	PP_2132	Universal stress protein	PP_2132 Universal stress protein	0.161862	0.0584916	0.234155	-0.680572	-0.0300234	-0.466566	0.349982	-0.0477508	-0.0304285	-0.149122
PP_2136	PP_2136	enoyl-CoA hydratase/3-hydroxyacyl-CoA dehydrogenase	PP_2136 enoyl-CoA hydratase/3-hydroxyacyl-CoA dehydrogenase	0.342175	0.288183	0.639759	0.415722	0.147899	1.60185	1.9083	1.56492	1.86852	0.356086
PP_2137	PP_2137	beta-ketoadipyl CoA thiolase, beta component	PP_2137 beta-ketoadipyl CoA thiolase, beta component	0.873095	0.0531486	0.0565217	0.161442	-0.382491	1.37901	1.61075	0.390197	1.06293	1.01621
PP_2138	PP_2138	conserved protein of unknown function	PP_2138 conserved protein of unknown function	-0.0908274	0.194277	-0.0135386	-0.416211	0.235263	-0.29323	-0.38941	-0.0677175	-0.0737119	0.552988
PP_2140	PP_2140	conserved protein of unknown function	PP_2140 conserved protein of unknown function	-0.228217	-0.256479	-0.36158	0.0485569	-0.0373614	-0.125036	0.0799705	-0.310943	-0.405581	-0.724981
PP_2142	PP_2142	Cell division inhibitor SulA	PP_2142 Cell division inhibitor SulA	0.348216	0.265109	0.297314	0.0126738	0.0411875	0.131212	-0.37634	-0.220637	0.18743	0.058501
PP_2144	PP_2144	Transcriptional regulator, TetR family	PP_2144 Transcriptional regulator, TetR family	0.0270306	-1.78996	0.142505	-0.0670436	-0.688099	-0.175766	-0.419825	0.32236	0.066837	0.320609
PP_2145	PP_2145	beta-N-acetylglucosaminidase	PP_2145 beta-N-acetylglucosaminidase	-0.27564	-0.212971	-0.175586	0.233459	-0.680144	-1.89073	-0.213119	-2.91816	-0.55767	1.11514
PP_2146	PP_2146	helicase SNF2/RAD54 family	PP_2146 helicase SNF2/RAD54 family	-0.0693641	0.139743	-0.0482567	-0.0755619	0.0848182	0.0540297	0.0888643	0.082191	0.187519	-0.10895
PP_2147	PP_2147	conserved exported protein of unknown function	PP_2147 conserved exported protein of unknown function	0.421962	-0.0189513	0.308061	-0.473866	0.680537	-0.0811395	0.364176	-0.310916	0.247774	0.457059
PP_2148	PP_2148	transcription-repair coupling factor	PP_2148 transcription-repair coupling factor	-0.0303016	-0.1646	-0.205178	-0.0963021	-0.181454	0.425478	0.518951	0.715814	0.616735	-0.229467
PP_2150	PP_2150	putative Thiamine biosynthesis lipoprotein	PP_2150 putative Thiamine biosynthesis lipoprotein	-0.0653738	0.182361	-0.343791	-0.0046386	0.320286	-0.021922	-0.354293	-0.25569	-0.10583	-0.132551
PP_2152	PP_2152	glycerophosphoryl diester phosphodiesterase	PP_2152 glycerophosphoryl diester phosphodiesterase	0.108497	-0.0744591	-0.304493	-0.0708894	-0.548472	-0.419472	0.10236	0.33615	0.313316	-0.150742
PP_2153	PP_2153	conserved protein of unknown function	PP_2153 conserved protein of unknown function	0.124678	0.520169	-0.389063	-0.0420162	0.298812	0.036274	0.150229	-0.0453516	0.796063	-0.0425372
PP_2157	PP_2157	Sensor histidine kinase	PP_2157 Sensor histidine kinase	0.205476	-0.092097	0.359522	0.227061	0.283326	0.254735	0.176055	0.193742	0.354863	-0.0466588
PP_2159	PP_2159	Copper-binding protein, plastocyanin/azurin family	PP_2159 Copper-binding protein, plastocyanin/azurin family	0.261896	-0.330801	-0.393481	-0.200084	-0.270309	-0.0903555	-0.363312	0.165687	0.24871	-0.518356
PP_2160	PP_2160	NADPH-dependent 7-cyano-7-deazaguanine reductase	PP_2160 NADPH-dependent 7-cyano-7-deazaguanine reductase	0.284238	0.0678363	0.582046	-0.0437152	0.0413102	0.321153	0.317514	0.494747	0.703043	-0.0467096
PP_2163	PP_2163	VacJ lipoprotein	PP_2163 VacJ lipoprotein	-0.549115	-0.504499	-0.0651626	-0.24052	-0.0864478	-0.476761	-0.240469	-0.415935	-0.486605	-0.322944
PP_2167	PP_2167	putative PhoD-like phosphatase	PP_2167 putative PhoD-like phosphatase	0.0798456	0.21007	-0.0979819	-0.0230803	0.157554	-0.0769427	-0.219604	-0.132865	0.137579	0.109081
PP_2168	PP_2168	Transaldolase	PP_2168 Transaldolase	-0.16133	-0.0955437	-0.134191	-0.0785266	-0.229589	-0.782591	-0.564774	-0.548213	-0.972674	0.0114314
PP_2169	PP_2169	tRNA-dihydrouridine synthase A	PP_2169 tRNA-dihydrouridine synthase A	-0.294721	-0.118408	0.074361	0.0156658	0.0243015	0.0177767	-0.211389	-0.0139718	0.469962	0.727656
PP_2170	PP_2170	putative enzyme, chorismate mutase family protein	PP_2170 putative enzyme, chorismate mutase family protein	-0.0741627	0.0555405	-0.304648	0.00278235	-0.166249	0.0470697	-0.0802357	0.102966	-0.351627	0.28776
PP_2171	PP_2171	Transporter, LysE family	PP_2171 Transporter, LysE family	0.0866171	0.335608	-0.665356	0.143829	-0.347296	0.620592	-0.0934346	0.5158	-0.405624	0.754684
PP_2172	PP_2172	conserved exported protein of unknown function	PP_2172 conserved exported protein of unknown function	-0.22194	0.163826	-0.945599	-0.0914181	-0.305936	-0.108637	0.273433	-0.171855	0.265398	-0.0689667
PP_2173	PP_2173	Transcriptional regulator, AraC family	PP_2173 Transcriptional regulator, AraC family	0.188928	0.134979	-0.0306209	0.223209	-0.203274	0.22462	0.376096	-0.0842532	-0.492543	0.432613
PP_2174	PP_2174	conserved protein of unknown function	PP_2174 conserved protein of unknown function	0.254779	0.374465	0.310491	0.35954	0.24029	0.177851	0.136581	0.146013	-0.312069	0.0235712
PP_2175	PP_2175	putative 3-oxoacyl-(Acyl-carrier-protein) reductase	PP_2175 putative 3-oxoacyl-(Acyl-carrier-protein) reductase	0.107459	0.0294429	0.261776	-0.255548	0.261563	0.00578894	-0.196259	0.254403	-0.241141	0.457792
PP_2176	PP_2176	transcriptional regulator, LysR family	PP_2176 transcriptional regulator, LysR family	0.120755	-0.0771466	0.209978	0.0884464	-0.360055	0.102043	-0.331023	-0.17113	-0.157374	0.0820483
PP_2177	PP_2177	putative transcriptional regulator	PP_2177 putative transcriptional regulator	0.00170385	0.3656	-0.0800556	-0.332618	-0.137121	0.356984	-0.0570891	0.262995	0.41546	-0.652225
PP_2178	PP_2178	glutamate-putrescine ligase	PP_2178 glutamate-putrescine ligase	-0.0474499	0.216856	-0.102306	0.0108432	0.264674	0.152246	0.155462	0.200078	0.0272523	0.3497
PP_2179	PP_2179	glutamine amidotransferase	PP_2179 glutamine amidotransferase	0.0228906	-0.0625408	-0.344174	-0.0311693	0.225237	0.214873	0.103817	-0.0511631	-0.153137	0.255225
PP_2180	PP_2180	polyamine:pyruvate transaminase	PP_2180 polyamine:pyruvate transaminase	0.0338399	-0.0495183	-0.324595	0.109436	-0.114173	0.144175	0.0776428	-0.0439335	-0.143701	-0.244385
PP_2181	PP_2181	Transcriptional regulator, Cro/CI family	PP_2181 Transcriptional regulator, Cro/CI family	0.240123	0.445261	0.0802908	0.198912	0.448578	0.415459	0.324008	-0.0603931	-0.0537083	0.0278665
PP_2183	PP_2183	putative Formate dehydrogenase, gamma subunit	PP_2183 putative Formate dehydrogenase, gamma subunit	0.0854716	-0.145402	-0.325597	-0.055773	-0.177767	-0.145585	0.0309068	-0.416758	0.0474114	-0.222398
PP_2184	PP_2184	putative Formate dehydrogenase, beta subunit	PP_2184 putative Formate dehydrogenase, beta subunit	0.083738	0.036086	0.0581242	0.0396193	0.0611389	0.0489785	0.0149666	-0.142486	0.108588	0.0794619
PP_2185	PP_2185	putative Formate dehydrogenase, alpha subunit	PP_2185 putative Formate dehydrogenase, alpha subunit	0.147722	0.0389327	0.203148	0.219473	-0.0891197	0.0744669	-0.0363329	0.10426	0.482451	0.107793
PP_2186	PP_2186	putative Formate dehydrogenase, delta subunit	PP_2186 putative Formate dehydrogenase, delta subunit	-0.0768163	-0.357124	-0.546465	0.273096	0.414936	-0.293087	-0.0716562	0.487701	0.513529	-0.486472
PP_2187	PP_2187	Universal stress protein family	PP_2187 Universal stress protein family	-0.223773	-0.523431	-0.246338	0.0109686	-0.0897076	-0.146932	-0.236898	-0.0819508	-0.420117	0.333175
PP_2188	PP_2188	putative tRNA-(Ms(2)io(6)a)-hydroxylase	PP_2188 putative tRNA-(Ms(2)io(6)a)-hydroxylase	0.172854	0.141558	0.0269123	0.144376	0.0747559	0.445349	-0.217158	0.173192	0.480896	0.432836
PP_2189	PP_2189	conserved protein of unknown function	PP_2189 conserved protein of unknown function	0.0480726	-0.226364	0.23348	0.279679	-0.216401	0.0276197	-0.39634	-0.350434	1.05298	-0.795355
PP_2191	PP_2191	putative Lipoprotein	PP_2191 putative Lipoprotein	0.169356	0.32475	0.272506	-0.338084	0.0155296	-0.104905	0.0220126	0.248136	-0.0676673	0.356527
PP_2192	PP_2192	putative RNA polymerase sigma-70 factor, ECF subfamily/transmembrane sensor protein	PP_2192 putative RNA polymerase sigma-70 factor, ECF subfamily/transmembrane sensor protein	-0.206875	0.0903478	-0.10466	0.133964	-0.167031	0.136041	-0.536467	-1.07497	0.139888	0.100432
PP_2193	PP_2193	Outer membrane ferric siderophore receptor	PP_2193 Outer membrane ferric siderophore receptor	-0.0112492	-0.0150269	-0.0288971	0.0247679	-0.0171682	-0.109533	-0.0637374	-0.0372552	-0.0975337	0.0446132
PP_2194	PP_2194	Transcriptional regulator, LysR family	PP_2194 Transcriptional regulator, LysR family	0.156614	-0.178574	-0.131975	-0.367452	0.305156	-0.112307	0.288098	-0.218454	-0.375325	-0.278969
PP_2195	PP_2195	Putrescine-binding periplasmic protein	PP_2195 Putrescine-binding periplasmic protein	0.0815239	0.13966	0.0892418	-0.127187	-0.103076	-0.154342	0.0184881	-0.231166	-0.0336525	0.15618
PP_2196	PP_2196	agmatinase	PP_2196 agmatinase	-0.445704	0.438908	0.063077	-0.0803118	0.0642053	0.560238	-0.037812	0.0520993	0.305078	-0.176946
PP_2197	PP_2197	conserved exported protein of unknown function	PP_2197 conserved exported protein of unknown function	0.281878	0.390449	0.0493937	0.353717	-0.0814955	0.134112	0.771622	-0.233322	-0.0621707	-1.22992
PP_2198	PP_2198	aldose sugar dehydrogenase	PP_2198 aldose sugar dehydrogenase	-0.231068	0.0495492	0.242973	-0.0955515	0.0501051	0.0881563	0.267363	0.040437	-0.0865282	-0.652138
PP_2199	PP_2199	conserved protein of unknown function	PP_2199 conserved protein of unknown function	0.168495	0.0398646	0.123965	0.156111	0.245199	-0.0244885	0.0934206	-0.342982	0.101263	0.13991
PP_2200	PP_2200	conserved protein of unknown function	PP_2200 conserved protein of unknown function	0.0782981	-0.19003	0.0557199	-0.0571765	0.0541665	-0.0672457	-0.0150471	-0.216895	0.256309	-0.167124
PP_2201	PP_2201	Hydrolase, alpha/beta fold family	PP_2201 Hydrolase, alpha/beta fold family	-0.0240054	-0.247782	0.133931	0.150323	-0.109374	0.00428529	-0.267398	0.23251	0.0183361	0.187552
PP_2203	PP_2203	conserved protein of unknown function	PP_2203 conserved protein of unknown function	-0.310386	0.0112641	-0.188807	0.322985	-0.631395	-1.17657	0.452809	-0.335972	-0.14635	-0.0574544
PP_2204	PP_2204	copper resistance protein B	PP_2204 copper resistance protein B	-0.123127	-0.172383	-0.56552	0.353098	0.22979	0.27052	0.39988	0.281012	0.0114939	-0.485215
PP_2205	PP_2205	copper resistance protein A	PP_2205 copper resistance protein A	0.0766549	-0.280091	-0.238925	-0.27085	-0.247152	0.0806509	0.156519	0.0276755	0.246575	0.114026
PP_2206	PP_2206	putative peptidase	PP_2206 putative peptidase	0.0133095	-0.225938	-0.375315	0.0829772	0.250303	0.242275	0.0569828	-0.00184714	0.106697	0.511584
PP_2207	PP_2207	conserved membrane protein of unknown function	PP_2207 conserved membrane protein of unknown function	-0.196621	-0.297772	-0.529795	-0.14647	0.273032	0.0417437	0.134931	0.198097	0.167329	-0.294003
PP_2208	PP_2208	phosphonoacetaldehyde hydrolase	PP_2208 phosphonoacetaldehyde hydrolase	-0.114794	0.0992904	0.0204927	-0.319803	-0.281114	-0.118792	0.239447	-0.00729925	-0.0449884	-0.538533
PP_2209	PP_2209	2-aminoethylphosphonate--pyruvate transaminase	PP_2209 2-aminoethylphosphonate--pyruvate transaminase	0.253412	-0.0818014	0.26911	-0.10665	0.299106	-0.129158	-0.241817	-0.0641301	0.0575514	0.110878
PP_2210	PP_2210	LysR family transcriptional regulator	PP_2210 LysR family transcriptional regulator	0.191975	0.553524	-0.5509	0.180248	0.296595	0.398441	-0.371973	-0.455531	0.252948	-1.09353
PP_2211	PP_2211	Transcriptional regulator, AraC family	PP_2211 Transcriptional regulator, AraC family	0.110215	-0.000718652	0.238815	-0.151157	-0.433095	0.098864	-0.0608153	0.160964	-0.509803	-0.0055547
PP_2212	PP_2212	Leucine-rich repeat domain protein	PP_2212 Leucine-rich repeat domain protein	0.107141	0.168404	0.251643	0.0254344	-0.137359	0.0923819	0.0465053	0.110762	0.0139813	0.173382
PP_2213	PP_2213	putative acyl-CoA synthetase	PP_2213 putative acyl-CoA synthetase	-0.0078124	-0.0158664	0.33228	0.0408861	-0.141116	-0.0286265	-0.0930236	0.0911325	0.0613836	0.0833844
PP_2214	PP_2214	3-hydroxyacyl-CoA dehydrogenase type-2	PP_2214 3-hydroxyacyl-CoA dehydrogenase type-2	0.110428	-1.62065	0.203788	-0.935466	0.198104	0.0317485	0.245111	-0.108747	-0.592244	-0.0409591
PP_2215	PP_2215	acetyl-CoA acetyltransferase	PP_2215 acetyl-CoA acetyltransferase	-0.169673	-0.47258	-1.03937	-0.276212	-0.200969	0.03732	-0.198297	-0.572136	-0.55273	-0.14153
PP_2216	PP_2216	short-chain acyl-CoA dehydrogenase	PP_2216 short-chain acyl-CoA dehydrogenase	0.0209792	0.18524	-0.182553	-0.0186326	-0.073611	0.169199	0.123885	0.180312	0.00514998	0.29693
PP_2217	PP_2217	enoyl-CoA hydratase	PP_2217 enoyl-CoA hydratase	0.600514	-0.838358	0.231603	0.34591	0.306777	-1.24301	0.215489	-0.693689	-0.855662	-0.285357
PP_2219	PP_2219	conserved protein of unknown function	PP_2219 conserved protein of unknown function	0.0877529	-0.653065	0.408474	0.0793221	-0.0971608	0.00530726	-0.085884	-0.400294	-0.543562	-0.791836
PP_2220	PP_2220	C4-type zinc finger protein, DksA/TraR family	PP_2220 C4-type zinc finger protein, DksA/TraR family	0.295317	0.295622	-0.176189	0.320762	-0.00443805	0.228569	-0.0913093	-0.0447034	0.150664	-0.0641612
PP_2222	PP_2222	conserved protein of unknown function	PP_2222 conserved protein of unknown function	-0.15414	-0.115074	0.150211	-0.0220637	-0.112919	0.0430074	-0.0518531	0.185533	0.727985	-0.251943
PP_2223	PP_2223	conserved protein of unknown function	PP_2223 conserved protein of unknown function	-0.0892665	-0.555753	-0.135844	-0.158575	-0.310187	-0.0318799	-0.241042	-0.247598	-0.0302357	-0.200401
PP_2225	PP_2225	putative Multicomponent potassium-proton antiporter, subunit G	PP_2225 putative Multicomponent potassium-proton antiporter, subunit G	-0.373788	0.0927194	-0.0148651	-0.429663	-0.0649068	-0.1393	-0.530431	-0.397188	0.184866	-0.777403
PP_2226	PP_2226	putative K(+)/H(+) antiporter subunit F	PP_2226 putative K(+)/H(+) antiporter subunit F	0.20632	0.201215	0.066365	0.0841312	-0.753236	0.105561	-0.126776	0.0557291	0.77583	-0.299329
PP_2227	PP_2227	putative Multicomponent potassium-proton antiporter, subunit E	PP_2227 putative Multicomponent potassium-proton antiporter, subunit E	0.00638769	0.305072	0.205649	-0.0503881	0.172583	-0.00290421	-0.18296	-0.422418	-0.412927	-0.620431
PP_2228	PP_2228	putative K(+)/H(+) antiporter subunit D	PP_2228 putative K(+)/H(+) antiporter subunit D	-0.165878	-0.225282	-0.227029	-0.253607	-0.0540161	-0.226597	-0.132407	-0.130721	-0.285811	-0.60329
PP_2229	PP_2229	putative K(+)/H(+) antiporter subunit C	PP_2229 putative K(+)/H(+) antiporter subunit C	-0.825588	0.635177	-0.821007	0.00423412	-0.0702737	0.0104583	-0.0535154	-0.103412	-0.37618	-0.552223
PP_2230	PP_2230	putative K(+)/H(+) antiporter subunit A/B	PP_2230 putative K(+)/H(+) antiporter subunit A/B	-0.174838	0.0151357	-0.150509	-0.253573	0.00914558	-0.115133	0.0300215	-0.23753	-0.26957	-0.298802
PP_2231	PP_2231	putative permease of the drug/metabolite transporter (DMT) superfamily	PP_2231 putative permease of the drug/metabolite transporter (DMT) superfamily	0.170319	0.282267	0.522122	0.193096	0.118361	0.173122	0.293925	0.0257119	-0.256425	0.205312
PP_2232	PP_2232	XRE family transcriptional regulator	PP_2232 XRE family transcriptional regulator	-0.176048	-0.115121	0.0232139	-0.344047	-0.0662328	0.108521	-0.101118	0.065099	-0.151381	0.3663
PP_2234	PP_2234	Transcriptional regulator, AraC family	PP_2234 Transcriptional regulator, AraC family	-0.12853	0.103399	-0.0667876	-0.144304	0.405804	-0.179895	-0.310078	0.0572122	-0.0871702	-0.153237
PP_2235	PP_2235	conserved protein of unknown function	PP_2235 conserved protein of unknown function	0.0614023	0.172719	0.23598	0.275333	0.310128	0.247508	0.173458	0.205948	0.280903	-0.138677
PP_2236	PP_2236	putative hydrolase of the alpha/beta superfamily	PP_2236 putative hydrolase of the alpha/beta superfamily	-0.0642464	-0.0520313	-0.073334	0.104731	0.0752632	-0.0243211	0.000151147	0.0984296	0.146011	-0.261964
PP_2237	PP_2237	conserved protein of unknown function	PP_2237 conserved protein of unknown function	0.0522183	0.0446874	0.0284674	0.16845	-0.0636631	0.0405808	-0.0329525	-0.0117495	-0.335242	0.114401
PP_2238	PP_2238	putative metallopeptidase	PP_2238 putative metallopeptidase	0.0670988	0.0472305	-0.0588587	-0.163361	-0.266903	0.0064762	-0.0790217	-0.114766	-0.00583573	0.198558
PP_2239	PP_2239	threonine and homoserine exporter	PP_2239 threonine and homoserine exporter	0.010484	0.098276	0.0347329	0.0900291	0.0926813	-0.20828	-0.036527	0.179404	-0.170749	0.261175
PP_2240	PP_2240	putative ABC efflux transporter, permease/ATP-binding protein	PP_2240 putative ABC efflux transporter, permease/ATP-binding protein	0.067988	0.00128751	0.200535	0.189844	0.0512842	0.173792	0.161756	0.172109	0.212346	-0.0425372
PP_2241	PP_2241	putative major facilitator family transporter	PP_2241 putative major facilitator family transporter	-0.157683	0.122778	-0.0862201	-0.0350502	0.0463594	-0.00992561	0.0585145	0.0995909	0.0503821	0.334819
PP_2242	PP_2242	ferric enterobactin transport system outer membrane subunit	PP_2242 ferric enterobactin transport system outer membrane subunit	-0.0330815	0.110409	0.125225	0.121023	0.0550785	0.0332783	-0.0995736	-0.000823342	0.0658134	0.0110124
PP_2243	PP_2243	conserved protein of unknown function	PP_2243 conserved protein of unknown function	-0.465373	0.17083	0.320713	0.0271827	0.350947	-0.199984	0.155944	0.302897	0.508714	-0.906273
PP_2244	PP_2244	putative transmembrane protein TauE like	PP_2244 putative transmembrane protein TauE like	-0.04599	-0.0444024	-0.463367	-0.0110603	-0.222667	-0.0170106	-0.194338	0.059525	0.140513	0.490769
PP_2245	PP_2245	Transcriptional regulator, Cro/CI family	PP_2245 Transcriptional regulator, Cro/CI family	0.105207	-0.378729	0.0160134	-0.0963243	0.0708928	0.213285	0.368416	0.149695	-0.324889	-0.215868
PP_2246	PP_2246	catabolic D-arginine dehydrogenase, FAD-dependent	PP_2246 catabolic D-arginine dehydrogenase, FAD-dependent	-0.256699	-0.290047	0.00620126	0.0134663	0.162537	-0.118206	0.0164469	0.174918	0.110798	-0.169575
PP_2247	PP_2247	putative Endoribonuclease	PP_2247 putative Endoribonuclease	0.512809	0.256308	0.467054	0.050773	-0.00625651	0.524112	0.273213	0.745499	0.438375	-0.515513
PP_2248	PP_2248	putative transporter	PP_2248 putative transporter	0.09451	-0.068307	0.110176	-0.0296204	-0.0599986	0.146336	0.0414411	-0.0600653	-0.157321	0.330731
PP_2249	PP_2249	Methyl-accepting chemotaxis protein PctB	PP_2249 Methyl-accepting chemotaxis protein PctB	0.126608	-0.231338	-0.334727	0.102324	0.0543205	-0.0400296	-0.00615231	-0.0191221	0.016179	0.0016505
PP_2250	PP_2250	Transcriptional regulator, LysR family	PP_2250 Transcriptional regulator, LysR family	-0.0012194	0.248998	0.301799	-0.0652254	-0.0805248	-0.375287	-0.138324	0.137416	-0.00418063	0.08546
PP_2251	PP_2251	conserved membrane protein of unknown function	PP_2251 conserved membrane protein of unknown function	0.0229037	0.338678	0.520246	0.0755229	0.0101737	0.117148	-0.199455	0.0225043	0.319069	0.219354
PP_2252	PP_2252	conserved exported protein of unknown function	PP_2252 conserved exported protein of unknown function	-0.118271	0.493332	-0.157166	0.16224	-0.0826999	0.168409	-0.241612	-0.0253375	-0.141491	-0.650212
PP_2253	PP_2253	Transcriptional regulator, GntR family	PP_2253 Transcriptional regulator, GntR family	0.811302	0.705752	1.31874	0.0269124	-0.0852038	0.0604735	-0.622691	-0.146517	-0.458484	0.271462
PP_2254	PP_2254	Transcriptional regulator, GntR family	PP_2254 Transcriptional regulator, GntR family	-0.176582	-0.0491166	-0.390428	0.370108	0.189413	-0.383893	-0.487489	-0.267672	-0.522429	0.631335
PP_2255	PP_2255	C4-dicarboxylate transport protein	PP_2255 C4-dicarboxylate transport protein	-0.193756	-0.149213	-0.113045	-0.380033	-0.403935	-0.131567	-0.215267	-0.438601	0.334132	-0.298624
PP_2256	PP_2256	Transcriptional regulator, Cro/CI family	PP_2256 Transcriptional regulator, Cro/CI family	-0.170229	0.266794	0.00733703	0.0223138	0.0139357	-0.163045	0.326623	-0.311252	-0.653932	-0.0303762
PP_2257	PP_2257	putative aerotaxis receptor	PP_2257 putative aerotaxis receptor	0.0566092	-0.0259188	-0.288977	-0.053567	-0.0453372	-0.0189572	0.15591	0.0589497	-0.0346874	0.0681086
PP_2258	PP_2258	Sensory box protein	PP_2258 Sensory box protein	-0.0653481	0.444456	0.0147125	-0.00496001	0.00871422	-0.0222947	0.0281913	0.0660235	-0.326749	0.111312
PP_2259	PP_2259	putative sigma-54 dependent transcriptional regulator	PP_2259 putative sigma-54 dependent transcriptional regulator	0.0964322	0.0580105	-0.174098	0.12829	-0.274138	0.111436	-0.142614	0.202528	0.380266	-0.109393
PP_2260	PP_2260	putative glycerol-phosphate ABC transporter, ATP-binding protein	PP_2260 putative glycerol-phosphate ABC transporter, ATP-binding protein	-0.159646	-0.105415	0.0912591	-0.292992	-0.407643	0.0146848	0.140513	-0.185209	-0.508846	-1.18279
PP_2261	PP_2261	Sugar ABC transporter, ATP-binding protein	PP_2261 Sugar ABC transporter, ATP-binding protein	0.0970265	-0.183645	0.358917	0.16012	0.0416278	0.0964889	0.167679	0.120268	0.00821812	0.309035
PP_2262	PP_2262	sugar ABC transporter, permease protein	PP_2262 sugar ABC transporter, permease protein	0.0146853	-0.333472	0.317223	-0.0977685	0.110604	0.156039	0.117734	0.0188474	0.107545	-0.105325
PP_2263	PP_2263	Sugar ABC transporter, permease protein	PP_2263 Sugar ABC transporter, permease protein	-0.151352	0.161344	-0.0874488	-0.0627166	-0.243149	-0.0648663	0.328508	0.280186	0.35894	-0.15857
PP_2264	PP_2264	putative Sugar ABC transporter, periplasmic sugar-binding protein	PP_2264 putative Sugar ABC transporter, periplasmic sugar-binding protein	0.106455	0.189648	0.30964	0.147183	0.018158	-0.191339	0.0346911	0.186143	0.0242769	-0.138147
PP_2266	PP_2266	DNA-directed RNA polymerase, bacteriophage and mitochondrial type	PP_2266 DNA-directed RNA polymerase, bacteriophage and mitochondrial type	0.0627209	-0.016583	0.12355	-0.109623	0.096579	-0.0736963	-0.0335781	0.0301203	-0.202306	0.00227022
PP_2267	PP_2267	putative Phage single-stranded DNA-binding protein	PP_2267 putative Phage single-stranded DNA-binding protein	-0.157048	-0.00385634	-0.191974	0.0572076	0.360422	-0.321042	-0.643901	-0.156036	-0.0139452	-0.769519
PP_2269	PP_2269	putative N-acetylmuramoyl-L-alanine amidase	PP_2269 putative N-acetylmuramoyl-L-alanine amidase	-0.18564	-0.127717	0.220727	0.440916	0.506079	0.0377631	-0.185008	-0.349324	0.561192	-0.30905
PP_2270	PP_2270	putative DNA primase/helicase protein	PP_2270 putative DNA primase/helicase protein	0.0234059	0.308059	0.064991	0.199099	0.224905	0.127906	0.0431432	0.190542	0.0881245	-0.226925
PP_2272	PP_2272	conserved protein of unknown function	PP_2272 conserved protein of unknown function	-0.178682	0.0120785	0.037241	-0.0418715	0.113257	0.293068	0.105642	0.191386	0.204083	-0.426858
PP_2273	PP_2273	DNA polymerase I from phage origin	PP_2273 DNA polymerase I from phage origin	-0.185309	0.123925	0.110025	0.182841	0.201655	0.00428529	0.332617	0.170084	0.425496	0.535638
PP_2274	PP_2274	conserved protein of unknown function	PP_2274 conserved protein of unknown function	-0.479344	0.433654	0.125574	-0.39917	-0.127641	0.222814	0.100189	-0.356913	-1.09078	0.410402
PP_2276	PP_2276	putative phage exonuclease	PP_2276 putative phage exonuclease	0.153951	0.235072	0.306625	0.0682667	-0.016865	-0.171764	0.177899	0.0860655	0.0722945	0.111787
PP_2277	PP_2277	conserved protein of unknown function	PP_2277 conserved protein of unknown function	0.286616	-0.0381684	-0.0854147	0.0807913	0.271269	0.237469	0.353672	0.139602	0.0738808	0.117722
PP_2279	PP_2279	Head-to-tail joining protein	PP_2279 Head-to-tail joining protein	0.143545	-0.0992445	-0.00907157	0.0251023	0.180928	0.224495	0.202309	-0.00238611	-0.113537	-0.129746
PP_2280	PP_2280	conserved protein of unknown function	PP_2280 conserved protein of unknown function	-0.0710045	-0.236246	0.0301327	-1.18778	0.584613	0.197971	-0.47489	0.167815	-0.00813777	0.846837
PP_2281	PP_2281	putative Capsid assembly protein	PP_2281 putative Capsid assembly protein	0.128747	0.319271	0.0576493	-0.088845	0.158622	0.204507	0.0357406	-0.145213	-0.245264	0.142494
PP_2282	PP_2282	Minor capsid protein 10	PP_2282 Minor capsid protein 10	0.0848808	0.14397	-0.0595572	-0.032606	0.294804	0.0732051	0.0185766	-0.0191221	0.300944	0.152433
PP_2283	PP_2283	Tail tubular protein A	PP_2283 Tail tubular protein A	0.0823074	0.158083	-0.103673	0.0834069	0.00157427	0.0272408	0.235998	-0.0915969	0.0707827	0.0191987
PP_2284	PP_2284	Tail tubular protein B	PP_2284 Tail tubular protein B	0.0852777	0.0227226	0.095323	0.0875325	-0.0378259	0.00841524	-0.024447	-0.0946349	-0.0409324	0.198508
PP_2285	PP_2285	conserved exported protein of unknown function	PP_2285 conserved exported protein of unknown function	0.0568135	-0.16704	-0.184113	-0.208462	-0.0597782	-0.430217	-0.462454	0.0153175	-0.0170178	0.506718
PP_2286	PP_2286	conserved protein of unknown function	PP_2286 conserved protein of unknown function	-0.0926525	0.0138428	-0.208418	-0.146196	-0.0655195	-0.188311	-0.17292	-0.13271	-0.185965	-0.372
PP_2287	PP_2287	Phage internal core protein	PP_2287 Phage internal core protein	-0.0116171	0.0635402	-0.021258	-0.0280586	0.0951127	-0.0902786	0.0786825	0.0505169	0.0467661	0.0285515
PP_2288	PP_2288	Phage tail fiber protein	PP_2288 Phage tail fiber protein	0.0664589	0.176096	0.0930355	-0.0214977	-0.0325554	-0.166014	0.133832	-0.227208	0.183661	0.219053
PP_2289	PP_2289	conserved exported protein of unknown function	PP_2289 conserved exported protein of unknown function	-0.0971208	0.148547	0.0690733	-0.04606	-0.138338	0.0972374	-0.172953	0.146755	0.2394	-0.149212
PP_2290	PP_2290	conserved protein of unknown function	PP_2290 conserved protein of unknown function	-0.270848	-0.163193	-0.0894607	-0.00652	-0.102428	-0.315599	0.269624	0.324814	0.0206106	-1.47536
PP_2291	PP_2291	conserved protein of unknown function	PP_2291 conserved protein of unknown function	0.202455	-0.288204	-0.233883	0.749377	0.377651	0.23352	0.0530096	0.101147	0.627279	0.267563
PP_2292	PP_2292	conserved protein of unknown function	PP_2292 conserved protein of unknown function	0.347923	0.401199	-0.31169	0.0300926	0.135058	0.0576621	0.235508	0.0790841	0.0747284	0.0116667
PP_2293	PP_2293	DNA maturase B	PP_2293 DNA maturase B	-0.0718392	-0.0363832	0.0982839	-0.0757273	-0.126767	0.0513952	-0.0632519	-0.116692	-0.0242188	-0.0127421
PP_2294	PP_2294	conserved exported protein of unknown function	PP_2294 conserved exported protein of unknown function	0.00975123	5.43595e-05	0.183307	-0.240428	-0.0256177	-0.0246743	0.123756	-0.0437558	-0.0864494	0.444879
PP_2295	PP_2295	putative antirestriction protein	PP_2295 putative antirestriction protein	-0.0429199	0.313528	-0.0459657	-0.0677571	0.146415	0.24658	0.165041	-0.0375093	-0.0863594	0.0540669
PP_2297	PP_2297	putative integrative genetic element Ppu40, integrase	PP_2297 putative integrative genetic element Ppu40, integrase	0.0056969	-0.0394081	-0.0265146	-0.137115	0.116323	0.0731147	-0.0161041	0.0593871	0.170223	0.218477
PP_2299	PP_2299	Trigger factor	PP_2299 Trigger factor	-0.717271	-0.698628	-0.622827	-0.695365	-1.27631	-1.05874	-0.5909	-1.23774	-0.509316	0.419696
PP_2302	PP_2302	DNA-binding, ATP-dependent protease	PP_2302 DNA-binding, ATP-dependent protease	-0.849053	-0.755909	-0.0519584	-0.532455	-0.711938	-1.24097	-1.21527	-0.73998	-1.6644	-0.264876
PP_2304	PP_2304	putative Peptidyl-prolyl cis-trans isomerase D	PP_2304 putative Peptidyl-prolyl cis-trans isomerase D	-0.184669	-0.120403	-0.0233371	-0.300835	0.0198108	-0.585132	-0.17107	-0.409288	-0.314844	-0.377285
PP_2305	PP_2305	conserved protein of unknown function	PP_2305 conserved protein of unknown function	0.077993	0.0510105	0.235703	-0.136424	-0.264969	-0.241145	-0.17631	0.123018	0.153395	0.0532854
PP_2306	PP_2306	conserved exported protein of unknown function	PP_2306 conserved exported protein of unknown function	0.0881375	-0.493061	0.390015	0.302037	0.0546466	0.474732	0.340379	-0.686658	-1.40156	0.523447
PP_2307	PP_2307	conserved protein of unknown function	PP_2307 conserved protein of unknown function	-0.19105	0.169043	0.0279946	-0.589409	0.415891	0.606423	-0.0460558	-1.03646	-1.87301	-0.197323
PP_2308	PP_2308	putative Acyl-CoA thioesterase II	PP_2308 putative Acyl-CoA thioesterase II	0.0949357	-0.224778	-0.061247	-0.0861064	0.0274009	-0.115683	0.0610825	-0.309894	-0.565225	-0.876961
PP_2309	PP_2309	conserved protein of unknown function	PP_2309 conserved protein of unknown function	-0.66513	1.0526	-0.457372	0.105287	-1.55171	-1.66322	0.430389	0.0517988	0.342543	-1.17464
PP_2310	PP_2310	Methyl-accepting chemotaxis transducer	PP_2310 Methyl-accepting chemotaxis transducer	-0.0465524	0.163847	0.0133321	-0.185072	0.0773671	0.00103924	0.165082	-0.246713	-0.202492	-0.858076
PP_2311	PP_2311	Mg-dependent cytoplasmic DNase / RNase	PP_2311 Mg-dependent cytoplasmic DNase / RNase	-0.0712525	-0.830419	-0.508907	0.206388	0.210883	0.244595	-0.0911706	-0.04305	-0.460572	-0.781154
PP_2312	PP_2312	Lytic transglycosylase family protein	PP_2312 Lytic transglycosylase family protein	0.0764788	0.136758	0.112365	0.137026	-0.00145986	0.0640929	0.136424	-0.205647	0.15424	-0.017887
PP_2313	PP_2313	conserved membrane protein of unknown function	PP_2313 conserved membrane protein of unknown function	0.10012	-0.112196	-0.727361	0.30544	0.281558	-0.316653	0.467668	0.201233	-1.24675	-1.26186
PP_2315	PP_2315	Transcription elongation factor GreB	PP_2315 Transcription elongation factor GreB	-0.198943	-0.152372	-0.133511	-0.0629803	0.0167137	-0.300508	-0.451178	-0.282121	-0.269905	0.177538
PP_2316	PP_2316	putative ABC transporter, permease protein	PP_2316 putative ABC transporter, permease protein	-0.0240404	-0.168188	0.0748907	-0.177433	-0.0874525	-0.443717	-0.322491	-0.345625	-0.103311	-0.36174
PP_2318	PP_2318	acyl-CoA thioesterase I/protease I/lysophospholipase L1	PP_2318 acyl-CoA thioesterase I/protease I/lysophospholipase L1	0.0593848	-0.474893	0.494796	-0.352251	0.0687373	0.0349572	-0.377602	-0.21175	-0.84429	0.20723
PP_2319	PP_2319	conserved protein of unknown function	PP_2319 conserved protein of unknown function	-0.217149	-0.192131	0.0576042	-0.574884	-0.507871	-0.387368	0.0172024	-0.814733	-0.78323	-0.16583
PP_2320	PP_2320	conserved exported protein of unknown function	PP_2320 conserved exported protein of unknown function	-1.06964	-0.776165	-1.07273	-1.03328	-0.632111	-1.81145	-1.51084	-1.18986	-1.12832	-0.503921
PP_2322	PP_2322	Major outer membrane lipoprotein	PP_2322 Major outer membrane lipoprotein	-1.92873	-1.48821	-1.54085	-1.76803	-1.63894	-2.44007	-1.99831	-2.78042	-1.99411	-1.2535
PP_2323	PP_2323	conserved protein of unknown function	PP_2323 conserved protein of unknown function	-0.661747	-0.663774	-0.190091	-0.938682	-0.411827	-0.882756	-1.20675	-1.06852	-0.861127	-0.821055
PP_2324	PP_2324	tyr-sensitive phospho-2-dehydro-3-deoxyheptonate aldolase	PP_2324 tyr-sensitive phospho-2-dehydro-3-deoxyheptonate aldolase	-0.0873263	-0.168439	-0.595068	-0.432624	-0.256125	-0.744644	-0.288635	-0.871582	-0.686229	-0.348674
PP_2325	PP_2325	2-dehydropantoate 2-reductase	PP_2325 2-dehydropantoate 2-reductase	-0.134895	-0.0428823	-0.146276	-0.162843	-0.202996	-0.288549	-0.386951	-0.184016	-0.183781	-0.153637
PP_2326	PP_2326	Universal stress protein	PP_2326 Universal stress protein	-0.275601	0.0670077	-0.0511326	-0.16093	-0.181584	-0.342888	0.0150512	0.049736	-0.0874656	-0.197802
PP_2327	PP_2327	transcriptional dual regulator / CysB-O-acetyl-L-serine	PP_2327 transcriptional dual regulator / CysB-O-acetyl-L-serine	-0.46788	-0.421577	-0.836413	-0.891628	-0.540798	-0.336491	-0.298338	-0.642458	-0.734667	0.806724
PP_2328	PP_2328	Phosphoadenosine phosphosulfate reductase	PP_2328 Phosphoadenosine phosphosulfate reductase	-1.40684	-0.886788	-2.1372	-1.75957	-2.25973	-1.21739	-1.59411	-1.95844	-1.66837	-1.17311
PP_2329	PP_2329	aminodeoxychorismate synthase / para-aminobenzoate synthase multi-enzyme complex	PP_2329 aminodeoxychorismate synthase / para-aminobenzoate synthase multi-enzyme complex	-0.152662	-0.19522	-0.326102	0.0630299	0.000595105	-0.24616	-0.0540713	-0.163371	0.0988521	-0.0889476
PP_2330	PP_2330	conserved protein of unknown function	PP_2330 conserved protein of unknown function	0.553369	0.0607478	0.512821	0.365264	0.290634	-0.775426	-0.117912	0.315663	-1.24288	-1.74044
PP_2331	PP_2331	conserved membrane protein of unknown function	PP_2331 conserved membrane protein of unknown function	0.168661	-0.467845	-0.438276	-0.222588	0.366555	-0.284584	-0.728448	-1.16025	-0.266849	-0.589497
PP_2332	PP_2332	conserved exported protein of unknown function	PP_2332 conserved exported protein of unknown function	0.0327764	-0.112581	0.495258	0.139687	0.447992	-0.00817538	-0.281638	-0.0513033	0.0176877	-0.348527
PP_2333	PP_2333	GntR family transcriptional regulator	PP_2333 GntR family transcriptional regulator	0.0151017	-0.180726	0.177711	0.199176	0.624478	0.161254	0.119551	0.202962	0.0207411	-0.502867
PP_2334	PP_2334	2-methylisocitrate lyase	PP_2334 2-methylisocitrate lyase	-0.119477	0.293912	0.207666	-0.20104	-0.232697	0.472837	0.0118849	0.0897236	-0.764918	-0.230983
PP_2335	PP_2335	methylcitrate synthase	PP_2335 methylcitrate synthase	0.080808	-0.0880254	0.138194	0.0987433	0.235893	-0.124915	0.155824	0.0289407	-0.0137502	-0.13294
PP_2336	PP_2336	aconitate hydratase 1	PP_2336 aconitate hydratase 1	-2.38051	-0.623282	-0.742325	-1.23434	-1.66786	-2.24425	-1.41215	-0.505811	-1.39263	-1.0128
PP_2337	PP_2337	aconitate isomerase	PP_2337 aconitate isomerase	-0.850716	-2.45964	-0.853523	-1.38329	-1.2208	-2.71499	-0.910446	-1.37657	-2.31218	-3.30939
PP_2338	PP_2338	2-methylcitrate dehydratase	PP_2338 2-methylcitrate dehydratase	0.199691	-0.145059	-0.378691	0.00299622	-0.0187904	-0.0810987	-0.167515	0.223979	-0.387379	-0.329019
PP_2340	PP_2340	conserved protein of unknown function	PP_2340 conserved protein of unknown function	0.195225	0.173231	0.638633	0.389025	0.0380013	-0.0158268	-0.237278	-0.117931	-0.236981	0.54994
PP_2341	PP_2341	6-carboxy-5,6,7,8-tetrahydropterin synthase	PP_2341 6-carboxy-5,6,7,8-tetrahydropterin synthase	0.0761426	-0.493996	-1.12807	-1.14935	-0.995686	-0.690432	0.00199175	-0.616881	0.158514	-3.1331
PP_2342	PP_2342	conserved protein of unknown function	PP_2342 conserved protein of unknown function	-0.0927496	0.333852	-0.13685	0.0842067	0.517624	0.0525458	0.133163	-0.238926	-0.174966	0.818952
PP_2343	PP_2343	conserved protein of unknown function	PP_2343 conserved protein of unknown function	-0.0738697	0.12808	0.188605	0.118577	-0.454927	0.114578	-0.0387437	0.139266	0.156197	0.361524
PP_2344	PP_2344	conserved protein of unknown function	PP_2344 conserved protein of unknown function	0.0491684	-0.102495	-0.03539	0.118087	-0.0520256	-0.0852331	0.209496	-0.0602963	-0.324264	0.228508
PP_2345	PP_2345	conserved exported protein of unknown function	PP_2345 conserved exported protein of unknown function	-0.0180118	-0.170749	-0.190091	0.0189574	-0.150957	0.962808	0.461669	1.21007	0.803216	0.781335
PP_2347	PP_2347	DNA-binding response regulator	PP_2347 DNA-binding response regulator	-0.403018	-0.275691	0.0532678	0.124809	-0.538853	-0.496496	-0.450075	-0.21587	-0.596242	-0.531325
PP_2348	PP_2348	Sensor histidine kinase	PP_2348 Sensor histidine kinase	-0.395098	-0.0957883	0.249739	-0.080673	-0.134069	0.060511	0.0528515	0.134876	0.121955	-0.11513
PP_2349	PP_2349	CBS domain protein	PP_2349 CBS domain protein	0.0724517	0.283062	-0.264722	-0.0797192	-0.336329	0.0565622	0.162364	-0.088127	0.176435	-0.93355
PP_2350	PP_2350	LysR family transcriptional regulator	PP_2350 LysR family transcriptional regulator	-0.062533	-0.0369584	0.0195306	0.0530672	0.0574108	0.104529	0.191127	-0.242792	0.342181	0.35967
PP_2351	PP_2351	propionyl-CoA synthetase	PP_2351 propionyl-CoA synthetase	0.0967163	0.0371257	0.0497248	0.00776187	0.0916158	0.129109	0.111718	0.165585	0.0668549	0.172532
PP_2352	PP_2352	conserved protein of unknown function	PP_2352 conserved protein of unknown function	0.116581	-0.0890083	0.208077	-0.0408237	0.147911	-0.117333	0.0534637	0.249333	-0.0265944	-0.0627961
PP_2354	PP_2354	Sensory box histidine kinase/response regulator	PP_2354 Sensory box histidine kinase/response regulator	-0.19601	-0.0912151	0.0884122	0.142484	-0.13727	-0.188742	-0.25232	-0.284574	-0.167384	-0.213757
PP_2355	PP_2355	Response regulator receiver protein	PP_2355 Response regulator receiver protein	0.0407228	-0.241539	-0.100744	0.137237	-0.344211	-0.223859	-0.63263	-0.388436	-0.763952	-0.0734351
PP_2356	PP_2356	putative Phytochrome family protein	PP_2356 putative Phytochrome family protein	-0.0257808	0.151451	0.248114	0.0335752	0.197599	0.03594	0.0789754	-0.174242	-0.178127	0.285204
PP_2357	PP_2357	putative Type 1 pili protein CsuB	PP_2357 putative Type 1 pili protein CsuB	0.200413	0.417424	0.117565	0.390585	0.158214	0.11009	0.00497751	0.241329	0.441703	0.562336
PP_2358	PP_2358	putative Type 1 pili subunit CsuA/B protein	PP_2358 putative Type 1 pili subunit CsuA/B protein	0.365161	0.561275	0.115293	-0.0515832	0.406287	-0.0589882	0.165117	0.124009	0.331667	0.756671
PP_2359	PP_2359	putative Type 1 pili subunit CsuA/B protein	PP_2359 putative Type 1 pili subunit CsuA/B protein	-0.00630856	-0.0611135	0.0226205	0.288161	0.176216	0.152248	-0.120708	0.139482	0.363632	-0.623068
PP_2360	PP_2360	putative type 1 pili subunit CsuA/B protein	PP_2360 putative type 1 pili subunit CsuA/B protein	0.338226	0.182268	0.490402	-0.00634541	0.0918745	0.64296	-0.0989687	-0.229951	-0.0833565	0.561313
PP_2361	PP_2361	putative chaperone protein	PP_2361 putative chaperone protein	-0.281245	-0.629029	-0.190839	-0.195119	-0.127973	0.09145	-0.0733409	0.0406715	-0.0142426	-0.297057
PP_2362	PP_2362	putative usher protein	PP_2362 putative usher protein	0.0846919	0.243276	-0.0731522	0.0279784	0.16398	0.232351	0.180079	-0.0241335	0.069215	0.337868
PP_2363	PP_2363	conserved protein of unknown function	PP_2363 conserved protein of unknown function	0.0863258	-0.0712378	-0.0310425	-0.0233905	0.0971322	0.198788	-0.0259338	0.275546	0.118631	0.159451
PP_2364	PP_2364	conserved protein of unknown function	PP_2364 conserved protein of unknown function	-0.333572	-0.0272318	-0.286502	0.0157916	-0.048131	-0.375797	-0.198583	-0.45161	-0.3483	-0.135736
PP_2365	PP_2365	Transcriptional regulator, AraC family	PP_2365 Transcriptional regulator, AraC family	0.0177144	-0.0442306	0.28985	0.131782	-0.205444	0.0959135	-0.264111	0.250836	-0.784523	0.0313471
PP_2366	PP_2366	fosmidomycin efflux system	PP_2366 fosmidomycin efflux system	0.164076	0.174647	0.0116117	0.042998	0.159002	0.0396283	0.140955	-0.114828	-0.109194	0.0456181
PP_2367	PP_2367	putative inner membrane transport protein	PP_2367 putative inner membrane transport protein	-0.141613	0.0555495	-0.251034	-0.0234339	0.125715	0.0748763	-0.223235	-0.186914	-0.133775	0.0516391
PP_2368	PP_2368	2,5-diketo-D-gluconate reductase	PP_2368 2,5-diketo-D-gluconate reductase	-0.171586	0.0495191	0.05637	0.122417	0.0619881	0.187812	0.247141	-0.0931618	0.0244821	-0.332567
PP_2369	PP_2369	Leucine-rich repeat domain protein	PP_2369 Leucine-rich repeat domain protein	0.0113752	-0.209299	0.0761216	-0.0528242	-0.071132	-0.166722	0.0229616	-0.00927404	-0.150185	-0.276541
PP_2370	PP_2370	conserved protein of unknown function	PP_2370 conserved protein of unknown function	-1.09282	-1.64354	-0.891503	-1.41464	-0.703418	-0.0916083	-0.510787	-0.0784	0.277647	-2.51596
PP_2371	PP_2371	Sulphite reductase hemoprotein, beta subunit	PP_2371 Sulphite reductase hemoprotein, beta subunit	-1.20606	-2.16577	-2.31338	-1.97042	-2.56482	-0.638488	-0.857932	-0.353095	-0.142943	-2.52477
PP_2372	PP_2372	putative Periplasmic sugar-binding protein	PP_2372 putative Periplasmic sugar-binding protein	0.0312458	0.0956179	0.213517	0.0668183	-0.0609795	-0.0298786	0.293631	0.104511	0.211198	0.242597
PP_2373	PP_2373	conserved protein of unknown function	PP_2373 conserved protein of unknown function	-0.58025	0.231125	-0.0827196	0.362191	0.0416346	0.166635	-0.405275	0.194219	-0.0879399	0.806725
PP_2375	PP_2375	cobalamin-dependent methionine synthase	PP_2375 cobalamin-dependent methionine synthase	-0.0639783	0.152845	0.0459088	0.0482795	-0.0746459	0.174393	0.22507	0.181005	0.24762	0.199374
PP_2376	PP_2376	Esterified fatty acid cis/trans isomerase	PP_2376 Esterified fatty acid cis/trans isomerase	0.135502	0.222141	-0.0675564	0.182615	0.253209	-0.357324	-0.323886	-0.391705	-0.573709	0.0948342
PP_2377	PP_2377	putative acetyltransferase Act	PP_2377 putative acetyltransferase Act	0.0155042	-0.00431538	0.0420098	-0.00469803	-0.177765	-0.10314	-0.238301	-0.0423804	0.0207439	0.0770024
PP_2378	PP_2378	Fe/S biogenesis protein NfuA	PP_2378 Fe/S biogenesis protein NfuA	-0.663766	-3.91464	-1.56937	-1.48994	-1.07401	0.501192	-1.17132	0.264496	-0.610155	0.436535
PP_2379	PP_2379	putative cytochrome oxidase biogenesis protein	PP_2379 putative cytochrome oxidase biogenesis protein	-0.544524	0.4258	-0.197558	0.0845205	0.470948	0.687767	0.6442	0.360108	-0.447125	0.529572
PP_2382	PP_2382	putative transporter	PP_2382 putative transporter	0.114734	0.170032	-0.0663485	0.102921	-0.039514	-0.0574986	0.0155166	-0.100802	-0.0596582	0.0231677
PP_2383	PP_2383	Transcriptional regulator, AraC family	PP_2383 Transcriptional regulator, AraC family	0.042836	0.23683	0.170838	-0.169086	0.10343	-0.0801609	-0.438282	0.00807783	0.308935	0.0289872
PP_2384	PP_2384	conserved membrane protein of unknown function	PP_2384 conserved membrane protein of unknown function	0.131685	-0.270947	-0.052269	-0.267871	0.204453	0.112963	-0.304503	0.125855	-0.36864	-0.910416
PP_2385	PP_2385	Branched-chain amino acid transport protein AzlC	PP_2385 Branched-chain amino acid transport protein AzlC	-0.257264	-0.339626	-0.022396	-0.050942	-0.221654	-0.349193	-0.123569	-0.0535263	0.677317	-0.68108
PP_2386	PP_2386	conserved protein of unknown function	PP_2386 conserved protein of unknown function	-0.0300334	0.000955793	0.130827	-0.236868	-0.0196012	0.265032	0.12079	0.0881293	0.129737	-0.49022
PP_2387	PP_2387	conserved protein of unknown function	PP_2387 conserved protein of unknown function	0.107662	0.403647	-0.0285752	0.648056	-0.620286	0.412376	0.116401	-0.515912	1.50812	-0.419667
PP_2388	PP_2388	Transporter, LysE family	PP_2388 Transporter, LysE family	-0.01246	0.00545961	0.661995	-0.334597	-0.208447	-0.0835369	0.147937	-0.17123	0.0288372	-0.168466
PP_2389	PP_2389	conserved protein of unknown function	PP_2389 conserved protein of unknown function	0.278411	0.515634	0.0673799	0.405142	0.317773	0.0334061	-0.269944	0.0694878	0.129445	-0.592181
PP_2390	PP_2390	Transcriptional regulator, LysR family	PP_2390 Transcriptional regulator, LysR family	0.0491736	0.226856	0.0614863	0.139749	-0.0265701	-0.158277	0.0288651	-0.10933	-0.0843327	0.128026
PP_2392	PP_2392	putative major facilitator family transporter	PP_2392 putative major facilitator family transporter	0.0835304	0.0946733	0.278367	-0.205829	0.0935357	-0.0794022	0.139437	0.0114891	0.124341	0.203093
PP_2393	PP_2393	DNA polymerase II	PP_2393 DNA polymerase II	-0.0332852	0.040877	0.189873	0.0364483	0.019563	-0.0720833	-0.0886886	0.14058	-0.0357373	0.317295
PP_2394	PP_2394	Leucine-rich repeat domain protein	PP_2394 Leucine-rich repeat domain protein	-0.0259392	0.35952	0.0524061	0.00567039	0.0559922	-0.0784484	-0.0620106	0.109726	-0.0225961	0.539118
PP_2395	PP_2395	Leucine-rich repeat domain protein	PP_2395 Leucine-rich repeat domain protein	0.0601374	-0.0256585	0.0835682	0.155093	0.0368123	0.269464	0.14829	0.108549	0.0706875	0.224428
PP_2396	PP_2396	conserved exported protein of unknown function	PP_2396 conserved exported protein of unknown function	0.0458473	-0.00291138	0.4436	0.166918	0.276224	0.370639	0.929006	0.425714	0.610152	-0.301034
PP_2397	PP_2397	EF hand domain protein	PP_2397 EF hand domain protein	-0.121214	-0.116672	-0.0476698	-0.103699	0.153943	0.0763364	0.2344	-0.302982	-0.538887	-0.00317808
PP_2398	PP_2398	conserved protein of unknown function, UPF0276 family	PP_2398 conserved protein of unknown function, UPF0276 family	0.115974	0.0172314	0.158628	0.218186	0.0104919	0.277244	-0.110195	0.198769	0.0574633	-0.00211563
PP_2399	PP_2399	conserved protein of unknown function	PP_2399 conserved protein of unknown function	0.118832	0.165	-0.358594	0.0304997	-0.0229741	0.193405	0.267993	0.177437	0.599869	0.412574
PP_2400	PP_2400	conserved protein of unknown function	PP_2400 conserved protein of unknown function	-0.330414	-0.368448	0.0230791	0.253393	-0.363388	0.0137348	0.0478211	-0.573998	0.600833	-0.129474
PP_2401	PP_2401	conserved membrane protein of unknown function	PP_2401 conserved membrane protein of unknown function	0.164649	0.157781	0.11891	0.223892	-0.401579	-0.0933045	-0.373275	-0.175802	0.204913	0.66001
PP_2402	PP_2402	putative Sensor histidine kinase	PP_2402 putative Sensor histidine kinase	-0.72712	-0.403633	-0.68928	-0.541962	-0.642173	-1.27106	-1.31022	-0.243727	-2.68294	0.39593
PP_2403	PP_2403	Chemotaxis protein CheY	PP_2403 Chemotaxis protein CheY	-0.346378	-0.0263973	0.905472	-0.846534	-0.18161	-0.066665	1.83359	-0.857793	-0.388039	-0.799701
PP_2404	PP_2404	conserved exported protein of unknown function	PP_2404 conserved exported protein of unknown function	0.189204	0.201565	-0.54909	-0.216419	0.225394	0.115049	0.360993	-0.336898	0.0833187	0.0198646
PP_2405	PP_2405	conserved exported protein of unknown function	PP_2405 conserved exported protein of unknown function	0.0448159	0.424051	-0.175787	0.226757	0.232411	0.0871935	-0.0956931	-0.199129	0.000695686	-0.463187
PP_2406	PP_2406	putative quinate/shikimate dehydrogenase	PP_2406 putative quinate/shikimate dehydrogenase	-0.349836	0.167753	-0.497133	0.182995	-0.242929	0.00428529	-0.197413	-0.262366	-0.197742	0.089883
PP_2408	PP_2408	cobalt-zinc-cadmium resistance protein	PP_2408 cobalt-zinc-cadmium resistance protein	0.122213	-0.336975	-0.116849	-0.415959	0.210555	0.232834	-0.151844	0.169227	0.178915	-0.20129
PP_2409	PP_2409	cobalt-zinc-cadmium resistance protein	PP_2409 cobalt-zinc-cadmium resistance protein	0.00745859	0.243164	-0.0290172	-0.466709	-0.360067	-0.360291	-0.387157	0.198191	-0.165077	-1.71818
PP_2410	PP_2410	cation efflux system protein	PP_2410 cation efflux system protein	-0.00994159	0.218277	-0.161769	-0.0608208	0.033273	-0.104435	0.0874844	0.141456	0.189283	-0.164389
PP_2411	PP_2411	Major facilitator family transporter	PP_2411 Major facilitator family transporter	0.188948	-0.058856	0.051848	-0.163978	-0.337967	0.114936	0.0514377	-0.248593	-0.271674	-0.557831
PP_2412	PP_2412	ParA family protein	PP_2412 ParA family protein	0.0443294	-0.024169	0.124459	-0.0400335	0.174336	0.00438363	0.12811	0.109839	0.338126	-0.654621
PP_2413	PP_2413	GGDEF family protein	PP_2413 GGDEF family protein	-0.0745125	0.0595664	-0.166188	-0.0904616	-0.268189	-0.0137968	-0.118999	0.0354854	0.0701199	-0.492411
PP_2414	PP_2414	conserved exported protein of unknown function	PP_2414 conserved exported protein of unknown function	-0.40092	-3.11196	-5.13231	-1.46583	-0.600782	-0.0676444	-0.273712	-0.270763	-0.513675	-0.420118
PP_2415	PP_2415	putative acetyltransferase, GNAT family	PP_2415 putative acetyltransferase, GNAT family	-0.0890475	-0.272852	0.170989	0.0840754	0.277993	0.252858	-0.547929	-0.0191221	-0.334903	-0.0969967
PP_2416	PP_2416	putative Iron ABC transporter, ATP-binding protein	PP_2416 putative Iron ABC transporter, ATP-binding protein	0.269137	0.246776	0.15101	0.284199	-0.275981	0.411749	-0.170335	0.602948	-0.0306017	0.434853
PP_2417	PP_2417	putative Iron ABC transporter, permease protein	PP_2417 putative Iron ABC transporter, permease protein	-0.747377	-0.251755	-0.682083	-0.730503	0.082102	-0.231912	-0.399074	0.0466333	-0.598697	0.454945
PP_2418	PP_2418	putative cobalamin ABC transporter, periplasmic	PP_2418 putative cobalamin ABC transporter, periplasmic	-0.0829677	-0.135379	-0.262486	-0.0249687	-0.149335	0.0689064	-0.0245202	-0.221626	0.140986	-0.101958
PP_2419	PP_2419	conserved membrane protein of unknown function DUF1624 family	PP_2419 conserved membrane protein of unknown function DUF1624 family	-0.130974	-0.0856348	-0.0832833	0.000293045	0.178603	-0.146998	-0.0832002	0.0514193	-0.196766	0.126254
PP_2420	PP_2420	Outer membrane ferric siderophore receptor	PP_2420 Outer membrane ferric siderophore receptor	0.0678842	-0.0229921	0.0917311	-0.0117843	-0.0143361	-0.125259	-0.0657259	-0.0458068	0.00692773	-0.316557
PP_2421	PP_2421	Acetyltransferase, GNAT family	PP_2421 Acetyltransferase, GNAT family	-0.0749152	-0.0212918	0.262107	-0.0535399	0.346113	0.182272	0.0774197	-0.175784	-0.0836709	-0.0329988
PP_2422	PP_2422	conserved protein of unknown function	PP_2422 conserved protein of unknown function	0.228561	0.114628	-0.474316	-0.35516	0.272542	-0.0872491	-0.350479	0.0974342	0.0309579	-0.517474
PP_2423	PP_2423	Fe(2+)/alpha-ketoglutarate-dependent dioxygenase	PP_2423 Fe(2+)/alpha-ketoglutarate-dependent dioxygenase	-0.206231	-0.143766	0.152989	0.0011595	-0.284176	0.0652074	-0.0953902	-0.0987312	-0.152924	-0.108355
PP_2424	PP_2424	putative 2'-5' RNA ligase	PP_2424 putative 2'-5' RNA ligase	-0.228019	0.267391	0.353509	-0.151682	-0.408795	-0.108203	-0.188983	0.0983369	-0.123831	0.0559351
PP_2425	PP_2425	putative transcriptional regulator, AraC family	PP_2425 putative transcriptional regulator, AraC family	0.168214	-0.0730665	0.115819	0.150983	0.0847101	0.474117	0.471132	0.178244	0.398304	-0.10061
PP_2426	PP_2426	coniferyl alcohol dehydrogenase	PP_2426 coniferyl alcohol dehydrogenase	-0.0473443	0.0624982	0.135879	-0.425039	-0.290074	-0.287459	0.0366829	-0.115464	-0.372112	0.300387
PP_2428	PP_2428	Probable sugar efflux transporter	PP_2428 Probable sugar efflux transporter	0.0647078	0.14542	0.204825	0.161685	0.109786	-0.0120551	-0.0683072	-0.0343343	0.103334	-0.0230202
PP_2429	PP_2429	putative Membrane protein	PP_2429 putative Membrane protein	-0.591786	0.746857	0.687743	0.162803	0.260681	0.140484	0.248872	0.905645	0.552525	0.99569
PP_2430	PP_2430	Transcriptional regulator, AraC family	PP_2430 Transcriptional regulator, AraC family	0.0843116	0.563129	-0.0712548	0.0635029	-0.00468121	-0.105036	0.0370429	0.197764	0.00449243	-0.315631
PP_2431	PP_2431	Transcriptional regulator, LysR family	PP_2431 Transcriptional regulator, LysR family	-0.0411747	0.191166	-0.100182	0.0365236	-0.094057	0.00385787	0.0740023	0.0882812	0.137771	-0.71842
PP_2432	PP_2432	6,7-dihydropteridine reductase	PP_2432 6,7-dihydropteridine reductase	-0.143325	0.0163193	-0.379809	-0.191964	0.400499	-0.114323	-0.0208756	-0.0735268	-0.625526	0.428353
PP_2433	PP_2433	conserved protein of unknown function	PP_2433 conserved protein of unknown function	-1.22747	-0.566752	-0.457415	-0.496968	-0.805962	1.06276	1.24345	0.799676	1.7887	-0.822919
PP_2434	PP_2434	conserved protein of unknown function	PP_2434 conserved protein of unknown function	-0.184559	-0.0772886	0.278436	-0.0160451	0.0340815	0.0826336	-0.215532	0.189354	-0.410926	0.138074
PP_2435	PP_2435	cysteine desulfurase	PP_2435 cysteine desulfurase	0.184037	0.191434	0.045344	0.321642	0.0709483	0.0775086	0.0851509	-0.121425	-0.0240868	0.212689
PP_2436	PP_2436	Transcriptional regulator, LysR family	PP_2436 Transcriptional regulator, LysR family	-0.007671	-0.159031	-0.333187	-0.0458501	-0.190196	-0.140652	-0.126542	-0.236709	0.319287	-0.578988
PP_2437	PP_2437	putative Acyl-CoA dehydrogenase	PP_2437 putative Acyl-CoA dehydrogenase	0.101969	0.163133	0.115718	-0.00845691	0.196736	0.00382378	-0.00938325	0.142993	0.351434	-0.228524
PP_2438	PP_2438	putative alcaline-induced transporter	PP_2438 putative alcaline-induced transporter	0.0552709	-0.0159843	-0.0205361	-0.0931115	-0.104961	0.257131	0.048517	-0.0968964	-0.169745	0.136925
PP_2439	PP_2439	peroxiredoxin, alkylhydroperoxide reductase - small subunit	PP_2439 peroxiredoxin, alkylhydroperoxide reductase - small subunit	-0.362895	-0.0429156	-0.424986	-0.071161	-0.190075	-0.213917	-0.509946	0.454377	0.0223372	-0.346768
PP_2440	PP_2440	Alkyl hydroperoxide reductase subunit F	PP_2440 Alkyl hydroperoxide reductase subunit F	0.0201362	0.155741	-0.211837	-0.0133194	0.114054	0.119563	-0.029698	0.0289627	0.131227	0.57831
PP_2441	PP_2441	conserved protein of unknown function	PP_2441 conserved protein of unknown function	0.296081	0.376896	0.541583	0.50677	0.882056	0.0965698	-0.055301	0.179399	-0.251733	0.688861
PP_2442	PP_2442	conserved protein of unknown function, DUF480 family	PP_2442 conserved protein of unknown function, DUF480 family	-0.678055	-0.36324	-0.598987	-0.433473	-0.83252	-0.966736	-1.08955	-0.404538	-0.168467	-0.711995
PP_2443	PP_2443	Serine/threonine transporter SstT	PP_2443 Serine/threonine transporter SstT	0.20644	0.0343572	-0.154176	0.19453	0.0184718	0.173357	0.0614791	0.0519375	0.0423215	0.402916
PP_2444	PP_2444	Transcriptional regulator, LysR family	PP_2444 Transcriptional regulator, LysR family	-0.159916	-0.0175388	-0.43474	-0.391952	-0.14145	0.0932968	0.0462209	-0.216228	-0.168063	-0.0010741
PP_2445	PP_2445	conserved membrane protein of unknown function	PP_2445 conserved membrane protein of unknown function	0.131834	0.0193058	0.256329	0.195816	0.168772	0.00428529	-0.0435016	-0.0471868	0.155495	0.193903
PP_2446	PP_2446	conserved exported protein of unknown function	PP_2446 conserved exported protein of unknown function	-0.453013	0.16943	0.304727	-0.260013	-0.0571013	-0.615937	-0.224152	-0.229987	0.101795	-0.227334
PP_2447	PP_2447	conserved exported protein of unknown function	PP_2447 conserved exported protein of unknown function	0.0892551	0.0951089	-0.144828	0.0664057	0.158535	0.155109	0.0549601	0.180119	0.293319	0.451633
PP_2448	PP_2448	gamma-glutamylputrescine oxidase	PP_2448 gamma-glutamylputrescine oxidase	0.0242908	0.0200414	-0.203031	-0.0611453	-0.0711513	0.0616488	-0.0456055	0.0449672	-0.0554655	-0.206394
PP_2449	PP_2449	conserved protein of unknown function	PP_2449 conserved protein of unknown function	-0.19112	-0.224044	-0.205578	-0.469961	0.181271	0.113151	-0.141929	-0.136769	0.207622	-0.0890818
PP_2450	PP_2450	conserved protein of unknown function	PP_2450 conserved protein of unknown function	0.0166376	-0.0975924	-0.0149266	-0.3675	-0.105816	-0.210551	-0.202956	0.124716	-0.486753	0.0510895
PP_2451	PP_2451	extracellular DNA endonuclease	PP_2451 extracellular DNA endonuclease	-0.045789	0.259053	-0.0169791	0.0307574	-0.0543765	-0.0585685	0.0550275	0.037118	-0.14383	0.464898
PP_2452	PP_2452	conserved protein of unknown function	PP_2452 conserved protein of unknown function	-0.0108415	0.0532286	0.443092	0.0443244	-0.118251	0.105886	-0.000664904	-0.107818	0.370878	-0.23554
PP_2453	PP_2453	Glutaminase-asparaginase	PP_2453 Glutaminase-asparaginase	0.0543199	-0.270493	-0.0952735	-0.24978	-0.125275	-0.21429	-0.0163273	-0.0453884	-0.307589	-0.28553
PP_2454	PP_2454	ribose ABC transporter, periplasmic ribose-binding subunit	PP_2454 ribose ABC transporter, periplasmic ribose-binding subunit	-0.336727	-0.997638	-0.0705945	-0.0240167	-0.322896	-0.0821635	0.0529508	-0.159922	-0.276686	-0.561192
PP_2455	PP_2455	ribose ABC transporter - ATP-binding subunit	PP_2455 ribose ABC transporter - ATP-binding subunit	0.136278	0.193095	-0.112269	-0.172629	-0.0844796	-0.069172	0.0235892	-0.0470324	0.290166	-0.30875
PP_2456	PP_2456	D-ribose ABC transporter - permease subunit	PP_2456 D-ribose ABC transporter - permease subunit	-0.216003	-0.280054	0.167468	0.053185	-0.0627481	-0.125348	0.280179	-0.157922	-0.485533	-0.169519
PP_2457	PP_2457	DNA-binding transcriptional repressor	PP_2457 DNA-binding transcriptional repressor	0.0328921	-0.0714672	0.0233835	-0.225843	-0.456959	-0.109015	0.0234216	-0.087814	0.375944	0.30016
PP_2458	PP_2458	ribokinase	PP_2458 ribokinase	0.143191	-0.0931195	-0.120771	-0.127363	0.17487	-0.0458207	-0.0162826	-0.0119677	-0.296329	0.378263
PP_2459	PP_2459	ribose pyranase	PP_2459 ribose pyranase	-0.0470906	-2.37213	-0.36338	0.136978	-0.10619	-0.00206713	-0.428235	-0.196296	-0.288052	-0.854002
PP_2460	PP_2460	ribonucleoside hydrolase	PP_2460 ribonucleoside hydrolase	-0.0899511	0.0176588	0.00389706	-0.29614	0.264502	-0.117286	-0.209931	0.038941	0.157379	0.0141574
PP_2462	PP_2462	conserved protein of unknown function	PP_2462 conserved protein of unknown function	0.482567	0.070465	-0.572513	0.225606	0.335783	0.294387	-0.752654	-0.576957	0.371469	-0.0759528
PP_2472	PP_2472	putative transcriptional regulator, MerR family	PP_2472 putative transcriptional regulator, MerR family	0.0340274	0.475132	-0.0294781	0.162136	-0.825673	-0.0155055	0.308642	-0.132793	-0.303556	0.026534
PP_2473	PP_2473	conserved protein of unknown function	PP_2473 conserved protein of unknown function	-0.0603272	0.134437	0.105584	-0.219487	-0.0204452	-0.131897	-0.253748	0.0444605	-0.197286	-0.0122702
PP_2474	PP_2474	Glutathione S-transferase family protein	PP_2474 Glutathione S-transferase family protein	0.148362	-0.294062	-0.336682	0.396482	-0.354872	0.379958	0.14133	0.454809	-0.0670647	0.545467
PP_2475	PP_2475	Transcriptional regulator, TetR family	PP_2475 Transcriptional regulator, TetR family	-0.104303	-0.244284	-0.271112	-0.327246	0.0243871	0.0721875	-0.0660201	-0.0170666	0.426753	-0.373613
PP_2476	PP_2476	NADPH-dependent curcumin/dihydrocurcumin reductase	PP_2476 NADPH-dependent curcumin/dihydrocurcumin reductase	-0.0183238	0.0633769	0.128119	-0.169908	-0.230082	-0.120979	0.0225676	0.0463397	-0.0497257	0.13517
[truncated: 2,784 more rows]

## Sheet: P-putidaKT2440-FusaricAcid
locusId	sysName	desc	comb	R2Acontrol0.2%methanol-R1	R2Acontrol0.2%methanol-R2	R2Acontrol0.2%methanol-R3	R2Acontrol0.2%methanol-R4	R2Acontrol0.2%methanol-R5	FusaricAcid_120ug/mL-R1	FusaricAcid_120ug/mL-R2	FusaricAcid_120ug/mL-R3	FusaricAcid_120ug/mL-R4	FusaricAcid_120ug/mL-R5	FusaricAcid_240ug/mL-R1	FusaricAcid_240ug/mL-R2	FusaricAcid_240ug/mL-R3	FusaricAcid_240ug/mL-R4	FusaricAcid_240ug/mL-R5	FusaricAcid_480ug/mL-R1	FusaricAcid_480ug/mL-R2	FusaricAcid_480ug/mL-R3	FusaricAcid_480ug/mL-R4	FusaricAcid_480ug/mL-R5	FusaricAcid_480ug/mL-R6
[truncated: 4,778 more rows]

[truncated: 2 more sheets: P-simiaeWCS417-PolymyxinB, P-simiaeWCS417-FusaricAcid]
