# Supplementary material for: Genome-wide fitness profiling reveals molecular mechanisms that bacteria use to interact with Trichoderma atroviride exometabolites
Source: PLoS Genet. 2023 Aug 31;19(8):e1010909. doi: 10.1371/journal.pgen.1010909 (PMC10516422; doi:10.1371/journal.pgen.1010909)
Supplement: S4 Dataset — Sheet 1: The prediction of the 42 BGCs in the T. atroviride genome using antiSMASH (45), Sheet 2: Differential expression of all genes in the Δtmk3 mutant versus the WT strain using available RNA-seq data (https://www.ncbi.nlm.nih.gov/geo/query/acc.cgi?acc=GSE115811) (39). Sheet 3: The log2FC expression values of each BGCs used for the construction of Fig 6A. (XLSX) [file pgen.1010909.s005.xlsx]

## Sheet: Fold-changeClustersTmk3vsWT
Differential expression values (log2 FC and FDR) of the 585 genes that constitute the BGCs of T. atroviride (comparison Tmke3 vs WT)
Clusters_gene	Fold-change_tmk3vsWT	FDR	ID	JGI_ID	Annotation	Most similar known cluster	Similarity	Percentage
contig_1_c1	0.386942	0.9046	Tatro_000814-T1	none	#N/A	NRPS
contig_1_c1	-0.503228	0.535248	Tatro_000815-T1	27061	hypothetical protein	NRPS
contig_1_c1	0	1	Tatro_000816-T1	none	#N/A	NRPS
contig_1_c1	0.55591	0.099918	Tatro_000817-T1	131274	cytochrome p450	NRPS
contig_1_c1	-0.152241	0.893387	Tatro_000818-T1	257550	dolichyl-phosphate mannosyltransferase polypeptide 3	NRPS
contig_1_c1	0.025136	0.992349	Tatro_000819-T1	none	#N/A	NRPS
contig_1_c1	-0.394073	0.703934	Tatro_000820-T1	36851	oxidoreductase-like protein	NRPS
contig_1_c1	-0.62536	0.0445413	Tatro_000821-T1	300221	hypoxanthine guanine phosphoribosyltransferase	NRPS
contig_1_c1	0	1	Tatro_000822-T1	36230	amp-binding enzyme family protein	NRPS
contig_1_c1	0	1	Tatro_000823-T1	none	#N/A	NRPS
contig_1_c1	0	1	Tatro_000824-T1	none	#N/A	NRPS
contig_1_c1	0	1	Tatro_000825-T1	86893	potential fungal zinc cluster transcription factor	NRPS
contig_1_c1	0.468215	0.881117	Tatro_000826-T1	37362	mfs monocarboxylate transporter	NRPS
contig_1_c1	0.41497	0.455537	Tatro_000827-T1	201231	acyl- dehydrogenase	NRPS
contig_1_c1	0.441925	0.333459	Tatro_000828-T1	293141	cutinase transcription factor 1	NRPS
contig_1_c1	0.61439	0.547785	Tatro_000829-T1	37159	mfs transporter	NRPS
contig_1_c1	0.226095	0.749496	Tatro_000830-T1	300226	l-psp endoribonuclease family protein	NRPS
contig_1_c2	-0.517724	0.900143	Tatro_001362-T1	none	#N/A	NRPS-like
contig_1_c2	0.342777	0.379528	Tatro_001363-T1	166219	vhs domain-containing protein	NRPS-like
contig_1_c2	-0.376568	0.67894	Tatro_001364-T1	161179	transporter protein smf2	NRPS-like
contig_1_c2	0.426056	0.182236	Tatro_001365-T1	300563	methylene-fatty-acyl-phospholipid synthase	NRPS-like
contig_1_c2	-0.0291592	0.991228	Tatro_001366-T1	79397	hypothetical protein	NRPS-like
contig_1_c2	0.30048	0.616671	Tatro_001367-T1	131513	alpha-aminoadipate reductase large	NRPS-like
contig_1_c2	0.323155	0.963293	Tatro_001368-T1	none	#N/A	NRPS-like
contig_1_c2	-0.248367	0.940197	Tatro_001371-T1	35524	fructose-bisphosphate aldolase	NRPS-like
contig_1_c2	0.73066	0.0240412	Tatro_001372-T1	300565	short-chain dehydrogenase reductase sdr	NRPS-like
contig_1_c2	2.21366	0.0377104	Tatro_001373-T1	223564	hypothetical protein	NRPS-like
contig_1_c3	0	1	Tatro_001499-T1	87477	fad binding domain protein	ankaflavin / monascin / rubropunctatine / monascorubrin	Polyketide:Iterative type I	0.16
contig_1_c3	0	1	Tatro_001500-T1	293671	mfs multidrug	ankaflavin / monascin / rubropunctatine / monascorubrin	Polyketide:Iterative type I	0.16
contig_1_c3	0	1	Tatro_011998-T1	none	#N/A	ankaflavin / monascin / rubropunctatine / monascorubrin	Polyketide:Iterative type I	0.16
contig_1_c3	0	1	Tatro_001501-T1	223847	citrinin biosynthesis oxydoreductase	ankaflavin / monascin / rubropunctatine / monascorubrin	Polyketide:Iterative type I	0.16
contig_1_c3	0	1	Tatro_001502-T1	37063	short-chain dehydrogenase	ankaflavin / monascin / rubropunctatine / monascorubrin	Polyketide:Iterative type I	0.16
contig_1_c3	-0.579928	0.733694	Tatro_001503-T1	87481	hypothetical protein	ankaflavin / monascin / rubropunctatine / monascorubrin	Polyketide:Iterative type I	0.16
contig_1_c3	0	1	Tatro_001504-T1	176483	protein	ankaflavin / monascin / rubropunctatine / monascorubrin	Polyketide:Iterative type I	0.16
contig_1_c3	-0.615461	0.704264	Tatro_001505-T1	79481	zinc-binding dehydrogenase family superfamily	ankaflavin / monascin / rubropunctatine / monascorubrin	Polyketide:Iterative type I	0.16
contig_1_c3	0	1	Tatro_001506-T1	87484	citrinin biosynthesis transcriptional activator	ankaflavin / monascin / rubropunctatine / monascorubrin	Polyketide:Iterative type I	0.16
contig_1_c3	0	1	Tatro_001507-T1	309813	polyketide	ankaflavin / monascin / rubropunctatine / monascorubrin	Polyketide:Iterative type I	0.16
contig_1_c3	0	1	Tatro_001508-T1	none	#N/A	ankaflavin / monascin / rubropunctatine / monascorubrin	Polyketide:Iterative type I	0.16
contig_1_c3	0.395613	0.670641	Tatro_001509-T1	none	#N/A	ankaflavin / monascin / rubropunctatine / monascorubrin	Polyketide:Iterative type I	0.16
contig_1_c3	0	1	Tatro_001510-T1	37401	alpha beta-hydrolase	ankaflavin / monascin / rubropunctatine / monascorubrin	Polyketide:Iterative type I	0.16
contig_1_c3	0	1	Tatro_001511-T1	36914	protease s8 tripeptidyl peptidase	ankaflavin / monascin / rubropunctatine / monascorubrin	Polyketide:Iterative type I	0.16
contig_1_c3	0.44647	0.810636	Tatro_001512-T1	87489	hypothetical protein	ankaflavin / monascin / rubropunctatine / monascorubrin	Polyketide:Iterative type I	0.16
contig_1_c3	-0.0229635	0.996216	Tatro_001513-T1	none	#N/A	ankaflavin / monascin / rubropunctatine / monascorubrin	Polyketide:Iterative type I	0.16
contig_1_c3	0.245394	0.670529	Tatro_001514-T1	300652	aryl-alcohol dehydrogenase	ankaflavin / monascin / rubropunctatine / monascorubrin	Polyketide:Iterative type I	0.16
contig_1_c3	-0.164402	0.854249	Tatro_001515-T1	300654	protein	ankaflavin / monascin / rubropunctatine / monascorubrin	Polyketide:Iterative type I	0.16
contig_1_c4	-0.569425	0.270453	Tatro_001706-T1	91568	hypothetical protein	squalestatin S1	Terpene	0.4
contig_1_c4	-0.350093	0.343057	Tatro_001707-T1	4136	dnaj domain containing protein	squalestatin S1	Terpene	0.4
contig_1_c4	0	1	Tatro_001708-T1	91570	nrs er	squalestatin S1	Terpene	0.4
contig_1_c4	-0.155445	0.874935	Tatro_001709-T1	303098	squalene synthase	squalestatin S1	Terpene	0.4
contig_1_c4	-0.63105	0.0391941	Tatro_001710-T1	47941	serine protease	squalestatin S1	Terpene	0.4
contig_1_c5	-0.0495159	0.991001	Tatro_001831-T1	323238	hypothetical protein	terpene
contig_1_c5	-0.878758	0.215333	Tatro_001832-T1	48755	indoleamine -dioxygenase family protein	terpene
contig_1_c5	0.248724	0.6936	Tatro_001833-T1	none	#N/A	terpene
contig_1_c5	0.0384279	0.984315	Tatro_001834-T1	160158	geranylgeranyl diphosphate synthase	terpene
contig_1_c5	0.21502	0.837123	Tatro_001835-T1	175884	peroxisomal pex24-like protein	terpene
contig_1_c5	0	1	Tatro_001836-T1	none	#N/A	terpene
contig_1_c6	-0.999785	0.018661	Tatro_002085-T1	none	#N/A	NRPS
contig_1_c6	0.894186	0.0867078	Tatro_002086-T1	302872	serine threonine protein kinase	NRPS
contig_1_c6	0.0197409	0.992349	Tatro_002087-T1	302871	nadh-ubiquinone oxidoreductase b18	NRPS
contig_1_c6	0.527078	0.44634	Tatro_002088-T1	48996	dienelactone hydrolase	NRPS
contig_1_c6	0	1	Tatro_002089-T1	48890	increased rdna silencing protein 4	NRPS
contig_1_c6	0	1	Tatro_002090-T1	231375	protein kinase domain-containing protein	NRPS
contig_1_c6	0.401321	0.416993	Tatro_002091-T1	253341	protein partial	NRPS
contig_1_c6	0.572528	0.663953	Tatro_002092-T1	none	#N/A	NRPS
contig_1_c6	0	1	Tatro_002093-T1	91907	hypothetical protein	NRPS
contig_1_c6	0.0563426	0.976399	Tatro_002094-T1	302868	aspartic-type endopeptidase	NRPS
contig_1_c6	0	1	Tatro_002095-T1	323015	zinc alcohol	NRPS
contig_1_c6	0.640252	0.475266	Tatro_002096-T1	143414	metabolite transport	NRPS
contig_1_c6	0	1	Tatro_002097-T1	82343	epoxidase subunit a	NRPS
contig_1_c6	-0.189302	0.881117	Tatro_002098-T1	323012	metal dependent phosphohydrolase	NRPS
contig_1_c6	0.494734	0.934718	Tatro_002099-T1	none	#N/A	NRPS
contig_1_c6	0.536972	0.269179	Tatro_002100-T1	155960	bifunctional catalase-peroxidase cat2	NRPS
contig_10_c1	-0.124528	0.942918	Tatro_002214-T1	290102	exocyst complex component sec15	NRPS-like
contig_10_c1	0	1	Tatro_002215-T1	297950	ccaat-binding protein subunit hap5	NRPS-like
contig_10_c1	0	1	Tatro_002216-T1	297951	nucleolus protein required for cell viability	NRPS-like
contig_10_c1	-0.0164156	0.996458	Tatro_002217-T1	134137	sam domain-containing protein	NRPS-like
contig_10_c1	-0.530371	0.192033	Tatro_002218-T1	297954	60s ribosomal protein l29	NRPS-like
contig_10_c1	-0.0179984	0.997048	Tatro_002219-T1	129909	rna polymerase iii transcription factor tfiiic subunit	NRPS-like
contig_10_c1	-0.108067	0.934697	Tatro_002220-T1	297958	30s ribosomal protein s10	NRPS-like
contig_10_c1	0.150435	0.88696	Tatro_002221-T1	290109	l-aminoadipate-semialdehyde dehydrogenase large subunit	NRPS-like
contig_10_c1	0.148262	0.886186	Tatro_002222-T1	252575	adenylosuccinate synthetase	NRPS-like
contig_10_c1	0	1	Tatro_002223-T1	315674	phosphatidyl synthase	NRPS-like
contig_10_c1	-0.0114662	0.997048	Tatro_002224-T1	214371	dna repair helicase rad3	NRPS-like
contig_10_c1	-0.143483	0.890127	Tatro_002225-T1	none	#N/A	NRPS-like
contig_10_c1	-0.19328	0.812814	Tatro_002226-T1	129911	integral membrane protein	NRPS-like
contig_10_c1	0.0167053	0.99497	Tatro_002227-T1	145694	yippee zinc-binding protein moh1	NRPS-like
contig_10_c1	-0.0426162	0.98307	Tatro_002228-T1	54091	u4 u6 small nuclear ribonucleoprotein prp3	NRPS-like
contig_10_c2	-0.0144303	0.997718	Tatro_002461-T1	315840	c6 transcription	terpene
contig_10_c2	-0.735539	0.894526	Tatro_002462-T1	none	#N/A	terpene
contig_10_c2	0.281479	0.927579	Tatro_002463-T1	none	#N/A	terpene
contig_10_c2	-1.68994	0.48092	Tatro_002464-T1	none	#N/A	terpene
contig_10_c2	-0.298267	0.546258	Tatro_002465-T1	236733	mitochondrial-processing peptidase subunit alpha	terpene
contig_10_c2	0.0648402	0.972251	Tatro_002466-T1	298047	ring finger protein	terpene
contig_2_c1	0	1	Tatro_002842-T1	54454	subtilisin-like protein	terpene
contig_2_c1	-0.986698	0.748926	Tatro_002843-T1	296908	proteasome-activating nucleotidase	terpene
contig_2_c1	0	1	Tatro_002844-T1	210728	terpene synthase	terpene
contig_2_c1	-0.559854	0.0833952	Tatro_002846-T1	296909	short chain dehydrogenase reductase	terpene
contig_2_c1	0.170007	0.953137	Tatro_002847-T1	288740	capsule polysaccharide biosynthesis	terpene
contig_2_c2	0	1	Tatro_002879-T1	none	#N/A	NRPS
contig_2_c2	0.992096	0.0222586	Tatro_002880-T1	none	#N/A	NRPS
contig_2_c2	1.16118	0.0692659	Tatro_002881-T1	291865	major facilitator superfamily transporter	NRPS
contig_2_c2	1.57313	0.000887177	Tatro_002882-T1	283211	c6 transcription	NRPS
contig_2_c2	2.88653	0.00021001	Tatro_002883-T1	none	#N/A	NRPS
contig_2_c2	0	1	Tatro_002884-T1	317706	amidophosphoribosyltransferase	NRPS
contig_2_c2	0.310689	0.945452	Tatro_002885-T1	43524	n-carbamoyl-l-amino acid	NRPS
contig_2_c2	2.58999	0.00207285	Tatro_002886-T1	81019	efflux pump antibiotic resistance	NRPS
contig_2_c2	0	1	Tatro_002887-T1	none	#N/A	NRPS
contig_2_c2	-1.83497	0.00853335	Tatro_002888-T1	154058	major facilitator superfamily protein	NRPS
contig_2_c2	0	1	Tatro_002889-T1	43454	thioesterase superfamily protein	NRPS
contig_2_c2	-6.42175	0.000814921	Tatro_002890-T1	90126	amp dependent ligase	NRPS
contig_2_c3	-0.0276804	0.99125	Tatro_003452-T1	89641	duf775 domain protein	NRPS-like
contig_2_c3	0.357098	0.478492	Tatro_003453-T1	43903	nudix domain-containing protein	NRPS-like
contig_2_c3	-0.225794	0.72915	Tatro_003454-T1	80649	udp-glucose 4-epimerase gal10	NRPS-like
contig_2_c3	-0.240758	0.826282	Tatro_003455-T1	239989	paxneb protein	NRPS-like
contig_2_c3	-0.332531	0.577557	Tatro_003456-T1	217995	trna-splicing endonuclease	NRPS-like
contig_2_c3	0.183462	0.826282	Tatro_003457-T1	153483	ubiquitin-protein ligase	NRPS-like
contig_2_c3	0.233505	0.727032	Tatro_003458-T1	291459	polyphosphoinositide phosphatase	NRPS-like
contig_2_c3	0.120332	0.939439	Tatro_003459-T1	none	#N/A	NRPS-like
contig_2_c3	-0.0146031	0.9962	Tatro_003460-T1	43269	3 exoribonuclease	NRPS-like
contig_2_c3	0.42155	0.517872	Tatro_003461-T1	80644	peroxisomal-coenzyme a synthetase	NRPS-like
contig_2_c3	-0.359395	0.37635	Tatro_003462-T1	307061	rna recognition domain-containing protein	NRPS-like
contig_2_c3	-0.0974848	0.94978	Tatro_003463-T1	146441	vacuolar atp synthase subunit d	NRPS-like
contig_2_c3	-0.379625	0.335745	Tatro_003464-T1	239965	pre-mrna-splicing factor syf1	NRPS-like
contig_2_c3	-0.401349	0.627147	Tatro_003465-T1	none	#N/A	NRPS-like
contig_2_c3	0	1	Tatro_003466-T1	43100	exocyst complex protein exo70	NRPS-like
contig_2_c3	0.0964333	0.946415	Tatro_003467-T1	89627	duf455 domain protein	NRPS-like
contig_2_c3	-0.0301629	0.991001	Tatro_003468-T1	44131	acetylglutamate synthase	NRPS-like
contig_2_c4	0.345124	0.470216	Tatro_004443-T1	285415	f-box domain-containing protein	T1PKS
contig_2_c4	1.00121	0.588626	Tatro_004444-T1	78849	hypothetical protein	T1PKS
contig_2_c4	0	1	Tatro_004445-T1	33962	glycoside hydrolase	T1PKS
contig_2_c4	-3.78433	0.00109511	Tatro_004446-T1	172208	subtilisin-like serine protease pr1c	T1PKS
contig_2_c4	-0.712833	0.570308	Tatro_004448-T1	300786	bys1 family protein	T1PKS
contig_2_c4	-0.146948	0.981242	Tatro_004449-T1	none	#N/A	T1PKS
contig_2_c4	0	1	Tatro_004450-T1	none	#N/A	T1PKS
contig_2_c4	0	1	Tatro_004451-T1	35252	duf341 family	T1PKS
contig_2_c4	0.466868	0.889917	Tatro_004452-T1	78852	glycosyltransferase family 1 protein	T1PKS
contig_2_c4	-0.903078	0.0281471	Tatro_004453-T1	177185	swirm domain-containing protein	T1PKS
contig_2_c5	0.126176	0.921677	Tatro_004610-T1	86573	hypothetical protein	terpene
contig_2_c5	1.82806	0.000703118	Tatro_004611-T1	none	#N/A	terpene
contig_2_c5	0	1	Tatro_004612-T1	33426	nucleoside-diphosphate-sugar epimerase	terpene
contig_2_c5	0	1	Tatro_004613-T1	86576	alcohol dehydrogenase	terpene
contig_2_c5	0	1	Tatro_004615-T1	86577	terpene synthase metal binding domain protein	terpene
contig_2_c5	1.26063	0.685221	Tatro_004616-T1	276001	transcriptional regulator	terpene
contig_2_c5	0.739979	0.0905282	Tatro_004617-T1	none	#N/A	terpene
contig_2_c5	0.278844	0.966891	Tatro_004618-T1	132630	xylosidase arabinosidase	terpene
contig_2_c6	-0.638431	0.835383	Tatro_004633-T1	319933	intracellular serine protease	T1PKS
contig_2_c6	-0.481489	0.862389	Tatro_004634-T1	none	#N/A	T1PKS
contig_2_c6	-0.379057	0.945487	Tatro_004635-T1	none	#N/A	T1PKS
contig_2_c6	-0.360519	0.299358	Tatro_004636-T1	137431	vacuolar protein sorting-associated protein 62	T1PKS
contig_2_c6	0.429404	0.392812	Tatro_004637-T1	137434	fungal specific transcription	T1PKS
contig_2_c6	0.654173	0.736423	Tatro_004638-T1	297166	alcohol dehydrogenase	T1PKS
contig_2_c6	0.0531269	0.996671	Tatro_004639-T1	224288	polyketide synthase	T1PKS
contig_2_c6	-0.818926	0.678525	Tatro_004640-T1	33137	b3 4 domain protein	T1PKS
contig_2_c6	-4.04056	0.0139158	Tatro_004641-T1	none	#N/A	T1PKS
contig_2_c6	-0.762566	0.812814	Tatro_004642-T1	none	#N/A	T1PKS
contig_2_c6	0.220656	0.76105	Tatro_004643-T1	39597	acyl- dehydrogenase	T1PKS
contig_2_c6	0	1	Tatro_004644-T1	310104	hypothetical protein	T1PKS
contig_2_c6	0	1	Tatro_004645-T1	none	#N/A	T1PKS
contig_2_c6	0.301532	0.61492	Tatro_004646-T1	none	#N/A	T1PKS
contig_2_c7	0	1	Tatro_004684-T1	none	#N/A	NRPS-like
contig_2_c7	-0.934468	0.0110467	Tatro_004685-T1	300712	ribonuclease t2	NRPS-like
contig_2_c7	-0.956689	0.159968	Tatro_004686-T1	86643	hypothetical protein	NRPS-like
contig_2_c7	0	1	Tatro_004687-T1	310060	ankyrin repeat-containing protein	NRPS-like
contig_2_c7	0	1	Tatro_004688-T1	310059	ankyrin repeat-containing	NRPS-like
contig_2_c7	0	1	Tatro_004689-T1	319890	alpha beta hydrolase fold protein	NRPS-like
contig_2_c7	-0.512653	0.836573	Tatro_004690-T1	34174	pyoverdine dityrosine biosynthesis	NRPS-like
contig_2_c7	-1.17414	0.631948	Tatro_004691-T1	86646	norsolorinic acid reductase	NRPS-like
contig_2_c7	-0.878111	0.641528	Tatro_004692-T1	none	#N/A	NRPS-like
contig_2_c7	-1.39081	0.503138	Tatro_004693-T1	319887	cytochrome p450	NRPS-like
contig_2_c7	0	1	Tatro_004694-T1	34225	cycloheximide resistance protein	NRPS-like
contig_2_c7	0	1	Tatro_004695-T1	300710	ankyrin repeat-containing	NRPS-like
contig_2_c7	0	1	Tatro_004696-T1	33298	hypothetical protein	NRPS-like
contig_2_c7	0	1	Tatro_004697-T1	310050	enoyl- hydratase isomerase family protein	NRPS-like
contig_2_c7	-5.47548	0.0220498	Tatro_004698-T1	224184	hypothetical protein	NRPS-like
contig_2_c7	-5.48903	0.0129056	Tatro_004699-T1	33348	cell wall protein o-glucosyl hydrolase	NRPS-like
contig_2_c7	-5.11148	0.28919	Tatro_004700-T1	32968	hypothetical protein	NRPS-like
contig_2_c7	-0.255519	0.956918	Tatro_004701-T1	224180	proline racemase	NRPS-like
contig_2_c8	0	1	Tatro_004753-T1	none	#N/A	NRPS-like
contig_2_c8	0	1	Tatro_004754-T1	none	#N/A	NRPS-like
contig_2_c8	0	1	Tatro_004755-T1	none	#N/A	NRPS-like
contig_2_c8	1.36372	0.242203	Tatro_004756-T1	34435	alcohol dehydrogenase	NRPS-like
contig_2_c8	0.459124	0.220764	Tatro_004757-T1	319844	c6 zinc finger domain-containing protein	NRPS-like
contig_2_c8	0	1	Tatro_004758-T1	86704	siderophore iron transporter mirb	NRPS-like
contig_2_c8	-1.27391	0.000662259	Tatro_004759-T1	none	#N/A	NRPS-like
contig_2_c8	0.274119	0.874023	Tatro_004760-T1	86706	c6 zinc finger domain containing protein	NRPS-like
contig_2_c8	0	1	Tatro_004761-T1	224091	mfs transporter	NRPS-like
contig_2_c8	0	1	Tatro_004762-T1	78918	signal peptide-containing protein	NRPS-like
contig_2_c8	0	1	Tatro_004763-T1	35046	hypothetical protein	NRPS-like
contig_2_c8	0.262956	0.903409	Tatro_004764-T1	309987	hypothetical protein	NRPS-like
contig_2_c8	-1.5168	0.00934758	Tatro_004765-T1	131190	nad dependent epimerase dehydratase family protein	NRPS-like
contig_2_c8	0.786577	0.843025	Tatro_004766-T1	319836	hypothetical protein	NRPS-like
contig_2_c8	1.06823	0.743698	Tatro_004767-T1	319835	hypothetical protein	NRPS-like
contig_3_c1	0	1	Tatro_005318-T1	none	#N/A	enniatin	NRP	1
contig_3_c1	0	1	Tatro_005319-T1	78238	allantoate permease	enniatin	NRP	1
contig_3_c1	3.74262	0.00209594	Tatro_005320-T1	none	#N/A	enniatin	NRP	1
contig_3_c1	0.477531	0.254504	Tatro_005321-T1	none	#N/A	enniatin	NRP	1
contig_3_c1	1.21377	0.31687	Tatro_005322-T1	204124	hypothetical protein	enniatin	NRP	1
contig_3_c1	0.49453	0.794745	Tatro_005323-T1	286578	ornithine cyclodeaminase	enniatin	NRP	1
contig_3_c1	0.0461193	0.990252	Tatro_005324-T1	311587	hypothetical protein	enniatin	NRP	1
contig_3_c1	-0.709395	0.494561	Tatro_005325-T1	267421	glyoxylate reductase	enniatin	NRP	1
contig_3_c1	-1.45796	0.657147	Tatro_005326-T1	30015	non-ribosomal peptide synthetase	enniatin	NRP	1
contig_3_c1	-1.02686	0.753399	Tatro_005327-T1	30506	glycerate dehydrogenase	enniatin	NRP	1
contig_3_c1	-2.17928	0.431017	Tatro_005328-T1	85150	hypothetical protein	enniatin	NRP	1
contig_3_c1	-0.336123	0.955502	Tatro_005329-T1	78235	mannose-6-phosphate isomerase	enniatin	NRP	1
contig_3_c1	1.80669	0.501174	Tatro_005330-T1	32645	3-oxoacyl-(acyl-carrier-protein) reductase	enniatin	NRP	1
contig_3_c1	0	1	Tatro_005331-T1	29413	6-phosphogluconate decarboxylating	enniatin	NRP	1
contig_3_c1	0	1	Tatro_005332-T1	none	#N/A	enniatin	NRP	1
contig_3_c1	1.02417	0.732178	Tatro_005333-T1	295010	hypothetical protein	enniatin	NRP	1
contig_3_c1	0	1	Tatro_005334-T1	29526	general amidase	enniatin	NRP	1
contig_3_c2	-0.80278	0.0181547	Tatro_005430-T1	127206	transducin family protein	terpene
contig_3_c2	0	1	Tatro_005431-T1	321363	hypothetical protein	terpene
contig_3_c2	-0.288348	0.68087	Tatro_005432-T1	none	#N/A	terpene
contig_3_c2	-0.367491	0.655214	Tatro_005433-T1	301786	hypothetical protein	terpene
contig_3_c2	0.28073	0.607546	Tatro_005434-T1	301789	duf858 domain-containing protein	terpene
contig_3_c2	0.650328	0.188634	Tatro_005435-T1	31441	terpene synthase	terpene
contig_3_c2	-0.0126578	0.997718	Tatro_005436-T1	147996	polysaccharide deacetylase	terpene
contig_3_c2	0.592355	0.0923979	Tatro_005437-T1	286660	cystathionine gamma-synthase	terpene
contig_3_c2	-0.066052	0.971594	Tatro_005438-T1	301795	hypothetical protein	terpene
contig_3_c2	0	1	Tatro_005439-T1	none	#N/A	terpene
contig_3_c2	0.10696	0.944734	Tatro_005440-T1	301797	hypothetical protein	terpene
contig_3_c3	-0.0701698	0.994644	Tatro_005873-T1	none	#N/A	NRPS-like
contig_3_c3	0.639846	0.15904	Tatro_005874-T1	178757	isoflavone reductase	NRPS-like
contig_3_c3	0.237526	0.97232	Tatro_005875-T1	228352	aspartic proteinase	NRPS-like
contig_3_c3	-0.041021	0.989765	Tatro_005876-T1	28738	serine threonine-protein kinase rio1	NRPS-like
contig_3_c3	0.0603272	0.973526	Tatro_005877-T1	127060	fungal specific transcription factor domain-containing protein	NRPS-like
contig_3_c3	0.319652	0.508893	Tatro_005878-T1	321718	rna-dependent rna polymerase	NRPS-like
contig_3_c3	-1.38566	0.681748	Tatro_005879-T1	175178	arylsulfotransferase-like protein	NRPS-like
contig_3_c3	-0.34827	0.538869	Tatro_005880-T1	228361	nonribosomal peptide synthetase 10	NRPS-like
contig_3_c3	-0.804923	0.0202181	Tatro_005881-T1	302038	arginine permease	NRPS-like
contig_3_c3	1.37102	0.0190635	Tatro_005882-T1	147496	high affinity zinc ion	NRPS-like
contig_3_c3	0.0635933	0.977667	Tatro_005883-T1	259372	zinc-binding oxidoreductase	NRPS-like
contig_3_c3	1.496	0.579928	Tatro_005884-T1	none	#N/A	NRPS-like
contig_3_c3	-0.913387	0.125826	Tatro_005885-T1	295401	pyridine nucleotide-disulfide	NRPS-like
contig_3_c3	-0.648957	0.0253095	Tatro_005886-T1	302043	mfs allantoate	NRPS-like
contig_3_c4	0.324207	0.674876	Tatro_006405-T1	287414	peptidase s8 subtilisin kexin sedolisin	NRPS-like
contig_3_c4	0	1	Tatro_006406-T1	302328	hypothetical protein	NRPS-like
contig_3_c4	1.09577	0.00175028	Tatro_006407-T1	251390	protein phosphatase-	T1PKS
contig_3_c4	0.603555	0.205689	Tatro_006408-T1	229426	sgt1 and cs domain containing protein	T1PKS
contig_3_c4	-0.405863	0.350733	Tatro_006409-T1	none	#N/A	T1PKS
contig_3_c4	-0.399412	0.404143	Tatro_006410-T1	302330	trna-splicing endonuclease subunit	T1PKS
contig_3_c4	-0.0614166	0.978752	Tatro_006411-T1	77559	ceramide glucosyltransferase	T1PKS
contig_3_c4	-0.117601	0.92984	Tatro_006412-T1	229437	polyketide synthase	T1PKS
contig_3_c4	0.0486046	0.982365	Tatro_006413-T1	146943	trichothecene 3-o-acetyltransferase	T1PKS
contig_3_c4	0	1	Tatro_006414-T1	146062	hydrophobin	T1PKS
contig_3_c4	1.37267	0.407764	Tatro_006415-T1	29031	carboxylic acid transport protein	T1PKS
contig_3_c4	0	1	Tatro_006416-T1	29411	cell surface	T1PKS
contig_3_c4	-0.015131	0.997048	Tatro_006417-T1	302333	golgi membrane	T1PKS
contig_3_c5	0	1	Tatro_006451-T1	322187	hypothetical protein	clavaric acid	Terpene	1
contig_3_c5	-0.0869812	0.965917	Tatro_006452-T1	295810	zinc c2h2 type domain containing protein	clavaric acid	Terpene	1
contig_3_c5	0.163709	0.87667	Tatro_006453-T1	134430	ankyrin repeat containing protein yar1	clavaric acid	Terpene	1
contig_3_c5	0.173264	0.92704	Tatro_006454-T1	166457	meiosis-specific topoisomerase spo11	clavaric acid	Terpene	1
contig_3_c5	0.199811	0.782817	Tatro_006455-T1	146906	lanosterol synthase	clavaric acid	Terpene	1
contig_3_c5	-1.03931	0.0239358	Tatro_006456-T1	30423	platelet-activating factor acetylhydrolase	clavaric acid	Terpene	1
contig_3_c5	1.359	0.328468	Tatro_006457-T1	31943	carboxyphosphonoenolpyruvate phosphonomutase-like protein	clavaric acid	Terpene	1
contig_3_c5	0.630842	0.738893	Tatro_006458-T1	28929	n-acetyltransferase ats1	clavaric acid	Terpene	1
contig_3_c5	0.314269	0.48479	Tatro_006459-T1	302346	duf636 domain protein	clavaric acid	Terpene	1
contig_3_c5	-1.19003	0.132128	Tatro_006460-T1	31975	general amidase	clavaric acid	Terpene	1
contig_3_c6	-1.77822	0.0835452	Tatro_006488-T1	302363	glycoside hydrolase	leucinostatin A / leucinostatin B	Polyketide	0.15
contig_3_c6	0.201881	0.795262	Tatro_006489-T1	322219	hypothetical protein	leucinostatin A / leucinostatin B	Polyketide	0.15
contig_3_c6	-1.33081	0.013511	Tatro_006490-T1	322220	glucan synthesis regulatory protein	leucinostatin A / leucinostatin B	Polyketide	0.15
contig_3_c6	0	1	Tatro_006491-T1	none	#N/A	leucinostatin A / leucinostatin B	Polyketide	0.15
contig_3_c6	0	1	Tatro_006492-T1	none	#N/A	leucinostatin A / leucinostatin B	Polyketide	0.15
contig_3_c6	-2.28841	0.269202	Tatro_006493-T1	32458	polyketide synthase	leucinostatin A / leucinostatin B	Polyketide	0.15
contig_3_c6	-2.58083	0.171357	Tatro_006494-T1	295844	benzoate 4-monooxygenase cytochrome p450	leucinostatin A / leucinostatin B	Polyketide	0.15
contig_3_c6	-2.84152	0.104758	Tatro_006495-T1	30776	branched-chain-amino-acid aminotransferase	leucinostatin A / leucinostatin B	Polyketide	0.15
contig_3_c6	-2.6081	0.00383241	Tatro_006496-T1	84128	cytochrome p450 monooxigenase -	leucinostatin A / leucinostatin B	Polyketide	0.15
contig_3_c6	0	1	Tatro_006497-T1	322224	1h-3-hydroxy-4-oxoquinaldine -dioxygenase	leucinostatin A / leucinostatin B	Polyketide	0.15
contig_3_c6	-0.615236	0.247571	Tatro_006498-T1	251581	mfs multidrug	leucinostatin A / leucinostatin B	Polyketide	0.15
contig_3_c6	-2.33056	0.154233	Tatro_006499-T1	229608	nonribosomal peptide synthase -	leucinostatin A / leucinostatin B	Polyketide	0.15
contig_3_c6	-2.09942	0.523128	Tatro_006500-T1	295847	4-hydroxybenzoate polyprenyl transferase	leucinostatin A / leucinostatin B	Polyketide	0.15
contig_3_c6	-2.72997	0.18374	Tatro_006501-T1	32449	non-heme halogenase	leucinostatin A / leucinostatin B	Polyketide	0.15
contig_3_c6	-1.9692	0.401004	Tatro_006502-T1	84122	l-aminoadipate-semialdehyde dehydrogenase	leucinostatin A / leucinostatin B	Polyketide	0.15
contig_3_c6	-1.3022	0.624491	Tatro_006503-T1	none	#N/A	leucinostatin A / leucinostatin B	Polyketide	0.15
contig_3_c6	0	1	Tatro_006504-T1	84120	protein	leucinostatin A / leucinostatin B	Polyketide	0.15
contig_3_c6	0.330617	0.718909	Tatro_006505-T1	322230	signal sequence receptor alpha subunit	leucinostatin A / leucinostatin B	Polyketide	0.15
contig_4_c1	-0.278246	0.578451	Tatro_006698-T1	219074	peroxin 14 17	dimethylcoprogen	NRP	1
contig_4_c1	-0.100741	0.949719	Tatro_006699-T1	41009	papa-1-like conserved region family protein	dimethylcoprogen	NRP	1
contig_4_c1	0	1	Tatro_006700-T1	307602	cytochrome o ubiquinol oxidase subunit iv	dimethylcoprogen	NRP	1
contig_4_c1	0.55101	0.11825	Tatro_006701-T1	140190	mitochondrial aaa	dimethylcoprogen	NRP	1
contig_4_c1	-1.26437	0.0648343	Tatro_006702-T1	39887	peptide synthetase	dimethylcoprogen	NRP	1
contig_4_c1	-1.59029	0.0186345	Tatro_006703-T1	152707	amp-binding enzyme	dimethylcoprogen	NRP	1
contig_4_c1	0	1	Tatro_006704	273644	aerobactin siderophore biosynthesis protein iucb	dimethylcoprogen	NRP	1
contig_4_c1	-1.65768	0.00383241	Tatro_006706-T1	80347	pyridine nucleotide-disulfide oxidoreductase amid-	dimethylcoprogen	NRP	1
contig_4_c2	0	1	Tatro_006938-T1	88806	aflatoxin b1 aldehyde reductase member 2	NRPS-like,NRPS
contig_4_c2	0.465307	0.599984	Tatro_006939-T1	317933	c6 finger domain	NRPS-like,NRPS
contig_4_c2	0	1	Tatro_006940-T1	41079	alpha beta hydrolase fold protein	NRPS-like,NRPS
contig_4_c2	0	1	Tatro_006941-T1	40955	mfs transporter	NRPS-like,NRPS
contig_4_c2	0	1	Tatro_006942-T1	none	#N/A	NRPS-like,NRPS
contig_4_c2	-0.569639	0.0722986	Tatro_006943-T1	299404	proline-specific permease	NRPS-like,NRPS
contig_4_c2	0	1	Tatro_006944-T1	88800	calcium ion transporter	NRPS-like,NRPS
contig_4_c2	0	1	Tatro_006945-T1	241541	transcription regulator	NRPS-like,NRPS
contig_4_c2	0.0836186	0.991001	Tatro_006946-T1	none	#N/A	NRPS-like,NRPS
contig_4_c2	0.707487	0.76105	Tatro_006947-T1	none	#N/A	NRPS-like,NRPS
contig_4_c2	0	1	Tatro_006948-T1	none	#N/A	NRPS-like,NRPS
contig_4_c2	0	1	Tatro_006949-T1	none	#N/A	NRPS-like,NRPS
contig_4_c2	0	1	Tatro_006950-T1	none	#N/A	NRPS-like,NRPS
contig_4_c2	0	1	Tatro_006951-T1	none	#N/A	NRPS-like,NRPS
contig_4_c2	0	1	Tatro_006952-T1	none	#N/A	NRPS-like,NRPS
contig_4_c2	0	1	Tatro_006953-T1	317939	hypothetical protein	NRPS-like,NRPS
contig_4_c3	-3.32884	0.105462	Tatro_007178-T1	318124	duf323 domain-containing protein	NRPS
contig_4_c3	-2.80025	0.11985	Tatro_007179-T1	152289	catalase cat	NRPS
contig_4_c3	0	1	Tatro_007180-T1	88602	3-beta hydroxysteroid dehydrogenase	NRPS
contig_4_c3	0	1	Tatro_007181-T1	none	#N/A	NRPS
contig_4_c3	1.25695	0.290272	Tatro_007182-T1	152285	o-methylsterigmatocystin oxidoreductase	NRPS
contig_4_c3	0	1	Tatro_007183-T1	167309	integral membrane protein	NRPS
contig_4_c3	0.380112	0.699045	Tatro_007184-T1	88599	c6 finger domain	NRPS
contig_4_c3	-0.0479039	0.982365	Tatro_007185-T1	40443	amidohydrolase	NRPS
contig_4_c3	-0.2226	0.915914	Tatro_007187-T1	39904	non-ribosomal peptide synthetase	NRPS
contig_4_c3	0	1	Tatro_007188-T1	40716	non-ribosomal peptide partial	NRPS
contig_4_c3	0	1	Tatro_007189-T1	308039	long-chain fatty-acid- ligase	NRPS
contig_4_c3	-0.0274244	0.997718	Tatro_007190-T1	none	#N/A	NRPS
contig_4_c3	-0.117439	0.94234	Tatro_007191-T1	299529	endoplasmic reticulum protein	NRPS
contig_4_c3	0.52376	0.123951	Tatro_007192-T1	none	#N/A	NRPS
contig_4_c3	0.138968	0.905118	Tatro_007193-T1	152276	c6 zinc finger domain-containing protein	NRPS
contig_4_c3	-0.483828	0.17849	Tatro_007194-T1	131981	cral trio domain-containing protein	NRPS
contig_4_c4	-0.496373	0.67894	Tatro_007198-T1	283617	protein	T1PKS
contig_4_c4	0	1	Tatro_007199-T1	88587	rta1 domain	T1PKS
contig_4_c4	0.803944	0.613275	Tatro_007200-T1	41240	mfs multidrug	T1PKS
contig_4_c4	-0.731813	0.751647	Tatro_007201-T1	none	#N/A	T1PKS
contig_4_c4	0	1	Tatro_007202-T1	88584	hypothetical protein	T1PKS
contig_4_c4	-2.52472	0.161616	Tatro_007203-T1	318140	short-chain dehydrogenase reductase sdr	T1PKS
contig_4_c4	-1.46916	0.00953458	Tatro_007204-T1	40648	hypothetical protein	T1PKS
contig_4_c4	0	1	Tatro_007205-T1	80219	polyketide	T1PKS
contig_4_c4	0	1	Tatro_007206-T1	88580	hypothetical protein	T1PKS
contig_4_c4	0	1	Tatro_007207-T1	88579	protein kinase	T1PKS
contig_4_c4	0	1	Tatro_007208-T1	none	#N/A	T1PKS
contig_4_c4	0.0181375	0.995434	Tatro_007209-T1	40597	alcohol dehydrogenase	T1PKS
contig_4_c4	0	1	Tatro_007210-T1	299535	agmatine deiminase	T1PKS
contig_4_c4	0.184395	0.841382	Tatro_007211-T1	none	#N/A	T1PKS
contig_4_c4	-0.399861	0.72258	Tatro_007213-T1	none	#N/A	T1PKS
contig_4_c4	0	1	Tatro_007214-T1	none	#N/A	T1PKS
contig_4_c4	0	1	Tatro_007215-T1	none	#N/A	T1PKS
contig_4_c5	0.722881	0.0140318	Tatro_007659-T1	289259	hypothetical protein	T1PKS,NRPS
contig_4_c5	0.0707499	0.978047	Tatro_007660-T1	none	#N/A	T1PKS,NRPS
contig_4_c5	0.140326	0.942056	Tatro_007661-T1	280383	brefeldin a-sensitivity protein 4	T1PKS,NRPS
contig_4_c5	1.61776	0.0190635	Tatro_007662-T1	51401	alpha-galactosidase	T1PKS,NRPS
contig_4_c5	0	1	Tatro_007663-T1	304127	hypothetical protein	T1PKS,NRPS
contig_4_c5	0.098869	0.953781	Tatro_007664-T1	51231	mitosis protein dim1	T1PKS,NRPS
contig_4_c5	0	1	Tatro_007665-T1	83144	carbonic anhydrase	T1PKS,NRPS
contig_4_c5	0	1	Tatro_007666-T1	188840	polyketide synthase	T1PKS,NRPS
contig_4_c5	-0.061989	0.99602	Tatro_007667-T1	51470	cytochrome p450 oxidoreductase	T1PKS,NRPS
contig_4_c5	0	1	Tatro_007668-T1	none	#N/A	T1PKS,NRPS
contig_4_c5	0	1	Tatro_007669-T1	51549	integral membrane	T1PKS,NRPS
contig_4_c5	2.32729	0.158043	Tatro_012008-T1	83147	protein	T1PKS,NRPS
contig_4_c5	0.868627	0.270055	Tatro_007670-T1	51176	lipase 4	T1PKS,NRPS
contig_4_c5	0	1	Tatro_007671-T1	none	#N/A	T1PKS,NRPS
contig_4_c5	0.703324	0.889702	Tatro_007672-T1	none	#N/A	T1PKS,NRPS
contig_4_c5	0	1	Tatro_007673-T1	51786	alcohol dehydrogenase	T1PKS,NRPS
contig_4_c5	0	1	Tatro_007674-T1	314703	hypothetical protein	T1PKS,NRPS
contig_4_c5	0	1	Tatro_007675-T1	212098	phthalate transporter	T1PKS,NRPS
contig_4_c5	-0.424465	0.272936	Tatro_007676-T1	54847	alkaline phytoceramidase	T1PKS,NRPS
contig_4_c5	0	1	Tatro_007677-T1	38058	hypothetical protein	T1PKS,NRPS
contig_4_c5	0.034248	0.989765	Tatro_007678-T1	297265	protein	T1PKS,NRPS
contig_4_c5	-2.18543	0.0773856	Tatro_007679-T1	314699	hypothetical protein	T1PKS,NRPS
contig_4_c5	-0.282599	0.59135	Tatro_007680-T1	254585	nadh:ubiquinone oxidoreductase subunit	T1PKS,NRPS
contig_4_c6	0	1	Tatro_008067-T1	none	#N/A	NRPS
contig_4_c6	0	1	Tatro_008068-T1	none	#N/A	NRPS
contig_4_c6	0	1	Tatro_008069-T1	none	#N/A	NRPS
contig_4_c6	-0.461728	0.929561	Tatro_008070-T1	81365	glycoside hydrolase family 105 protein	NRPS
contig_4_c6	1.21424	0.664921	Tatro_008071-T1	44805	hypothetical protein	NRPS
contig_4_c6	0	1	CBH2-T1	44894	cellobiohydrolase ii	NRPS
contig_4_c6	-0.336722	0.605118	Tatro_008073-T1	211430	glycoside hydrolase family 92 protein	NRPS
contig_4_c6	-3.17865	0.164258	Tatro_008074-T1	81367	glycosyltransferase family 32 protein	NRPS
contig_4_c6	0	1	Tatro_008075-T1	303744	cytochrome p450	NRPS
contig_4_c6	0	1	Tatro_008076-T1	211428	nonribosomal peptide synthase	NRPS
contig_4_c6	0.480359	0.915914	Tatro_008077-T1	303742	serine threonine protein kinase	NRPS
contig_4_c6	0	1	Tatro_008078-T1	none	#N/A	NRPS
contig_4_c6	0	1	Tatro_008079-T1	90634	hypothetical protein	NRPS
contig_4_c6	0.522518	0.894526	Tatro_008080-T1	45244	killer kp4	NRPS
contig_4_c6	0.671741	0.838133	Tatro_008081-T1	none	#N/A	NRPS
contig_4_c6	0	1	Tatro_008082-T1	303737	integron gene cassette protein	NRPS
contig_4_c6	0	1	Tatro_008083-T1	44510	metallo-beta-lactamase domain protein	NRPS
contig_4_c6	0	1	Tatro_008084-T1	none	#N/A	NRPS
contig_5_c1	0.0428767	0.983719	Tatro_008367-T1	289931	hypothetical protein	NRPS-like
contig_5_c1	0.290646	0.611857	Tatro_008368-T1	165479	wd repeat-containing protein	NRPS-like
contig_5_c1	0	1	Tatro_008369-T1	none	#N/A	NRPS-like
contig_5_c1	0.328321	0.829075	Tatro_008370-T1	13008	c6 zinc finger domain-containing protein	NRPS-like
contig_5_c1	0.283592	0.661546	Tatro_008371-T1	49720	tetratricopeptide repeat protein 1	NRPS-like
contig_5_c1	0.352335	0.31687	Tatro_008372-T1	82565	haloacid dehalogenase-like hydrolase	NRPS-like
contig_5_c1	1.11839	0.00448084	Tatro_008373-T1	281104	transcription regulator pab1642	NRPS-like
contig_5_c1	-0.262173	0.615535	Tatro_008374-T1	297809	hypothetical protein	NRPS-like
contig_5_c1	0	1	Tatro_008375-T1	49792	epoxide hydrolase	NRPS-like
contig_5_c1	0.326647	0.889917	Tatro_008376-T1	12309	c6 zinc finger domain-containing protein	NRPS-like
contig_5_c1	-0.756539	0.632573	Tatro_008377-T1	82569	transferase family protein	NRPS-like
contig_5_c1	-1.40291	0.518464	Tatro_008378-T1	none	#N/A	NRPS-like
contig_5_c1	1.23234	0.00532285	Tatro_008379-T1	297813	short chain oxidoreductase	NRPS-like
contig_5_c1	-0.954507	0.699045	Tatro_008380-T1	315477	l-aminoadipate-semialdehyde dehydrogenase	NRPS-like
contig_5_c1	0.176814	0.834522	Tatro_008381-T1	175045	atp synthase f0	NRPS-like
contig_5_c1	-1.99198	0.277328	Tatro_008382-T1	315479	oxidoreductase	NRPS-like
contig_5_c1	0.673154	0.675626	Tatro_008383-T1	315480	duf218 domain-containing protein	NRPS-like
contig_5_c1	0.222002	0.822538	Tatro_008384-T1	213918	duf890 domain-containing protein	NRPS-like
contig_5_c1	-0.628072	0.180784	Tatro_008385-T1	none	#N/A	NRPS-like
contig_5_c2	-1.59411	0.0920739	Tatro_008587-T1	315637	glycoside hydrolase family 55 protein	NRPS-like
contig_5_c2	-0.212141	0.803138	Tatro_008588-T1	none	#N/A	NRPS-like
contig_5_c2	-0.559497	0.76911	Tatro_008589-T1	49779	carboxypeptidase	NRPS-like
contig_5_c2	-0.180099	0.900455	Tatro_008590-T1	92406	transcription factor cys6	NRPS-like
contig_5_c2	0	1	Tatro_008591-T1	none	#N/A	NRPS-like
contig_5_c2	-0.738338	0.0666233	Tatro_008592-T1	297936	hypothetical protein	NRPS-like
contig_5_c2	0.252816	0.760133	Tatro_008593-T1	156569	nrps-like enzyme	NRPS-like
contig_5_c2	0	1	Tatro_008594-T1	none	#N/A	NRPS-like
contig_5_c2	-0.822007	0.573488	Tatro_008595-T1	315643	polysaccharide lyase family 7 protein	NRPS-like
contig_5_c2	0.198251	0.976399	Tatro_008596-T1	31590	rta1 domain protein	NRPS-like
contig_5_c2	-0.662112	0.335226	Tatro_008597-T1	none	#N/A	NRPS-like
contig_5_c2	-0.00473618	0.997807	Tatro_008598-T1	290084	ankyrin repeat domain containing protein	NRPS-like
contig_5_c2	0	1	Tatro_008599-T1	315645	mfs multidrug	NRPS-like
contig_6_c1	0	1	Tatro_009142-T1	none	#N/A	NRPS-like
contig_6_c1	0	1	Tatro_009143-T1	269378	fad binding domain-containing protein	NRPS-like
contig_6_c1	-0.144151	0.903833	Tatro_009144-T1	158537	choline dehydrogenase	NRPS-like
contig_6_c1	-0.0134058	0.997718	Tatro_009145-T1	55037	pyridoxal-dependent decarboxylase	NRPS-like
contig_6_c1	0	1	Tatro_009146-T1	288571	c2h2 transcription	NRPS-like
contig_6_c1	0	1	Tatro_009147-T1	288572	phosphotransferase family protein	NRPS-like
contig_6_c1	0.274861	0.782386	Tatro_009148-T1	296830	hypothetical protein	NRPS-like
contig_6_c1	0	1	Tatro_009149-T1	none	#N/A	NRPS-like
contig_6_c1	-1.37092	0.417082	Tatro_009150-T1	54981	alkaline serine protease	NRPS-like
contig_6_c1	0	1	Tatro_009151-T1	260476	phenylalanine ammonia-lyase	NRPS-like
contig_6_c1	0	1	Tatro_009152-T1	186410	acetyl- synthetase-like protein	NRPS-like
contig_6_c1	0	1	Tatro_009153-T1	179057	hypothetical protein	NRPS-like
contig_6_c1	0	1	Tatro_009154-T1	210245	hypothetical protein	NRPS-like
contig_6_c2	0	1	Tatro_009178-T1	none	#N/A	NRPS-like
contig_6_c2	0	1	Tatro_009179-T1	303181	glutathione s-transferase	NRPS-like
contig_6_c2	0	1	Tatro_009180-T1	none	#N/A	NRPS-like
contig_6_c2	0	1	Tatro_009181-T1	none	#N/A	NRPS-like
contig_6_c2	-1.96255	0.0641839	Tatro_009182-T1	210297	class iii chitinase 2	NRPS-like
contig_6_c2	0	1	Tatro_009183-T1	54944	hyoscyamine 6-	NRPS-like
contig_6_c2	0	1	Tatro_009184-T1	288589	2og-fe oxygenase superfamily protein	NRPS-like
contig_6_c2	0	1	Tatro_009185-T1	54921	pantothenate transporter	NRPS-like
contig_6_c2	-1.0768	0.130772	Tatro_009186-T1	54918	nrps-like enzyme	NRPS-like
contig_6_c2	0	1	Tatro_009187-T1	288591	serine threonine-protein kinase	NRPS-like
contig_6_c2	0.417271	0.272438	Tatro_009188-T1	54917	serine carboxypeptidase s28	NRPS-like
contig_6_c2	0	1	Tatro_009190-T1	54982	class iii chitinase 2	NRPS-like
contig_6_c2	-0.215037	0.773872	Tatro_009191-T1	296843	hypothetical protein	NRPS-like
contig_6_c2	0	1	Tatro_009192-T1	269423	hypothetical protein	NRPS-like
contig_6_c2	0	1	Tatro_009193-T1	54978	family protein	NRPS-like
contig_6_c3	0.0773408	0.966382	Tatro_009233-T1	299605	proteasome component y13	NRPS
contig_6_c3	-0.0994193	0.981242	Tatro_009234-T1	88402	pap2 superfamily protein	NRPS
contig_6_c3	-0.117228	0.934718	Tatro_009235-T1	88401	tim-barrel enzyme family protein	NRPS
contig_6_c3	0.74262	0.00953458	Tatro_009236-T1	299606	upf0261 domain-containing protein	NRPS
contig_6_c3	-0.12017	0.931629	Tatro_009237-T1	220363	ff domain protein	NRPS
contig_6_c3	0.640614	0.359009	Tatro_009238-T1	283759	translation initiation factor eif-2b subunit family protein	NRPS
contig_6_c3	0.0547834	0.975004	Tatro_009239-T1	139614	n-terminal binuclear zn cluster-containing dna binding domain-containing protein	NRPS
contig_6_c3	-0.211461	0.772257	Tatro_009240-T1	37736	l-ornithine 5-monooxygenase	NRPS
contig_6_c3	0.0824781	0.965904	Tatro_009241-T1	318290	non-ribosomal peptide synthetase	NRPS
contig_6_c3	0.980235	0.00401759	Tatro_009242-T1	242375	choline oxidase	NRPS
contig_6_c3	-0.0374918	0.991228	Tatro_009243-T1	131933	betaine aldehyde dehydrogenase	NRPS
contig_6_c3	0	1	Tatro_009244-T1	38612	benomyl methotrexate resistance protein	NRPS
contig_6_c3	0	1	Tatro_009245-T1	none	#N/A	NRPS
contig_6_c3	-0.0911596	0.965904	Tatro_009246-T1	152123	nad dependent epimerase dehydratase	NRPS
contig_6_c3	0.0405157	0.98307	Tatro_009247-T1	38182	alcohol dehydrogenase	NRPS
contig_7_c1	0	1	Tatro_010788-T1	93371	metallo-beta-lactamase superfamily protein	fusaric acid	Polyketide	0.54
contig_7_c1	1.02947	0.295534	Tatro_010789-T1	233320	oligopeptide transporter	fusaric acid	Polyketide	0.54
contig_7_c1	0.172824	0.839995	Tatro_010790-T1	52514	prolyl 4-hydroxylase	fusaric acid	Polyketide	0.54
contig_7_c1	-4.15709	0.0452605	Tatro_010791-T1	52592	chitinase-like protein	fusaric acid	Polyketide	0.54
contig_7_c1	-0.739636	0.179248	Tatro_010792-T1	54365	glycoside hydrolase family 75 protein	fusaric acid	Polyketide	0.54
contig_7_c1	-0.0774139	0.962272	Tatro_010793-T1	53079	glutathione s-transferase	fusaric acid	Polyketide	0.54
contig_7_c1	-0.459463	0.900266	Tatro_010794-T1	93365	hypothetical protein	fusaric acid	Polyketide	0.54
contig_7_c1	0	1	Tatro_010795-T1	none	#N/A	fusaric acid	Polyketide	0.54
contig_7_c1	-1.26111	0.516705	Tatro_010796-T1	none	#N/A	fusaric acid	Polyketide	0.54
contig_7_c1	1.92257	0.148654	Tatro_010797-T1	211347	nonribosomal peptide	fusaric acid	Polyketide	0.54
contig_7_c1	1.14191	0.404196	Tatro_010798-T1	288974	capsule polysaccharide biosynthesis protein	fusaric acid	Polyketide	0.54
contig_7_c1	0	1	Tatro_010799-T1	269904	multidrug resistance-type transporter protein	fusaric acid	Polyketide	0.54
contig_7_c1	0	1	Tatro_010800-T1	none	#N/A	fusaric acid	Polyketide	0.54
contig_7_c1	0.744116	0.6495	Tatro_010801-T1	none	#N/A	fusaric acid	Polyketide	0.54
contig_7_c1	0	1	Tatro_010802-T1	53153	hemerythrin hhe cation binding domain-containing protein	fusaric acid	Polyketide	0.54
contig_7_c1	0	1	Tatro_010803-T1	none	#N/A	fusaric acid	Polyketide	0.54
contig_7_c1	-5.89607	0.0127277	Tatro_010804-T1	none	#N/A	fusaric acid	Polyketide	0.54
contig_7_c1	-0.195907	0.823337	Tatro_010805-T1	211358	fungal transcriptional regulatory protein	fusaric acid	Polyketide	0.54
contig_7_c1	-3.84645	0.0846165	Tatro_010806-T1	none	#N/A	fusaric acid	Polyketide	0.54
contig_7_c1	-5.23069	0.0247646	Tatro_010807-T1	52932	ochratoxin a non-ribosomal peptide synthetase	fusaric acid	Polyketide	0.54
contig_7_c1	-6.09541	0.0150448	Tatro_010808-T1	none	#N/A	fusaric acid	Polyketide	0.54
contig_7_c1	-3.94469	0.0329745	Tatro_010809-T1	none	#N/A	fusaric acid	Polyketide	0.54
contig_7_c1	-6.43291	0.0110152	Tatro_010810-T1	none	#N/A	fusaric acid	Polyketide	0.54
contig_7_c1	-4.69274	0.0241604	Tatro_010811-T1	none	#N/A	fusaric acid	Polyketide	0.54
contig_7_c1	-7.27128	0.053532	Tatro_010812-T1	53012	mfs dha1 multidrug resistance protein	fusaric acid	Polyketide	0.54
contig_7_c1	0	1	Tatro_010813-T1	314352	hypothetical protein	fusaric acid	Polyketide	0.54
contig_7_c1	0	1	Tatro_010814-T1	none	#N/A	fusaric acid	Polyketide	0.54
contig_7_c1	-1.16169	0.74558	Tatro_010815-T1	269919	short chain dehydrogenase	fusaric acid	Polyketide	0.54
contig_7_c1	0.176858	0.942918	Tatro_010816-T1	53035	aldo keto	fusaric acid	Polyketide	0.54
contig_8_c1	0.780262	0.768949	Tatro_010852-T1	46613	alpha-glucuronidase	naphthopyrone	Polyketide	1
contig_8_c1	0.671139	0.212264	Tatro_010853-T1	none	#N/A	naphthopyrone	Polyketide	1
contig_8_c1	0	1	Tatro_010854-T1	81681	sugar transporter	naphthopyrone	Polyketide	1
contig_8_c1	0	1	Tatro_010855-T1	none	#N/A	naphthopyrone	Polyketide	1
contig_8_c1	-0.0894803	0.955307	Tatro_010856-T1	none	#N/A	naphthopyrone	Polyketide	1
contig_8_c1	-1.16729	0.21933	Tatro_010857-T1	none	#N/A	naphthopyrone	Polyketide	1
contig_8_c1	0	1	Tatro_010858-T1	45540	6-methylsalicylic acid synthase	naphthopyrone	Polyketide	1
contig_8_c1	1.14226	0.65243	Tatro_010859-T1	none	#N/A	naphthopyrone	Polyketide	1
contig_8_c1	-0.89098	0.667737	Tatro_010860-T1	154816	conidial pigment polyketide synthase alb1	naphthopyrone	Polyketide	1
contig_8_c1	0	1	PKS1-T1	none	#N/A	naphthopyrone	Polyketide	1
contig_8_c1	0.309231	0.611317	Tatro_010862-T1	154814	pyruvate decarboxylase	naphthopyrone	Polyketide	1
contig_8_c1	0.484143	0.504548	Tatro_010863-T1	291155	integral membrane protein	naphthopyrone	Polyketide	1
contig_8_c1	0	1	Tatro_010864-T1	45696	hypothetical protein	naphthopyrone	Polyketide	1
contig_8_c1	3.69771	0.000655511	Tatro_010865-T1	217165	high affinity nitrate transporter	naphthopyrone	Polyketide	1
contig_8_c1	5.14829	0.000345656	Tatro_010866-T1	none	#N/A	naphthopyrone	Polyketide	1
contig_8_c1	0	1	NAR1_2-T1	none	#N/A	naphthopyrone	Polyketide	1
contig_8_c1	0	1	Tatro_010868-T1	none	#N/A	naphthopyrone	Polyketide	1
contig_8_c2	0	1	Tatro_010896-T1	316880	fungal specific transcription factor domain-containing protein	T1PKS
contig_8_c2	-0.185102	0.815301	Tatro_010897-T1	194221	aldo keto reductase	T1PKS
contig_8_c2	0	1	Tatro_010898-T1	91066	cupin domain protein	T1PKS
contig_8_c2	-0.150302	0.930662	Tatro_010899-T1	173930	c6 zinc finger domain-containing protein	T1PKS
contig_8_c2	-0.416912	0.723898	Tatro_010900-T1	46438	c-5 cytosine methyltransferase	T1PKS
contig_8_c2	0	1	Tatro_010901-T1	none	#N/A	T1PKS
contig_8_c2	-1.91258	0.00443475	Tatro_010902-T1	45536	cytochrome p450 alkane hydroxylase	T1PKS
contig_8_c2	-1.36415	0.0018305	Tatro_010903-T1	316886	duf341 domain protein	T1PKS
contig_8_c2	0.0519549	0.989765	Tatro_010904-T1	45617	glycosyl hydrolase family 65 protein	T1PKS
contig_8_c2	-3.01072	0.00265337	Tatro_010905-T1	217234	polyketide synthase	T1PKS
contig_8_c2	0	1	Tatro_010906-T1	154787	flavoprotein involved in k+ transport	T1PKS
contig_8_c2	-1.19178	0.177633	Tatro_010907-T1	none	#N/A	T1PKS
contig_8_c2	-1.09655	0.0103053	Tatro_010908-T1	none	#N/A	T1PKS
contig_8_c2	-0.0662512	0.980093	Tatro_010909-T1	306627	fungal specific transcription factor	T1PKS
contig_8_c2	-2.40798	0.22313	Tatro_010910-T1	154783	cyanide hydratase	T1PKS
contig_8_c2	0.180983	0.847445	Tatro_010911-T1	none	#N/A	T1PKS
contig_8_c2	0.498959	0.318651	Tatro_010912-T1	184152	late sexual development protein	T1PKS
contig_8_c3	0.0650496	0.992349	Tatro_011061-T1	306763	hypothetical protein	neurosporin A	Polyketide	0.26
contig_8_c3	0	1	Tatro_011062-T1	none	#N/A	neurosporin A	Polyketide	0.26
contig_8_c3	0	1	Tatro_011063-T1	298850	hypothetical protein	neurosporin A	Polyketide	0.26
contig_8_c3	-1.37027	0.0513143	Tatro_011064-T1	306764	hypothetical protein	neurosporin A	Polyketide	0.26
contig_8_c3	0	1	Tatro_011065-T1	none	#N/A	neurosporin A	Polyketide	0.26
contig_8_c3	-0.691069	0.862748	Tatro_011066-T1	none	#N/A	neurosporin A	Polyketide	0.26
contig_8_c3	3.20062	0.0227148	Tatro_011067-T1	45973	polyketide synthase	neurosporin A	Polyketide	0.26
contig_8_c3	2.80021	0.0107744	Tatro_011068-T1	217448	2- -hydroxypropyl- dehydrogenase	neurosporin A	Polyketide	0.26
contig_8_c3	2.82694	0.00287117	Tatro_011069-T1	239450	cupin domain-containing protein	neurosporin A	Polyketide	0.26
contig_8_c3	1.43254	0.142556	Tatro_011070-T1	306768	short chain dehydrogenase reductase	neurosporin A	Polyketide	0.26
contig_8_c3	0.231072	0.893778	Tatro_011071-T1	none	#N/A	neurosporin A	Polyketide	0.26
contig_8_c3	0.213999	0.752176	Tatro_011072-T1	142164	adenylosuccinate lyase	neurosporin A	Polyketide	0.26
contig_8_c3	1.59975	0.406859	Tatro_011073-T1	282547	hypothetical protein	neurosporin A	Polyketide	0.26
contig_8_c4	-0.587182	0.242451	Tatro_011192-T1	164543	transmembrane amino acid transporter	terpene
contig_8_c4	-2.07999	0.00590863	Tatro_011193-T1	298910	terpenoid synthase	terpene
contig_8_c4	-2.13661	0.00532285	Tatro_011194-T1	none	#N/A	terpene
contig_8_c4	-0.46795	0.454403	Tatro_011195-T1	142072	aminoglycoside phosphotransferase	terpene
contig_8_c4	-0.452169	0.182608	Tatro_011196-T1	256241	integral membrane protein	terpene
contig_8_c5	0.387225	0.730132	Tatro_011376-T1	94173	hypothetical protein	T1PKS
contig_8_c5	0	1	CEL61B-T1	54785	glycoside hydrolase family 61 protein	T1PKS
contig_8_c5	-0.168392	0.937204	Tatro_011378-T1	279638	hypothetical protein	T1PKS
contig_8_c5	1.0768	0.0101712	Tatro_011379-T1	none	#N/A	T1PKS
contig_8_c5	-0.0925259	0.955502	Tatro_011381-T1	134224	polyketide synthase	T1PKS
contig_8_c5	0.494957	0.162988	Tatro_011382-T1	296847	ccch zinc finger dna binding protein	T1PKS
contig_8_c5	0.784101	0.00397415	Tatro_011383-T1	134226	kinesin light chain	T1PKS
contig_8_c5	0	1	MAN1_2-T1	54855	glycoside hydrolase family 5 protein	T1PKS
contig_8_c5	-1.34222	0.157085	Tatro_011385-T1	296851	delta fatty acid desaturase	T1PKS
contig_8_c5	-0.322152	0.964396	Tatro_011386-T1	none	#N/A	T1PKS
contig_8_c6	-0.696613	0.0911132	Tatro_011402-T1	145930	protease s8 tripeptidyl peptidase	NRPS-like
contig_8_c6	0	1	Tatro_011404-T1	210377	heparan n-sulfatase	NRPS-like
contig_8_c6	-0.287366	0.884633	Tatro_011405-T1	174866	c6 transcription	NRPS-like
contig_8_c6	0	1	Tatro_011406-T1	54766	sugar transporter	NRPS-like
contig_8_c6	1.43971	0.0112231	Tatro_011407-T1	303226	ankyrin repeat-containing	NRPS-like
contig_8_c6	-0.689418	0.762309	Tatro_011408-T1	none	#N/A	NRPS-like
contig_8_c6	0.108159	0.984315	Tatro_011409-T1	94204	secreted hydrolase	NRPS-like
contig_8_c6	0.585578	0.875482	Tatro_011410-T1	94205	glutathione s-transferase	NRPS-like
contig_8_c6	1.20526	0.0145383	Tatro_011411-T1	54835	nrps-like enzyme	NRPS-like
contig_8_c6	0	1	Tatro_011412-T1	54792	mfs	NRPS-like
contig_8_c6	0.178244	0.928634	Tatro_011413-T1	279663	c6 transcription	NRPS-like
contig_8_c6	-1.28403	0.444804	Tatro_011414-T1	54811	aspergillopepsin-2	NRPS-like
contig_8_c6	0	1	Tatro_011415-T1	54776	o-methylsterigmatocystin oxidoreductase	NRPS-like
contig_8_c6	-0.720056	0.626377	Tatro_011416-T1	none	#N/A	NRPS-like
contig_8_c6	0	1	Tatro_011417-T1	none	#N/A	NRPS-like
contig_8_c6	0.0192142	0.997718	Tatro_011418-T1	none	#N/A	NRPS-like
contig_9_c1	0.0513469	0.983635	Tatro_011507-T1	238226	serologically defined colon cancer antigen 1	T1PKS
contig_9_c1	-0.433826	0.198219	Tatro_011508-T1	none	#N/A	T1PKS
contig_9_c1	-0.0992875	0.958622	Tatro_011509-T1	51904	hypothetical protein	T1PKS
contig_9_c1	0.00562294	0.997718	Tatro_011510-T1	none	#N/A	T1PKS
contig_9_c1	0	1	CMT1-T1	none	#N/A	T1PKS
contig_9_c1	0.73754	0.766315	Tatro_011513-T1	51909	polyketide synthase	T1PKS
contig_9_c1	1.4142	0.434145	Tatro_011514-T1	52415	drug resistance transporter	T1PKS
contig_9_c1	1.08301	0.600129	Tatro_011515-T1	none	#N/A	T1PKS
contig_9_c1	-0.520368	0.0814306	Tatro_011516-T1	298540	stress responsive a b barrel domain-containing protein	T1PKS
contig_9_c1	-0.770516	0.270453	Tatro_011517-T1	157600	integral membrane mpv17 pmp22 family	T1PKS
contig_9_c1	-0.24759	0.659717	Tatro_011518-T1	298543	hrf1 domain-containing protein	T1PKS
contig_9_c1	-0.165705	0.855824	Tatro_011519-T1	145049	signal recognition particle receptor subunit alpha	T1PKS
contig_9_c2	-0.431733	0.237712	Tatro_011741-T1	157364	glycosyltransferase family 57 protein	leucinostatin A / leucinostatin B	Polyketide	0.1
contig_9_c2	-0.224458	0.727032	Tatro_011742-T1	290977	5-azacytidine resistance protein azr1	leucinostatin A / leucinostatin B	Polyketide	0.1
contig_9_c2	0	1	Tatro_011743-T1	216683	mitochondrial carrier	leucinostatin A / leucinostatin B	Polyketide	0.1
contig_9_c2	0	1	Tatro_011744-T1	316652	protein	leucinostatin A / leucinostatin B	Polyketide	0.1
contig_9_c2	0.360848	0.964454	Tatro_011745-T1	93094	transcriptional xre family	leucinostatin A / leucinostatin B	Polyketide	0.1
contig_9_c2	-0.111687	0.934697	Tatro_011746-T1	238686	cytidine deoxycytidylate zinc-binding region	leucinostatin A / leucinostatin B	Polyketide	0.1
contig_9_c2	1.01672	0.00271775	Tatro_011747-T1	none	#N/A	leucinostatin A / leucinostatin B	Polyketide	0.1
contig_9_c2	0	1	Tatro_011748-T1	93091	phenylacetyl- ligase	leucinostatin A / leucinostatin B	Polyketide	0.1
contig_9_c2	0	1	Tatro_011749-T1	83179	polyketide synthase	leucinostatin A / leucinostatin B	Polyketide	0.1
contig_9_c2	0	1	Tatro_011750-T1	255992	hypothetical protein	leucinostatin A / leucinostatin B	Polyketide	0.1
contig_9_c2	0	1	Tatro_011751-T1	none	#N/A	leucinostatin A / leucinostatin B	Polyketide	0.1
contig_9_c2	1.18843	0.00668901	Tatro_011752-T1	216692	atp synthase alpha chain precursor	leucinostatin A / leucinostatin B	Polyketide	0.1
contig_9_c2	1.03135	0.0196567	Tatro_011753-T1	298667	haloacid dehalogenase	leucinostatin A / leucinostatin B	Polyketide	0.1
contig_9_c2	0.385577	0.350114	Tatro_011754-T1	298668	thioesterase domain containing protein	leucinostatin A / leucinostatin B	Polyketide	0.1
contig_9_c2	0	1	Tatro_011755-T1	none	#N/A	leucinostatin A / leucinostatin B	Polyketide	0.1
contig_9_c2	0	1	Tatro_011756-T1	51934	transcriptional regulator	leucinostatin A / leucinostatin B	Polyketide	0.1
contig_9_c2	0	1	Tatro_011757-T1	none	#N/A	leucinostatin A / leucinostatin B	Polyketide	0.1
contig_9_c2	0	1	Tatro_011758-T1	306340	hypothetical protein	leucinostatin A / leucinostatin B	Polyketide	0.1

## Sheet: AntiSMASH_BGCs
Biosynthetic genetic clusters predicted by AntiSMASH in the Trichoderma atroviride IMI206040 genome
contig_1
123456
Region	Type	From	To	Most similar known cluster	Similarity
Region 1.1	NRPS	2436423	2478817
Region 1.2	NRPS-like	4154656	4183801
Region 1.3	T1PKS	4595918	4644132	ankaflavin / monascin / rubropunctatine / monascorubrin	Polyketide:Iterative type I	0.16
Region 1.4	terpene	5176557	5189399	squalestatin S1	Terpene	0.4
Region 1.5	terpene	5536557	5557828
Region 1.6	NRPS	6235145	6310718
contig_2
12345678
Region	Type	From	To	Most similar known cluster	Similarity
Region 2.1	terpene	390226	407163
Region 2.2	NRPS	486734	536942
Region 2.3	NRPS-like	2313526	2356776
Region 2.4	T1PKS	5418450	5460062
Region 2.5	terpene	5989891	6011534
Region 2.6	T1PKS	6044570	6094501
Region 2.7	NRPS-like	6201518	6244281
Region 2.8	NRPS-like	6374344	6419409
contig_3
123456
Region	Type	From	To	Most similar known cluster	Similarity
Region 3.1	NRPS	1617109	1662565	enniatin	NRP	1
Region 3.2	terpene	1949761	1970559
Region 3.3	NRPS-like	3269764	3312099
Region 3.4	T1PKS	4868186	4913108
Region 3.5	terpene	5010704	5033077	clavaric acid	Terpene	1
Region 3.6	T1PKS,NRPS,NRPS-like	5113830	5189065	leucinostatin A / leucinostatin B	Polyketide	0.15
contig_4
123456
Region	Type	From	To	Most similar known cluster	Similarity
Region 4.1	NRPS	80588	114355	dimethylcoprogen	NRP	1
Region 4.2	NRPS-like,NRPS	842714	934284
Region 4.3	NRPS	1611984	1653887
Region 4.4	T1PKS	1665183	1706886
Region 4.5	T1PKS,NRPS	2980426	3064928
Region 4.6	NRPS	4147736	4190552
contig_5
12
Region	Type	From	To	Most similar known cluster	Similarity
Region 5.1	NRPS-like	772615	813356
Region 5.2	NRPS-like	1373279	1416565
contig_6
123
Region	Type	From	To	Most similar known cluster	Similarity
Region 6.1	NRPS-like	46175	86210
Region 6.2	NRPS-like	145371	185356
Region 6.3	NRPS	312540	367007
contig_7
1
Region	Type	From	To	Most similar known cluster	Similarity
Region 7.1	NRPS,T1PKS,NRPS-like	1934366	2033093	fusaric acid	Polyketide	0.54
contig_8
123456
Region	Type	From	To	Most similar known cluster	Similarity
Region 8.1	T1PKS	57277	112830	naphthopyrone	Polyketide	1
Region 8.2	T1PKS	190352	236913
Region 8.3	T1PKS	721160	763298	neurosporin A	Polyketide	0.26
Region 8.4	terpene	1102634	1123637
Region 8.5	T1PKS	1680259	1727660
Region 8.6	NRPS-like	1767320	1811153
contig_9
12
Region	Type	From	To	Most similar known cluster	Similarity
Region 9.1	T1PKS	116665	158872
Region 9.2	T1PKS	818683	866293	leucinostatin A / leucinostatin B	Polyketide	0.1
contig_10
12
Region	Type	From	To	Most similar known cluster	Similarity
Region 10.1	NRPS-like	6201	49975
Region 10.2	terpene	704853	725864
No secondary metabolite regions were found in these records:
contig_11
contig_12

## Sheet: EdgeR-ResultTmk3vsWT
Table of differential expression in the comparison Tmk3 vs WT of Trichoderma atroviride.
ID	logFC	unshrunk.logFC	logCPM	PValue	FDR	JGI_ID	Annotation
Tatro_003677-T1	-7.9475	-8.35389	5.99579	3.64e-09	3.51e-05	301235	mitogen-activated protein kinase
Tatro_007601-T1	3.50869	3.51105	8.75912	1.01e-07	0.00021001	297304	hypothetical protein
Tatro_008602-T1	-6.40413	-7.38702	3.62521	1.17e-07	0.00021001	92411	exo-beta- -
Tatro_004594-T1	3.92603	3.9751	4.94362	1.39e-07	0.00021001	285321	alcohol dehydrogenase
Tatro_011946-T1	-3.0081	-3.01891	6.07777	1.42e-07	0.00021001	45317	glycoside hydrolase family 18 protein
Tatro_002883-T1	2.88653	2.91584	4.6385	1.85e-07	0.00021001	#N/A	#N/A
Tatro_009419-T1	-3.05627	-3.0706	5.73054	1.97e-07	0.00021001	88236	hypothetical protein
Tatro_007599-T1	3.75588	3.75792	9.2208	1.97e-07	0.00021001	289308	aaa atpase domain containing protein
Tatro_003917-T1	3.47104	3.47424	8.29291	2.39e-07	0.00021001	301086	hypothetical protein
Tatro_007600-T1	2.85208	2.85383	8.52417	2.54e-07	0.00021001	297306	hypothetical protein
Tatro_006568-T1	4.22121	4.24706	6.09173	2.68e-07	0.00021001	130029	cellular retinoic acid binding protein
Tatro_000436-T1	2.80802	2.80984	8.41921	3.09e-07	0.00021001	132249	4-coumarate:coenzyme a ligase
Tatro_001242-T1	-1.81616	-1.82122	5.89016	3.34e-07	0.00021001	131462	high-affinity nicotinic acid transporter
Tatro_003944-T1	2.04451	2.047	7.16556	3.35e-07	0.00021001	#N/A	#N/A
Tatro_000741-T1	3.15715	3.17606	5.48527	3.37e-07	0.00021001	37707	glyoxalase bleomycin resistance protein dioxygenase
Tatro_004095-T1	2.35078	2.35143	9.41764	3.48e-07	0.00021001	300981	f-box domain protein
Tatro_002103-T1	-2.33831	-2.3479	5.56083	4.09e-07	0.000231927	302863	alpha beta
Tatro_002959-T1	4.4306	4.48115	5.38089	4.33e-07	0.000232212	218896	glyoxalase bleomycin resistance protein dioxygenase
Tatro_001309-T1	-3.2967	-3.2977	9.76989	5.24e-07	0.000266113	131489	epoxide hydrolase
Tatro_000285-T1	-2.46227	-2.48243	4.67579	5.89e-07	0.000280992	153153	hexose transporter
Tatro_002319-T1	3.53245	3.60419	4.09276	6.66e-07	0.000280992	#N/A	#N/A
Tatro_005574-T1	3.43153	3.46386	5.02781	6.76e-07	0.000280992	321480	fungal specific transcription factor domain-containing protein
Tatro_005970-T1	-2.0384	-2.03887	9.52453	6.92e-07	0.000280992	302080	hypothetical protein
Tatro_008425-T1	2.07826	2.08443	5.92974	6.99e-07	0.000280992	#N/A	#N/A
Tatro_003327-T1	1.5621	1.56364	7.28408	8.49e-07	0.000304079	169094	tetraspanin tsp3
Tatro_007707-T1	2.62966	2.65831	4.42243	8.83e-07	0.000304079	158569	methyltransferase type 11
Tatro_001553-T1	-2.68144	-2.69889	5.0872	8.9e-07	0.000304079	35890	nmral1 protein
Tatro_000316-T1	3.01344	3.0233	6.24213	8.91e-07	0.000304079	322665	hypothetical protein
Tatro_007844-T1	4.26578	4.30884	5.43879	9.14e-07	0.000304079	297186	hypothetical protein
Tatro_002961-T1	2.37896	2.39432	4.99689	9.9e-07	0.000318279	132630	xylosidase arabinosidase
Tatro_002567-T1	3.97596	3.992	6.51302	1.17e-06	0.000345656	305527	hypothetical protein
Tatro_011955-T1	-1.98046	-1.99105	5.04944	1.19e-06	0.000345656	45073	epoxide hydrolase
Tatro_007499-T1	-1.95382	-1.96498	4.95009	1.19e-06	0.000345656	51090	hypothetical protein
Tatro_002102-T1	-4.55451	-4.94172	2.99733	1.24e-06	0.000345656	91914	integral membrane protein
Tatro_010866-T1	5.14829	5.35083	4.26642	1.28e-06	0.000345656	#N/A	#N/A
Tatro_004599-T1	4.57272	4.57722	8.90416	1.29e-06	0.000345656	131157	p-loop containing nucleoside triphosphate hydrolase protein
Tatro_011941-T1	2.98627	3.10468	3.04926	1.42e-06	0.000369263	282362	hypothetical protein
Tatro_011033-T1	-1.89574	-1.89715	7.78748	1.58e-06	0.00039994	217415	glycoside hydrolase family 18 protein
Tatro_006216-T1	1.38856	1.38999	7.16291	1.63e-06	0.000402965	302227	haloacid dehalogenase-like hydrolase
Tatro_007749-T1	-2.26292	-2.27793	4.87134	1.74e-06	0.000419511	224184	hypothetical protein
Tatro_001244-T1	2.47294	2.47708	6.90595	1.83e-06	0.000430983	257831	hypothetical protein
Tatro_005587-T1	4.0704	4.08803	6.47511	2.2e-06	0.000504111	321492	ccch zinc finger dna binding protein
Tatro_004598-T1	4.08552	4.09034	8.31914	2.33e-06	0.000522571	137421	hypothetical protein
Tatro_006802-T1	1.89809	1.90027	7.18911	2.7e-06	0.000584392	299338	major facilitator superfamily transporter
Tatro_001096-T1	2.53684	2.54934	5.43405	2.73e-06	0.000584392	309443	hypothetical protein
Tatro_002212-T1	3.00249	3.00501	8.15483	2.84e-06	0.000595236	288146	phosphoribosyl transferase domain protein
Tatro_004118-T1	2.74521	2.74657	8.77454	3.13e-06	0.000631737	310560	c2h2 type zinc finger domain containing protein
Tatro_001360-T1	-1.61343	-1.6258	4.43964	3.19e-06	0.000631737	#N/A	#N/A
Tatro_011934-T1	-1.61489	-1.6167	7.10891	3.21e-06	0.000631737	239015	glutathione s-transferase
Tatro_000636-T1	-1.58057	-1.58457	5.94201	3.39e-06	0.000653513	229979	ctr copper transporter family protein
Tatro_000879-T1	2.40999	2.46107	3.50372	3.53e-06	0.000655511	319191	amino acid transporter
Tatro_000931-T1	-3.58145	-3.58299	9.45066	3.62e-06	0.000655511	300285	atp synthase subunit 9
Tatro_002584-T1	-3.72447	-3.78269	4.4761	3.72e-06	0.000655511	53756	p-hydroxylaminobenzoate lyase
Tatro_005937-T1	-3.10287	-3.11418	6.10788	3.85e-06	0.000655511	265387	cyclohexanone monooxygenase
Tatro_011187-T1	-2.47509	-2.50133	4.34049	3.88e-06	0.000655511	46525	heme peroxidase
Tatro_001989-T1	-2.92425	-2.94546	5.05926	3.98e-06	0.000655511	91815	hypothetical protein
Tatro_010865-T1	3.69771	4.01732	2.61129	4.01e-06	0.000655511	217165	high affinity nitrate transporter
Tatro_009973-T1	-2.34079	-2.39965	3.23291	4.02e-06	0.000655511	292870	ferric reductase like transmembrane component
Tatro_011872-T1	-1.88516	-1.88811	6.72916	4.1e-06	0.000655511	216890	glycoside hydrolase family 75 protein
Tatro_002211-T1	4.24842	4.25501	8.03577	4.19e-06	0.000655511	#N/A	#N/A
Tatro_010480-T1	-1.60075	-1.60377	6.36264	4.22e-06	0.000655511	280857	nitroreductase family protein
Tatro_006226-T1	-1.43981	-1.44093	7.5668	4.27e-06	0.000655511	251030	mfs multidrug
Tatro_001102-T1	1.47779	1.4787	7.92562	4.28e-06	0.000655511	200177	fumarylacetoacetase
Tatro_006557-T1	1.49648	1.49871	6.68106	4.45e-06	0.000662259	302381	bzip transcription factor
Tatro_001310-T1	-1.76381	-1.7807	4.19882	4.52e-06	0.000662259	319558	hypothetical protein
Tatro_009036-T1	2.00842	2.02767	4.32267	4.64e-06	0.000662259	290700	mfs dha1 multidrug resistance protein
Tatro_007242-T1	-2.25061	-2.25121	9.41954	4.65e-06	0.000662259	299540	3-octaprenyl-4-hydroxybenzoate carboxy-
Tatro_004759-T1	-1.27391	-1.27635	6.23946	4.67e-06	0.000662259	#N/A	#N/A
Tatro_006336-T1	2.55661	2.56321	6.33538	4.97e-06	0.000694882	229295	hypothetical protein
Tatro_004611-T1	1.82806	1.84062	4.6905	5.1e-06	0.000703118	#N/A	#N/A
Tatro_002107-T1	-2.72532	-2.81501	3.08543	5.19e-06	0.00070505	323007	cyclopropane-fatty-acyl-phospholipid synthase
Tatro_008966-T1	1.39681	1.40023	5.94938	5.67e-06	0.000754192	47749	domain-containing protein
Tatro_006615-T1	-1.60122	-1.6038	6.58812	5.71e-06	0.000754192	262365	amino acid
Tatro_004205-T1	2.66279	2.66485	8.08642	5.98e-06	0.000776108	300913	protein
Tatro_002807-T1	1.51882	1.52138	6.51188	6.07e-06	0.000776108	158423	succinate-semialdehyde dehydrogenase
Tatro_002805-T1	1.91454	1.92023	5.86103	6.12e-06	0.000776108	#N/A	#N/A
Tatro_009866-T1	-1.13652	-1.13741	7.4664	6.34e-06	0.000785398	299952	fatty acid hydroxylase
Tatro_005377-T1	3.34853	3.45181	3.49612	6.37e-06	0.000785398	321317	hypothetical protein
Tatro_003916-T1	2.28513	2.29357	5.71218	6.43e-06	0.000785398	#N/A	#N/A
Tatro_002890-T1	-6.42175	-6.472	7.29764	6.76e-06	0.000814921	90126	amp dependent ligase
Tatro_004372-T1	1.14136	1.14394	5.98895	7.47e-06	0.000887177	32766	hypothetical protein
Tatro_002882-T1	1.57313	1.57615	6.34506	7.54e-06	0.000887177	283211	c6 transcription
Tatro_001932-T1	3.11366	3.15624	4.36907	7.71e-06	0.000896337	#N/A	#N/A
Tatro_000529-T1	1.44742	1.4582	4.45989	7.98e-06	0.00091602	230198	hypothetical protein
Tatro_004718-T1	2.08333	2.10332	4.35091	8.19e-06	0.000919314	#N/A	#N/A
Tatro_002175-T1	-2.15887	-2.15915	10.4191	8.2e-06	0.000919314	48622	alpha methylacyl-
Tatro_005653-T1	-1.71735	-1.71982	6.7832	8.64e-06	0.000951504	147737	isocitrate lyase
Tatro_008048-T1	1.74822	1.76695	4.08688	8.72e-06	0.000951504	45364	methyltransferase domain-containing protein
Tatro_003300-T1	-1.41325	-1.42284	4.54208	8.78e-06	0.000951504	#N/A	#N/A
Tatro_006044-T1	1.18607	1.18714	7.296	8.88e-06	0.000951735	28832	hypothetical protein
Tatro_005010-T1	1.97264	1.98552	4.81182	9.13e-06	0.000953379	32123	mismatched base pair and cruciform dna recognition
Tatro_005510-T1	1.54263	1.54753	5.6369	9.16e-06	0.000953379	295125	cytochrome p450
Tatro_003997-T1	1.33584	1.33721	7.15245	9.19e-06	0.000953379	149340	wd domain containing protein
Tatro_011096-T1	-1.51785	-1.51965	6.99864	1e-05	0.00102624	46082	mfs transporter
Tatro_004446-T1	-3.78433	-4.00686	2.95701	1.08e-05	0.00109511	172208	subtilisin-like serine protease pr1c
Tatro_004235-T1	1.12294	1.12398	7.2526	1.1e-05	0.00110326	300894	u6 snrna-associated protein
Tatro_003091-T1	1.89898	1.89957	9.05352	1.18e-05	0.00116462	317554	rna-dependent rna polymerase
Tatro_010779-T1	2.23874	2.25934	4.46757	1.18e-05	0.00116462	93380	mercuric reductase
Tatro_005827-T1	2.05724	2.09698	3.47704	1.22e-05	0.00118598	77925	d-xylulose 5-phosphate d-fructose 6-phosphate phosphoketolase
Tatro_003171-T1	-2.71724	-2.83067	2.8335	1.26e-05	0.00121813	43537	meiotic chromosome segregation protein
Tatro_004260-T1	1.45859	1.45989	7.38543	1.3e-05	0.00123802	300872	hypothetical protein
Tatro_002891-T1	-5.39867	-5.41829	7.61378	1.31e-05	0.00124188	43092	nadh-dependent flavin oxidoreductase
Tatro_008339-T1	1.10399	1.10517	7.03339	1.35e-05	0.00126619	235832	aldo-keto reductase
Tatro_001879-T1	1.88157	1.90773	3.80868	1.38e-05	0.00127676	155728	calcofluor white hypersensitive protein
Tatro_007462-T1	2.58049	2.60379	4.64406	1.4e-05	0.00127999	297389	hypothetical protein
Tatro_011670-T1	-3.02755	-3.10499	3.50089	1.41e-05	0.00127999	290919	hypothetical protein
Tatro_000397-T1	1.68022	1.68386	6.21403	1.43e-05	0.00128462	#N/A	#N/A
Tatro_010298-T1	1.43931	1.44275	5.9962	1.47e-05	0.00130968	189853	amidase family protein
Tatro_007298-T1	1.58311	1.58814	5.64926	1.5e-05	0.00132648	139690	family taurine catabolism dioxygenase
Tatro_008051-T1	1.44397	1.45015	5.19708	1.52e-05	0.00132978	233440	nad-binding rossmann fold oxidoreductase
Tatro_000281-T1	-2.25984	-2.26223	7.44457	1.57e-05	0.00136034	42070	fad fmn-containing isoamyl alcohol oxidase
Tatro_003658-T1	-1.19719	-1.20145	5.35647	1.6e-05	0.00137805	130805	carnitine acyl carnitine carrier
Tatro_006806-T1	2.47488	2.52011	3.70603	1.64e-05	0.0013967	291965	hypothetical protein
Tatro_011859-T1	1.19389	1.19775	5.50768	1.66e-05	0.00140736	298717	flavohemoglobin
Tatro_000485-T1	1.84622	1.84771	7.66465	1.71e-05	0.00143045	302532	minor allergen alt a 7
Tatro_002268-T1	1.30966	1.30994	9.40466	1.73e-05	0.00143212	255300	argininosuccinate synthase
Tatro_005414-T1	-1.13502	-1.13686	6.44153	1.74e-05	0.00143212	#N/A	#N/A
Tatro_010299-T1	2.69497	2.76407	3.40225	1.78e-05	0.00145297	280732	hypothetical protein
Tatro_003784-T1	1.87182	1.87768	5.77002	1.83e-05	0.00147963	294361	rna-directed rna polymerase
Tatro_006787-T1	-1.3147	-1.32039	5.12029	1.84e-05	0.00147963	41214	brix domain-containing protein
Tatro_002173-T1	-2.16501	-2.16512	11.7013	1.87e-05	0.00148902	47858	pyoverdine dityrosine biosynthesis
Tatro_003872-T1	1.69665	1.70898	4.57035	1.9e-05	0.00149845	247507	abc transporter
Tatro_006166-T1	1.1032	1.10494	6.48668	2.01e-05	0.00157779	228935	uncharacterized conserved protein ucp014753
Tatro_006266-T1	-4.91571	-5.06385	4.37623	2.05e-05	0.00159536	161123	glycoside hydrolase family 93 protein
Tatro_002192-T1	2.41598	2.45355	3.87871	2.17e-05	0.00167451	48253	cyp51a
Tatro_009514-T1	-1.76589	-1.77441	5.11174	2.21e-05	0.00167584	79977	glycerol-3-phosphate dehydrogenase
Tatro_001394-T1	-4.26048	-5.02826	2.24617	2.21e-05	0.00167584	293585	hypothetical protein
Tatro_006407-T1	1.09577	1.099	5.61012	2.32e-05	0.00175028	251390	protein phosphatase-
Tatro_006515-T1	3.44856	3.6606	2.81197	2.37e-05	0.00177106	84109	hypothetical protein
Tatro_002789-T1	-1.4338	-1.43463	7.99675	2.43e-05	0.0018035	145887	tyrosyl-trna synthetase
Tatro_005407-T1	1.88061	1.88189	7.93211	2.48e-05	0.00182787	301769	hypothetical protein
Tatro_010903-T1	-1.36415	-1.37534	4.28066	2.51e-05	0.0018305	316886	duf341 domain protein
Tatro_007362-T1	-1.49209	-1.49405	6.83548	2.53e-05	0.00183703	131946	scytalone dehydratase
Tatro_011391-T1	1.9234	1.93977	4.44538	2.56e-05	0.0018415	54763	cyanamide hydratase
Tatro_002568-T1	3.94269	3.95562	6.78054	2.64e-05	0.00187322	#N/A	#N/A
Tatro_001134-T1	-1.32633	-1.32794	6.8975	2.66e-05	0.00187322	131401	phosphoenolpyruvate carboxykinase
Tatro_002146-T1	1.33556	1.34633	4.32448	2.66e-05	0.00187322	48434	arylsulfatase
Tatro_008482-T1	1.74452	1.75609	4.70755	2.86e-05	0.00200072	#N/A	#N/A
Tatro_007093-T1	1.24537	1.24976	5.40512	2.96e-05	0.00204755	292180	methyltransferase domain-containing protein
Tatro_000226-T1	1.81349	1.81362	11.0865	2.97e-05	0.00204755	302685	glycosyltransferase family 2
Tatro_002886-T1	2.58999	2.69345	2.87859	3.03e-05	0.00207285	81019	efflux pump antibiotic resistance
Tatro_011080-T1	1.59174	1.5924	8.52851	3.05e-05	0.00207432	45809	short-chain dehydrogenase reductase family
Tatro_011170-T1	-2.79375	-2.81089	5.22301	3.09e-05	0.00208205	45615	pyridoxal-dependent decarboxylase
Tatro_005320-T1	3.74262	3.80773	4.40606	3.13e-05	0.00209594	#N/A	#N/A
Tatro_011933-T1	-1.27909	-1.2812	6.45514	3.27e-05	0.00217574	44261	iron transport multicopper oxidase fet3
Tatro_005634-T1	2.02625	2.04202	4.60293	3.31e-05	0.00218904	301901	stf2-like protein
Tatro_008731-T1	-1.49641	-1.49791	7.22797	3.34e-05	0.00218904	316118	plc-like phosphodiesterase
Tatro_008054-T1	-2.23618	-2.25438	4.587	3.44e-05	0.00224127	81358	amino acid
Tatro_003059-T1	-2.13572	-2.13585	11.5758	3.53e-05	0.0022553	299189	isoamyl alcohol oxidase
Tatro_002651-T1	4.3913	5.39025	2.21384	3.55e-05	0.0022553	53410	cyclohexanone monooxygenase
Tatro_002492-T1	1.70154	1.72617	3.69898	3.56e-05	0.0022553	#N/A	#N/A
Tatro_000353-T1	1.05819	1.05954	6.77128	3.59e-05	0.0022553	302595	alpha beta
Tatro_005939-T1	-1.63961	-1.65107	4.56963	3.6e-05	0.0022553	147444	hypothetical protein
Tatro_008968-T1	1.00508	1.0055	8.33894	3.6e-05	0.0022553	298382	ww-domain ligand protein
Tatro_006372-T1	1.37674	1.38057	5.76387	3.82e-05	0.00236841	#N/A	#N/A
Tatro_000944-T1	-2.26429	-2.26915	6.43677	3.84e-05	0.00236841	35700	secreted protein
Tatro_005049-T1	-1.46758	-1.47428	5.09222	3.86e-05	0.00236841	148429	hypothetical protein
Tatro_006642-T1	1.2721	1.27903	4.82226	3.89e-05	0.00237491	146755	phosphatidylserine decarboxylase family protein
Tatro_000349-T1	-1.61281	-1.61441	7.28033	3.92e-05	0.0023786	159395	family protein
Tatro_000739-T1	-1.22254	-1.23095	4.47553	3.95e-05	0.00237967	222293	pre-rrna processing protein utp22
Tatro_007843-T1	5.36777	6.61167	2.70881	4.06e-05	0.00243366	90418	hypothetical protein
Tatro_002178-T1	-1.50772	-1.50818	8.95444	4.1e-05	0.00244245	154058	major facilitator superfamily protein
Tatro_004013-T1	2.29772	2.31045	5.16527	4.26e-05	0.00251875	136870	polyamine acetyltransferase
Tatro_000420-T1	-2.94276	-2.94702	7.33173	4.53e-05	0.00265337	287819	protein
Tatro_009804-T1	0.926182	0.927212	6.93869	4.55e-05	0.00265337	#N/A	#N/A
Tatro_010905-T1	-3.01072	-3.13677	2.95027	4.59e-05	0.00265337	217234	polyketide synthase
Tatro_007890-T1	-3.35928	-3.46544	3.41708	4.59e-05	0.00265337	81251	3-beta hydroxysteroid dehydrogenase
Tatro_001460-T1	1.06605	1.07022	5.21836	4.63e-05	0.00265676	300629	protein family
Tatro_010277-T1	1.51156	1.51431	6.4056	4.66e-05	0.00266112	289568	beta-mannosidase
Tatro_002796-T1	1.1461	1.14744	6.91785	4.84e-05	0.00271775	129952	f-box domain-containing protein
Tatro_011747-T1	1.01672	1.02115	5.06134	4.86e-05	0.00271775	#N/A	#N/A
Tatro_001092-T1	3.35169	3.3741	5.4441	4.88e-05	0.00271775	79225	inorganic phosphate transporter
Tatro_006050-T1	-1.12679	-1.13281	4.78863	4.89e-05	0.00271775	31529	small nucleolar ribonucleoprotein complex subunit
Tatro_001057-T1	1.34732	1.35323	5.13545	4.96e-05	0.00271775	37504	methionine vitamin-b12
Tatro_004903-T1	-1.27599	-1.2806	5.36053	4.96e-05	0.00271775	78513	choline ethanolamine kinase
Tatro_009174-T1	-1.09199	-1.09367	6.50875	4.97e-05	0.00271775	296838	triose phosphate transporter
Tatro_011798-T1	-2.31081	-2.31937	5.6935	4.99e-05	0.00271775	44429	glycoside hydrolase family 12 protein
Tatro_009531-T1	2.72791	2.76055	4.34676	5.17e-05	0.00280339	88135	catalase
Tatro_008407-T1	-1.15617	-1.15886	5.93687	5.22e-05	0.00280838	297834	high affinity methionine permease
Tatro_010674-T1	1.51118	1.51171	8.74598	5.31e-05	0.00280838	145242	wsc domain containing protein
Tatro_006826-T1	-1.21557	-1.22025	5.2561	5.31e-05	0.00280838	132105	sas10 utp3 family protein
Tatro_011873-T1	-1.33467	-1.33576	7.46905	5.31e-05	0.00280838	#N/A	#N/A
Tatro_005402-T1	1.9203	1.9372	4.39951	5.33e-05	0.00280838	#N/A	#N/A
Tatro_002384-T1	-1.22395	-1.22835	5.35052	5.48e-05	0.00287117	53890	pak domain-containing protein
Tatro_001088-T1	1.94876	1.9499	8.16852	5.56e-05	0.00287117	300384	homogentisate -dioxygenase
Tatro_011160-T1	-2.41712	-2.50663	2.84493	5.57e-05	0.00287117	81501	amino acid transporter
Tatro_004165-T1	0.941051	0.94352	5.73646	5.63e-05	0.00287117	285622	inosine xanthosine triphosphatase
Tatro_010889-T1	-2.11742	-2.11978	7.30876	5.64e-05	0.00287117	91075	beta- -glucanase
Tatro_003291-T1	-2.5389	-2.54175	7.49414	5.65e-05	0.00287117	159580	killer kp4
Tatro_011069-T1	2.82694	2.85169	4.80293	5.66e-05	0.00287117	239450	cupin domain-containing protein
Tatro_002174-T1	-1.41232	-1.41253	9.94032	5.74e-05	0.00290019	302820	polyketide synthase
Tatro_000015-T1	-1.44151	-1.45307	4.33016	5.81e-05	0.00291561	322916	integral membrane protein
Tatro_009173-T1	-1.38042	-1.38221	6.8272	5.83e-05	0.00291561	129980	hypothetical protein
Tatro_011553-T1	1.09354	1.09762	5.28958	5.88e-05	0.00292247	145015	alpha beta hydrolase fold family
Tatro_008770-T1	-1.18598	-1.18666	7.9411	5.93e-05	0.00293154	298232	hypothetical protein
Tatro_004820-T1	-1.25495	-1.25539	8.69042	6.2e-05	0.00305062	301384	fe-containing alcohol
Tatro_004593-T1	2.73809	2.87729	2.69694	6.23e-05	0.00305184	#N/A	#N/A
Tatro_002176-T1	-1.77151	-1.77164	11.042	6.39e-05	0.00311035	143500	fad monooxygenase
Tatro_004196-T1	-1.375	-1.38148	5.02249	6.48e-05	0.00312771	285595	rna binding protein
Tatro_008236-T1	-1.23744	-1.23916	6.68449	6.49e-05	0.00312771	50132	nadph-dependent alpha-keto amide
Tatro_006355-T1	-2.76429	-2.77216	6.27629	6.53e-05	0.00313121	302304	cutinase
Tatro_009410-T1	1.14826	1.15514	4.66244	6.66e-05	0.0031468	151996	stress response protein
Tatro_004159-T1	1.6021	1.60458	6.6612	6.66e-05	0.0031468	225013	hydroxyquinol -dioxygenase
Tatro_003565-T1	1.67285	1.67309	10.0999	6.68e-05	0.0031468	94511	family protein
Tatro_003328-T1	1.19226	1.1956	5.70559	6.72e-05	0.0031468	218284	atp-dependent rna helicase dbp6
Tatro_007628-T1	1.35248	1.35753	5.35483	6.72e-05	0.0031468	51536	atp-dependent rna helicase dhx8
Tatro_006335-T1	1.40726	1.41272	5.3172	6.78e-05	0.00315299	322099	glutamyl-trna amidotransferase subunit
Tatro_002964-T1	-1.7208	-1.73322	4.55483	6.8e-05	0.00315299	317650	hypothetical protein
Tatro_004550-T1	-0.974603	-0.978424	5.17594	6.88e-05	0.00317633	78866	amino acid permease
Tatro_008836-T1	2.49257	2.55107	3.41816	7.03e-05	0.00322713	290563	hypothetical protein
Tatro_002229-T1	-1.04506	-1.04712	6.15003	7.12e-05	0.00325338	236383	dna-directed rna polymerase i subunit rpa1
Tatro_010366-T1	1.71956	1.72367	6.08652	7.2e-05	0.00327353	297537	hypothetical protein
Tatro_004047-T1	1.54267	1.54803	5.51112	7.23e-05	0.00327377	#N/A	#N/A
Tatro_011785-T1	-0.906847	-0.909414	5.61186	7.36e-05	0.00331869	132650	dna-directed rna polymerase i 135 kda polypeptide
Tatro_005297-T1	-1.14295	-1.14877	4.85655	7.42e-05	0.00332975	28889	dna-directed rna polymerases i and iii 40 kda polypeptide
Tatro_002719-T1	1.39708	1.40229	5.36798	7.48e-05	0.00334065	94162	set domain-containing protein 5
Tatro_005940-T1	1.00188	1.00257	7.6367	7.6e-05	0.00337618	302069	hypothetical protein
Tatro_009485-T1	-1.66375	-1.68426	3.84852	7.63e-05	0.00337677	#N/A	#N/A
Tatro_000867-T1	-1.20554	-1.20894	5.68161	7.87e-05	0.00346731	137799	methyltransferase type 11
Tatro_000572-T1	-1.20119	-1.20546	5.36163	7.99e-05	0.00350147	41548	ribosome assembly protein
Tatro_007508-T1	2.06151	2.07966	4.45374	8.09e-05	0.00350183	212433	translocator protein
Tatro_004946-T1	3.13524	3.15633	5.31642	8.16e-05	0.00350183	301468	shwachman-bodian-diamond syndrome protein
Tatro_011291-T1	1.24229	1.24914	4.79749	8.16e-05	0.00350183	#N/A	#N/A
Tatro_005361-T1	1.14105	1.14777	4.68449	8.17e-05	0.00350183	286603	protein
Tatro_003170-T1	-3.62021	-3.78006	3.17568	8.2e-05	0.00350183	80848	protein-tyrosine phosphatase
Tatro_004401-T1	1.25426	1.25718	5.97699	8.21e-05	0.00350183	34393	lipase-like protein
Tatro_007701-T1	1.33449	1.34385	4.50558	8.24e-05	0.00350183	83165	mfs transporter
Tatro_011028-T1	-2.54422	-2.55337	5.83972	8.28e-05	0.0035023	46148	protein
Tatro_007727-T1	-1.46655	-1.46714	8.5076	8.36e-05	0.0035208	146044	branched-chain amino acid aminotransferase
Tatro_006759-T1	1.50075	1.51172	4.49879	8.45e-05	0.00354225	307656	hypothetical protein
Tatro_004042-T1	1.34837	1.35711	4.61312	8.66e-05	0.00361619	301016	hypothetical protein
Tatro_000930-T1	-1.2346	-1.2417	4.71514	8.86e-05	0.00366801	244671	histone acetyltransferase sas2
Tatro_009254-T1	-1.37319	-1.37621	6.0756	8.86e-05	0.00366801	131929	amidase family protein
Tatro_004558-T1	-3.87424	-3.96188	4.09358	8.98e-05	0.00370068	154787	flavoprotein involved in k+ transport
Tatro_002177-T1	-2.0128	-2.01299	10.8692	9.05e-05	0.00371199	268974	short chain dehydrogenase reductase family
Tatro_008392-T1	1.0439	1.04731	5.45491	9.1e-05	0.00371983	297822	glutathione s-transferase
Tatro_001150-T1	-1.06271	-1.06339	7.76673	9.22e-05	0.00372279	300428	mitochondrial 2-oxodicarboxylate carrier 2
Tatro_009957-T1	0.884462	0.884786	8.51342	9.24e-05	0.00372279	318843	2og-fe oxygenase superfamily protein
Tatro_005514-T1	1.58539	1.601	4.14023	9.24e-05	0.00372279	295128	allantoate permease
Tatro_001097-T1	1.24106	1.2417	8.10792	9.3e-05	0.00372279	138040	rna recognition domain-containing protein
Tatro_010408-T1	-1.19025	-1.19729	4.66714	9.3e-05	0.00372279	213158	sterol o-acyltransferase 2
Tatro_005061-T1	2.73213	2.73383	8.44795	9.47e-05	0.00376276	301553	4-hydroxyphenylpyruvate dioxygenase
Tatro_000347-T1	-0.92168	-0.924819	5.35894	9.48e-05	0.00376276	128399	major facilitator superfamily transporter
Tatro_002808-T1	1.86711	1.87702	5.04876	9.66e-05	0.00381977	158420	short-chain dehydrogenase reductase family
Tatro_006706-T1	-1.65768	-1.67989	3.74358	9.76e-05	0.00383241	80347	pyridine nucleotide-disulfide oxidoreductase amid-
Tatro_001768-T1	0.97625	0.98048	5.05778	9.83e-05	0.00383241	303059	fas1 domain-containing protein
Tatro_007756-T1	-1.35693	-1.36427	4.83057	9.83e-05	0.00383241	254555	bzip transcription
Tatro_006496-T1	-2.6081	-2.66825	3.43852	9.86e-05	0.00383241	84128	cytochrome p450 monooxigenase -
Tatro_007432-T1	-1.12578	-1.13075	5.04782	9.95e-05	0.00385142	51448	ribosome biogenesis protein mak21
Tatro_002571-T1	-0.987354	-0.989361	6.08904	0.000100216	0.00385142	158094	prephenate dehydrogenase
Tatro_010760-T1	1.34129	1.34296	6.8862	0.000100239	0.00385142	165197	finger protein azf1
Tatro_003500-T1	2.11031	2.15069	3.50644	0.000101032	0.00385631	35207	mandelate racemase muconate lactonizing enzyme domain-containing protein
Tatro_008393-T1	2.8411	2.91353	3.47434	0.000101166	0.00385631	289951	hypothetical protein
Tatro_010771-T1	-1.27003	-1.27054	8.4658	0.000102621	0.00389637	297087	secretory phospholipase a2
Tatro_008972-T1	1.4182	1.42841	4.49458	0.000104274	0.00394359	47799	histidine kinase group protein
Tatro_011383-T1	0.784101	0.785343	6.41088	0.000105494	0.00397415	134226	kinesin light chain
Tatro_002153-T1	1.33937	1.34016	7.94452	0.000107072	0.00401759	133343	tpa: family regulatory (afu_orthologue afua_3g14730)
Tatro_009242-T1	0.980235	0.982976	5.65782	0.00010748	0.00401759	242375	choline oxidase
Tatro_010834-T1	1.97983	1.99977	4.24742	0.000109696	0.00408459	81690	radc family protein
Tatro_000982-T1	-1.02418	-1.02506	7.30521	0.000110997	0.0041018	244768	threonine aldolase
Tatro_001479-T1	-0.899245	-0.900721	6.37459	0.000111009	0.0041018	300639	indoleamine -dioxygenase
Tatro_010913-T1	2.14822	2.15	7.75746	0.000114158	0.00420205	298790	hypothetical protein
Tatro_010377-T1	-2.46283	-2.4801	4.88534	0.000115742	0.00424416	50385	hypothetical protein
Tatro_004259-T1	0.862031	0.862994	6.91951	0.000116689	0.00424457	203240	palmitoyltransferase pfa5
Tatro_000988-T1	-1.60762	-1.62814	3.78896	0.000116698	0.00424457	37577	hypothetical protein
Tatro_008257-T1	3.08298	3.10632	5.13031	0.000117076	0.00424457	315374	hypothetical protein
Tatro_002811-T1	1.11857	1.12078	6.17992	0.000117513	0.00424457	129946	tpa: zn 2cys6 transcription
Tatro_006704-T1	-1.84743	-1.88153	3.4183	0.000118402	0.0042607	273644	aerobactin siderophore biosynthesis protein iucb
Tatro_006075-T1	-1.14833	-1.1563	4.44679	0.00011886	0.0042613	29846	duf1665 domain-containing protein
Tatro_003135-T1	2.0508	2.10587	3.10148	0.000122238	0.00436616	317517	hypothetical protein
Tatro_006220-T1	0.827327	0.828308	6.82624	0.000123446	0.00438706	#N/A	#N/A
Tatro_007933-T1	0.871943	0.87342	6.33443	0.000124038	0.00438706	81281	d-amino-acid oxidase
Tatro_008466-T1	-0.850945	-0.852114	6.61535	0.000124188	0.00438706	49329	cyclin-like f-box
Tatro_010133-T1	-2.83389	-2.83769	7.38201	0.000125255	0.00439298	131598	42 kda partial
Tatro_006511-T1	-0.958086	-0.960092	6.04269	0.000125266	0.00439298	251604	atp-dependent rna helicase has1
Tatro_011714-T1	-1.32835	-1.33481	4.96722	0.000126501	0.00442019	216629	60s ribosome biogenesis protein
Tatro_010902-T1	-1.91258	-1.93881	3.79617	0.000127377	0.00443475	45536	cytochrome p450 alkane hydroxylase
Tatro_005530-T1	-1.07312	-1.07579	5.82672	0.00012832	0.00444045	32437	u3 small nucleolar rna-associated protein
Tatro_007292-T1	2.26851	2.27237	6.78403	0.000128462	0.00444045	88508	alcohol oxidase
Tatro_008373-T1	1.11839	1.12323	5.09265	0.000130679	0.00448084	281104	transcription regulator pab1642
Tatro_002131-T1	1.01736	1.01859	6.83638	0.000130768	0.00448084	302847	hypothetical protein
Tatro_008556-T1	-1.07772	-1.0793	6.5749	0.000131024	0.00448084	297928	nadh:flavin oxidoreductase nadh oxidase family protein
Tatro_002728-T1	-1.61037	-1.61516	5.72477	0.000134902	0.00457275	314009	glycoside hydrolase family 18 protein
Tatro_008806-T1	-1.02544	-1.02575	8.8147	0.000135056	0.00457275	142728	methylmalonate-semialdehyde dehydrogenase
Tatro_002751-T1	-3.69436	-4.23748	2.14683	0.000135134	0.00457275	94134	chitinase-like protein
Tatro_011959-T1	-1.70779	-1.72399	4.19469	0.000135634	0.00457362	44659	cation-transporting atpase 4
Tatro_006792-T1	1.27537	1.28145	5.00353	0.000138174	0.00462596	41024	dyp-type peroxidase family
Tatro_010661-T1	0.825358	0.82684	6.24319	0.000138304	0.00462596	129790	atp-nad kinase
Tatro_001931-T1	2.79908	2.85916	3.65741	0.000138625	0.00462596	#N/A	#N/A
Tatro_007152-T1	1.7058	1.71168	5.57871	0.000139564	0.00463602	88627	hypothetical protein
Tatro_002278-T1	3.00794	3.18495	2.66388	0.000139888	0.00463602	#N/A	#N/A
Tatro_001089-T1	1.61731	1.61745	10.8697	0.000141405	0.00467024	300386	hypothetical protein
Tatro_007792-T1	-1.16126	-1.16771	4.74677	0.00014238	0.00467195	254530	pyridoxine
Tatro_007468-T1	-0.977307	-0.978262	7.1249	0.000142426	0.00467195	297385	fkbp-type peptidyl-prolyl
Tatro_011769-T1	3.31746	3.64874	2.33103	0.000143279	0.004684	#N/A	#N/A
Tatro_008298-T1	0.997239	0.999524	5.93698	0.000144655	0.00471302	#N/A	#N/A
Tatro_010767-T1	1.38731	1.39735	4.47895	0.000151649	0.00492425	211304	hexose transport-related protein
Tatro_005813-T1	-0.95954	-0.962583	5.46496	0.000152485	0.00493477	162817	dead deah box helicase
Tatro_006067-T1	1.06695	1.06751	8.02719	0.000155413	0.00501272	32621	dihydroxyacetone kinase
Tatro_007845-T1	1.87986	1.88764	5.38987	0.000157731	0.00507052	233820	amidase
Tatro_002994-T1	-0.879916	-0.882451	5.5819	0.000159532	0.00511137	132616	atp-dependent rna helicase dbp9
Tatro_010086-T1	2.0566	2.11453	3.05179	0.000161355	0.00515268	39568	fructosamine kinase
Tatro_008789-T1	-0.782923	-0.783553	7.36424	0.000163243	0.00518109	#N/A	#N/A
Tatro_011213-T1	-1.05646	-1.05867	6.07018	0.000163454	0.00518109	#N/A	#N/A
Tatro_011001-T1	1.43435	1.44546	4.40359	0.000163857	0.00518109	154744	hypothetical protein
Tatro_011297-T1	2.38764	2.4753	2.88882	0.000166548	0.00523235	46128	acyl- n-acyltransferase
Tatro_008511-T1	-0.965731	-0.969042	5.3587	0.000166563	0.00523235	143977	ribosome biogenesis protein ssf1
Tatro_007056-T1	-0.869352	-0.870867	6.28519	0.00016737	0.00523259	318025	protein
Tatro_006785-T1	6.06727	6.15778	6.16503	0.000167656	0.00523259	219230	phosphatidylserine decarboxylase family protein
Tatro_008674-T1	0.987629	0.988663	7.03519	0.000170282	0.00528088	#N/A	#N/A
Tatro_001045-T1	-1.1608	-1.16132	8.29023	0.000170712	0.00528088	300355	phospho-2-dehydro-3-deoxyheptonate aldolase
Tatro_005570-T1	1.98374	2.0027	4.31719	0.000170845	0.00528088	169177	hypothetical protein
Tatro_010106-T1	-1.57503	-1.58802	4.33462	0.0001722	0.00529641	38875	hypothetical protein
Tatro_011762-T1	2.06669	2.11549	3.24906	0.000172446	0.00529641	93081	hypothetical protein
Tatro_007633-T1	3.27408	3.39685	3.24143	0.000173789	0.00532072	83118	sterol 24-c-methyltransferase
Tatro_008379-T1	1.23234	1.23581	5.71152	0.000174988	0.00532285	297813	short chain oxidoreductase
Tatro_001761-T1	-1.35596	-1.35751	6.99578	0.000175208	0.00532285	303063	hypothetical protein
Tatro_011194-T1	-2.13661	-2.1576	4.30161	0.000175515	0.00532285	#N/A	#N/A
Tatro_002566-T1	3.84756	3.85386	7.69757	0.00017854	0.00535306	190964	hypothetical protein
Tatro_007548-T1	-0.997841	-0.998416	7.88459	0.000178893	0.00535306	#N/A	#N/A
Tatro_004388-T1	1.16105	1.16975	4.37409	0.000178898	0.00535306	173460	zn 2cys6 transcription factor
Tatro_005497-T1	1.15542	1.16097	4.95844	0.000179002	0.00535306	135431	family protein
Tatro_004164-T1	2.96871	2.97085	8.34986	0.000179287	0.00535306	#N/A	#N/A
Tatro_008559-T1	1.9563	1.95781	7.77044	0.000180761	0.00538042	297930	l-xylulose reductase
Tatro_001226-T1	-2.66785	-2.78044	2.80352	0.000183033	0.00543128	#N/A	#N/A
Tatro_009487-T1	0.830981	0.833141	5.72858	0.000183815	0.00543776	299720	hypothetical protein
Tatro_002179-T1	-1.48531	-1.48991	5.63211	0.000184569	0.00544337	291077	fad binding domain-containing protein
Tatro_006365-T1	-1.05796	-1.06219	5.16701	0.00018802	0.00551466	229348	cytosine permease
Tatro_000016-T1	-0.919338	-0.922214	5.4751	0.00018813	0.00551466	#N/A	#N/A
Tatro_002455-T1	-1.05134	-1.05316	6.32455	0.000188913	0.00552084	145463	rrna biogenesis protein rrp5
Tatro_009532-T1	2.33746	2.33858	8.61773	0.000191183	0.00555811	146350	nadh-cytochrome b5
Tatro_002951-T1	2.57805	2.58368	6.57982	0.000191765	0.00555811	291825	peptidase family m28
Tatro_010382-T1	-0.911668	-0.912416	7.36205	0.000191917	0.00555811	#N/A	#N/A
Tatro_001404-T1	-0.94778	-0.951045	5.34911	0.000193971	0.00560077	162360	small nucleolar ribonucleoprotein complex subunit utp14
Tatro_010319-T1	1.06546	1.07094	4.84737	0.000195437	0.00562625	#N/A	#N/A
Tatro_002970-T1	-0.908407	-0.910714	5.76349	0.000203136	0.0058305	218882	hypothetical protein
Tatro_011633-T1	1.4514	1.45829	5.0564	0.000204146	0.00584209	238477	zn-dependent alcohol dehydrogenases
Tatro_006602-T1	1.56493	1.57079	5.41895	0.000208006	0.00590863	268387	acetylornithine deacetylase
Tatro_011193-T1	-2.07999	-2.08368	6.62896	0.00020807	0.00590863	298910	terpenoid synthase
Tatro_001001-T1	-1.03224	-1.03816	4.67442	0.000208788	0.00590863	222809	rrna processing protein
Tatro_000470-T1	-0.940597	-0.941865	6.65954	0.000208922	0.00590863	322532	aspartic-type endopeptidase
Tatro_011654-T1	1.03493	1.03729	5.9521	0.000219311	0.00618432	144904	dihydrodipicolinate synthetase family protein
Tatro_005981-T1	1.34733	1.35434	4.90404	0.000220551	0.00620116	134934	flavin-binding monooxygenase-like family protein
Tatro_012013-T1	-0.755063	-0.756584	6.05894	0.000222163	0.0062283	256001	transposable element tc3
Tatro_005342-T1	1.80407	1.83079	3.7047	0.000223499	0.0062476	78228	glycosyltransferase family 31 protein
Tatro_004712-T1	3.00752	3.03125	5.03401	0.000226729	0.00631959	86665	integral membrane protein
Tatro_006322-T1	-1.7082	-1.72698	4.00519	0.000227741	0.00632545	84287	4-aminobutyrate aminotransferase
Tatro_002336-T1	-0.783467	-0.784475	6.6965	0.000228327	0.00632545	214542	uncharacterized oxidoreductase
Tatro_005994-T1	1.81839	1.81981	7.70772	0.000228907	0.00632545	302097	duf1348-domain-containing protein
Tatro_004160-T1	1.64694	1.6504	6.24894	0.000231466	0.0063724	294099	trna (uracil-o -)-methyltransferase
Tatro_005725-T1	-1.09111	-1.09716	4.73157	0.000232289	0.0063724	321611	urb2 npa2 family protein
Tatro_010478-T1	-0.824113	-0.824973	7.00011	0.000232588	0.0063724	297601	fibrillarin
Tatro_005422-T1	0.76247	0.763211	7.09731	0.000235804	0.00644081	301780	glycine-rich rna-binding protein
Tatro_006638-T1	0.890263	0.891376	6.76323	0.000236421	0.00644081	302420	nitroreductase family protein
Tatro_008402-T1	1.96851	1.98601	4.40516	0.000237447	0.00645054	#N/A	#N/A
Tatro_003206-T1	-0.810067	-0.812294	5.63357	0.000239299	0.00648258	218512	ribosomal rna-processing protein 12
Tatro_005692-T1	-0.907497	-0.908541	6.87949	0.000240813	0.00650532	147695	nucleolar protein nop58
Tatro_004711-T1	1.98139	1.98236	8.4358	0.000241917	0.00651688	137475	gaba permease
Tatro_001564-T1	0.777445	0.77833	6.87721	0.000243015	0.00652823	138587	flavin-binding monooxygenase
Tatro_002923-T1	0.862593	0.864228	6.17316	0.000244546	0.00655111	#N/A	#N/A
Tatro_003270-T1	1.00183	1.00316	6.69639	0.000245988	0.00656502	42972	sexual development activator
Tatro_004714-T1	1.97088	2.0243	3.06532	0.000246426	0.00656502	#N/A	#N/A
Tatro_009735-T1	1.77384	1.8112	3.282	0.000249294	0.00662311	#N/A	#N/A
Tatro_000384-T1	-7.41057	-8.02709	4.99414	0.000252089	0.00667897	89284	peptidase m23b
Tatro_009048-T1	-1.30563	-1.30595	9.17469	0.000253525	0.00668901	154960	glycoside hydrolase family 16 protein
Tatro_011752-T1	1.18843	1.19839	4.23615	0.000253855	0.00668901	216692	atp synthase alpha chain precursor
Tatro_010963-T1	1.36193	1.37492	4.11611	0.000257011	0.00674873	45984	protein kinase-like domain
Tatro_005680-T1	-0.843838	-0.845322	6.26691	0.00025767	0.00674873	295257	amidophosphoribosyltransferase
Tatro_006658-T1	0.889793	0.892249	5.65679	0.000258221	0.00674873	302422	gluconolactonase
Tatro_006482-T1	1.41844	1.43361	3.98726	0.000263925	0.00687696	32088	hypothetical protein
Tatro_006394-T1	-1.56503	-1.59007	3.50218	0.000265382	0.00687696	84221	hypothetical protein
Tatro_000464-T1	1.61839	1.62254	5.96152	0.00026587	0.00687696	302544	short chain dehydrogenase
Tatro_010305-T1	1.40403	1.41264	4.7018	0.000266547	0.00687696	315080	glutamyl-trna amidotransferase subunit a
Tatro_002109-T1	1.21121	1.21429	5.84619	0.000266918	0.00687696	296510	acylase acy 1
Tatro_001920-T1	1.35996	1.375	3.92928	0.000267406	0.00687696	323167	f-box domain-containing protein
Tatro_000192-T1	-0.956845	-0.958388	6.41041	0.000269275	0.00689759	#N/A	#N/A
Tatro_007568-T1	-0.890756	-0.893258	5.62028	0.000269638	0.00689759	161728	choriogenin hminor
Tatro_000367-T1	-1.59768	-1.6017	5.95726	0.000271333	0.00692258	42346	ferulic acid esterase
Tatro_000951-T1	2.72085	2.89109	2.49831	0.000272419	0.00693194	#N/A	#N/A
Tatro_002279-T1	3.03071	3.28776	2.3526	0.000273171	0.0069328	#N/A	#N/A
Tatro_002810-T1	1.43394	1.43782	5.82363	0.000290701	0.00735538	145866	pantothenate transporter
Tatro_010357-T1	1.24494	1.25047	5.0882	0.000291348	0.00735538	#N/A	#N/A
Tatro_002152-T1	1.19194	1.19314	7.14431	0.000298746	0.00752247	156014	integral membrane protein
Tatro_004232-T1	3.8771	3.90462	5.67196	0.000299606	0.00752428	86269	hypothetical protein
Tatro_011904-T1	-5.88731	-5.8937	9.71459	0.000300378	0.00752428	291077	fad binding domain-containing protein
Tatro_009733-T1	-0.914005	-0.917369	5.25126	0.000302288	0.00754984	299852	rna recognition domain-containing protein
Tatro_007857-T1	1.38639	1.39064	5.63845	0.000303587	0.00754984	#N/A	#N/A
Tatro_010719-T1	-0.866449	-0.867365	6.99229	0.000303747	0.00754984	129766	centromere microtubule-binding protein cbf5
Tatro_010481-T1	-0.925385	-0.928137	5.54748	0.000308106	0.0076385	156888	fad binding domain-containing protein
Tatro_006222-T1	1.00684	1.0099	5.54582	0.000310857	0.00768692	322010	s8 family peptidase
Tatro_006196-T1	-1.0005	-1.00327	5.65928	0.000313264	0.00772666	228982	hypothetical protein
Tatro_009887-T1	-0.960694	-0.964647	5.10736	0.000315527	0.00776261	39393	nuclear gtp-binding protein nug1
Tatro_011937-T1	2.03976	2.06039	4.26613	0.000317955	0.00780243	44225	high-affinity glucose transporter
Tatro_002289-T1	-0.930575	-0.930987	8.24739	0.000320634	0.00784821	236452	pentafunctional arom polypeptide
Tatro_009172-T1	-0.877582	-0.878335	7.28907	0.000324865	0.00793164	145999	polysaccharide pyruvyl transferase
Tatro_010713-T1	-0.948372	-0.95034	6.05425	0.000328996	0.00801222	157738	trna (cytosine-5-)-methyltransferase ncl1
Tatro_005291-T1	-1.11467	-1.11872	5.31364	0.000333321	0.0080971	78256	wd domain-containing protein
Tatro_011926-T1	1.20282	1.20835	5.03268	0.000334922	0.00811554	184253	ankyrin repeat protein
Tatro_008961-T1	1.41279	1.42444	4.31778	0.000336646	0.00813687	215803	d-3-phosphoglycerate dehydrogenase
Tatro_002852-T1	-0.792472	-0.793605	6.54863	0.000339573	0.00818711	#N/A	#N/A
Tatro_000547-T1	-0.866338	-0.867533	6.61137	0.000343674	0.00826532	302490	g2 mitotic-specific cyclin-b1
Tatro_010376-T1	-1.37509	-1.37757	6.35373	0.000344573	0.00826631	82820	manganese superoxide dismutase
Tatro_011499-T1	-0.731172	-0.731832	7.1926	0.000347764	0.00829382	162820	ribosomal protein l24e
Tatro_008340-T1	0.846278	0.847782	6.26346	0.000348195	0.00829382	297793	nadp:d-xylose dehydrogenase
Tatro_011443-T1	0.823504	0.824113	7.49741	0.000348769	0.00829382	279683	c6 finger domain
Tatro_009411-T1	-0.922424	-0.926674	4.94693	0.000349159	0.00829382	173030	eukaryotic ribosome biogenesis protein 1
Tatro_006976-T1	-0.703944	-0.705299	6.11411	0.000353503	0.0083601	299425	upf0311 protein
Tatro_002516-T1	-0.835354	-0.836079	7.26605	0.000353683	0.0083601	255399	extradiol ring-cleavage dioxygenase
Tatro_006334-T1	1.05457	1.05674	6.09679	0.000357122	0.00842074	322098	mfs multidrug transporter
Tatro_002888-T1	-1.83497	-1.83755	6.86394	0.000363721	0.00853335	154058	major facilitator superfamily protein
Tatro_007351-T1	-1.37331	-1.37384	8.54702	0.000364067	0.00853335	88456	cyclohexanone monooxygenase
Tatro_011603-T1	-0.938326	-0.940488	5.90638	0.000364663	0.00853335	163411	ribosome biogenesis protein kri1
Tatro_011888-T1	-3.15812	-3.4875	2.19183	0.000365437	0.00853335	44548	short chain oxidoreductase
Tatro_010927-T1	1.51413	1.53739	3.57152	0.000368277	0.0085789	142240	hypothetical protein
Tatro_004713-T1	1.78173	1.79225	4.87605	0.000369614	0.00858929	#N/A	#N/A
Tatro_009421-T1	-1.10526	-1.11197	4.61248	0.00037108	0.00860264	39133	membrane transporter
Tatro_009294-T1	0.890846	0.891931	6.80255	0.000372205	0.00860802	299636	short chain dehydrogenase
Tatro_001354-T1	1.02506	1.02828	5.51103	0.000384019	0.00886	150889	major facilitator superfamily transporter
Tatro_001699-T1	-0.831892	-0.834674	5.36846	0.000385398	0.00887059	133161	u3 small nucleolar rna-associated protein
Tatro_011504-T1	2.1077	2.10947	7.72033	0.00038672	0.00887543	298534	cysteine proteinase
Tatro_006854-T1	0.85461	0.855712	6.71689	0.000388153	0.00887543	152585	heavy metal tolerance protein
Tatro_002788-T1	2.4824	2.48555	7.30712	0.000388369	0.00887543	83818	trichothecene c-15 hydroxylase
Tatro_009867-T1	-1.67267	-1.67962	5.28251	0.000390462	0.00890217	128042	siderophore iron transporter mirb
Tatro_000118-T1	0.821981	0.823731	6.00394	0.000394884	0.00898175	41742	dna-repair protein rad13
Tatro_004461-T1	1.07824	1.08013	6.33242	0.000400958	0.00909844	224516	copper amine oxidase
Tatro_002962-T1	-0.990397	-0.990497	10.3969	0.000406578	0.00920431	154018	plasma membrane h+-atpase pma1
Tatro_002809-T1	1.53616	1.55488	3.85837	0.000410464	0.00925895	210684	3-isopropylmalate dehydrogenase
Tatro_003006-T1	1.22918	1.23749	4.52511	0.000411072	0.00925895	42879	enoyl- hydratase isomerase family protein
Tatro_004841-T1	1.24322	1.25316	4.31129	0.000411872	0.00925895	148697	mfs monocarboxylate transporter
Tatro_004765-T1	-1.5168	-1.53983	3.55277	0.000417364	0.00934758	131190	nad dependent epimerase dehydratase family protein
Tatro_007147-T1	-1.84279	-1.88656	3.12932	0.000417753	0.00934758	318101	ferric-chelate reductase
Tatro_010618-T1	-1.06212	-1.06647	5.13764	0.000422674	0.00943085	279891	periodic tryptophan protein 2
Tatro_000080-T1	-0.964136	-0.969343	4.74108	0.00042343	0.00943085	41642	atp-dependent rna helicase rok1
Tatro_003502-T1	-1.09728	-1.10035	5.66836	0.000427649	0.00950288	148795	cpl domain-containing protein
Tatro_011956-T1	-1.68394	-1.68788	6.0875	0.000430651	0.00953458	45299	endo- -beta-
Tatro_009236-T1	0.74262	0.744354	5.86297	0.000431672	0.00953458	299606	upf0261 domain-containing protein
Tatro_007204-T1	-1.46916	-1.47636	4.99232	0.000432042	0.00953458	40648	hypothetical protein
Tatro_006483-T1	-0.933333	-0.935672	5.7841	0.00043521	0.00958258	295836	acetoacetate- ligase
Tatro_003857-T1	-0.887449	-0.89136	4.99948	0.000438159	0.00962553	320525	3-carboxymuconate cyclase
Tatro_005160-T1	-1.00199	-1.00605	5.13792	0.000444501	0.00974265	172421	nop14-like family protein
Tatro_011077-T1	2.74404	2.79765	3.74405	0.000445649	0.00974566	46393	fad binding domain protein
Tatro_005923-T1	-0.810709	-0.812516	5.92652	0.00044706	0.00975441	84644	hypothetical protein
Tatro_008584-T1	2.77043	2.77497	7.08016	0.000448154	0.00975621	156562	oligopeptide transporter
Tatro_001126-T1	-1.4771	-1.48146	5.69249	0.000449309	0.00975931	300407	methyltransferase domain-containing protein
Tatro_006572-T1	0.802733	0.805365	5.4033	0.000454076	0.00980964	322287	amidase-like protein
Tatro_009777-T1	-0.927622	-0.929754	5.90789	0.000454142	0.00980964	292723	u3 small nucleolar ribonucleoprotein protein imp4
Tatro_004909-T1	-1.2486	-1.24914	8.3725	0.000454677	0.00980964	301437	mfs transporter
Tatro_009440-T1	-1.15668	-1.16126	5.20263	0.000463079	0.00996795	220695	transmembrane amino acid transporter family protein
Tatro_003726-T1	-0.801976	-0.802391	8.00127	0.000464745	0.00996795	301205	chorismate synthase
Tatro_010159-T1	-3.88126	-4.75514	1.96186	0.000465116	0.00996795	179435	metalloprotease 1
Tatro_002020-T1	1.60811	1.62862	3.82526	0.000468754	0.0100236	323077	hypothetical protein
Tatro_000385-T1	-5.44531	-7.35939	2.46668	0.000470808	0.0100453	278807	tat pathway signal sequence
Tatro_002892-T1	-3.69687	-3.71412	6.10684	0.000472953	0.0100688	43297	delta( )-delta( )-dienoyl- isomerase
Tatro_004090-T1	1.56456	1.58609	3.71789	0.000474358	0.0100764	#N/A	#N/A
Tatro_007613-T1	-0.918244	-0.920025	6.14288	0.000478983	0.0101523	51481	drug resistance protein
Tatro_011379-T1	1.0768	1.08396	4.51131	0.000480928	0.0101712	#N/A	#N/A
Tatro_005715-T1	-1.24142	-1.24606	5.30117	0.000487537	0.0102773	127105	mrna turnover protein 4
Tatro_011343-T1	1.16542	1.17003	5.22565	0.000488077	0.0102773	217898	hypothetical protein
Tatro_010908-T1	-1.09655	-1.10238	4.78973	0.000490474	0.0103053	#N/A	#N/A
Tatro_004394-T1	2.58085	2.7362	2.48278	0.000491997	0.0103148	86392	hypothetical protein
Tatro_011684-T1	-0.798969	-0.799531	7.56037	0.000494061	0.0103266	216568	negative regulator of differentiation 1
Tatro_004819-T1	-0.84045	-0.842942	5.53447	0.000494699	0.0103266	226330	transferase hexapeptide domain-containing protein
Tatro_009301-T1	-0.954232	-0.957697	5.27808	0.000496325	0.0103381	#N/A	#N/A
Tatro_009100-T1	0.939828	0.941717	6.1068	0.000498375	0.0103585	316419	thermotolerance protein
Tatro_008218-T1	1.01282	1.01694	5.15265	0.000501195	0.0103947	213593	integral membrane protein duf6
Tatro_002771-T1	1.45619	1.47026	4.12636	0.000504727	0.0104388	279746	protein
Tatro_007229-T1	-0.949122	-0.951538	5.76856	0.000505486	0.0104388	131977	electron transfer flavoprotein alpha-subunit
Tatro_005125-T1	-0.914214	-0.916201	5.98137	0.000508304	0.0104745	30317	hypothetical protein
Tatro_003424-T1	-1.04321	-1.0465	5.49055	0.000514701	0.0105553	44124	60s ribosomal biogenesis protein
Tatro_007149-T1	1.91194	1.91277	8.58964	0.000515335	0.0105553	152303	duf323 domain protein
Tatro_010110-T1	-0.74896	-0.749847	6.80731	0.000515509	0.0105553	300091	ribosomal protein ymr-31
Tatro_009480-T1	1.14085	1.14671	4.86569	0.000518219	0.0105884	38598	short chain dehydrogenase reductase
Tatro_001174-T1	-0.918265	-0.91868	8.21729	0.000521812	0.0106392	300444	arginase
Tatro_001224-T1	1.69041	1.69905	5.03996	0.000526995	0.0107222	35737	sarcosine oxidase
Tatro_006955-T1	-0.867108	-0.867734	7.53551	0.000530283	0.0107664	299408	hypothetical protein
Tatro_000377-T1	-1.30231	-1.31244	4.33446	0.000532926	0.0107744	278815	tam domain
Tatro_005683-T1	0.805856	0.807953	5.72395	0.000534191	0.0107744	29124	biogenesis of lysosome-related organelles complex 1 subunit kxd1
Tatro_010642-T1	-1.28113	-1.28655	5.14396	0.000534752	0.0107744	233020	sulfatase domain protein
Tatro_000620-T1	2.5608	2.71417	2.48088	0.00053637	0.0107744	161231	hypothetical protein
Tatro_011068-T1	2.80021	3.01428	2.35443	0.000536518	0.0107744	217448	2- -hydroxypropyl- dehydrogenase
Tatro_009358-T1	0.751557	0.753021	6.11402	0.000538262	0.0107744	88290	l-asparaginase precursor
Tatro_000388-T1	0.689568	0.690264	7.03105	0.000538498	0.0107744	#N/A	#N/A
Tatro_010603-T1	-1.24612	-1.25732	4.13434	0.000541921	0.0108205	178753	rrna processing protein
Tatro_004015-T1	-0.866606	-0.868222	6.18743	0.000546959	0.0108839	33894	nucleolar gtp-binding protein
Tatro_006640-T1	-3.86712	-3.95828	4.03492	0.000547357	0.0108839	83999	chitinase chi18- partial
Tatro_005985-T1	-1.06649	-1.07184	4.86054	0.000551728	0.0109297	2986	nuclear distribution protein nude
Tatro_005465-T1	-0.982149	-0.985748	5.26936	0.000551927	0.0109297	54431	gaba permease
Tatro_009507-T1	0.983299	0.986728	5.35643	0.000553321	0.0109328	242829	o-
Tatro_005916-T1	1.03992	1.04576	4.72535	0.000554349	0.0109328	147468	acid phosphatase
Tatro_006277-T1	0.771326	0.773269	5.75987	0.000556757	0.0109579	229184	dna repair protein protein
Tatro_000031-T1	1.19281	1.19932	4.80037	0.000561001	0.0110152	296429	meiotically up-regulated protein
Tatro_010810-T1	-6.43291	-8.09045	3.26196	0.000561952	0.0110152	260926	homoserine o-acetyltransferase
Tatro_004685-T1	-0.934468	-0.934681	9.20442	0.000564705	0.0110467	300712	ribonuclease t2
Tatro_004088-T1	-0.730714	-0.732536	5.75817	0.000575105	0.0112103	149459	pantothenate kinase
Tatro_006223-T1	2.10705	2.16999	3.00571	0.000576304	0.0112103	302231	hypothetical protein
Tatro_010532-T1	-1.10214	-1.1039	6.46272	0.000577072	0.0112103	297648	rrna processing protein
Tatro_003162-T1	-1.13715	-1.14225	5.02936	0.000577719	0.0112103	43203	sda1 domain-containing protein
Tatro_011407-T1	1.43971	1.46093	3.60061	0.00057954	0.0112231	303226	ankyrin repeat-containing
Tatro_001015-T1	-0.826234	-0.828861	5.43695	0.00058127	0.011234	#N/A	#N/A
Tatro_009827-T1	1.18711	1.189	6.4906	0.000583461	0.0112538	87880	mitochondrial phosphate carrier protein 2
Tatro_004407-T1	-1.04824	-1.05065	5.93078	0.000585425	0.0112691	266330	purine transporter
Tatro_002556-T1	-1.15452	-1.15838	5.43436	0.000592748	0.0113874	53554	alkaline phosphatase
Tatro_005602-T1	-1.40526	-1.40651	7.37896	0.000598366	0.0114725	147790	4-nitrophenylphosphatase
Tatro_002522-T1	0.893481	0.897308	5.05714	0.000600592	0.0114923	214873	c6 transcription
Tatro_004202-T1	1.38061	1.39336	4.16221	0.000603147	0.0115183	#N/A	#N/A
Tatro_007082-T1	-0.914262	-0.918953	4.80047	0.000609334	0.0115973	40957	atp-dependent rna helicase dbp4
Tatro_012010-T1	2.02451	2.06621	3.3901	0.000609689	0.0115973	#N/A	#N/A
Tatro_001583-T1	1.82465	1.87253	3.05342	0.000612847	0.0116344	285136	shikimate kinase
Tatro_007976-T1	0.813637	0.815563	5.85359	0.000623808	0.0118193	166674	pi31 proteasome regulator
Tatro_011903-T1	-3.12039	-3.37211	2.37878	0.000628509	0.011885	90244	hypothetical protein
Tatro_007714-T1	-1.14319	-1.15351	4.10454	0.000638641	0.0120529	94342	snornp assembly factor
Tatro_004155-T1	-1.10979	-1.11377	5.32885	0.000640459	0.0120636	#N/A	#N/A
Tatro_010078-T1	-1.06606	-1.06997	5.28859	0.000646667	0.0121451	151225	nudix family protein
Tatro_000168-T1	-0.882225	-0.884175	5.95377	0.0006473	0.0121451	132354	n-acetyltransferase 10
Tatro_010677-T1	1.1824	1.18953	4.66308	0.000656193	0.0122713	157788	hypothetical protein
Tatro_001757-T1	-0.713748	-0.714755	6.55658	0.000657708	0.0122713	323300	glycerol uptake protein 1
Tatro_011491-T1	-0.80886	-0.809786	6.86693	0.000657848	0.0122713	238200	rho guanyl nucleotide exchange factor
Tatro_005993-T1	1.28441	1.28652	6.47908	0.000661036	0.012307	321810	subtilisin-like serine protease pr1c
Tatro_011129-T1	-0.881985	-0.883898	5.97815	0.000664908	0.0123552	291316	u3 small nucleolar rna-associated protein 5
Tatro_002814-T1	1.55919	1.56446	5.55902	0.000666703	0.0123648	296901	duf1237 domain protein
Tatro_007151-T1	2.16456	2.19983	3.71903	0.000667995	0.012365	40119	aldo-keto reductase puatative
Tatro_005705-T1	1.01075	1.01162	7.30446	0.000674427	0.0124601	301940	hypothetical protein
Tatro_003863-T1	1.15503	1.15878	5.49164	0.000676014	0.0124655	276615	duf427 domain protein
Tatro_008861-T1	0.845279	0.84622	6.92161	0.000681423	0.0125413	81862	hypothetical protein
Tatro_011511-T1	-0.99261	-0.993465	7.30726	0.000688495	0.0126279	238239	chlorophenol o-methyltransferase
Tatro_010463-T1	-0.79059	-0.791979	6.26036	0.000690171	0.0126279	162900	ubiquitin family protein
Tatro_011976-T1	-2.31493	-2.40064	2.80997	0.000691837	0.0126279	90319	mfs sugar
Tatro_008303-T1	0.809136	0.810571	6.25585	0.000692064	0.0126279	281049	hypothetical protein
Tatro_007162-T1	-1.18302	-1.18497	6.42765	0.000693667	0.0126279	#N/A	#N/A
Tatro_010333-T1	1.43464	1.43836	5.88443	0.000693986	0.0126279	133590	glucose transporter
Tatro_000218-T1	1.38199	1.39398	4.24133	0.000695717	0.0126356	89433	c-3 sterol dehydrogenase c-4 decarboxylase
Tatro_007567-T1	0.816886	0.817545	7.37423	0.000697154	0.0126379	212312	hypothetical protein
Tatro_006543-T1	2.6791	2.69935	4.92689	0.000701831	0.0126988	251669	efflux pump antibiotic resistance
Tatro_010804-T1	-5.89607	-6.11805	4.77706	0.000705026	0.0127277	211357	polyketide synthase
Tatro_001643-T1	-2.79857	-2.97956	2.45136	0.000706662	0.0127277	87599	hc-toxin synthetase
Tatro_002021-T1	1.22957	1.23863	4.41398	0.000707389	0.0127277	91844	egg shell protein
Tatro_004699-T1	-5.48903	-5.60491	5.2316	0.000718613	0.0129056	33348	cell wall protein o-glucosyl hydrolase
Tatro_002275-T1	2.98531	3.19564	2.49171	0.000723745	0.0129736	54014	glycosyl hydrolases family 32 superfamily
Tatro_000981-T1	0.904514	0.905088	7.73188	0.000727875	0.0130234	127733	prenylcysteine oxidase
Tatro_002933-T1	0.951813	0.95247	7.62298	0.000732089	0.0130746	143315	methionine aminopeptidase
Tatro_008766-T1	0.697977	0.698576	7.26235	0.000737779	0.0131474	142790	map kinase kinase 1
Tatro_002487-T1	1.23692	1.24597	4.42277	0.000738891	0.0131474	53479	cupin domain protein
Tatro_002374-T1	-0.961379	-0.965493	5.05529	0.000759151	0.013483	236581	nucleolar protein
Tatro_006092-T1	-1.13905	-1.14062	6.67554	0.000763031	0.013511	287170	related to a-agglutinin core protein aga1
Tatro_006490-T1	-1.33081	-1.33339	6.24043	0.00076353	0.013511	322220	glucan synthesis regulatory protein
Tatro_002718-T1	1.20148	1.21009	4.44138	0.000768135	0.0135454	#N/A	#N/A
Tatro_001640-T1	1.07889	1.08761	4.2572	0.000768284	0.0135454	36554	beta-mannosidase
Tatro_002578-T1	-1.57144	-1.57326	7.04606	0.000777996	0.0136916	298095	hypothetical protein
Tatro_009905-T1	-1.21203	-1.21715	5.12947	0.00077981	0.0136985	138916	brix domain-containing protein
Tatro_002602-T1	-1.19156	-1.19278	7.10721	0.00078708	0.0138011	298118	acid protease
Tatro_011079-T1	3.14334	3.20698	3.89143	0.000789285	0.0138146	45640	hydrolase or acyltransferase of alpha beta superfamily
Tatro_000466-T1	-0.848762	-0.849538	7.19441	0.00079351	0.0138634	140468	nucleolar gtp-binding protein 2
Tatro_004220-T1	0.91059	0.912214	6.27001	0.000795087	0.0138659	203473	c6 transcription
Tatro_003843-T1	-0.826691	-0.829051	5.5859	0.000796568	0.0138666	294322	wd repeat containing protein 36
Tatro_004641-T1	-4.04056	-4.10852	4.56727	0.000800834	0.0139158	#N/A	#N/A
Tatro_009258-T1	-1.78653	-1.78773	7.89544	0.00080304	0.013929	88379	peroxidase catalase
Tatro_011236-T1	-1.02167	-1.02262	7.21293	0.000807272	0.0139757	239712	domain-containing protein
Tatro_004387-T1	1.62254	1.65636	3.24786	0.000808629	0.0139757	149780	aromatic aminotransferase
Tatro_000999-T1	1.30163	1.31291	4.22327	0.000812011	0.014009	131348	hypothetical protein
Tatro_010419-T1	-2.38763	-2.41141	4.38379	0.000817224	0.0140318	50326	succinyl- :3-ketoacid-coenzyme a transferase
Tatro_008558-T1	1.16994	1.17068	7.81626	0.000817826	0.0140318	41120	alpha- - subfamily
Tatro_003732-T1	1.64124	1.66057	3.9337	0.000819144	0.0140318	149070	hypothetical protein
Tatro_007659-T1	0.722881	0.724801	5.68057	0.000819152	0.0140318	289259	hypothetical protein
Tatro_005564-T1	-0.70139	-0.702971	5.89371	0.000820682	0.0140331	147835	leucine rich repeat domain-containing protein
Tatro_006654-T1	1.0339	1.03685	5.64124	0.000822505	0.0140394	#N/A	#N/A
Tatro_003689-T1	-2.19048	-2.19535	6.36035	0.00082921	0.0141288	18328	extracellular protein
Tatro_010720-T1	0.860215	0.861057	7.1074	0.000830734	0.0141298	297048	centromere microtubule-binding protein cbf5
Tatro_009050-T1	0.8253	0.827381	5.76827	0.000833862	0.014158	81752	sir2 family histone
Tatro_003244-T1	-1.2844	-1.28453	10.3814	0.000836922	0.014185	141234	plasma membrane atpase
Tatro_005868-T1	-0.870687	-0.872025	6.45923	0.000839027	0.0141957	204500	alpha-ketoglutarate dependent xanthine dioxygenase
Tatro_009495-T1	2.53067	2.64555	2.72802	0.000843455	0.0142457	318483	phd transcription factor
Tatro_008437-T1	0.706343	0.70719	6.79005	0.000847128	0.0142827	143900	translation machinery-associated protein 20
Tatro_005934-T1	-0.911959	-0.912881	7.06255	0.000850027	0.0142951	147450	aminopeptidase y
Tatro_009780-T1	0.840118	0.843719	5.04531	0.000850827	0.0142951	#N/A	#N/A
Tatro_010087-T1	-3.30329	-3.32517	5.39038	0.000852863	0.0143044	300080	phosphotransferase enzyme family protein
Tatro_007244-T1	-1.2895	-1.29212	6.16573	0.000867458	0.0145239	40825	phenylacrylic acid decarboxylase
Tatro_011411-T1	1.20526	1.21805	3.94024	0.000869827	0.0145383	54835	nrps-like enzyme
Tatro_006384-T1	-1.37234	-1.3921	3.57908	0.000877954	0.0146488	28964	acid phosphatase
Tatro_001457-T1	0.759531	0.760388	6.88848	0.00089041	0.0148309	300625	duf718 domain protein
Tatro_005822-T1	-1.0068	-1.00779	7.12142	0.000893877	0.014863	161130	glycoside hydrolase family 55 protein
Tatro_011861-T1	1.09	1.0928	5.80487	0.000898287	0.0149013	216865	short chain dehydrogenase
Tatro_007047-T1	-0.667492	-0.668173	7.00751	0.000899272	0.0149013	299475	short-chain dehydrogenase
Tatro_010808-T1	-6.09541	-6.28757	5.14914	0.000909491	0.0150448	93352	o-acetylhomoserine -lyase
Tatro_004583-T1	-1.48635	-1.49086	5.66143	0.000911317	0.0150492	319971	membrane transporter
Tatro_001943-T1	2.46081	2.6078	2.44916	0.000916588	0.0151104	323147	proline-rich- partial
Tatro_000110-T1	-0.916993	-0.921176	4.96046	0.000930817	0.0153168	153347	sporulation protein
Tatro_011081-T1	2.99885	3.06593	3.69952	0.000932283	0.0153168	81541	efflux pump antibiotic resistance
Tatro_002496-T1	1.66727	1.70541	3.1566	0.000937161	0.0153707	236801	hypothetical protein
Tatro_001522-T1	1.00228	1.00695	4.96462	0.000942798	0.0154369	300661	extracellular serine-rich protein
Tatro_011958-T1	-2.05011	-2.05381	6.59153	0.000946409	0.0154626	154210	short chain dehydrogenase
Tatro_007702-T1	1.87859	1.93596	2.90895	0.000947575	0.0154626	83166	g-protein coupled receptor
Tatro_004010-T1	-1.10213	-1.10941	4.50057	0.000958529	0.0156066	34931	ribosomal rna-processing protein 8
Tatro_006829-T1	-0.89693	-0.90016	5.27897	0.000959631	0.0156066	299349	a49-like rna polymerase i associated factor
Tatro_008771-T1	-3.33638	-3.6707	2.28654	0.000962108	0.015609	81927	mfs transporter
Tatro_009447-T1	-1.33651	-1.3549	3.62481	0.000963022	0.015609	38060	beta-lactamase family protein
Tatro_007778-T1	0.818936	0.821889	5.27457	0.000971283	0.0157165	297222	protein indc11
Tatro_000873-T1	-2.50774	-2.53686	4.24032	0.000976671	0.0157772	319185	ferric-chelate reductase
Tatro_010365-T1	2.36955	2.49974	2.49387	0.000989008	0.0159498	#N/A	#N/A
Tatro_000386-T1	-3.00695	-3.04106	4.50602	0.000996295	0.0160405	41843	hypothetical protein
Tatro_009479-T1	-4.60522	-4.6264	6.71686	0.000999006	0.0160574	37969	endo- -beta-
Tatro_006796-T1	0.693685	0.695082	6.0571	0.00100829	0.0161644	299334	hypothetical protein
Tatro_001311-T1	-2.83646	-2.97639	2.71332	0.00100908	0.0161644	79360	cytochrome
Tatro_011101-T1	-0.949613	-0.954398	4.83218	0.00101069	0.0161644	45960	small nucleolar ribonucleoprotein complex subunit
Tatro_005734-T1	0.691031	0.692319	6.16814	0.00101311	0.0161762	301974	diacylglycerol o-acyltransferase
Tatro_010637-T1	-1.07389	-1.07534	6.69441	0.00102811	0.0163639	157836	calcium-binding mitochondrial carrier protein aralar1
Tatro_006722-T1	1.90885	1.9217	4.74625	0.00102826	0.0163639	41061	hypothetical protein
Tatro_011704-T1	0.932735	0.932929	9.33605	0.00105411	0.0167476	216613	ydr124wp-like protein
Tatro_008948-T1	-0.683693	-0.684604	6.6331	0.00106166	0.0168161	155079	dsp1-1-like protein
Tatro_011100-T1	-0.764825	-0.766186	6.23694	0.00106352	0.0168161	132866	pre-rrna processing protein
Tatro_001033-T1	0.828999	0.830139	6.61761	0.00106364	0.0168161	137975	ibr finger domain protein
Tatro_010177-T1	1.2186	1.23142	3.95538	0.00110306	0.0174106	189585	fungal specific transcription
Tatro_001484-T1	0.963878	0.964336	8.15573	0.00111118	0.0175102	79473	glycoside hydrolase family 16 protein
Tatro_004043-T1	-1.07759	-1.08199	5.14365	0.00112063	0.0176303	33630	ribosome biogenesis protein
Tatro_004096-T1	0.759877	0.7607	6.945	0.0011259	0.0176844	300980	bzip transcription factor
Tatro_003392-T1	1.52781	1.55725	3.31015	0.00112964	0.0177076	317313	msf superfamily transporter
Tatro_006819-T1	-0.806352	-0.8093	5.24171	0.00113106	0.0177076	241288	histone h3 lysine 36 methyltransferase
Tatro_002990-T1	1.39324	1.40305	4.5169	0.001133	0.0177093	#N/A	#N/A
Tatro_000396-T1	-0.83495	-0.835333	8.17549	0.00114469	0.0178631	#N/A	#N/A
Tatro_011263-T1	-0.726153	-0.728346	5.49131	0.00116269	0.0181146	317149	nacht and wd domain protein
Tatro_005584-T1	0.948162	0.954238	4.53024	0.001166	0.0181174	#N/A	#N/A
Tatro_000584-T1	1.97687	1.98469	5.49315	0.00116662	0.0181174	42157	maltose permease
Tatro_000881-T1	1.24601	1.25376	4.63841	0.00117234	0.0181547	319193	abc transporter
Tatro_005430-T1	-0.80278	-0.806046	5.09505	0.00117279	0.0181547	127206	transducin family protein
Tatro_006703-T1	-1.59029	-1.6167	3.46613	0.00120571	0.0186345	152707	amp-binding enzyme
Tatro_004420-T1	0.730061	0.730339	8.43098	0.00120855	0.0186484	#N/A	#N/A
Tatro_002085-T1	-0.999785	-1.00316	5.38744	0.0012113	0.018661	#N/A	#N/A
Tatro_009394-T1	0.679581	0.680879	6.13176	0.00124085	0.0190635	299668	hypothetical protein
Tatro_007662-T1	1.61776	1.64532	3.47846	0.00124329	0.0190635	51401	alpha-galactosidase
Tatro_005882-T1	1.37102	1.37199	7.69046	0.00124336	0.0190635	147496	high affinity zinc ion
Tatro_009313-T1	1.14917	1.15883	4.22193	0.00125094	0.0191493	39090	nb-arc and tpr domain protein
Tatro_008202-T1	0.807678	0.808524	6.99969	0.00127291	0.0194548	92086	het-c protein
Tatro_009436-T1	-1.15893	-1.16739	4.38402	0.00127499	0.0194557	264755	glutamyl-trna amidotransferase subunit a
Tatro_010457-T1	1.00184	1.00933	4.33924	0.00127839	0.0194768	50902	g-protein coupled receptor
Tatro_003580-T1	1.23758	1.25249	3.7912	0.00128219	0.0195038	226070	ring-like domain-containing protein
Tatro_011753-T1	1.03135	1.03274	6.6888	0.00129428	0.0196567	298667	haloacid dehalogenase
Tatro_008854-T1	0.649554	0.650945	5.96792	0.00130173	0.0197225	305847	hypothetical protein
Tatro_008002-T1	-3.35158	-3.35351	8.89013	0.0013038	0.0197225	297129	hypothetical protein
Tatro_002642-T1	-0.762841	-0.764782	5.73637	0.00130606	0.0197225	53649	atp-dependent rna helicase dob1
Tatro_004273-T1	0.776476	0.777529	6.62697	0.00130679	0.0197225	300864	hypothetical protein
Tatro_002331-T1	-2.41107	-2.44048	4.13228	0.00131119	0.0197581	#N/A	#N/A
Tatro_004186-T1	-0.600826	-0.601773	6.38114	0.00132072	0.0198706	300926	chch domain protein
Tatro_005881-T1	-0.804923	-0.808127	5.12285	0.00134756	0.0202181	302038	arginine permease
Tatro_010975-T1	1.35555	1.37592	3.55492	0.00134801	0.0202181	81600	hypothetical protein
Tatro_002720-T1	0.726188	0.726748	7.419	0.00135235	0.0202387	94161	nad dependent epimerase
Tatro_001998-T1	0.780878	0.782157	6.3628	0.00135359	0.0202387	302918	tpr domain protein
Tatro_010325-T1	0.824253	0.827947	4.98219	0.00135781	0.0202705	235024	nacht and ankyrin domain protein
Tatro_011983-T1	-1.15991	-1.1657	4.88762	0.00136083	0.0202842	217087	nad dependent epimerase
Tatro_004710-T1	1.53488	1.55212	3.95966	0.00139724	0.0207463	213708	glycoside hydrolase family 15 protein
Tatro_010923-T1	-1.31674	-1.32509	4.60596	0.00139768	0.0207463	45766	sulfate permease
Tatro_002150-T1	1.20919	1.22327	3.82643	0.00139829	0.0207463	#N/A	#N/A
Tatro_006047-T1	-0.945902	-0.951062	4.72413	0.00141948	0.0210283	180292	60s ribosomal subunit assembly export protein loc1
Tatro_006276-T1	-2.77207	-3.03123	2.1447	0.00142983	0.0211491	322056	lipase
Tatro_002476-T1	0.769117	0.771475	5.492	0.00144941	0.0213818	134069	pth11-typeg-protein-coupled receptor
Tatro_004681-T1	-3.80035	-3.82036	6.0007	0.00144999	0.0213818	300714	protein
Tatro_005062-T1	0.811322	0.813872	5.46523	0.00145606	0.0214386	301557	hypothetical protein
Tatro_001233-T1	1.10229	1.10535	5.69986	0.00146454	0.0215305	293464	linoleate diol synthase
Tatro_004985-T1	-0.617643	-0.617933	8.11221	0.00147072	0.0215712	136041	tubulin beta chain
Tatro_006278-T1	0.638089	0.639132	6.34299	0.00147178	0.0215712	#N/A	#N/A
Tatro_008913-T1	-0.804912	-0.808441	4.99392	0.0014764	0.0216061	172095	dna polymerase
Tatro_005357-T1	1.08139	1.0849	5.4717	0.00148475	0.0216943	321298	hypothetical protein
Tatro_002264-T1	0.941159	0.946875	4.59939	0.00148693	0.0216943	290133	mfs transporter
Tatro_005682-T1	-0.705155	-0.707221	5.52986	0.00149733	0.0217939	295259	phosphatidate cytidylyltransferase family protein
Tatro_010962-T1	1.05779	1.06362	4.7504	0.00149845	0.0217939	298812	hypothetical protein
Tatro_006522-T1	2.4138	2.42038	6.1973	0.00150185	0.0217939	229660	nad dependent epimerase dehydratase
Tatro_009697-T1	1.52907	1.54642	3.94485	0.0015028	0.0217939	#N/A	#N/A
Tatro_004698-T1	-5.47548	-5.55653	5.70033	0.00152272	0.0220498	224184	hypothetical protein
Tatro_008797-T1	0.616519	0.617552	6.3056	0.00153194	0.02215	300355	phospho-2-dehydro-3-deoxyheptonate aldolase
Tatro_002880-T1	0.992096	0.994718	5.73983	0.00154301	0.0222586	#N/A	#N/A
Tatro_007061-T1	0.809003	0.812605	4.98842	0.00154407	0.0222586	132018	uncharacterized protein loc100274375 precursor
Tatro_007316-T1	0.629177	0.629885	6.86735	0.00155577	0.0223938	242204	isoflavone reductase family protein
Tatro_004592-T1	0.65601	0.657535	5.8542	0.00156254	0.0224577	285323	cutinase transcription factor 1 alpha
Tatro_007969-T1	0.673656	0.674505	6.71578	0.00156996	0.0225308	297140	mitochondrial 18kda protein
Tatro_011078-T1	2.60899	2.81356	2.26904	0.00157551	0.0225769	90918	nape-hydrolyzing phospholipase d
Tatro_005938-T1	-1.51592	-1.53679	3.67102	0.00159	0.0227148	77850	glutathione s-transferase
Tatro_011524-T1	1.37877	1.39247	4.06858	0.00159131	0.0227148	52125	beta-galactosidase
Tatro_011067-T1	3.20062	3.28821	3.56073	0.0015934	0.0227148	45973	polyketide synthase
Tatro_008801-T1	-1.10835	-1.11557	4.52235	0.00159456	0.0227148	47485	u3 small nucleolar rna-associated protein
Tatro_002500-T1	0.956401	0.960371	5.11243	0.00160328	0.0228054	236813	membrane zinc transporter
Tatro_001172-T1	-0.629711	-0.631006	6.0118	0.00160871	0.0228489	150642	heavy metal translocating p-type atpase
Tatro_009639-T1	-0.813758	-0.817521	4.92275	0.00161789	0.0229455	151744	small nucleolar ribonucleoprotein complex subunit
Tatro_002494-T1	-1.26684	-1.26721	8.94966	0.00162806	0.0230559	298060	cvnh domain-containing protein
Tatro_010464-T1	0.694454	0.695618	6.3163	0.00165597	0.0234167	156864	phosphatidylserine decarboxylase proenzyme 1
Tatro_001436-T1	-0.868309	-0.872447	4.88997	0.00166572	0.0235201	300603	low affinity copper transporter
Tatro_006997-T1	1.64951	1.69086	3.05119	0.00167117	0.0235626	#N/A	#N/A
Tatro_003381-T1	-1.50685	-1.50814	7.45405	0.00168302	0.023695	218183	carnitine acetyl transferase
Tatro_010211-T1	2.23858	2.35749	2.48195	0.00169353	0.0238082	#N/A	#N/A
Tatro_003882-T1	0.86185	0.865299	5.14237	0.00169951	0.0238575	301114	import inner membrane translocase subunit tim-21
Tatro_001967-T1	-0.81765	-0.818331	7.32323	0.00170363	0.0238805	#N/A	#N/A
Tatro_006456-T1	-1.03931	-1.04188	5.8271	0.00171005	0.0239358	30423	platelet-activating factor acetylhydrolase
Tatro_010780-T1	0.861597	0.866291	4.72791	0.00171515	0.0239723	280032	short chain dehydrogenase reductase
Tatro_001372-T1	0.73066	0.731677	6.5844	0.00172257	0.0240412	300565	short-chain dehydrogenase reductase sdr
Tatro_006015-T1	-1.01186	-1.01569	5.23331	0.00173463	0.0241604	147364	ribosome biogenesis protein ytm1
Tatro_010811-T1	-4.69274	-4.92809	3.62652	0.00173613	0.0241604	314350	ef-hand calcium-binding domain protein
Tatro_001223-T1	0.912487	0.918047	4.59019	0.00173888	0.0241639	#N/A	#N/A
Tatro_000795-T1	-0.941134	-0.944571	5.26877	0.00176121	0.024439	131266	domain-containing protein
Tatro_006325-T1	-0.729988	-0.73249	5.31847	0.00176585	0.0244682	29615	c6 transcription factor
Tatro_011247-T1	2.97766	3.00014	5.07626	0.00177181	0.0245156	46470	mynd finger family protein
Tatro_010179-T1	2.81387	2.96485	2.67427	0.00177812	0.0245396	314983	secretory
Tatro_007869-T1	0.805755	0.809433	4.95493	0.00177863	0.0245396	132739	nad dependent epimerase dehydratase
Tatro_008461-T1	1.03259	1.03271	10.2475	0.00178888	0.0246456	297870	sexual development protein
Tatro_001115-T1	1.44845	1.44979	7.33383	0.00179269	0.024663	300400	mitochondrial 2-oxoglutarate malate carrier protein
Tatro_001588-T1	-1.78615	-1.84212	2.81724	0.00179709	0.0246882	319771	cyanovirin-n
Tatro_010807-T1	-5.23069	-5.454	4.1576	0.00180522	0.0247646	52932	ochratoxin a non-ribosomal peptide synthetase
Tatro_005886-T1	-0.648957	-0.649417	7.521	0.00184756	0.0253095	302043	mfs allantoate
Tatro_000311-T1	0.906045	0.911781	4.53816	0.00185223	0.0253375	322669	af309689_11hypothetical gln pro-rich protein
Tatro_000866-T1	-0.723602	-0.724592	6.59616	0.00185571	0.0253492	137796	gut esterase 1
Tatro_001243-T1	1.48195	1.49262	4.51248	0.00185879	0.0253552	#N/A	#N/A
Tatro_004177-T1	0.870793	0.874701	4.99086	0.00186184	0.0253609	300933	mfs monocarboxylate transporter
Tatro_011831-T1	1.59161	1.62916	3.10093	0.00187361	0.0254854	#N/A	#N/A
Tatro_001032-T1	0.912653	0.915521	5.48221	0.00190577	0.0258862	37606	arylsulfatase
Tatro_006095-T1	-0.841608	-0.841764	9.47915	0.00191753	0.0260093	302156	formate dehydrogenase
Tatro_004832-T1	-0.796243	-0.796852	7.43845	0.00193935	0.0262684	148711	snrnp and snornp protein
Tatro_009010-T1	-0.789817	-0.790476	7.31427	0.0019476	0.0263431	298410	transcription factor bzip
Tatro_010625-T1	0.74537	0.745955	7.39878	0.0019568	0.0264305	279898	mfs transporter
Tatro_010950-T1	-0.622546	-0.623853	5.98309	0.00196949	0.0265647	291209	c2h2 finger domain
Tatro_000312-T1	0.97838	0.978668	8.84469	0.0019865	0.0267568	180413	duf614 domain protein
Tatro_000332-T1	-1.00299	-1.00414	6.90149	0.00199215	0.0267954	259945	basic-leucine zipper transcription factor
Tatro_003974-T1	-2.20494	-2.32468	2.41235	0.00202636	0.0272176	225318	glycoside hydrolase family 43 protein
Tatro_006098-T1	-1.04827	-1.04943	6.96369	0.00203526	0.0272991	302157	aminopeptidase i zinc metalloprotease
Tatro_001999-T1	0.834759	0.839115	4.78056	0.0020462	0.0274077	47911	cytochrome b2
Tatro_008937-T1	1.17184	1.18559	3.80801	0.00206431	0.027612	272036	mt-a70 family
Tatro_001017-T1	-0.786588	-0.787375	7.05556	0.00207965	0.0276725	150450	pap2 superfamily protein
Tatro_003161-T1	3.35746	3.37393	5.86825	0.00208203	0.0276725	#N/A	#N/A
Tatro_000176-T1	1.28267	1.29521	4.06195	0.00208294	0.0276725	296313	duf636 domain-containing protein
Tatro_002997-T1	0.92511	0.925617	7.94413	0.00208477	0.0276725	299212	dihydroxy-acid dehydratase
Tatro_006232-T1	-0.816047	-0.820113	4.82264	0.0020882	0.0276725	134653	trna methyltransferase complex gcd14 subunit
Tatro_011123-T1	-1.07805	-1.0781	11.5247	0.00208939	0.0276725	88153	protein
Tatro_011587-T1	-1.42293	-1.44043	3.78456	0.00209065	0.0276725	#N/A	#N/A
Tatro_005516-T1	-1.23894	-1.25203	3.92774	0.00209179	0.0276725	301827	integral membrane protein
Tatro_007308-T1	0.585696	0.586534	6.52291	0.00209472	0.0276733	139677	d-aminoacylase
Tatro_004295-T1	0.755248	0.757718	5.39928	0.00209777	0.0276756	246793	zinc-binding dehydrogenase
Tatro_007911-T1	-0.933656	-0.939431	4.55554	0.00210247	0.0276998	314512	sas10 utp3 c1d family protein
Tatro_005264-T1	1.57446	1.60326	3.38294	0.00210882	0.0277456	29913	set and mynd domain-containing protein 3
Tatro_001103-T1	-0.863332	-0.865137	6.02852	0.00212442	0.0279127	319383	protein bfr2
Tatro_010888-T1	-1.55357	-1.58972	3.0718	0.0021371	0.028041	91076	cat eye syndrome critical region protein 5 precursor
Tatro_009444-T1	0.696228	0.696576	8.03182	0.00214855	0.0281069	299700	glycoside catalytic core
Tatro_011006-T1	0.964259	0.969376	4.7817	0.00214898	0.0281069	90976	duf427-domain-containing protein
Tatro_009212-T1	-0.849464	-0.851643	5.74019	0.00215086	0.0281069	172944	atp-dependent rna helicase mak5
Tatro_004676-T1	-1.14908	-1.15229	5.68281	0.00215535	0.0281275	137451	aspartic endopeptidase
Tatro_001044-T1	-0.910342	-0.91227	6.01643	0.00215828	0.0281276	35461	hypothetical protein
Tatro_004453-T1	-0.903078	-0.905474	5.70216	0.00216482	0.0281471	177185	swirm domain-containing protein
Tatro_003931-T1	-0.65864	-0.65981	6.22206	0.00216561	0.0281471	225407	sun domain protein
Tatro_002163-T1	-1.27837	-1.29714	3.53335	0.00218802	0.0284	296469	probable secreted protein- xanthan lyase related
Tatro_004951-T1	-0.665715	-0.665906	8.82674	0.00221166	0.0286683	301472	60s ribosomal protein l36
Tatro_001576-T1	-0.641598	-0.64271	6.25353	0.00225011	0.0291276	35776	duf1446 domain-containing protein
Tatro_005555-T1	0.576014	0.57695	6.34253	0.00227827	0.0294526	127162	3-oxo-5-alpha-steroid 4-dehydrogenase
Tatro_000505-T1	-0.701839	-0.703475	5.84842	0.00232409	0.0300047	89180	guanine nucleotide exchange factor synembryn
Tatro_007090-T1	0.657382	0.658663	6.10048	0.00233266	0.0300389	299494	f-box domain protein
Tatro_001107-T1	-0.644238	-0.645821	5.76537	0.00233296	0.0300389	300396	cytochrome c heme lyase
Tatro_011947-T1	3.15296	3.19109	4.54789	0.00235057	0.0302252	81139	alcohol oxidase
Tatro_009058-T1	0.583746	0.584264	7.20165	0.00235684	0.0302654	298437	helix-loop-helix dna-binding domain-containing protein
Tatro_011919-T1	0.685716	0.686902	6.27452	0.00236467	0.0303256	193684	phosphoethanolamine n-
Tatro_000874-T1	1.70327	1.72348	3.94385	0.0023801	0.030483	284598	glycoside hydrolase family 43 protein
Tatro_003904-T1	-0.76091	-0.764117	5.03981	0.00239307	0.0305944	285826	arm-like repeat-containing protein
Tatro_009484-T1	-1.18232	-1.18731	5.1227	0.00239515	0.0305944	39549	siderophore iron transporter
Tatro_005762-T1	-1.00256	-1.01125	4.12806	0.00241683	0.0308305	#N/A	#N/A
Tatro_008500-T1	-0.79531	-0.799141	4.86527	0.00242682	0.0309171	#N/A	#N/A
Tatro_006268-T1	1.70284	1.74473	3.08728	0.00244704	0.0311336	#N/A	#N/A
Tatro_005623-T1	-0.685966	-0.687541	5.86646	0.0024513	0.0311467	#N/A	#N/A
Tatro_003719-T1	-1.03678	-1.03916	5.93229	0.00246333	0.0312584	130836	family c-likeg-protein-coupled receptor
Tatro_003214-T1	-0.88009	-0.882246	5.80912	0.0024768	0.0313468	#N/A	#N/A
Tatro_010134-T1	-0.897071	-0.903074	4.44381	0.00247979	0.0313468	#N/A	#N/A
Tatro_007683-T1	0.961983	0.96488	5.55081	0.00248163	0.0313468	51699	histone deacetylase
Tatro_002420-T1	-0.589531	-0.590106	7.06044	0.0024833	0.0313468	298026	lectin family integral membrane
Tatro_008222-T1	-0.627485	-0.628924	5.8597	0.00248822	0.0313679	280987	involucrin repeat protein
Tatro_008741-T1	-0.671327	-0.673256	5.55171	0.00249957	0.0314698	169356	hypothetical protein
Tatro_011782-T1	-2.23393	-2.36583	2.34784	0.00251454	0.031617	#N/A	#N/A
Tatro_011092-T1	-3.49947	-4.34966	1.79505	0.00251842	0.0316245	45882	uncharacterized protein
Tatro_005260-T1	-1.22231	-1.22803	4.99281	0.00254073	0.0318632	#N/A	#N/A
Tatro_000257-T1	0.73616	0.738873	5.23252	0.00255255	0.0319698	#N/A	#N/A
Tatro_009255-T1	-1.60272	-1.64457	2.95994	0.0025602	0.0320241	80140	integral membrane protein pth11
Tatro_007306-T1	-0.842447	-0.843899	6.29326	0.00258191	0.0322538	299566	mfs phospholipid transporter git1
Tatro_011694-T1	0.646279	0.647931	5.7221	0.00260725	0.0325282	316609	ph-response regulator protein palc
Tatro_003301-T1	-1.24202	-1.24206	12.0628	0.00261424	0.0325733	299063	nad dependent epimerase dehydratase
Tatro_009508-T1	0.861412	0.866622	4.59023	0.00264225	0.0328798	38398	mfs multidrug
Tatro_010809-T1	-3.94469	-4.01652	4.40581	0.00265328	0.0329745	53082	nadp-dependent leukotriene b4 12-hydroxydehydrogenase
Tatro_000996-T1	-0.760743	-0.764063	4.99306	0.00267451	0.0331672	79164	translation machinery-associated
Tatro_011729-T1	-0.70043	-0.70126	6.801	0.00267759	0.0331672	216651	sterol esterase
Tatro_007827-T1	0.666141	0.666424	8.25939	0.0026791	0.0331672	154302	glycogen debranching enzyme
Tatro_004199-T1	-0.899987	-0.903354	5.22725	0.0026916	0.0332409	137104	replication regulator
Tatro_005976-T1	0.963243	0.970979	4.2395	0.00269532	0.0332409	287066	hypothetical protein
Tatro_002376-T1	-0.795647	-0.798868	5.10102	0.00269878	0.0332409	158342	duf803 domain membrane protein
Tatro_007859-T1	0.995958	1.0046	4.14721	0.00269884	0.0332409	90432	glutathione s-transferase gst3
Tatro_008926-T1	-0.618019	-0.61933	5.96737	0.00270519	0.0332766	128976	rrna processing protein
Tatro_010497-T1	0.940192	0.947329	4.30731	0.0027141	0.0333437	289704	oxidoreductase nad-binding domain-containing protein 1
Tatro_004899-T1	-0.648168	-0.649407	6.11819	0.00273107	0.0335058	162972	la domain family
Tatro_007092-T1	-0.850646	-0.855744	4.58203	0.00273715	0.0335058	292179	pre-rrna-processing protein esf1
Tatro_007291-T1	-0.981582	-0.98431	5.65279	0.00273772	0.0335058	131960	siderophore iron transporter 1
Tatro_005641-T1	0.595069	0.595596	7.20357	0.0027439	0.0335388	321541	60s ribosomal protein l19
Tatro_004294-T1	-0.85946	-0.862798	5.16826	0.00274919	0.0335611	300850	ribosomal rna assembly protein mis3
Tatro_008945-T1	0.576817	0.577621	6.56066	0.00277179	0.0337942	133007	norsolorinic acid reductase
Tatro_011932-T1	-1.11322	-1.11433	7.12258	0.0027853	0.0339159	298755	plasma membrane iron permease
Tatro_004414-T1	0.60428	0.605215	6.4188	0.00279785	0.0340203	#N/A	#N/A
Tatro_004590-T1	1.05019	1.05447	5.15972	0.00280093	0.0340203	86553	sugar transporter family protein
Tatro_000719-T1	-0.734233	-0.735477	6.30025	0.0028083	0.034067	300169	h aca ribonucleoprotein complex subunit 1
Tatro_003279-T1	-0.975627	-0.978171	5.74053	0.00281633	0.0341215	80781	dicarboxylate carrier protein
Tatro_011334-T1	-0.816921	-0.821339	4.71242	0.00284186	0.0343876	46317	integral membrane pth11-like protein
Tatro_011197-T1	-0.795664	-0.799694	4.79672	0.00287134	0.0347007	291354	nicotinamide-nucleotide adenylyltransferase 2
Tatro_006766-T1	0.726686	0.729472	5.17644	0.00288241	0.0347573	161118	alpha- -mannosyltransferase cmt1
Tatro_002679-T1	-0.617767	-0.619168	5.87218	0.00288323	0.0347573	53548	enoyl- hydratase isomerase family protein
Tatro_005932-T1	2.6349	2.6983	3.44858	0.00289248	0.0348253	287033	amidohydrolase-like protein
Tatro_009399-T1	0.866202	0.871664	4.53526	0.00290186	0.0348946	198836	ubiquitin domain
Tatro_010542-T1	-0.71621	-0.717369	6.36416	0.00290807	0.0349258	157949	et-dependent rrna methyltransferase spb1
Tatro_000313-T1	0.840515	0.842682	5.74174	0.00291934	0.0350176	287903	endo-beta- -galactanase
Tatro_010835-T1	-2.50174	-2.55835	3.41673	0.00294392	0.0352597	316839	oxidoreductase -like protein
Tatro_004148-T1	0.686517	0.687992	5.96648	0.00295044	0.0352597	225032	dna lyase
Tatro_001703-T1	-1.69865	-1.75136	2.80364	0.0029505	0.0352597	296804	mfs transporter
Tatro_001569-T1	1.21773	1.2346	3.61642	0.00296286	0.0353636	37540	hypothetical protein
Tatro_006537-T1	1.24517	1.26337	3.55934	0.00297242	0.0354339	77489	hypothetical protein
Tatro_005466-T1	1.49102	1.52448	3.12915	0.00298051	0.0354706	321388	hypothetical protein
Tatro_009900-T1	-0.923025	-0.923432	8.25172	0.00298647	0.0354706	299966	pci domain-containing protein
Tatro_011887-T1	-2.09083	-2.09867	5.58388	0.00298653	0.0354706	282317	acyl-thioesterase 2
Tatro_010028-T1	-0.753057	-0.755469	5.41475	0.00299759	0.0355581	#N/A	#N/A
Tatro_000960-T1	-0.699935	-0.702385	5.28399	0.00300649	0.0356196	35979	u3 small nucleolar rna-associated protein 6
Tatro_000840-T1	-0.605996	-0.606579	7.08213	0.00301016	0.0356196	293150	rcc1 domain-containing protein
Tatro_007347-T1	-4.40051	-4.41044	7.59554	0.00304525	0.0359331	40863	prtb_scyli ame: full=scytalidopepsin b short=slb ame: full=acid protease b flags: precursor
Tatro_005986-T1	-0.661382	-0.66157	8.8422	0.00305031	0.0359331	147404	acetyl- carboxylase
Tatro_001585-T1	-0.849704	-0.850751	6.7711	0.00305055	0.0359331	87546	pyridine nucleotide-disulfide oxidoreductase family protein
Tatro_010395-T1	-0.832186	-0.837014	4.62166	0.00305156	0.0359331	315146	fungal specific transcription
Tatro_002714-T1	1.99885	2.01956	4.21846	0.00313177	0.0368326	296878	alpha beta hydrolase fold protein
Tatro_007364-T1	-0.632628	-0.633575	6.46082	0.00315721	0.0370866	292334	c6 transcription
Tatro_005502-T1	1.42718	1.42796	8.06363	0.0031635	0.0371154	135426	glycoside hydrolase family 1 protein
Tatro_011254-T1	0.655461	0.656423	6.49976	0.00317245	0.0371752	142031	dienelactone hydrolase family protein
Tatro_007524-T1	-1.75669	-1.77077	4.42927	0.00319834	0.0374215	#N/A	#N/A
Tatro_007924-T1	-0.624162	-0.624591	7.56371	0.00320124	0.0374215	297159	alpha- mannosyltransferase ktr1
Tatro_000613-T1	-1.98485	-1.99076	5.85998	0.0032262	0.0376677	268486	expression library immunization antigen 1
Tatro_011288-T1	0.599633	0.600521	6.47499	0.00323409	0.0377104	#N/A	#N/A
Tatro_010237-T1	1.17553	1.18664	4.08041	0.00324051	0.0377104	50756	carbonic anhydrase
Tatro_001373-T1	2.21366	2.34657	2.36678	0.00324159	0.0377104	223564	hypothetical protein
Tatro_001374-T1	-0.602274	-0.603475	6.05335	0.00324574	0.0377132	245569	agc yank protein kinase
Tatro_008910-T1	-0.898604	-0.902634	4.97776	0.00326822	0.0378859	155142	hypothetical protein
Tatro_002148-T1	1.05474	1.0656	3.9433	0.00326846	0.0378859	160995	g-protein coupled receptor
Tatro_011181-T1	-2.79075	-2.90942	2.84458	0.00329098	0.0381011	291343	redoxin domain-containing protein
Tatro_000280-T1	-2.53644	-2.54894	5.39675	0.00329856	0.0381419	42245	digeranylgeranylglyceryl phosphate synthase
Tatro_004233-T1	-0.638344	-0.640041	5.655	0.00330241	0.0381419	86270	mitochondrial carrier protein rim2
Tatro_009026-T1	0.895926	0.902282	4.38645	0.00331715	0.038224	291124	polysaccharide deacetylase family protein
Tatro_003799-T1	-0.709717	-0.710398	7.10219	0.00331745	0.038224	247648	calcium proton exchanger
Tatro_003259-T1	0.607965	0.608377	7.58567	0.00333195	0.0383453	159588	histone chaperone domain chz
Tatro_010587-T1	0.709967	0.711002	6.515	0.0033423	0.0384186	314161	snf2 family helicase
Tatro_000742-T1	1.18947	1.19161	6.32253	0.00335051	0.038467	37648	succinyl- :3-ketoacid-coenzyme a transferase subunit a
Tatro_004595-T1	1.13523	1.14902	3.75656	0.00338803	0.0388516	86558	duf1446 domain protein
Tatro_006919-T1	-0.817058	-0.821714	4.64341	0.00340437	0.0389925	163385	palmitoyltransferase erf2
Tatro_010640-T1	1.52407	1.5307	5.20171	0.00340949	0.0390049	233016	mfs monocarboxylate transporter
Tatro_001710-T1	-0.63105	-0.631507	7.48719	0.00343009	0.0391941	47941	serine protease
Tatro_006548-T1	0.793832	0.796135	5.56781	0.00348919	0.0398221	#N/A	#N/A
Tatro_003027-T1	0.557487	0.557716	8.2962	0.00350405	0.0399445	299206	hypothetical protein
Tatro_003510-T1	1.0769	1.08635	4.14908	0.00352367	0.0401045	#N/A	#N/A
Tatro_002495-T1	0.565	0.565434	7.40319	0.0035264	0.0401045	134074	cop9 signalosome complex subunit 5
Tatro_004965-T1	-0.566732	-0.567735	6.21473	0.00355011	0.0403266	286302	glutamate-cysteine ligase
Tatro_007266-T1	-0.815703	-0.818974	5.11335	0.00361951	0.0410665	299551	mannitol-1-phosphate 5-dehydrogenase
Tatro_000745-T1	-0.570127	-0.571076	6.30356	0.00363362	0.0411781	199741	surfeit locus protein 6
Tatro_004167-T1	1.0882	1.10049	3.83601	0.00365014	0.0413169	300941	lactose permease
Tatro_010292-T1	0.531191	0.53187	6.67462	0.00366382	0.0414231	212983	oxidoreductase domain-containing protein
Tatro_006373-T1	1.08921	1.10156	3.83207	0.00368914	0.0416605	#N/A	#N/A
Tatro_009460-T1	-0.56708	-0.567485	7.50059	0.00370054	0.0417404	242742	c6 and c2h2 transcription
Tatro_001266-T1	0.626175	0.626994	6.65389	0.00372323	0.0419472	87276	nad -binding protein
Tatro_004419-T1	-0.657499	-0.658711	6.16784	0.00372813	0.0419534	78838	hypothetical protein
Tatro_007159-T1	-3.63715	-4.88608	1.6937	0.0037702	0.0423773	41076	non-catalytic module family expn protein
Tatro_011055-T1	0.722688	0.724248	5.96755	0.00383099	0.0430106	154704	hypothetical protein
Tatro_003825-T1	0.906692	0.90719	7.93813	0.00384824	0.0431317	172578	sh3 domain-containing protein
Tatro_005095-T1	-0.720676	-0.723168	5.30558	0.00385545	0.0431317	31227	membrane protein
Tatro_005925-T1	0.799873	0.801718	5.89059	0.00385729	0.0431317	147452	delta -sterol reductase
Tatro_008014-T1	2.25913	2.2705	5.28244	0.00385967	0.0431317	45176	exo-beta- -
Tatro_010124-T1	-0.645337	-0.646294	6.47139	0.0038648	0.043139	244053	mfs alpha-glucoside
Tatro_007115-T1	-0.641001	-0.642818	5.56626	0.00388425	0.043306	152316	duf300 domain
Tatro_009674-T1	0.90656	0.913462	4.29781	0.00391227	0.0435571	299826	hypothetical protein
Tatro_001204-T1	-0.589575	-0.58993	7.74849	0.0039158	0.0435571	127809	nosic domain-containing protein
Tatro_011005-T1	-0.55431	-0.55455	8.21363	0.00392142	0.0435694	316963	wsc domain-containing protein
Tatro_001109-T1	-0.765105	-0.76832	5.04458	0.00394094	0.0437358	300397	suppressor protein srp40
Tatro_004936-T1	-0.630196	-0.631904	5.62799	0.0039698	0.0440055	248552	hypothetical protein
Tatro_006481-T1	1.31916	1.32807	4.55004	0.00399254	0.0441783	146878	glycoside hydrolase family 79 protein
Tatro_003766-T1	-1.37766	-1.39235	3.9503	0.00399853	0.0441783	310861	hypothetical protein
Tatro_002078-T1	1.56159	1.6036	2.95124	0.00400258	0.0441783	48227	maltose permease
Tatro_010830-T1	-1.1949	-1.21215	3.53523	0.00400371	0.0441783	#N/A	#N/A
Tatro_007310-T1	1.41389	1.43501	3.57688	0.00402005	0.0442788	40796	glycosyl hydrolase
Tatro_005767-T1	-0.688498	-0.688664	9.07965	0.004022	0.0442788	301992	elicitor protein
Tatro_002914-T1	-0.648116	-0.649954	5.56703	0.00402953	0.044311	317686	c6 zinc finger domain-containing protein
Tatro_001517-T1	-0.873939	-0.876204	5.72817	0.00404847	0.0444686	173188	hypothetical protein
Tatro_000821-T1	-0.62536	-0.626071	6.84547	0.00405971	0.0445413	300221	hypoxanthine guanine phosphoribosyltransferase
Tatro_007465-T1	-0.966921	-0.975628	4.07255	0.00406523	0.0445512	234511	rna-3 -phosphate cyclase family protein
Tatro_001877-T1	-0.773073	-0.775917	5.22925	0.004077	0.0446295	231783	dimethyladenosine transferase dimethyltransferase
Tatro_009081-T1	-0.575661	-0.576266	6.95382	0.00408218	0.0446327	298463	rna-binding la domain protein
Tatro_010728-T1	-0.765752	-0.769594	4.80487	0.00408655	0.0446327	52927	rrna-processing protein fcf1
Tatro_008320-T1	-0.676792	-0.676901	9.65419	0.00410354	0.0447676	#N/A	#N/A
Tatro_010791-T1	-4.15709	-4.28285	3.90234	0.00415341	0.0452605	52592	chitinase-like protein
Tatro_010585-T1	2.42366	2.62106	2.18208	0.0041699	0.0453889	314159	hypothetical protein
Tatro_001317-T1	-1.31932	-1.32564	4.98572	0.00421189	0.0457038	223428	hexokinase-1
Tatro_011104-T1	0.670118	0.671075	6.5346	0.00421365	0.0457038	291296	dicer-like protein 2
Tatro_002296-T1	1.49639	1.51878	3.59718	0.00421526	0.0457038	#N/A	#N/A
Tatro_001966-T1	1.82061	1.89233	2.63641	0.00421779	0.0457038	133271	duf1761-domain-containing protein
Tatro_000133-T1	-0.656172	-0.658253	5.41435	0.00423941	0.0458865	230905	morphogenesis protein
Tatro_005122-T1	0.980854	0.98999	4.05477	0.0042469	0.045916	#N/A	#N/A
Tatro_010632-T1	0.72867	0.731866	4.9958	0.00429551	0.0463553	#N/A	#N/A
Tatro_001900-T1	0.665543	0.66667	6.29771	0.00429715	0.0463553	174252	fad dependent oxidoreductase
Tatro_001228-T1	1.50357	1.54127	3.0112	0.00432465	0.0465999	319488	hypothetical protein
Tatro_002305-T1	-0.688549	-0.688709	9.12812	0.00433323	0.0466403	255317	60s ribosomal protein l23a
Tatro_011173-T1	-2.3156	-2.31765	7.72289	0.00436801	0.0469476	46050	gnat family
Tatro_000689-T1	-0.988969	-0.989536	7.88765	0.00437152	0.0469476	78950	integral membrane protein
Tatro_003391-T1	1.13422	1.14884	3.68449	0.00438656	0.0470567	80700	integral membrane mpv17 pmp22
Tatro_007705-T1	-0.566877	-0.567231	7.69564	0.00439289	0.0470723	297256	argininosuccinate lyase
Tatro_009538-T1	-1.09947	-1.10407	5.11392	0.00440114	0.0471083	88129	histidine kinase
Tatro_001286-T1	-0.588936	-0.589668	6.71485	0.00448203	0.047883	300514	allantoinase
Tatro_001003-T1	0.585342	0.585584	8.28765	0.00448345	0.047883	300327	tsa family protein
Tatro_008916-T1	-0.668012	-0.669413	5.98998	0.00451646	0.0481414	316270	heat repeat protein
Tatro_000784-T1	0.756495	0.760248	4.83491	0.00451763	0.0481414	36379	ankyrin domain containing protein
Tatro_004054-T1	0.600671	0.602025	5.88895	0.00453645	0.0482598	149406	dna repair protein
Tatro_006510-T1	0.653739	0.655221	5.89161	0.00453875	0.0482598	28591	2-nitropropane dioxygenase
Tatro_008608-T1	-1.27098	-1.29296	3.33834	0.00456052	0.0484379	49766	chitinase 3
Tatro_004127-T1	0.671695	0.671814	9.51067	0.00457873	0.0485778	300963	protein
Tatro_005457-T1	0.642893	0.64344	7.26684	0.00460377	0.0487898	301803	uracil-5-carboxylate decarboxylase
Tatro_005482-T1	1.1919	1.19204	10.2647	0.0046148	0.0488406	#N/A	#N/A
Tatro_005972-T1	0.619539	0.620588	6.28975	0.00461868	0.0488406	29536	gpi anchored
Tatro_005681-T1	-0.930946	-0.938895	4.13429	0.00464306	0.0489714	78010	atp-dependent rrna helicase spb4
Tatro_009566-T1	0.694055	0.695598	5.91945	0.00464465	0.0489714	318539	dienelactone hydrolase
Tatro_001116-T1	0.928645	0.931985	5.29993	0.00464629	0.0489714	293370	rad4 transglutaminase-like domain-containing protein
Tatro_001428-T1	0.686568	0.688145	5.8749	0.00467957	0.0492462	36309	br serine threonine-protein kinase
Tatro_011082-T1	2.45557	2.66959	2.14038	0.00468258	0.0492462	282555	fungal zn binuclear cluster domain containing protein
Tatro_011922-T1	0.563584	0.564394	6.51617	0.00469371	0.0493095	141643	cop9 signalosome complex subunit 2
Tatro_002753-T1	-1.45346	-1.4535	12.4391	0.00481295	0.0505072	145909	alkaline serine protease
Tatro_007848-T1	-0.736556	-0.74003	4.88324	0.00482451	0.0505734	44481	zinc-binding dehydrogenase
Tatro_008546-T1	-0.9827	-0.983974	6.72337	0.00485601	0.0508108	82663	proline oxidase
Tatro_003284-T1	-0.761079	-0.762408	6.26118	0.00485816	0.0508108	299076	calcipressin family protein
Tatro_010571-T1	-1.20657	-1.21787	4.07141	0.00486296	0.0508108	314149	d-isomer specific 2-hydroxyacid dehydrogenase
Tatro_002145-T1	0.856636	0.862678	4.38774	0.00490563	0.0512012	322976	sugar transporter
Tatro_011064-T1	-1.37027	-1.39918	3.1359	0.00492179	0.0513143	306764	hypothetical protein
Tatro_007759-T1	0.591036	0.592064	6.25116	0.00496604	0.0517198	297230	methylthioribose-1-phosphate isomerase
Tatro_011327-T1	-0.707028	-0.708517	5.99117	0.0050446	0.0524812	128804	mitochondrial oxaloacetate transport protein
Tatro_003297-T1	-0.696632	-0.699097	5.26794	0.00505455	0.0525281	218339	secretory pathway protein
Tatro_004491-T1	1.76914	1.83729	2.64358	0.00506187	0.0525476	33098	glycosyltransferase family 20 protein
Tatro_011493-T1	-0.956086	-0.961921	4.57682	0.00510929	0.0529828	175005	pal1 cell morphology protein
Tatro_008868-T1	-0.688436	-0.691135	5.12861	0.0051571	0.0534211	290585	hypothetical protein
Tatro_000876-T1	0.680527	0.681352	6.76903	0.00517986	0.053532	244574	aldehyde dehydrogenase
Tatro_010812-T1	-7.27128	-7.38945	6.95041	0.00518229	0.053532	53012	mfs dha1 multidrug resistance protein
Tatro_009877-T1	-0.967556	-0.969112	6.41783	0.00518446	0.053532	38099	fad synthetase
Tatro_007812-T1	1.39702	1.39986	6.2053	0.00520538	0.0536337	261142	hypothetical protein
Tatro_006101-T1	-0.585997	-0.58691	6.39809	0.00520542	0.0536337	250787	hypothetical protein
Tatro_009755-T1	-0.601654	-0.602966	5.9255	0.00525342	0.0540704	128101	abc1 family protein
Tatro_008963-T1	1.68051	1.73833	2.73045	0.00527383	0.0541962	81806	3-carboxy- -muconate cyclase
Tatro_006159-T1	-0.680037	-0.682363	5.31367	0.00527688	0.0541962	321954	ribosomal large subunit biogenesis protein
Tatro_005528-T1	0.632318	0.633232	6.51834	0.00529336	0.0543076	321438	trna processing endoribonuclease
Tatro_006229-T1	-0.886537	-0.892077	4.53369	0.00532068	0.0545299	229066	nop16-like protein
Tatro_000674-T1	0.666538	0.667801	6.14031	0.00534267	0.0546972	300133	ran-interacting mog1 protein
Tatro_011133-T1	-0.643224	-0.644092	6.60902	0.0053624	0.0548409	46284	endoglucanase ii
Tatro_007902-T1	1.7777	1.80032	3.88193	0.00539863	0.055153	280212	hypothetical protein
Tatro_001292-T1	-0.688099	-0.689859	5.71528	0.00542997	0.0554144	138295	arrestin domain-containing protein
Tatro_009563-T1	-0.780657	-0.784115	4.97471	0.00546651	0.0557284	79944	acetate- ligase
Tatro_009930-T1	-2.74473	-2.75862	5.46309	0.00549383	0.0559477	#N/A	#N/A
Tatro_002475-T1	-1.3275	-1.35429	3.17686	0.00553157	0.0562567	53674	alcohol dehydrogenase
Tatro_006306-T1	1.00085	1.00203	6.86716	0.00553584	0.0562567	259608	hypothetical protein
Tatro_011656-T1	0.685366	0.688076	5.12812	0.005552	0.0563616	52266	3-alpha-(or 20-beta)-hydroxysteroid dehydrogenase
Tatro_005416-T1	-0.808493	-0.813655	4.49175	0.00556554	0.0564079	321349	rrna-processing protein utp23
Tatro_003133-T1	-0.545503	-0.546131	6.82222	0.00556826	0.0564079	317519	na(+) h(+) antiporter 2
Tatro_006664-T1	0.925325	0.933423	4.12193	0.00558728	0.0565411	30979	phenol 2-
Tatro_000880-T1	1.19177	1.19358	6.5583	0.00567084	0.0573266	137809	alpha- -mannosidase family
Tatro_004963-T1	0.631324	0.632377	6.31575	0.00568571	0.0574167	301483	camp-regulated phosphoprotein family protein
Tatro_000229-T1	1.24539	1.26696	3.36007	0.00576175	0.0580716	322736	hypothetical protein
Tatro_010619-T1	1.17403	1.19171	3.50694	0.0057626	0.0580716	83457	hypothetical protein
Tatro_005251-T1	0.958813	0.958875	11.0336	0.00581763	0.058565	249136	wsc domain-containing protein
Tatro_009716-T1	-0.782207	-0.786853	4.58281	0.0058306	0.0586343	#N/A	#N/A
Tatro_007273-T1	-1.80232	-1.8792	2.52058	0.00586463	0.0589009	88524	glycoside hydrolase family 23 protein
Tatro_011900-T1	-1.71469	-1.75071	3.22849	0.00586932	0.0589009	44769	cyanamide hydratase
Tatro_002010-T1	-0.854142	-0.857303	5.23343	0.00588683	0.0590152	302916	protein msf1
Tatro_010524-T1	0.556238	0.556678	7.3583	0.00589659	0.0590516	129536	rheb small monomeric gtpase
Tatro_001154-T1	0.558763	0.559464	6.7018	0.00592941	0.0593187	181487	snf2 family helicase
Tatro_001854-T1	-0.665338	-0.665456	9.50765	0.00594528	0.0593613	260329	60s ribosomal protein l22
Tatro_006182-T1	0.803485	0.806113	5.40321	0.00594598	0.0593613	287239	extracellular alkaline serine protease
Tatro_008564-T1	1.2732	1.29664	3.29711	0.00595626	0.0594025	49765	ester cyclase
Tatro_003870-T1	-0.775031	-0.77955	4.60654	0.00599982	0.0597556	285850	hypothetical protein
Tatro_011927-T1	-1.15815	-1.15877	8.00782	0.00600406	0.0597556	#N/A	#N/A
Tatro_004261-T1	1.05015	1.0625	3.77774	0.00601953	0.0598478	33108	sister chromatid cohesion protein eso1
Tatro_007779-T1	2.83465	3.24223	1.91385	0.00603282	0.0599182	#N/A	#N/A
Tatro_010035-T1	-0.634783	-0.636183	5.91712	0.00605441	0.0600708	79627	ribose-phosphate pyrophosphokinase
Tatro_007073-T1	-0.577312	-0.577739	7.45142	0.0060703	0.0601665	292167	gu4 nucleic-binding protein
Tatro_011728-T1	-0.59478	-0.596305	5.69921	0.00611961	0.0605594	238649	peroxisomal biogenesis factor 6
Tatro_011710-T1	1.17684	1.19497	3.48169	0.0061289	0.0605594	272390	hypothetical protein
Tatro_006717-T1	0.745433	0.747525	5.60702	0.00613239	0.0605594	299306	hypothetical protein
Tatro_007854-T1	1.20783	1.22762	3.4161	0.00613506	0.0605594	314561	hypothetical protein
Tatro_006478-T1	-0.87949	-0.886572	4.20082	0.00614458	0.0605913	295832	deah-box rna helicase
Tatro_003822-T1	0.551778	0.552522	6.60415	0.00616374	0.0607182	149153	plasma membrane channel protein
Tatro_007301-T1	0.839211	0.845223	4.36356	0.00622107	0.0612204	88501	beta-n-
Tatro_006399-T1	2.45505	2.68776	2.07867	0.00626406	0.0615806	322148	hypothetical protein
Tatro_011232-T1	0.537084	0.537826	6.56753	0.00628486	0.0617222	90782	peptidase s8 subtilisin kexin sedolisin
Tatro_007888-T1	-0.895029	-0.90258	4.14397	0.00629453	0.0617251	289117	short-chain dehydrogenase reductase
Tatro_005527-T1	-0.553218	-0.553834	6.86709	0.00629863	0.0617251	130416	5-aminolevulinate synthase
Tatro_001871-T1	-0.728271	-0.728369	9.9221	0.00630436	0.0617251	302987	60s ribosomal protein l30
Tatro_009019-T1	-0.685241	-0.688107	5.03974	0.00631463	0.061763	#N/A	#N/A
Tatro_010008-T1	1.64644	1.7031	2.72092	0.00632495	0.0618012	318886	miz zinc finger protein
Tatro_007009-T1	0.6185	0.619463	6.40821	0.00639246	0.0623976	299452	transmembrane bax inhibitor motif-containing protein
Tatro_011974-T1	-0.991559	-0.992239	7.63326	0.00647481	0.0631375	90317	nucleoside-diphosphate-sugar epimerase
Tatro_005382-T1	0.923765	0.923939	9.47345	0.00649777	0.0632974	301756	histidine acid phosphatase
Tatro_005405-T1	-0.524159	-0.524819	6.68757	0.00658725	0.0640833	127214	peroxisomal dehydratase
Tatro_003385-T1	0.567206	0.568459	5.91179	0.00659173	0.0640833	153586	mitochondrial escape protein 2
Tatro_005360-T1	0.547806	0.548605	6.49249	0.00660907	0.0641746	301747	streptomycin biosynthesis protein
Tatro_000101-T1	-0.590598	-0.591563	6.33245	0.00661443	0.0641746	153359	pre-rrna processing protein
Tatro_009182-T1	-1.96255	-1.97069	5.39174	0.00662807	0.0641839	210297	class iii chitinase 2
Tatro_010083-T1	-0.895922	-0.896033	10.0771	0.00663019	0.0641839	300077	cytochrome c
Tatro_004256-T1	-0.990396	-0.995557	4.7949	0.00663535	0.0641839	#N/A	#N/A
Tatro_003921-T1	-0.99911	-1.01003	3.83489	0.00666453	0.0644016	33182	dead deah box helicase
Tatro_008979-T1	0.636546	0.636688	9.18425	0.00668599	0.0645442	155050	peptidase family m3
Tatro_004705-T1	2.0059	2.11967	2.35597	0.00670365	0.0645675	#N/A	#N/A
Tatro_000554-T1	0.626661	0.627483	6.65208	0.00670716	0.0645675	152882	memo-like protein
Tatro_003508-T1	0.524863	0.525441	6.88471	0.00671332	0.0645675	301342	translation machinery-associated protein 22
Tatro_000509-T1	-0.547843	-0.547963	9.1879	0.0067181	0.0645675	146396	60s ribosomal protein l20
Tatro_006788-T1	-0.907914	-0.915976	4.08034	0.00672188	0.0645675	219237	nucleolar complex-associated protein
Tatro_006310-T1	-0.692384	-0.69348	6.39119	0.00674577	0.0647326	287340	atp-dependent bile acid permease
Tatro_007618-T1	0.876649	0.881449	4.7231	0.00675881	0.0647932	212206	cysteine desulfurase
Tatro_006702-T1	-1.26437	-1.28839	3.23099	0.00676982	0.0648343	39887	peptide synthetase
Tatro_007583-T1	-0.547395	-0.548162	6.54012	0.00681167	0.0651704	163355	hypothetical protein
Tatro_001051-T1	-0.652886	-0.655286	5.21066	0.00682767	0.0652128	300361	mitochondrial import inner membrane translocase subunit tim16
Tatro_005862-T1	-0.616463	-0.618352	5.45621	0.00682963	0.0652128	302030	transmembrane alpha-helix domain-containing protein
Tatro_008459-T1	-0.646126	-0.647098	6.45598	0.00684106	0.0652573	156465	duf221 domain-containing protein
Tatro_011902-T1	-0.98982	-1.0005	3.84799	0.00685116	0.0652892	#N/A	#N/A
Tatro_006271-T1	0.577545	0.578878	5.85192	0.00688419	0.0655056	84330	nuclear transport factor 2 domain-containing protein
Tatro_000917-T1	0.804442	0.80777	5.08882	0.00688746	0.0655056	319219	kinetochore protein
Tatro_003417-T1	0.585517	0.585704	8.66145	0.00690238	0.0655828	317291	glycoside hydrolase family 63
Tatro_002759-T1	1.98327	2.09362	2.36606	0.00692594	0.0657419	314026	dienelactone hydrolase
Tatro_007498-T1	0.617687	0.619391	5.612	0.00693518	0.0657648	#N/A	#N/A
Tatro_009450-T1	-1.16638	-1.18483	3.42087	0.00697266	0.0660554	139437	transcriptional regulator medusa
Tatro_009580-T1	-0.762071	-0.765469	4.96561	0.00703817	0.0666105	299764	gnat family
Tatro_008592-T1	-0.738338	-0.739328	6.63157	0.00704643	0.0666233	297936	hypothetical protein
Tatro_008683-T1	1.44147	1.44311	7.03603	0.00707505	0.0668283	255508	hypothetical protein
Tatro_009985-T1	-0.621715	-0.623087	5.91311	0.00712516	0.0672359	292877	u3 small nucleolar ribonucleoprotein mpp10
Tatro_003359-T1	-0.606916	-0.60763	6.79583	0.00713422	0.0672555	299030	mitochondrial carrier protein yhm1
Tatro_010723-T1	-0.688517	-0.691008	5.23793	0.00714254	0.0672683	53133	nicotinamide-nucleotide adenylyltransferase 2
Tatro_005557-T1	0.791389	0.791515	9.69034	0.00722843	0.0680107	163392	glyoxal oxidase precursor
Tatro_009057-T1	0.6204	0.622362	5.42409	0.00724372	0.0680429	47086	xaa-pro dipeptidase app
Tatro_010770-T1	-1.05352	-1.06001	4.58151	0.00724597	0.0680429	314322	mfs transporter
Tatro_010621-T1	0.763371	0.767418	4.74757	0.00726221	0.0681291	303519	copper homeostasis protein cutc
Tatro_008338-T1	-0.685316	-0.688337	4.9684	0.00730261	0.0684416	156322	deoxyhypusine synthase
Tatro_010956-T1	-0.505614	-0.506114	7.0306	0.0073443	0.0687004	162118	cdc24 calponin
Tatro_001118-T1	0.962097	0.966426	5.00405	0.00734447	0.0687004	319399	phytochrome-like histidine kinase phy1p
Tatro_009336-T1	-0.749448	-0.753722	4.63169	0.00736001	0.0687371	#N/A	#N/A
Tatro_005162-T1	-0.50982	-0.510601	6.41141	0.00736265	0.0687371	294885	cap-gly domain-containing protein
Tatro_008473-T1	0.66283	0.665449	5.12577	0.00738753	0.0687846	143942	pyrazinamidase nicotinamidase
Tatro_005759-T1	-0.751888	-0.752033	9.40996	0.00738837	0.0687846	286914	gpi anchored serine-rich protein
Tatro_009059-T1	0.58616	0.587133	6.31267	0.00738914	0.0687846	216002	cytochrome
Tatro_008247-T1	0.669899	0.672632	5.0823	0.00739803	0.0688009	92124	hypothetical protein
Tatro_003287-T1	-0.840214	-0.843012	5.37341	0.00741381	0.0688813	#N/A	#N/A
Tatro_006538-T1	0.658027	0.658556	7.34917	0.00742638	0.0689317	146844	nad transhydrogenase
Tatro_000514-T1	0.939892	0.94201	5.94539	0.00744685	0.0690332	259849	xylose reductase
Tatro_001158-T1	0.716589	0.720185	4.81293	0.00745163	0.0690332	#N/A	#N/A
Tatro_007566-T1	0.954541	0.95588	6.62125	0.007474	0.0691739	51301	retrograde regulation protein
Tatro_006707-T1	-0.523519	-0.523808	7.86459	0.00749082	0.0692631	#N/A	#N/A
Tatro_002881-T1	1.16118	1.16419	5.80663	0.00750087	0.0692659	291865	major facilitator superfamily transporter
Tatro_000564-T1	1.19218	1.21223	3.38158	0.00750548	0.0692659	152868	histidine kinase hhk6p
Tatro_003638-T1	-0.659601	-0.662218	5.10806	0.00751912	0.0693255	148949	serine threonine protein
Tatro_003159-T1	-0.648506	-0.648644	9.25327	0.00753487	0.0694043	299151	mitochondrial phosphate carrier protein
Tatro_011583-T1	-0.581499	-0.582472	6.29696	0.00755523	0.0695254	133879	protein kinase rad3
Tatro_008405-T1	1.18664	1.20643	3.3902	0.00756708	0.0695448	315502	hypothetical protein
Tatro_007020-T1	1.02755	1.03977	3.75871	0.00757175	0.0695448	317997	mfs sugar
Tatro_005173-T1	-0.992623	-0.996728	5.10832	0.0075997	0.0696838	321154	rrna-processing protein cgr1
Tatro_000299-T1	0.643032	0.644349	6.02973	0.00760134	0.0696838	208188	major facilitator superfamily transporter
Tatro_010122-T1	0.616616	0.618563	5.42588	0.00764086	0.0698957	138671	ya745_gibze ame: full=uncharacterized protein fg10745
Tatro_002262-T1	0.831718	0.837555	4.38977	0.00764531	0.0698957	290132	glycerate dehydrogenase
Tatro_002977-T1	-0.737161	-0.741229	4.67368	0.00764621	0.0698957	#N/A	#N/A
Tatro_009575-T1	-0.52924	-0.529607	7.54001	0.00767078	0.070054	146345	anamorsin family protein
Tatro_010620-T1	-0.881625	-0.883072	6.36889	0.00769485	0.0702073	145306	nap family protein
Tatro_003627-T1	0.673552	0.673755	8.75396	0.00772309	0.07033	33157	dynein heavy chain
Tatro_005761-T1	-0.593429	-0.594126	6.79686	0.00773037	0.07033	130310	filamentation protein
Tatro_005254-T1	-0.606142	-0.606908	6.69657	0.00773592	0.07033	301678	bem46 family protein
Tatro_011056-T1	1.61753	1.62312	5.53885	0.00773747	0.07033	#N/A	#N/A
Tatro_001351-T1	-0.818531	-0.824473	4.32537	0.00778071	0.0706565	173428	transcription factor
Tatro_008816-T1	0.557564	0.557811	8.18789	0.00779379	0.0707086	298279	hexokinase
Tatro_002274-T1	1.53127	1.5784	2.80345	0.00785362	0.0711483	93906	sugar transporter
Tatro_005483-T1	-0.650947	-0.651604	7.02243	0.007857	0.0711483	#N/A	#N/A
Tatro_010229-T1	-1.84056	-1.93043	2.40821	0.00786833	0.071184	212859	-dichlorophenol 6-monooxygenase
Tatro_003373-T1	-0.60629	-0.60645	8.93271	0.00789099	0.0712851	299023	60s ribosomal protein l15
Tatro_007630-T1	0.598131	0.59835	8.46383	0.00789429	0.0712851	297288	lactoylglutathione lyase
Tatro_001589-T1	-1.1523	-1.17067	3.4082	0.00791861	0.0713779	285140	glycoside hydrolase family 76 protein
Tatro_006916-T1	0.803512	0.803823	8.41773	0.00791937	0.0713779	161115	glycoside hydrolase family 16 protein
Tatro_009160-T1	0.911964	0.920448	4.04201	0.00793936	0.0714674	313892	arginine metabolism regulation protein ii
Tatro_003945-T1	0.617401	0.618218	6.63531	0.00794411	0.0714674	301066	duf292 domain-containing protein
Tatro_002627-T1	-2.35031	-2.3659	4.90949	0.00795781	0.0715239	305582	tpa_inf: gpr1 fun34 -class plasma membrane protein
Tatro_007064-T1	0.794906	0.799166	4.73585	0.00804788	0.0722514	152359	hypothetical protein
Tatro_011002-T1	0.647138	0.649595	5.17783	0.00805374	0.0722514	239372	aerobactin siderophore biosynthesis protein iucb
Tatro_006943-T1	-0.569639	-0.569986	7.73213	0.00806966	0.0722986	299404	proline-specific permease
Tatro_002910-T1	-2.68362	-2.69334	5.90142	0.00808981	0.0722986	43329	d-amino acid
Tatro_005896-T1	0.929491	0.938564	3.98428	0.00809472	0.0722986	295408	2-nitropropane dioxygenase precursor
Tatro_010061-T1	-1.09228	-1.10771	3.53987	0.0080959	0.0722986	221915	trna (uracil-5-)-methyltransferase
Tatro_009461-T1	-0.802784	-0.804348	6.11413	0.0081015	0.0722986	299709	oxidoreductase -
Tatro_004955-T1	0.554091	0.554586	7.18679	0.00810398	0.0722986	148568	domain protein
Tatro_002936-T1	-1.40027	-1.43606	2.93452	0.00819125	0.0730096	43714	alcohol dehydrogenase
Tatro_004916-T1	0.704917	0.706784	5.67765	0.00821013	0.0730541	226514	violaceus kinesin
Tatro_008011-T1	-1.27872	-1.3051	3.13992	0.00821139	0.0730541	#N/A	#N/A
Tatro_003995-T1	0.511701	0.512532	6.33731	0.00822074	0.0730699	34152	fad dependent oxidoreductase
Tatro_006714-T1	-0.649638	-0.652162	5.13418	0.0082577	0.0733308	40363	fructose- -bisphosphatase
Tatro_002253-T1	2.12257	2.27083	2.21642	0.00830688	0.0736342	54190	fad nad-p-binding domain-containing protein
Tatro_010643-T1	-1.36939	-1.40273	2.97923	0.00830714	0.0736342	#N/A	#N/A
Tatro_000282-T1	0.584507	0.584918	7.53277	0.0083485	0.0738897	302651	saccharopine dehydrogenase
Tatro_007797-T1	-0.523474	-0.523802	7.6841	0.00835129	0.0738897	128734	mfs multidrug
Tatro_006918-T1	-0.582221	-0.582611	7.59708	0.00837167	0.0740022	152520	elongation factor 3
Tatro_003164-T1	-0.649086	-0.651629	5.12348	0.00838262	0.0740311	89892	trna (adenine-n -)-methyltransferase non-catalytic subunit trm6
Tatro_002665-T1	1.08011	1.09498	3.59335	0.00843675	0.074441	93821	mfs monocarboxylate
Tatro_000106-T1	-0.538699	-0.539793	6.02042	0.00846437	0.0746164	132378	glucose-inducible sam-dependent methyltransferase
Tatro_008419-T1	0.712482	0.71616	4.7741	0.00853468	0.0751675	213989	abc transporter
Tatro_003163-T1	0.7425	0.745774	4.99041	0.00856542	0.0753283	153866	glucose galactose transporter
Tatro_003807-T1	-0.573575	-0.575051	5.69161	0.00856855	0.0753283	127484	hypothetical protein
Tatro_011027-T1	-1.73872	-1.81464	2.48391	0.00865283	0.0759999	194392	aspartate aminotransferase
Tatro_004206-T1	0.589808	0.590623	6.57167	0.008696	0.076242	224933	mfs transporter
Tatro_007243-T1	-1.04498	-1.04874	5.30664	0.0086962	0.076242	40403	phenylacrylic acid decarboxylase
Tatro_009497-T1	1.10923	1.1095	9.14265	0.00874147	0.0765692	299725	peptide transporter
Tatro_000415-T1	0.546397	0.546744	7.67068	0.00875433	0.0766123	132255	hypothetical protein
Tatro_007459-T1	0.672513	0.672776	8.37851	0.00877351	0.0767105	157100	dipeptidyl peptidase
Tatro_003156-T1	-0.750673	-0.750701	11.7638	0.0088072	0.0769354	#N/A	#N/A
Tatro_008299-T1	-0.628738	-0.628805	10.2459	0.00884974	0.0771849	297774	60s ribosomal protein l3
Tatro_000169-T1	-0.515527	-0.51606	6.96856	0.00885678	0.0771849	296318	duf1713 domain protein
Tatro_001141-T1	-0.674318	-0.674431	9.59688	0.00886538	0.0771849	300420	60s ribosomal protein l8
Tatro_000243-T1	1.24381	1.24393	10.5414	0.00886778	0.0771849	140671	s-adenosylmethionine:diacylglycerol 3-amino-3-carboxypropyl transferase btaa
Tatro_000836-T1	0.947834	0.948615	7.3722	0.00889347	0.0773387	131281	methyltransferase
Tatro_007679-T1	-2.18543	-2.34368	2.16852	0.00890689	0.0773856	314699	hypothetical protein
Tatro_010551-T1	-0.689007	-0.692322	4.85097	0.00892071	0.077436	83513	nucleolar protein 12
Tatro_005063-T1	-0.672121	-0.672213	9.8978	0.00895372	0.0776187	258888	60s ribosomal protein l27
Tatro_011807-T1	2.26232	2.27158	5.55978	0.00895786	0.0776187	316697	aaa family
Tatro_010849-T1	1.60075	1.65773	2.67616	0.00898429	0.0777778	46146	salicylate
Tatro_008390-T1	0.820166	0.824359	4.80622	0.00901137	0.0779423	297821	hypothetical protein
Tatro_003546-T1	-0.810787	-0.816798	4.29678	0.00903553	0.0780812	226144	guanine deaminase
Tatro_007800-T1	-1.32629	-1.35704	3.0227	0.00909567	0.0785305	314604	transcriptional regulator
Tatro_001241-T1	-0.567377	-0.567694	7.85156	0.00916077	0.0789922	#N/A	#N/A
Tatro_010228-T1	-0.75683	-0.761583	4.50528	0.00916552	0.0789922	156634	60s ribosome subunit biogenesis protein nip7
Tatro_005640-T1	0.657696	0.65826	7.25845	0.00921317	0.079332	301904	haloacid dehalogenase-like hydrolase
Tatro_011482-T1	0.706097	0.707698	5.89711	0.0092252	0.0793647	83306	dual specificity phosphatase
Tatro_004189-T1	0.68396	0.684261	8.21546	0.00925435	0.0795445	149584	hypothetical protein
Tatro_007175-T1	-0.990039	-0.995977	4.6068	0.0092949	0.0798219	292229	tol protein
Tatro_001774-T1	0.922832	0.932077	3.95061	0.00941407	0.0807734	48978	lysosomal cobalamin transporter
Tatro_002709-T1	-1.09827	-1.11473	3.47017	0.00943883	0.0809139	#N/A	#N/A
Tatro_000346-T1	-0.559655	-0.5607	6.13997	0.0094736	0.0811398	302600	tricarboxylate transporter mitochondrial carrier protein
Tatro_008738-T1	0.587157	0.588878	5.52484	0.00950041	0.0812972	290479	epoxide hydrolase
Tatro_011516-T1	-0.520368	-0.521078	6.57583	0.00952444	0.0814306	298540	stress responsive a b barrel domain-containing protein
Tatro_002799-T1	1.81077	1.8992	2.434	0.0095362	0.0814589	54307	nad dependent epimerase dehydratase family protein
Tatro_003891-T1	0.558515	0.558601	9.70906	0.00956135	0.0816015	301105	acyl binding protein
Tatro_007824-T1	0.548177	0.5493	6.01669	0.00957889	0.0816789	297195	glycerol-3-phosphate dehydrogenase
Tatro_003509-T1	0.91289	0.919732	4.31744	0.00960956	0.081868	#N/A	#N/A
Tatro_003862-T1	-0.694036	-0.696495	5.26578	0.0096264	0.0819391	161606	duf221 domain-containing protein
Tatro_005441-T1	0.792542	0.795982	5.02253	0.00968227	0.0822859	295082	2-heptaprenyl- -naphthoquinone
Tatro_001799-T1	0.668532	0.669274	6.89845	0.00969051	0.0822859	303042	xylitol dehydrogenase
Tatro_005153-T1	-0.805828	-0.809688	4.87538	0.00969273	0.0822859	135826	f-box and domain-containing protein
Tatro_004128-T1	1.28951	1.31771	3.10706	0.0097376	0.0825941	#N/A	#N/A
Tatro_008025-T1	-0.562244	-0.563544	5.84032	0.00978848	0.0829527	184786	hypothetical protein
Tatro_005201-T1	-0.540947	-0.542135	5.90945	0.00979889	0.082968	78316	domain-containing protein
Tatro_000232-T1	-0.492187	-0.492917	6.45594	0.00981288	0.0830135	230712	serine threonine protein kinase
Tatro_004721-T1	1.24306	1.26806	3.18911	0.00982599	0.0830516	10744	c2h2 type zinc finger domain protein
Tatro_009565-T1	1.00108	1.00443	5.41674	0.00984762	0.0831446	139331	zinc-binding dehydrogenase
Tatro_005688-T1	-0.709413	-0.710866	6.03013	0.00985424	0.0831446	249986	domain-containing protein
Tatro_006868-T1	-0.794146	-0.799912	4.32104	0.00986895	0.0831959	219391	dna polymerase gamma
Tatro_009925-T1	-0.496564	-0.497048	7.05095	0.0098923	0.0833199	151402	phosphatidylinositol 3-kinase 3
Tatro_002846-T1	-0.559854	-0.560277	7.42335	0.00990988	0.0833952	296909	short chain dehydrogenase reductase
Tatro_010256-T1	-0.580414	-0.58058	8.81341	0.00994218	0.0835452	297491	60s ribosomal protein l16
Tatro_005729-T1	1.1948	1.21678	3.27934	0.00994825	0.0835452	301968	hypothetical protein
Tatro_006488-T1	-1.77822	-1.78057	6.92707	0.00995369	0.0835452	302363	glycoside hydrolase
Tatro_001361-T1	-1.14163	-1.15461	3.81579	0.00999801	0.0838442	284984	zinc finger protein 58
Tatro_001199-T1	1.15259	1.1601	4.55223	0.0100094	0.0838666	293435	cytochrome p450 monooxygenase
Tatro_005888-T1	0.798699	0.800779	5.71798	0.0100225	0.0839032	228379	adp-ribosylation crystallin j1
Tatro_005270-T1	-0.596088	-0.597774	5.56366	0.0101153	0.0845373	#N/A	#N/A
Tatro_005359-T1	0.674457	0.67762	4.89678	0.0101157	0.0845373	28409	rna exonuclease rex2
Tatro_010806-T1	-3.84645	-3.87413	5.59354	0.010134	0.0846165	314346	fmn-dependent dehydrogenase family protein
Tatro_002438-T1	-0.643749	-0.643877	9.35016	0.0101465	0.084648	298040	60s ribosomal protein l7
Tatro_007366-T1	-2.22213	-2.29386	2.91993	0.0101854	0.0848515	39938	zinc-binding dehydrogenase
Tatro_011018-T1	0.579017	0.580411	5.79621	0.0101885	0.0848515	282517	domain-containing protein
Tatro_004884-T1	-0.501464	-0.502279	6.32519	0.0102124	0.084977	78525	mitochondrial 54s ribosomal protein rml2
Tatro_001083-T1	-0.877283	-0.877463	9.33829	0.0102409	0.0851411	246378	abc transporter cdr4
Tatro_000004-T1	-1.06267	-1.07778	3.52685	0.0102582	0.0852111	296441	pfs domain-containing protein
Tatro_003182-T1	-1.06855	-1.0828	3.60484	0.010272	0.085252	291665	mannosylphosphate transferase
Tatro_003926-T1	-0.696482	-0.700124	4.74031	0.0103152	0.0854195	247404	pre-rrna-processing protein esf2
Tatro_007452-T1	-0.700436	-0.701407	6.57567	0.0103217	0.0854195	#N/A	#N/A
Tatro_008634-T1	0.744431	0.745553	6.47055	0.0103263	0.0854195	142943	mpr-like gpcr protein
Tatro_002603-T1	-1.26164	-1.27444	3.9844	0.0103276	0.0854195	290327	low affinity iron
Tatro_003494-T1	-0.712204	-0.713094	6.72468	0.0103547	0.0855705	320836	hypothetical protein
Tatro_004834-T1	-0.634121	-0.634802	6.93149	0.0103648	0.0855808	15838	peroxisomal membrane anchor protein
Tatro_005774-T1	1.13942	1.15846	3.37764	0.0104755	0.0864204	286925	hypothetical protein
Tatro_004065-T1	-1.22467	-1.22875	5.45484	0.0105159	0.0866693	301006	thioredoxin-like protein
Tatro_003374-T1	0.566171	0.567341	6.00455	0.0105236	0.0866693	#N/A	#N/A
Tatro_002086-T1	0.894186	0.896503	5.74257	0.0105519	0.0867078	302872	serine threonine protein kinase
Tatro_006833-T1	0.970264	0.970723	8.16227	0.0105521	0.0867078	219318	serine threonine-protein kinase
Tatro_006905-T1	0.673508	0.674288	6.83597	0.0105553	0.0867078	299377	2-isopropylmalate synthase
Tatro_006561-T1	0.593794	0.595466	5.58033	0.0106581	0.0874368	229715	hypothetical protein
Tatro_008819-T1	0.57203	0.572781	6.64239	0.0106621	0.0874368	129013	cell division control protein 54
Tatro_010314-T1	-2.25313	-2.45761	2.02044	0.0106763	0.0874789	#N/A	#N/A
Tatro_000918-T1	0.648094	0.650227	5.37195	0.0106945	0.0875534	#N/A	#N/A
Tatro_005757-T1	0.744223	0.744809	7.39528	0.0107099	0.0876053	77963	aspartyl aminopeptidase
Tatro_000185-T1	-0.948513	-0.959045	3.80682	0.0107298	0.0876936	80557	upf0183 domain containing protein
Tatro_000399-T1	-0.517363	-0.518207	6.32538	0.0107931	0.0881357	#N/A	#N/A
Tatro_011058-T1	-0.588328	-0.590187	5.41135	0.0108555	0.0885618	154703	mannosyl phosphorylinositol ceramide synthase sur1
Tatro_006519-T1	0.733495	0.73395	7.73183	0.0108636	0.0885618	20708	rna interference and gene silencing protein
Tatro_010010-T1	-0.64079	-0.640887	9.73847	0.0109259	0.0889598	#N/A	#N/A
Tatro_005340-T1	0.671722	0.673285	5.85791	0.0109315	0.0889598	321285	negative acting factor
Tatro_008627-T1	0.736136	0.740596	4.56315	0.0109401	0.0889598	91546	hypothetical protein
Tatro_006886-T1	-0.722038	-0.726312	4.57815	0.0109974	0.0892843	88854	d-arabinono- -lactone oxidase
Tatro_002874-T1	0.637049	0.63965	5.07757	0.0109985	0.0892843	54535	steroid 5 alpha-reductase
Tatro_000123-T1	0.546225	0.546672	7.30871	0.0110095	0.0892983	302744	endoplasmic reticulum transmembrane protein
Tatro_005996-T1	0.814844	0.821312	4.2275	0.0110268	0.0893281	130233	hypothetical protein
Tatro_008261-T1	-0.798072	-0.799948	5.85089	0.0110368	0.0893281	213674	integral membrane protein
Tatro_005784-T1	-0.630098	-0.631596	5.81258	0.011041	0.0893281	77949	dna-directed rna polymerases i
Tatro_005214-T1	-0.72356	-0.726764	4.96779	0.0110513	0.0893364	249078	haloacid dehalogenase-like hydrolase
Tatro_004717-T1	1.01287	1.01808	4.83304	0.0111236	0.0898413	293784	pfs domain protein
Tatro_006531-T1	0.583795	0.58459	6.59412	0.0111323	0.0898413	31632	thymidylate kinase
Tatro_002261-T1	2.45071	2.72997	1.95206	0.0111476	0.0898894	290131	family protein
Tatro_004617-T1	0.739979	0.743344	4.94851	0.0112362	0.0905282	#N/A	#N/A
Tatro_000760-T1	0.630579	0.63309	5.10984	0.0112701	0.090721	284500	sodium hydrogen exchanger family protein
Tatro_001198-T1	-0.80462	-0.810908	4.22796	0.0112821	0.090721	180212	mpv17 pmp22 family protein
Tatro_000339-T1	-0.605386	-0.607269	5.43338	0.0112884	0.090721	302605	hypothetical protein
Tatro_011402-T1	-0.696613	-0.696931	8.16031	0.0113466	0.0911132	145930	protease s8 tripeptidyl peptidase
Tatro_010191-T1	0.732808	0.736384	4.85374	0.0113833	0.0913312	234786	mfs transporter
Tatro_005305-T1	-0.712562	-0.716685	4.6065	0.0114102	0.0914324	148127	nucleolar complex protein 4
Tatro_005944-T1	0.557058	0.558515	5.67741	0.0114148	0.0914324	228476	glyoxalase bleomycin resistance protein dioxygenase superfamily
Tatro_007655-T1	-0.498471	-0.498694	8.1647	0.011504	0.09207	133790	3-ketoacyl- thiolase
Tatro_008587-T1	-1.59411	-1.59635	6.77708	0.0115141	0.0920739	315637	glycoside hydrolase family 55 protein
Tatro_000970-T1	0.649786	0.65154	5.64628	0.0115246	0.0920739	131335	aldose 1-epimerase
Tatro_000536-T1	-0.496916	-0.497029	9.13667	0.0115331	0.0920739	140391	heavy metal translocating p-type atpase
Tatro_005437-T1	0.592355	0.59295	7.02678	0.0115833	0.0923979	286660	cystathionine gamma-synthase
Tatro_000692-T1	-0.782353	-0.788145	4.29356	0.0117331	0.0935154	284439	suppressor of glycerol defect protein
Tatro_010583-T1	-0.71005	-0.712351	5.39278	0.0118088	0.0940413	314158	wound-responsive protein ked
Tatro_008430-T1	-0.488913	-0.489555	6.62862	0.0118733	0.094477	297844	carbohydrate esterase family 5 protein
Tatro_003821-T1	0.593605	0.594881	5.95638	0.0119179	0.0947537	301160	calcineurin-like phosphoesterase
Tatro_006960-T1	0.674092	0.675507	5.9988	0.0119527	0.0949522	299415	meiotically up-regulated gene 182 protein
Tatro_009757-T1	0.520357	0.521062	6.59299	0.0120001	0.0951868	299866	pex19 family protein
Tatro_008763-T1	0.611679	0.613948	5.20356	0.012002	0.0951868	81934	peptidyl-prolyl cis-trans isomerase pin4
Tatro_001772-T1	-0.580102	-0.581865	5.46254	0.0120256	0.0952954	82098	conserved glycine-rich protein
Tatro_010936-T1	-0.678949	-0.679983	6.43948	0.0120413	0.0953416	46358	inner membrane transport protein yeij
Tatro_010045-T1	-0.657008	-0.657103	9.79464	0.0120808	0.0955758	300054	60s ribosomal protein l26
Tatro_007747-T1	0.995074	1.00768	3.67499	0.012094	0.0956019	181656	protein
Tatro_003122-T1	-0.535837	-0.53656	6.59293	0.0121228	0.0956392	42956	heterotrimeric g protein beta subunit
Tatro_002853-T1	0.740926	0.745739	4.47356	0.0121241	0.0956392	94044	hypothetical protein
Tatro_006028-T1	-0.484254	-0.484833	6.76017	0.0121284	0.0956392	295508	fungal specific transcription factor domain-containing protein
Tatro_011776-T1	-1.30229	-1.31125	4.49641	0.0122223	0.0963002	83168	upf0643 protein
Tatro_009969-T1	-0.521428	-0.522526	5.96747	0.0122343	0.0963168	243742	ribosomal large subunit
Tatro_008498-T1	-0.908619	-0.913916	4.62938	0.0123168	0.0968871	49434	nucleolar protein nop52 variant
Tatro_005477-T1	0.712492	0.716692	4.59569	0.0123371	0.0969671	29595	nucleoside-diphosphate-sugar epimerase
Tatro_011708-T1	-1.1969	-1.19904	6.32518	0.0124005	0.0973862	216621	glycosyltransferase family 31 protein
Tatro_001070-T1	1.56305	1.56342	9.31826	0.0124682	0.0978381	36337	neutral protease
Tatro_009423-T1	-0.66957	-0.669668	9.78068	0.0125161	0.0979566	299691	formamidase
Tatro_010651-T1	0.762337	0.767712	4.37068	0.0125216	0.0979566	279923	hit domain-containing protein
Tatro_001232-T1	0.580894	0.582453	5.64309	0.0125264	0.0979566	223264	stam-binding protein
Tatro_001597-T1	-0.456643	-0.456969	7.49006	0.0125331	0.0979566	300676	iron sulfur cluster assembly protein mitochondrial precursor
Tatro_009906-T1	-0.488549	-0.488879	7.57477	0.0125341	0.0979566	243640	peroxisomal targeting signal receptor
Tatro_009470-T1	0.916055	0.925876	3.8652	0.0125944	0.0983482	#N/A	#N/A
Tatro_011661-T1	1.24609	1.27342	3.09386	0.0126838	0.0989668	316583	mfs peptide
Tatro_000562-T1	0.877031	0.885621	3.97018	0.0127554	0.0994443	252098	zinc metallopeptidase
Tatro_000817-T1	0.55591	0.556663	6.5923	0.0128312	0.099918	131274	cytochrome p450
Tatro_001387-T1	0.546425	0.546695	8.03263	0.0128368	0.099918	245602	piwi domain-containing protein
Tatro_002630-T1	1.23058	1.25693	3.11754	0.0128849	0.100209	167723	zinc finger protein odd-paired-like
Tatro_009927-T1	1.69098	1.76793	2.46729	0.012895	0.100209	#N/A	#N/A
Tatro_006356-T1	-3.95699	-4.1702	3.13688	0.0129563	0.100604	177117	uncharacterized oxidoreductase
Tatro_001600-T1	0.518076	0.519088	6.07621	0.0129939	0.100815	300679	hypothetical protein
Tatro_004971-T1	-0.806532	-0.813172	4.16	0.0130598	0.101245	248609	beta-glucosidase m
Tatro_004628-T1	1.04593	1.06126	3.51116	0.0130782	0.101306	#N/A	#N/A
Tatro_011124-T1	-1.10925	-1.10944	9.64389	0.0131064	0.101443	298882	set domain-containing protein
Tatro_000574-T1	0.691462	0.695316	4.66813	0.0131251	0.101507	41669	glycosyl hydrolase
Tatro_006129-T1	0.495416	0.496282	6.22939	0.0132004	0.102007	126979	fad dependent oxidoreductase
Tatro_005350-T1	-1.15413	-1.15804	5.41311	0.013301	0.102502	301737	heat shock protein 30
Tatro_005588-T1	0.636058	0.638852	4.97781	0.0133048	0.102502	295188	glycoside hydrolase family 2 protein
Tatro_006705-T1	-1.2843	-1.28941	5.2267	0.0133121	0.102502	219088	siderophore iron transporter
Tatro_005913-T1	0.68342	0.684287	6.71258	0.0133131	0.102502	302053	high affinity nickel transport protein nic1
Tatro_009544-T1	0.844672	0.85239	4.05155	0.013323	0.102502	242899	arsenite efflux transporter - puative
Tatro_009232-T1	-0.611558	-0.613721	5.25872	0.0133282	0.102502	162472	phd finger domain
Tatro_001984-T1	-1.12414	-1.12979	4.86692	0.0133426	0.10253	288311	subtilisin-like protease
Tatro_004702-T1	0.755621	0.757389	5.862	0.013364	0.102613	86655	c6 transcription factor
Tatro_008522-T1	0.577454	0.578571	6.10115	0.0134923	0.103516	297899	hypothetical protein
Tatro_008730-T1	0.529907	0.530399	7.12716	0.0135071	0.103524	215353	hsp90 co-chaperone cdc37
Tatro_010658-T1	-0.57734	-0.579192	5.38492	0.0135148	0.103524	297007	hypothetical protein
Tatro_008780-T1	-0.904211	-0.913919	3.84018	0.0135665	0.103799	215446	sir2 family protein
Tatro_001091-T1	0.806912	0.81287	4.31788	0.0135722	0.103799	222998	xaa-pro dipeptidase
Tatro_006750-T1	2.82657	3.37392	1.74805	0.0135882	0.103839	#N/A	#N/A
Tatro_008342-T1	-0.626343	-0.627476	6.19379	0.0136298	0.104074	289913	myb dna-binding domain protein
Tatro_009511-T1	-1.11413	-1.11561	6.71413	0.0136703	0.104301	39628	glycerol kinase
Tatro_001349-T1	0.554065	0.554593	7.09576	0.0137105	0.104461	300551	nad dependent epimerase dehydratase family protein
Tatro_006046-T1	-0.983318	-0.985122	6.23437	0.0137129	0.104461	84532	alpha beta fold family
Tatro_011781-T1	0.536986	0.53719	8.40836	0.0137731	0.104758	216731	cyclin-dependent protein kinase complex component
Tatro_006495-T1	-2.84152	-3.08725	2.22651	0.0137736	0.104758	30776	branched-chain-amino-acid aminotransferase
Tatro_003026-T1	0.644803	0.647801	4.90152	0.0137998	0.104874	90008	hypothetical protein
Tatro_003836-T1	-0.471625	-0.472313	6.47626	0.0138122	0.104886	285880	nol1 nop2 sun family protein
Tatro_007367-T1	-1.71321	-1.7262	4.48539	0.0138439	0.105014	292337	carbohydrate esterase family 3 protein
Tatro_009991-T1	-0.626059	-0.628256	5.27214	0.0138508	0.105014	39843	tpr domain-containing protein
Tatro_011916-T1	-0.533181	-0.534359	5.89936	0.0139444	0.105462	154163	isocitrate lyase
Tatro_006607-T1	0.574181	0.575901	5.49207	0.0139448	0.105462	134316	glycoside hydrolase family 2 protein
Tatro_002298-T1	0.525551	0.526759	5.85285	0.0139537	0.105462	290150	tyrosyl-dna phosphodiesterase domain-containing protein
Tatro_006043-T1	0.979616	0.992166	3.65983	0.0139596	0.105462	#N/A	#N/A
Tatro_007178-T1	-3.32884	-3.77366	2.07637	0.0139752	0.105462	318124	duf323 domain-containing protein
Tatro_010693-T1	-1.129	-1.13046	6.76116	0.0139755	0.105462	297025	nadp-specific glutamate dehydrogenase
Tatro_005670-T1	-0.519955	-0.52013	8.57386	0.0140036	0.105591	301919	hypothetical protein
Tatro_003771-T1	-0.50223	-0.502637	7.31532	0.0140406	0.105766	247705	rho gtpase activator rga
Tatro_010961-T1	0.650389	0.653234	4.98543	0.0140488	0.105766	45996	2og-fe oxygenase
Tatro_002439-T1	-0.499576	-0.49992	7.54902	0.0140639	0.105798	158001	iron-sulfur cluster assembly accessory protein
Tatro_008964-T1	0.839934	0.847658	4.04371	0.0141084	0.105955	316306	chlorocatechol -dioxygenase
Tatro_001946-T1	-0.664042	-0.664278	8.51955	0.0141126	0.105955	302946	hypothetical protein
Tatro_007644-T1	1.36272	1.40094	2.85827	0.0141249	0.105955	212161	choline transport
Tatro_009821-T1	0.638284	0.640587	5.24376	0.0141288	0.105955	128066	glycoside hydrolase family 13
Tatro_002876-T1	0.532624	0.533668	6.07362	0.0141511	0.10599	172730	duf544 domain-containing protein
Tatro_003511-T1	0.961635	0.969465	4.22057	0.0141554	0.10599	#N/A	#N/A
Tatro_001847-T1	0.65086	0.652715	5.57096	0.0142156	0.106315	#N/A	#N/A
Tatro_011945-T1	-1.05497	-1.07137	3.41934	0.0142209	0.106315	217038	high affinity methionine permease
Tatro_004125-T1	0.591998	0.594138	5.23713	0.0143022	0.10684	285654	hypothetical protein
Tatro_010743-T1	-0.642321	-0.645361	4.86728	0.0143159	0.10686	157697	trna pseudouridine synthase b
Tatro_006520-T1	1.41537	1.45898	2.77392	0.0143318	0.106896	278433	pap2-domain-containing protein
Tatro_000987-T1	-0.691568	-0.695587	4.5974	0.0143581	0.107009	222777	pth11-type gpcr protein
Tatro_008895-T1	1.7548	1.76015	5.76445	0.0144934	0.107856	47800	duf1275 domain protein
Tatro_002124-T1	0.513784	0.514887	5.94613	0.0144941	0.107856	322994	meiotic mrna stability protein kinase ssn3
Tatro_004071-T1	-0.757869	-0.763341	4.32165	0.0145232	0.107961	247137	mfs transporter
Tatro_005965-T1	1.76436	1.85709	2.35787	0.0145306	0.107961	321783	hypothetical protein
Tatro_011429-T1	-3.30318	-3.73136	2.08929	0.0145742	0.108201	54816	3-oxoacyl-(acyl-carrier-protein) reductase
Tatro_009521-T1	0.602117	0.604437	5.15028	0.014624	0.108487	257065	hypothetical protein
Tatro_000319-T1	0.534955	0.536121	5.92366	0.0146926	0.108913	140608	glucosamine 6-phosphate n-acetyltransferase
Tatro_000502-T1	0.454725	0.455037	7.54955	0.0147436	0.109207	302522	aldose 1-epimerase
Tatro_000489-T1	-0.625856	-0.626312	7.48224	0.0148092	0.109609	302530	fkbp-type peptidyl-prolyl
Tatro_010504-T1	1.10427	1.12348	3.32321	0.0148645	0.109861	174080	dna polymerase beta
Tatro_006558-T1	2.21513	2.42616	2.01046	0.0148817	0.109861	#N/A	#N/A
Tatro_005534-T1	-0.987183	-0.991825	4.93374	0.0148897	0.109861	#N/A	#N/A
Tatro_000383-T1	-2.00541	-2.15513	2.1012	0.0148993	0.109861	89285	zinc-binding oxidoreductase
Tatro_003236-T1	-0.79763	-0.80431	4.1365	0.0149012	0.109861	282959	nonselective cation channel
Tatro_000940-T1	-0.709079	-0.713541	4.49567	0.0149116	0.109861	86991	hypothetical protein
Tatro_002740-T1	0.605066	0.607447	5.12021	0.0149347	0.109947	210557	ankyrin repeat and sam domain containing protein 6
Tatro_005092-T1	-1.84802	-1.96005	2.22611	0.0149564	0.110023	#N/A	#N/A
Tatro_002775-T1	-0.791099	-0.796336	4.43917	0.0149936	0.110212	210609	mfs transporter
Tatro_006337-T1	2.07427	2.07718	6.96618	0.0150113	0.110258	#N/A	#N/A
Tatro_002493-T1	-0.672322	-0.6749	5.15798	0.0150452	0.110363	#N/A	#N/A
Tatro_006350-T1	-0.924809	-0.933491	4.01284	0.0150485	0.110363	#N/A	#N/A
Tatro_006984-T1	-0.457183	-0.457522	7.43592	0.0150939	0.110612	299433	protein sco1
Tatro_007791-T1	-0.691506	-0.69218	7.07787	0.0151115	0.110657	297210	pyridoxine biosynthesis protein pdx1
Tatro_002561-T1	0.64425	0.646928	5.05547	0.0151321	0.110669	298085	gln pro-rich protein
Tatro_009984-T1	0.461409	0.462042	6.56742	0.015136	0.110669	151349	histone h1-binding protein
Tatro_006695-T1	-0.821203	-0.822604	6.30589	0.0152411	0.111336	152715	ribosome biogenesis protein brx1
Tatro_002812-T1	0.819847	0.821253	6.31305	0.0152626	0.111336	145861	acetamidase
Tatro_009958-T1	1.58386	1.64902	2.53333	0.0152667	0.111336	#N/A	#N/A
Tatro_002168-T1	-2.06021	-2.22681	2.05522	0.0152735	0.111336	213718	glucuronan lyase a
Tatro_011730-T1	-0.614963	-0.615091	9.2734	0.0153853	0.112067	298651	phenylacetyl- ligase
Tatro_007915-T1	3.47225	5.52755	1.52425	0.0154205	0.112238	#N/A	#N/A
Tatro_005838-T1	-0.541346	-0.541484	8.97583	0.0154327	0.112242	302021	40s ribosomal protein s7
Tatro_000786-T1	-0.941617	-0.953091	3.69134	0.0154722	0.112445	#N/A	#N/A
Tatro_011342-T1	0.890802	0.900389	3.85501	0.0155297	0.112697	291431	het domain-containing protein
Tatro_001747-T1	0.536938	0.537208	8.00443	0.0155303	0.112697	303074	thioredoxin-like protein
Tatro_006103-T1	-0.533369	-0.534764	5.66655	0.0155619	0.112841	#N/A	#N/A
Tatro_011808-T1	2.06994	2.0813	5.07975	0.0156713	0.113485	298696	geranylgeranyl pyrophosphate synthetase
Tatro_011538-T1	-0.512431	-0.512714	7.8639	0.0156742	0.113485	262939	glucokinase
Tatro_001659-T1	1.8313	1.85639	3.80908	0.0157754	0.114132	35595	hypothetical protein
Tatro_009281-T1	0.954271	0.954294	12.4348	0.0158204	0.11435	299629	extracellular elastinolytic metalloproteinase
Tatro_001324-T1	0.673701	0.673918	8.66073	0.0158293	0.11435	150843	neutral ceramidase precursor
Tatro_006825-T1	-0.497382	-0.49836	6.05883	0.0158535	0.11444	40094	chloride channel protein 3
Tatro_008688-T1	-0.559783	-0.561217	5.6988	0.0158909	0.114624	47762	uaa transporter
Tatro_006185-T1	1.02446	1.03975	3.4857	0.0159294	0.114816	77684	acetyltransferase
Tatro_009584-T1	-0.604087	-0.606543	5.06556	0.0159449	0.114841	292581	neutral alkaline non-lysosomal ceramidase
Tatro_010401-T1	0.714692	0.719384	4.4562	0.0159975	0.115134	304628	hypothetical protein
Tatro_009554-T1	-0.917361	-0.920569	5.3183	0.0161022	0.115801	38111	indoleamine -dioxygenase
Tatro_004058-T1	-0.774006	-0.777465	4.96345	0.0161545	0.116012	294168	g1 s-specific cyclin pcl5
Tatro_004416-T1	0.510215	0.511148	6.1686	0.0161555	0.116012	32890	histidine kinase
Tatro_010021-T1	0.583335	0.585058	5.51606	0.0161757	0.11607	197706	mitochondrial carrier protein
Tatro_007280-T1	0.989191	1.00287	3.56913	0.0162573	0.116569	41200	hypothetical protein
Tatro_007879-T1	-0.502974	-0.503573	6.76742	0.0162845	0.116677	211778	vacuolar calcium ion transporter
Tatro_001343-T1	0.583052	0.584809	5.48323	0.0163291	0.11691	37570	3-oxoacyl-(acyl-carrier-protein) reductase
Tatro_000697-T1	-0.524047	-0.524577	7.00202	0.0163848	0.117222	300152	and tpr domain-containing protein
Tatro_001801-T1	-0.810459	-0.817742	4.04901	0.0164806	0.11782	91649	u3 snornp-associated protein utp11
Tatro_010397-T1	-2.78061	-3.35623	1.67325	0.0165649	0.11825	50965	aldehyde dehydrogenase
Tatro_001325-T1	0.549757	0.551376	5.5097	0.0165763	0.11825	257872	hypothetical protein
Tatro_008755-T1	2.43878	2.75768	1.86343	0.0165909	0.11825	215408	hexose transporter protein
Tatro_006979-T1	0.594947	0.595862	6.4197	0.0165952	0.11825	152448	nipsnap family protein
Tatro_006701-T1	0.55101	0.551707	6.69475	0.016602	0.11825	140190	mitochondrial aaa
Tatro_005979-T1	2.05887	2.06392	6.17787	0.0166793	0.118712	321796	ankyrin repeat protein
Tatro_000423-T1	-0.530795	-0.532202	5.64658	0.0167237	0.11894	153029	wd repeat domain-containing protein jip5
Tatro_003064-T1	-0.592399	-0.592704	7.97755	0.0168175	0.11952	299186	paxu protein
Tatro_000748-T1	-0.568581	-0.5703	5.47067	0.0168387	0.119582	#N/A	#N/A
Tatro_004467-T1	3.43911	5.49188	1.51373	0.0168701	0.119717	86458	hypothetical protein
Tatro_011554-T1	-0.886993	-0.896774	3.80476	0.0168849	0.119734	52037	hypothetical protein
Tatro_007179-T1	-2.80025	-2.99458	2.38946	0.0169137	0.11985	152289	catalase cat
Tatro_003181-T1	0.641348	0.64457	4.79906	0.0170172	0.120473	218551	dna mismatch repair protein
Tatro_005070-T1	0.469325	0.470065	6.37199	0.0170316	0.120473	286376	hypothetical protein
Tatro_003655-T1	0.583491	0.585689	5.18078	0.0170489	0.120473	294458	gpi-anchor transamidase-like protein
Tatro_000590-T1	-1.99727	-2.00507	5.48631	0.0170516	0.120473	152839	short-chain dehydrogenases
Tatro_002369-T1	1.44181	1.49113	2.67627	0.0170926	0.120675	179677	metal dependent phosphohydrolase
Tatro_005693-T1	-0.554095	-0.554766	6.74962	0.0171068	0.120686	259266	stomatin-like protein
Tatro_004325-T1	-0.696666	-0.699374	5.13813	0.0171796	0.121029	137221	hypothetical protein
Tatro_004143-T1	-0.609325	-0.60939	10.2385	0.0171805	0.121029	258286	40s ribosomal protein s9
Tatro_000531-T1	-0.74343	-0.744977	6.01083	0.0172083	0.121107	140398	choline-sulfatase
Tatro_011577-T1	1.07825	1.09692	3.32325	0.0172166	0.121107	#N/A	#N/A
Tatro_005077-T1	-0.496463	-0.49748	6.00183	0.0173091	0.121663	130601	phosphoglycerate mutase
Tatro_008753-T1	1.2787	1.31183	2.92144	0.017321	0.121663	#N/A	#N/A
Tatro_003228-T1	-0.863655	-0.872729	3.86063	0.0173398	0.121707	282965	secretion-related small gtpase
Tatro_009806-T1	-0.809104	-0.809383	8.58248	0.0174129	0.122131	139054	glycoside hydrolase family 17 protein
Tatro_011176-T1	-0.619259	-0.6221	4.90343	0.0175076	0.122646	90832	aspartic-type endopeptidase
Tatro_007634-T1	0.844806	0.853246	3.94039	0.0175117	0.122646	51690	oxidoreductase fad-binding domain-containing protein
Tatro_005216-T1	0.813348	0.815838	5.49536	0.0175259	0.122656	29089	pyroglutamyl peptidase type
Tatro_002781-T1	-0.443345	-0.443802	6.96498	0.0175397	0.122663	#N/A	#N/A
Tatro_008061-T1	-2.04681	-2.07613	3.79113	0.0175553	0.122684	132793	short-chain dehydrogenases
Tatro_000789-T1	0.472164	0.472329	8.51191	0.0175948	0.122871	150201	metallothionein expression activator
Tatro_010396-T1	-1.89751	-1.91668	4.17701	0.0177549	0.123836	156798	enoyl- hydratase isomerase
Tatro_000241-T1	0.808099	0.809126	6.72818	0.0177588	0.123836	89413	urease
Tatro_001370-T1	-1.34953	-1.36	4.35117	0.0177817	0.123906	300095	amino-acid permease inda1
Tatro_011228-T1	-0.630573	-0.630715	9.15947	0.0178162	0.123951	291372	general substrate transporter
Tatro_007192-T1	0.52376	0.525105	5.69605	0.0178234	0.123951	#N/A	#N/A
Tatro_006010-T1	-0.493013	-0.493271	7.94067	0.0178267	0.123951	147373	elongation of fatty acids protein 3
Tatro_002950-T1	1.24127	1.2716	2.9751	0.0178878	0.124286	42984	amidohydrolase family protein
Tatro_005620-T1	0.54138	0.54147	9.60169	0.017962	0.124712	130371	protein
Tatro_009539-T1	-0.912521	-0.913176	7.54777	0.0179821	0.124762	151880	salicylate 1-monooxygenase
Tatro_002009-T1	-0.910024	-0.920851	3.71535	0.0180914	0.125388	#N/A	#N/A
Tatro_005655-T1	0.660745	0.662109	6.02401	0.0181026	0.125388	301910	yippee family protein
Tatro_006971-T1	-0.629124	-0.63012	6.3804	0.0181113	0.125388	219594	glycine dehydrogenase
Tatro_002942-T1	0.628467	0.629035	7.17667	0.0181422	0.125512	80985	glycoside hydrolase family 3 protein
Tatro_008904-T1	-0.472757	-0.473047	7.70646	0.0182038	0.125826	298340	cox17 protein
Tatro_005885-T1	-0.913387	-0.924357	3.70407	0.0182171	0.125826	295401	pyridine nucleotide-disulfide
Tatro_000679-T1	0.566882	0.567028	8.96843	0.0182268	0.125826	300140	hit family protein 1
Tatro_007520-T1	-0.534737	-0.534856	9.16366	0.0182477	0.125845	297358	60s ribosomal protein l35
Tatro_002804-T1	-1.98659	-2.01925	3.60272	0.0182556	0.125845	54570	peptidase m20 domain containing 2
Tatro_003793-T1	0.452294	0.452846	6.73132	0.0183881	0.126668	258498	gmf family protein
Tatro_007910-T1	0.760187	0.761573	6.20608	0.0184259	0.126838	#N/A	#N/A
Tatro_000120-T1	0.537124	0.53775	6.80676	0.0184734	0.127074	302746	sphingolipid long chain base-responsive protein lsp1
Tatro_001862-T1	2.34618	2.63241	1.88204	0.0184967	0.127144	91699	glycoside hydrolase family 72 protein
Tatro_000159-T1	-0.491509	-0.492499	6.02554	0.018534	0.127224	153298	protein ssu72
Tatro_004197-T1	0.599383	0.601943	5.01224	0.0185348	0.127224	33844	high-affinity nicotinic acid transporter
Tatro_006620-T1	-0.462798	-0.463514	6.39237	0.0185962	0.127555	77445	s-adenosylmethionine decarboxylase proenzyme
Tatro_011241-T1	0.921432	0.932725	3.70183	0.018626	0.127615	8382	gdsl lipase acylhydrolase family protein
Tatro_004897-T1	0.525135	0.525519	7.46826	0.0186412	0.127615	#N/A	#N/A
Tatro_002483-T1	-0.458101	-0.458785	6.4438	0.0186447	0.127615	281461	translation initiation factor 4b
Tatro_000521-T1	0.507068	0.508245	5.83415	0.0188233	0.128746	296058	glucosyl glucuronosyl
Tatro_007750-T1	0.727122	0.730152	5.05988	0.0188775	0.12901	211995	hypothetical protein
Tatro_001483-T1	0.604192	0.60685	4.97135	0.018897	0.12901	7753	meiotic recombination protein dmc1
Tatro_010833-T1	1.97276	1.98397	4.99525	0.018902	0.12901	291137	very large low complexity protein
Tatro_001220-T1	1.37582	1.37665	7.92686	0.0189512	0.129168	300478	duf323 domain-containing protein
Tatro_004144-T1	-0.618923	-0.618991	10.1908	0.0189519	0.129168	258285	60s ribosomal protein l21
Tatro_007381-T1	-0.572826	-0.572887	10.255	0.0189894	0.12928	297445	40s ribosomal protein s23
Tatro_008093-T1	-2.19005	-2.41741	1.91509	0.0189951	0.12928	90644	alcohol dehydrogenase
Tatro_006923-T1	0.690199	0.694632	4.48183	0.0190349	0.129459	219500	short chain dehydrogenase
Tatro_004208-T1	0.722024	0.722458	7.76975	0.0191724	0.130302	131046	oligopeptidase family protein
Tatro_005975-T1	0.482848	0.483776	6.09898	0.0192583	0.130772	321792	tlc domain-containing protein
Tatro_005867-T1	-1.40273	-1.41991	3.78484	0.0192692	0.130772	250316	major facilitator superfamily transporter
Tatro_009186-T1	-1.0768	-1.09638	3.24242	0.0192822	0.130772	54918	nrps-like enzyme
Tatro_011790-T1	0.440829	0.441259	7.04831	0.0193097	0.130866	298685	threonine aldolase
Tatro_000591-T1	-1.71726	-1.72744	4.81702	0.0193513	0.131044	159330	isopropanol dehydrogenase
Tatro_004158-T1	1.55192	1.55465	6.46563	0.0193631	0.131044	86201	het-domain-containing partial
Tatro_006422-T1	-0.753535	-0.75477	6.34911	0.01939	0.131134	146925	conserved fungal protein
Tatro_002929-T1	-1.85271	-1.91971	2.69276	0.0194121	0.131161	283182	carbohydrate-binding protein
Tatro_000212-T1	1.08346	1.08454	7.12706	0.0194211	0.131161	41980	amidase-like protein
Tatro_008768-T1	-0.584224	-0.586585	5.07317	0.0194491	0.131248	46772	atp-dependent rna helicase dbp8
Tatro_010724-T1	0.600433	0.600958	7.22352	0.0194686	0.131248	297050	exo-alpha-sialidase neuraminidase
Tatro_006351-T1	0.755047	0.761137	4.19623	0.0194749	0.131248	176663	carboxymethylenebutenolidase
Tatro_001285-T1	0.547551	0.549323	5.38329	0.0195255	0.131497	161037	abc transporter
Tatro_002667-T1	-0.670031	-0.674084	4.54251	0.0195428	0.131522	#N/A	#N/A
Tatro_005279-T1	-0.601187	-0.601261	10.0321	0.0195997	0.131813	301694	40s ribosomal protein s13
Tatro_004811-T1	-0.582859	-0.582944	9.78779	0.0196289	0.131917	148743	guanine nucleotide-binding protein subunit beta-like protein
Tatro_006460-T1	-1.19003	-1.21761	2.99455	0.019674	0.132128	31975	general amidase
Tatro_001545-T1	0.458409	0.459105	6.42345	0.0196924	0.132159	151089	flavin-containing amine
Tatro_004123-T1	2.95279	3.0707	3.02938	0.0197191	0.132247	258295	hydrophobin
Tatro_010399-T1	-0.647505	-0.649194	5.68502	0.0197537	0.132387	297558	hypothetical protein
Tatro_009567-T1	0.462114	0.462399	7.70169	0.0197823	0.132486	139326	replication factor-a protein 1
Tatro_004400-T1	0.627968	0.630266	5.22207	0.0198802	0.13305	300808	nacht and ankyrin domain containing protein
Tatro_005165-T1	-0.546183	-0.546257	9.88589	0.0199405	0.133274	258952	60s acidic ribosomal protein p0
Tatro_002036-T1	-0.452233	-0.452571	7.4262	0.0199413	0.133274	302898	ycii-related domain protein
Tatro_001950-T1	0.50399	0.504333	7.56671	0.0199744	0.133402	143259	atg c terminal domain-containing protein
Tatro_005002-T1	0.478746	0.479648	6.12179	0.0199887	0.133406	301506	carboxymuconolactone decarboxylase
Tatro_004108-T1	-0.512256	-0.512356	9.36007	0.0200499	0.133721	300975	40s ribosomal protein s4
Tatro_008042-T1	-3.49465	-3.87974	2.27402	0.0201059	0.133988	81348	barwin-like endoglucanase
Tatro_001049-T1	-0.586674	-0.586774	9.56413	0.0201177	0.133988	257690	60s ribosomal protein l13
Tatro_004215-T1	0.98797	0.991456	5.34343	0.0203578	0.135494	320236	alpha beta hydrolase fold protein
Tatro_001986-T1	0.635497	0.638039	5.10798	0.0204902	0.136266	323107	hypothetical protein
Tatro_002133-T1	-0.580409	-0.580493	9.79302	0.0205193	0.136266	260178	40s ribosomal protein s24
Tatro_000172-T1	-0.523912	-0.524023	9.24748	0.0205413	0.136266	302714	40s ribosomal protein s11
Tatro_000105-T1	-0.432076	-0.432527	6.9451	0.0205428	0.136266	173565	com1 regulatory protein
Tatro_007110-T1	1.78886	1.89919	2.23012	0.0205445	0.136266	256835	hypothetical protein
Tatro_007155-T1	0.536543	0.537439	6.30037	0.020563	0.136295	292221	spg20 protein
Tatro_005120-T1	-0.677892	-0.678158	8.37765	0.0206236	0.136603	135877	cutinase g-box binding protein
Tatro_005663-T1	-0.807248	-0.811283	4.81603	0.0206544	0.136713	84866	cdc50 family protein
Tatro_001334-T1	-0.5032	-0.503565	7.47094	0.0207472	0.137233	300545	tata binding protein
Tatro_009141-T1	-2.21109	-2.45599	1.8779	0.0208202	0.137622	178765	conidiation-specific protein (con-13)
Tatro_010582-T1	-0.600846	-0.601891	6.24783	0.0208458	0.137697	254280	related to secretory pathway protein ysy6
Tatro_006218-T1	0.77359	0.774873	6.3438	0.0208911	0.137901	302229	d-galacturonic acid reductase
Tatro_004722-T1	1.26928	1.30391	2.86602	0.0209351	0.138097	33789	glycoside hydrolase family 39 protein
Tatro_003739-T1	-0.523241	-0.52473	5.54825	0.0209639	0.138107	#N/A	#N/A
Tatro_008174-T1	-0.612787	-0.615276	5.07139	0.0209674	0.138107	297692	dna-directed rna polymerases i and iii subunit rpac2
Tatro_000400-T1	0.844579	0.853536	3.86542	0.0209795	0.138107	322594	amp-binding enzyme
Tatro_007379-T1	-0.548601	-0.548979	7.55111	0.0210175	0.138263	297447	adenylate kinase
Tatro_009934-T1	-0.656741	-0.656797	10.5824	0.0210732	0.138535	257320	60s ribosomal protein l9
Tatro_007803-T1	-1.10062	-1.1224	3.15155	0.0211141	0.138709	280284	hypothetical protein
Tatro_010418-T1	0.688933	0.69354	4.4292	0.0212041	0.139205	235172	major facilitator superfamily transporter
Tatro_003098-T1	-0.574357	-0.574436	9.86433	0.0212987	0.139728	299178	60s ribosomal protein l32
Tatro_003554-T1	0.524091	0.5256	5.54025	0.0213128	0.139728	34702	cytochrome b2
Tatro_007690-T1	-0.5564	-0.55841	5.22277	0.0214029	0.140224	289241	ribonuclease subunit b
Tatro_004709-T1	2.23638	2.23895	7.33356	0.0214308	0.140311	137467	glycoside hydrolase family 55 protein
Tatro_008849-T1	-0.83645	-0.836847	8.12906	0.0214582	0.140341	298306	hypothetical protein
Tatro_009610-T1	1.74403	1.84674	2.25732	0.0214645	0.140341	318577	hypothetical protein
Tatro_008467-T1	-0.863571	-0.863823	8.83281	0.021497	0.140361	297873	hypothetical protein
Tatro_003516-T1	0.636263	0.637757	5.83504	0.0215094	0.140361	226203	glycosyl hydrolase
Tatro_007332-T1	1.02058	1.03744	3.36634	0.0215111	0.140361	318229	ring-2 protein
Tatro_006464-T1	-0.862655	-0.863092	8.03905	0.0215507	0.140491	146895	hexose transporter-like protein
Tatro_011862-T1	0.533929	0.534316	7.48094	0.0215602	0.140491	316741	ser thr protein phosphatase family
Tatro_004672-T1	1.08786	1.10878	3.20701	0.0215934	0.140612	34477	dna repair exonuclease sia1
Tatro_010965-T1	-0.938919	-0.951788	3.54864	0.0216639	0.140976	46181	hypothetical protein
Tatro_001269-T1	-0.640555	-0.640853	8.12573	0.0217627	0.141524	#N/A	#N/A
Tatro_009844-T1	-0.4656	-0.46643	6.19462	0.0217807	0.141545	221531	domain-containing protein
Tatro_001993-T1	0.566549	0.568736	5.14363	0.0219257	0.142392	253517	trichothecene 3-o-acetyltransferase
Tatro_003412-T1	-1.82519	-1.83379	5.16612	0.0219655	0.142532	44071	leucine rich repeat domain protein
Tatro_001965-T1	-0.534295	-0.535986	5.40235	0.0219769	0.142532	82249	nuclear envelope morphology protein 1
Tatro_011070-T1	1.43254	1.48547	2.59924	0.0219954	0.142556	306768	short chain dehydrogenase reductase
Tatro_007268-T1	-0.45265	-0.453096	7.03017	0.0220236	0.142643	283660	serine threonine-protein kinase gad8
Tatro_009998-T1	0.760544	0.767075	4.11584	0.0221521	0.143379	292886	rta1 domain
Tatro_006314-T1	-0.605223	-0.607541	5.14916	0.0221927	0.143546	229262	homeobox domain-containing protein
Tatro_010181-T1	1.65658	1.69069	3.2712	0.0222632	0.143905	#N/A	#N/A
Tatro_000932-T1	-0.568456	-0.570716	5.09343	0.0222816	0.143928	172602	exosome complex exonuclease rrp
Tatro_006606-T1	0.699072	0.704019	4.35547	0.022394	0.144556	31654	c6 zinc finger domain protein
Tatro_001069-T1	1.30342	1.31032	4.86719	0.0224238	0.144652	79211	hypothetical protein
Tatro_005217-T1	0.562217	0.564357	5.16288	0.0224531	0.144745	#N/A	#N/A
Tatro_000330-T1	-0.57418	-0.575335	6.03563	0.0224787	0.144813	42174	purine-cytosine permease fcy21
Tatro_004406-T1	-0.498454	-0.499656	5.77402	0.0224953	0.144823	86403	clavaminate synthase-like protein
Tatro_008168-T1	-0.640736	-0.640784	10.7426	0.0225863	0.145311	297687	60s ribosomal protein l2
Tatro_001605-T1	-1.39987	-1.45003	2.59253	0.0226126	0.145384	37304	bzip transcription factor
Tatro_003047-T1	-0.562945	-0.565116	5.13355	0.0226401	0.145444	218754	ribosome assembly protein rrb1
Tatro_007971-T1	0.654069	0.657986	4.56621	0.0226521	0.145444	162061	rad4 family protein
Tatro_002371-T1	-0.706063	-0.711242	4.2949	0.0226727	0.145446	129932	gpi ethanolamine phosphate transferase
Tatro_004915-T1	-0.700791	-0.701226	7.72117	0.0226935	0.145446	301444	hypothetical protein
Tatro_008761-T1	-0.535626	-0.535779	8.81131	0.0226976	0.145446	298228	40s ribosomal protein s22
Tatro_008329-T1	-1.79795	-1.91699	2.14564	0.0227875	0.145924	49469	glycoside hydrolase family 18 protein
Tatro_002167-T1	-2.96433	-2.97244	6.44612	0.0228303	0.146102	83332	glycoside hydrolase
Tatro_011449-T1	-1.07941	-1.10049	3.16294	0.0229546	0.1468	94241	hypothetical protein
Tatro_000382-T1	0.835705	0.844646	3.85289	0.0230258	0.147158	#N/A	#N/A
Tatro_008401-T1	0.502899	0.504197	5.68969	0.0231402	0.147698	297827	acyl- n-acyltransferase
Tatro_003790-T1	-0.522062	-0.522358	7.82538	0.023141	0.147698	301172	ras small monomeric gtpase
Tatro_009398-T1	0.892048	0.903052	3.68851	0.023178	0.147837	#N/A	#N/A
Tatro_009953-T1	-0.53505	-0.535795	6.54436	0.0232691	0.14832	284275	vacuolar endopolyphosphatase
Tatro_003548-T1	0.716914	0.719801	5.11132	0.0233217	0.148517	78601	transcriptional activator xlnr
Tatro_005455-T1	0.593416	0.594028	6.98857	0.0233309	0.148517	301802	thymine dioxygenase
Tatro_010797-T1	1.92257	2.07243	2.08138	0.0233679	0.148654	211347	nonribosomal peptide
Tatro_007486-T1	-0.577459	-0.57846	6.2457	0.02341	0.148739	297376	transcription factor c2h2
Tatro_011679-T1	0.565968	0.566285	7.85378	0.0234249	0.148739	#N/A	#N/A
Tatro_009808-T1	0.484376	0.485448	5.90378	0.023434	0.148739	164142	hex2 protein
Tatro_000609-T1	-0.571958	-0.572072	9.34233	0.0234429	0.148739	259787	40s ribosomal protein s21
Tatro_003049-T1	-1.33847	-1.34665	4.66131	0.0235323	0.149186	299196	glycosyl
Tatro_009547-T1	-0.531727	-0.53301	5.77725	0.0235443	0.149186	128168	breast cancer protein
Tatro_011257-T1	1.59184	1.66961	2.38053	0.0235897	0.149375	45850	aminoglycoside phosphotransferase
Tatro_002599-T1	-0.591485	-0.591555	10.0674	0.023739	0.150222	298114	nad dependent epimerase
Tatro_002116-T1	-0.605822	-0.606216	7.64134	0.0237618	0.150235	155976	branched-chain amino acid aminotransferase
Tatro_011884-T1	0.953693	0.967636	3.49641	0.0237722	0.150235	44219	oxidoreductase fad-binding protein
Tatro_007726-T1	0.468114	0.468253	8.74988	0.0238047	0.150292	146041	glycosyltransferase family 20 protein
Tatro_005842-T1	-1.42048	-1.47425	2.54405	0.0238124	0.150292	321694	protein
Tatro_005395-T1	0.582296	0.583934	5.58036	0.0238506	0.150435	85094	methylenetetrahydrofolate dehydrogenase
Tatro_006170-T1	-0.864798	-0.866077	6.51441	0.0238958	0.150621	134727	lysine decarboxylase-like protein
Tatro_002346-T1	1.21615	1.24778	2.90391	0.0240356	0.151388	281366	c6 zinc finger domain protein
Tatro_001919-T1	-0.595562	-0.596504	6.37623	0.0240487	0.151388	260290	duf6 domain
Tatro_007755-T1	-0.515962	-0.517465	5.51362	0.0240922	0.151562	297237	phosphatidylethanolamine-binding protein
Tatro_001568-T1	-0.67091	-0.675373	4.41859	0.0241312	0.151707	175301	uncharacterized protein
Tatro_006353-T1	-0.480142	-0.481109	6.02503	0.0241467	0.151707	#N/A	#N/A
Tatro_007724-T1	0.553328	0.555416	5.17442	0.0241972	0.151773	280339	wd domain-containing protein
Tatro_003819-T1	-0.533719	-0.535494	5.33328	0.0241997	0.151773	301162	peroxisome biosynthesis protein (pas10 peroxin-12)
Tatro_003858-T1	0.470415	0.470783	7.36726	0.0242044	0.151773	285860	phosphatidylethanolamine n-methyltransferase
Tatro_010972-T1	0.896436	0.903058	4.33642	0.0242293	0.151831	45725	metallo-beta-lactamase domain
Tatro_001614-T1	0.557693	0.559841	5.14416	0.0242544	0.151889	223998	metaphase-anaphase transition protein
Tatro_001452-T1	-0.46969	-0.470612	6.05637	0.0242812	0.151927	300620	vacuolar membrane pq loop repeat protein
Tatro_000711-T1	0.578328	0.580858	4.97657	0.0242988	0.151927	293053	negative acting factor
Tatro_008581-T1	0.87268	0.876774	4.92817	0.0243077	0.151927	281251	c2h2 type zinc finger containing protein
Tatro_006239-T1	-0.902644	-0.903228	7.69742	0.0243539	0.15208	165146	wsc domain-containing protein
Tatro_005917-T1	-0.496027	-0.49726	5.72903	0.0243696	0.15208	295421	histone-lysine n-methyltransferase set9
Tatro_003058-T1	-0.993521	-1.00985	3.34384	0.0243883	0.15208	43222	beta- -glucanase
Tatro_008341-T1	-0.646004	-0.649904	4.54261	0.0243967	0.15208	49127	trna (uracil-5-)-methyltransferase trm9
Tatro_007029-T1	-0.550303	-0.55038	9.84319	0.024411	0.15208	264382	40s ribosomal protein s27
Tatro_002792-T1	-1.11095	-1.11679	4.80862	0.0244793	0.152407	288710	flotillin domain-containing protein
Tatro_007442-T1	-0.508489	-0.509895	5.58473	0.0245222	0.152549	212564	hypothetical protein
Tatro_000170-T1	-0.745352	-0.748804	4.91257	0.0245338	0.152549	302717	integral membrane mpv17 pmp22
Tatro_005244-T1	-0.498675	-0.499417	6.45236	0.0246159	0.152838	31254	fibroin-3 related protein
Tatro_003204-T1	-0.469451	-0.469662	8.15566	0.0246267	0.152838	141284	bzip transcription factor
Tatro_007037-T1	-1.80722	-1.93235	2.113	0.0246481	0.152838	139870	hypothetical protein
Tatro_005736-T1	-0.572264	-0.574241	5.28301	0.0246548	0.152838	28836	mitochondrial nuclease
Tatro_008623-T1	-0.442623	-0.442739	8.92006	0.0246594	0.152838	297946	aldehyde dehydrogenase
Tatro_010520-T1	-0.72093	-0.721035	9.804	0.0247067	0.153033	297635	60s ribosomal protein l12
Tatro_008436-T1	0.472847	0.47358	6.39777	0.0247369	0.153121	129389	pua domain-containing protein
Tatro_000803-T1	0.709949	0.711627	5.8449	0.0248093	0.153471	284539	domain protein
Tatro_004288-T1	-0.574358	-0.574907	7.08744	0.0248324	0.153515	151229	gtp-binding protein ypt1
Tatro_002895-T1	1.12079	1.14519	3.07506	0.0248626	0.153603	81015	carbohydrate-binding module family 1 protein
Tatro_002674-T1	-0.638742	-0.64251	4.57138	0.0248822	0.153626	161332	conserved leucine-rich repeat protein
Tatro_003303-T1	-1.32528	-1.36859	2.66689	0.0249238	0.153784	#N/A	#N/A
Tatro_011151-T1	0.690819	0.693976	4.9307	0.0249579	0.153897	317064	ankyrin partial
Tatro_008456-T1	0.509515	0.510953	5.56495	0.0249898	0.153927	92302	hypothetical protein
Tatro_011158-T1	-1.37813	-1.38213	5.69125	0.0250001	0.153927	46546	hypothetical protein
Tatro_007126-T1	-5.52416	-5.88819	3.85198	0.0250107	0.153927	41194	glucan endo- -beta-glucosidase
Tatro_007405-T1	-0.879125	-0.890016	3.66053	0.0250282	0.153936	314932	acetate non-utilizing protein
Tatro_005580-T1	0.66998	0.674452	4.42733	0.0250992	0.154233	28501	short chain dehydrogenase
Tatro_006499-T1	-2.33056	-2.65793	1.76591	0.0251186	0.154233	229608	nonribosomal peptide synthase -
Tatro_011049-T1	-1.2242	-1.23076	4.80836	0.0251244	0.154233	217433	fatty acid desaturase
Tatro_003532-T1	1.28278	1.32129	2.76997	0.0251821	0.154489	#N/A	#N/A
Tatro_004029-T1	-0.545923	-0.546707	6.50578	0.0252021	0.154513	301022	ribonuclease t2 precursor
Tatro_004068-T1	-0.647578	-0.647689	9.56267	0.0253021	0.155028	#N/A	#N/A
Tatro_008044-T1	0.574333	0.575399	6.15886	0.0253402	0.155163	154475	choline transport protein
Tatro_011030-T1	-0.594654	-0.594696	10.8278	0.0254508	0.155741	298830	glutamine synthetase
Tatro_009850-T1	0.480695	0.481323	6.63559	0.0255718	0.156382	151489	ubiquitin-conjugating enzyme
Tatro_008717-T1	-0.621194	-0.62465	4.6467	0.0256569	0.156803	316106	hypothetical protein
Tatro_011385-T1	-1.34222	-1.34325	7.56489	0.0257252	0.157085	296851	delta fatty acid desaturase
Tatro_007626-T1	-1.09814	-1.10038	6.10324	0.0257426	0.157085	173221	transient receptor potential domain containing protein
Tatro_009865-T1	-3.16887	-4.82326	1.45025	0.0257518	0.157085	39861	ferric-chelate reductase
Tatro_009490-T1	-0.460476	-0.461345	6.1132	0.0257791	0.157151	#N/A	#N/A
Tatro_002913-T1	-0.997244	-1.00131	5.13069	0.0258403	0.157398	307550	gcn5-related n-acetyltransferase
Tatro_008670-T1	-0.436809	-0.437439	6.48862	0.0258522	0.157398	133139	serine threonine-protein kinase eg2
Tatro_006393-T1	-1.22122	-1.22208	7.65477	0.0258916	0.157538	302318	f-box domain-containing protein
Tatro_005997-T1	-2.24861	-2.28525	3.70894	0.0259245	0.157619	295477	short chain type
Tatro_011248-T1	-1.15126	-1.15416	5.83626	0.0259375	0.157619	#N/A	#N/A
Tatro_012008-T1	2.32729	2.64975	1.80255	0.0260291	0.158043	83147	protein
Tatro_001388-T1	1.02733	1.04591	3.26383	0.0260601	0.158043	#N/A	#N/A
Tatro_008510-T1	-0.569433	-0.571899	4.97771	0.0260662	0.158043	143973	atp-dependent rrna helicase rrp3
Tatro_007927-T1	0.459506	0.459764	7.83476	0.026081	0.158043	233660	protein kinase c
Tatro_006300-T1	-0.869592	-0.870794	6.61392	0.0260891	0.158043	147054	pdr16 protein
Tatro_000776-T1	-0.464384	-0.465296	6.05727	0.0261095	0.158066	284515	kinesin-ii 95 kda subunit
Tatro_007466-T1	-0.46593	-0.466868	6.0227	0.0262269	0.158546	133720	g-patch domain-containing protein
Tatro_007063-T1	0.523349	0.523703	7.58159	0.026235	0.158546	161985	histone deacetylase
Tatro_003919-T1	2.18865	2.44313	1.87377	0.026238	0.158546	19707	hypothetical protein
Tatro_003634-T1	-0.702111	-0.702434	8.15062	0.026276	0.158676	320712	chorismate mutase
Tatro_005874-T1	0.639846	0.641085	6.11166	0.0263527	0.15904	178757	isoflavone reductase
Tatro_006783-T1	0.742938	0.749407	4.09544	0.0264393	0.159462	219226	yfw family protein 5
Tatro_009111-T1	-0.607116	-0.607455	7.85658	0.0264705	0.159467	255823	carnitine o-acetyltransferase precursor
Tatro_009347-T1	-0.722105	-0.724072	5.63662	0.0264732	0.159467	242518	hypothetical protein
Tatro_006560-T1	0.771985	0.779312	3.99207	0.0264944	0.159467	77477	replication factor a protein 3
Tatro_007527-T1	-0.526608	-0.526693	9.63381	0.0265104	0.159467	254670	60s ribosomal protein l6
Tatro_009963-T1	-0.53818	-0.538985	6.44651	0.0265306	0.159467	38569	transcription factor
Tatro_005535-T1	-0.432965	-0.433578	6.51484	0.0265393	0.159467	127171	54s ribosomal protein l12
Tatro_004990-T1	0.659756	0.661223	5.91196	0.0266039	0.159698	130638	fha domain protein
Tatro_008701-T1	-0.695947	-0.697043	6.39293	0.0266109	0.159698	192688	mfs multidrug
Tatro_006776-T1	0.612319	0.615637	4.69393	0.0266557	0.159864	181995	ankyrin repeat and sam domain containing protein 6
Tatro_001184-T1	0.61392	0.617263	4.68656	0.0266716	0.159864	223166	glutathione s-transferase
Tatro_004686-T1	-0.956689	-0.971597	3.39874	0.0267056	0.159968	86643	hypothetical protein
Tatro_007577-T1	-0.495921	-0.497244	5.63471	0.0267723	0.160268	181448	intracellular protein transport protein
Tatro_006317-T1	-1.0802	-1.08589	4.79902	0.0268231	0.160404	322087	fungal specific transcription factor domain-containing protein
Tatro_009631-T1	-0.477498	-0.47785	7.44673	0.02683	0.160404	243093	casein kinase i
Tatro_008724-T1	-0.603524	-0.60359	10.2033	0.026845	0.160404	298207	60s ribosomal protein l43
Tatro_002921-T1	0.975461	0.991286	3.37792	0.0269384	0.160769	317681	ankyrin repeat-containing
Tatro_003972-T1	0.447056	0.447276	8.0188	0.0269393	0.160769	301047	argininosuccinate synthase
Tatro_004874-T1	-0.573266	-0.575021	5.45248	0.0270278	0.161198	226433	solute carrier family 35 member c2
Tatro_007203-T1	-2.52472	-2.59136	3.24675	0.0271148	0.161616	318140	short-chain dehydrogenase reductase sdr
Tatro_009767-T1	-0.719298	-0.720329	6.5339	0.027164	0.161809	243351	tpa: family regulatory (afu_orthologue afua_3g14730)
Tatro_007134-T1	0.61121	0.614521	4.69308	0.027237	0.162144	88643	hypothetical protein
Tatro_006291-T1	0.485746	0.48682	5.89847	0.0272638	0.162204	147071	phosphoinositide-specific phospholipase c
Tatro_000717-T1	-0.580548	-0.583284	4.86486	0.0273124	0.162392	127634	ldb17 protein
Tatro_007267-T1	0.663348	0.663536	8.84192	0.0273483	0.162506	41280	glucose-6-phosphate isomerase
Tatro_003752-T1	-0.601803	-0.604957	4.72503	0.0273787	0.162586	301190	hypothetical protein
Tatro_008389-T1	0.640318	0.641785	5.8772	0.0274735	0.162988	304993	short chain dehydrogenase reductase family
Tatro_011382-T1	0.494957	0.495285	7.60623	0.0274802	0.162988	296847	ccch zinc finger dna binding protein
Tatro_005804-T1	-0.617122	-0.620617	4.62279	0.0276754	0.164045	147574	trna processing endoribonuclease
Tatro_011778-T1	-0.454416	-0.454637	8.04289	0.027717	0.164191	128669	basic proline-rich protein
Tatro_008074-T1	-3.17865	-3.43461	2.40164	0.0277453	0.164258	81367	glycosyltransferase family 32 protein
Tatro_002159-T1	0.657495	0.657715	8.60279	0.0278053	0.164512	156021	mannose-6-phosphate isomerase
Tatro_001897-T1	0.470394	0.471229	6.20918	0.0278692	0.164789	302974	dihydroorotase
Tatro_009164-T1	-1.07522	-1.08901	3.65417	0.0279191	0.164983	288579	duf895 domain membrane protein
Tatro_004724-T1	-1.69292	-1.79776	2.17497	0.0280062	0.165396	34593	hypothetical protein
Tatro_010352-T1	-0.781694	-0.782175	7.74717	0.0280518	0.165564	#N/A	#N/A
Tatro_008633-T1	0.936623	0.938742	5.93815	0.0280806	0.165633	215171	ankyrin repeat protein
Tatro_004459-T1	-1.03813	-1.0582	3.16675	0.0281742	0.166083	#N/A	#N/A
Tatro_005843-T1	0.612472	0.61588	4.65819	0.0282478	0.166415	84710	protein
Tatro_005854-T1	-0.433201	-0.433677	6.87655	0.0282676	0.16643	28999	delta -sterol reductase
Tatro_008809-T1	0.450961	0.451662	6.39108	0.0282945	0.166487	298266	methylthioribulose-1-phosphate dehydratase
Tatro_000779-T1	-0.949421	-0.949591	9.55487	0.0283439	0.166676	127659	carbohydrate-binding module family 50 protein
Tatro_001301-T1	-0.528179	-0.530047	5.24818	0.0284001	0.166853	138308	wd repeat-containing protein
Tatro_002423-T1	0.446752	0.447319	6.67414	0.0284086	0.166853	281414	xaa-pro dipeptidase
Tatro_009816-T1	0.539916	0.541965	5.16313	0.0284264	0.166856	299913	fumarylacetoacetate hydrolase family protein
Tatro_006957-T1	0.513294	0.513577	7.86951	0.0284753	0.167041	299412	hypothetical protein
Tatro_007404-T1	-0.71602	-0.721433	4.25689	0.0285123	0.167157	289460	atp-dependent rna helicase
Tatro_006791-T1	0.523724	0.524662	6.19652	0.0285449	0.167164	40314	ubiquitin carboxyl-terminal hydrolase
Tatro_000619-T1	1.24086	1.24285	6.48703	0.0285483	0.167164	302452	cytochrome p450
Tatro_005485-T1	1.38782	1.44063	2.56143	0.0286324	0.167535	#N/A	#N/A
Tatro_007123-T1	-0.523554	-0.525088	5.50376	0.0286472	0.167535	139793	phosphate metabolism protein
Tatro_003023-T1	-0.582249	-0.584532	5.11194	0.0286672	0.167535	256535	ohcu decarboxylase
Tatro_006048-T1	-0.57993	-0.582732	4.83158	0.0286811	0.167535	77776	translation initiation factor eif4e3
Tatro_008005-T1	-1.07368	-1.08509	3.88342	0.0286998	0.167543	#N/A	#N/A
Tatro_007259-T1	-0.54179	-0.542681	6.31406	0.0288285	0.168167	299546	short chain dehydrogenase reductase family
Tatro_000348-T1	-2.26614	-2.31974	3.27652	0.0288416	0.168167	322636	cell wall protein
Tatro_000957-T1	-0.571973	-0.57463	4.88258	0.0288818	0.1683	#N/A	#N/A
Tatro_008110-T1	-0.469175	-0.469479	7.63028	0.0289359	0.168513	297650	gmp synthase
Tatro_009692-T1	0.451124	0.451954	6.15349	0.0289708	0.168614	#N/A	#N/A
Tatro_001752-T1	-0.518442	-0.520177	5.32282	0.0291589	0.169607	288502	mitochondrial carrier
Tatro_010649-T1	0.445469	0.445611	8.64635	0.0292045	0.16977	157818	importin alpha subunit
Tatro_002938-T1	1.04434	1.06493	3.16993	0.0292455	0.169906	90086	hypothetical protein
Tatro_003273-T1	-0.479795	-0.480551	6.36859	0.0293122	0.170005	299082	na(+) h(+) antiporter 2
Tatro_008010-T1	0.533136	0.53508	5.21348	0.0293318	0.170005	297126	fad-dependent oxygenase
Tatro_010217-T1	-2.87808	-2.901	4.90927	0.0293326	0.170005	297472	dephospho- kinase
Tatro_008570-T1	-2.68679	-3.3514	1.57626	0.029333	0.170005	290072	protein
Tatro_005853-T1	1.24841	1.24864	9.61696	0.0294157	0.170344	302027	glycoside hydrolase family 3 protein
Tatro_001113-T1	-0.584408	-0.587338	4.78161	0.0294269	0.170344	183582	nadh-ubiquinone oxidoreductase kda subunit
Tatro_005747-T1	0.538101	0.540166	5.14773	0.0294865	0.170495	295308	aldehyde dehydrogenase
Tatro_011647-T1	0.570625	0.573273	4.89679	0.0294884	0.170495	#N/A	#N/A
Tatro_004911-T1	0.994861	1.01244	3.28351	0.0296	0.170962	30732	1-acyl-sn-glycerol-3-phosphate acyltransferase
Tatro_003169-T1	-0.665805	-0.670355	4.38226	0.0296046	0.170962	80849	iq calmodulin-binding motif domain protein
Tatro_007492-T1	-0.99631	-1.00537	4.06677	0.0296744	0.171207	83012	sucrose transport protein
Tatro_003855-T1	1.34211	1.34292	7.90297	0.0296826	0.171207	33350	related to lipoxygenase 1
Tatro_006494-T1	-2.58083	-2.73835	2.4278	0.0297263	0.171357	295844	benzoate 4-monooxygenase cytochrome p450
Tatro_010416-T1	0.5756	0.578036	5.02187	0.0298453	0.17194	156823	mfs drug
Tatro_005689-T1	-0.493727	-0.493848	9.02295	0.0299462	0.172418	301930	40s ribosomal protein s0
Tatro_011943-T1	1.03914	1.05959	3.16992	0.0299893	0.172515	#N/A	#N/A
Tatro_009975-T1	-0.715316	-0.721355	4.11549	0.0299988	0.172515	79664	fucose permease
Tatro_006546-T1	0.55877	0.559996	5.91826	0.0300746	0.172741	#N/A	#N/A
Tatro_001238-T1	0.487068	0.487705	6.6393	0.0300897	0.172741	293468	saccharopine dehydrogenase
Tatro_001849-T1	-0.535763	-0.535812	10.4756	0.0301004	0.172741	303002	ecm33-like protein
Tatro_008703-T1	-0.535366	-0.53542	10.3167	0.0301097	0.172741	237298	wsc domain
Tatro_005300-T1	-1.14847	-1.16899	3.27767	0.0301607	0.172883	28657	cell cycle inhibitor
Tatro_000030-T1	-0.675312	-0.675647	8.03909	0.0301702	0.172883	302802	nadph oxidase
Tatro_003044-T1	0.691879	0.697274	4.22922	0.0301953	0.172924	179014	aldolase citrate lyase family protein
Tatro_007901-T1	0.770437	0.775887	4.36664	0.0303403	0.173651	#N/A	#N/A
Tatro_000479-T1	0.646331	0.64711	6.76984	0.0304051	0.173919	302534	arginase family protein
Tatro_000289-T1	0.519173	0.520969	5.28838	0.0304849	0.174259	252575	adenylosuccinate synthetase
Tatro_000203-T1	0.519765	0.52027	7.06716	0.0305154	0.174259	153240	hypothetical protein
Tatro_006149-T1	-2.58364	-2.69524	2.74801	0.0305388	0.174259	84436	mfs monocarboxylate
Tatro_002702-T1	-0.815039	-0.824155	3.77488	0.0305641	0.174259	53480	het domain-containing protein
Tatro_002520-T1	-0.703604	-0.707826	4.55727	0.0305699	0.174259	281490	gnat family
Tatro_008726-T1	-0.450667	-0.451509	6.12679	0.030573	0.174259	155381	50s ribosomal subunit l30
Tatro_004436-T1	-0.607304	-0.607524	8.4785	0.030639	0.174532	146241	zuotin
Tatro_011724-T1	-0.65736	-0.658191	6.70251	0.0306971	0.174718	298649	hypothetical protein
Tatro_009620-T1	-0.611223	-0.614775	4.58781	0.0307182	0.174718	79898	digestive organ expansion factor
Tatro_004845-T1	0.435884	0.43611	7.94663	0.0307261	0.174718	300768	gpi anchored
Tatro_003129-T1	-1.34756	-1.35442	4.91033	0.0308097	0.175091	#N/A	#N/A
Tatro_002126-T1	0.51166	0.513129	5.54086	0.030894	0.175466	302851	hydantoin racemase
Tatro_003429-T1	-0.461618	-0.461772	8.57637	0.0310421	0.176204	298986	mitochondrial f1f0 atp synthase subunit f
Tatro_003731-T1	0.470232	0.471187	6.01794	0.0310631	0.176219	149068	hypothetical protein
Tatro_008814-T1	0.81347	0.822646	3.78338	0.0311057	0.176357	298271	hypothetical protein
Tatro_001302-T1	0.491341	0.492021	6.56032	0.0311301	0.176392	300528	hypothetical protein
Tatro_000539-T1	-0.486333	-0.486412	9.61986	0.031233	0.176862	302500	60s ribosomal protein l31
Tatro_000650-T1	-0.489199	-0.489247	10.3528	0.0312497	0.176862	140247	glycosyltransferase family 48 protein
Tatro_004901-T1	-0.706853	-0.712772	4.12466	0.031338	0.177257	148632	helix-loop-helix dna-binding domain-containing protein
Tatro_010907-T1	-1.19178	-1.22512	2.79748	0.0314262	0.177633	#N/A	#N/A
Tatro_002688-T1	0.452466	0.45325	6.24047	0.0314413	0.177633	53602	fungal zn binuclear cluster domain containing protein
Tatro_004180-T1	0.496437	0.496976	6.90553	0.0315501	0.178144	35164	double-stranded dna-binding domain-containing protein
Tatro_010386-T1	0.42789	0.428477	6.56627	0.0316123	0.17839	133608	acyltransferase-like protein
Tatro_000594-T1	-0.715567	-0.717666	5.53081	0.0316669	0.17849	296004	3-hydroxyacyl- dehydrogenase
Tatro_010149-T1	1.14138	1.17002	2.9265	0.0316795	0.17849	212733	mfs
Tatro_007194-T1	-0.483828	-0.484374	6.84541	0.0316855	0.17849	131981	cral trio domain-containing protein
Tatro_006689-T1	-0.954978	-0.964367	3.96043	0.0317394	0.178689	41236	regulator of g-protein signaling
Tatro_001086-T1	0.512068	0.512824	6.46742	0.0318429	0.179167	138030	hypothetical protein
Tatro_009949-T1	1.15311	1.18283	2.90043	0.0318998	0.179248	161146	salicylate hydroxylase
Tatro_001949-T1	-0.654663	-0.659272	4.34143	0.0319148	0.179248	91778	glycosyl transferase family protein
Tatro_010792-T1	-0.739636	-0.742569	5.11808	0.0319186	0.179248	54365	glycoside hydrolase family 75 protein
Tatro_001781-T1	0.664576	0.669404	4.31629	0.0319316	0.179248	303050	short-chain dehydrogenase reductase sdr
Tatro_005314-T1	-3.02723	-3.0403	5.83467	0.0320042	0.179551	227276	subtilisin-like serine protease pr1c
Tatro_010740-T1	0.463956	0.464504	6.77459	0.0320356	0.179623	211243	abc transporter family protein
Tatro_010043-T1	-0.851416	-0.859094	4.0516	0.0320598	0.179654	138765	galactose-proton symport
Tatro_011467-T1	-0.422611	-0.423211	6.50927	0.0321977	0.180318	296866	peroxisomal adenine nucleotide transporter 1
Tatro_001673-T1	1.04863	1.07037	3.11437	0.0322156	0.180318	#N/A	#N/A
Tatro_008279-T1	-0.517854	-0.518998	5.89446	0.0322347	0.18032	213708	glycoside hydrolase family 15 protein
Tatro_008145-T1	-0.654001	-0.658616	4.3386	0.0322775	0.180455	280923	zinc finger domain-containing cchc-type
Tatro_005225-T1	0.552055	0.553174	6.02452	0.0323018	0.180473	169472	ccaat-binding protein subunit hap3
Tatro_002242-T1	0.953386	0.969209	3.348	0.0323182	0.180473	214400	cytochrome p450
Tatro_002694-T1	-1.124	-1.12706	5.71404	0.0323665	0.180638	145656	carbonate dehydratase
Tatro_008385-T1	-0.628072	-0.63076	4.99946	0.0324114	0.180784	#N/A	#N/A
Tatro_007977-T1	0.671535	0.672134	7.20669	0.0324468	0.180877	132769	importin beta-5
Tatro_005675-T1	-0.462695	-0.463745	5.85761	0.032488	0.180948	321565	pre-mrna splicing factor atp-dependent rna helicase prp43
Tatro_006470-T1	-0.509324	-0.510981	5.36133	0.0324972	0.180948	180088	imidazoleglycerol-phosphate dehydratase
Tatro_003033-T1	0.611391	0.615009	4.57554	0.0325402	0.181084	#N/A	#N/A
Tatro_004432-T1	1.02656	1.04695	3.15755	0.0327533	0.182164	78843	conserved domain protein
Tatro_001365-T1	0.426056	0.426703	6.42228	0.0327907	0.182236	300563	methylene-fatty-acyl-phospholipid synthase
Tatro_011239-T1	-1.1495	-1.17959	2.85872	0.0328041	0.182236	142040	endothiapepsin precursor
Tatro_011823-T1	0.554047	0.556533	4.93986	0.0328398	0.18233	282274	nitrilase family protein
Tatro_000434-T1	1.10544	1.13159	2.98212	0.0328732	0.18241	89240	hypothetical protein
Tatro_007817-T1	0.618117	0.621914	4.5286	0.0329351	0.182608	#N/A	#N/A
Tatro_011196-T1	-0.452169	-0.452287	8.93284	0.0329467	0.182608	256241	integral membrane protein
Tatro_001000-T1	1.93982	2.12014	1.96178	0.0331159	0.183168	319293	hypothetical protein
Tatro_007477-T1	-0.6715	-0.676616	4.24178	0.0331272	0.183168	212486	proliferating cell nuclear antigen
Tatro_003343-T1	-0.513119	-0.513184	9.97638	0.0331303	0.183168	256368	40s ribosomal protein s6
Tatro_011308-T1	-0.512247	-0.513216	6.11625	0.0331319	0.183168	298940	eukaryotic translation initiation factor 6
Tatro_009263-T1	-0.450263	-0.450902	6.51318	0.0331427	0.183168	292375	mfs multidrug
Tatro_000173-T1	-0.515225	-0.516306	5.97104	0.0331919	0.183335	230830	autophagy protein
Tatro_003112-T1	0.574173	0.576547	5.04955	0.0332161	0.183363	317538	ankyrin repeat domain-containing protein 50-like
Tatro_006770-T1	0.544893	0.546595	5.42937	0.0332528	0.183461	196278	transferase family protein
Tatro_006501-T1	-2.72997	-3.05339	1.96851	0.033327	0.18374	32449	non-heme halogenase
Tatro_004806-T1	-0.571624	-0.571763	9.04068	0.0333414	0.18374	286169	viral a-type inclusion protein repeat domain-containing partial
Tatro_010519-T1	-0.497918	-0.49797	10.2738	0.0333688	0.183786	297633	40s ribosomal protein s1
Tatro_003794-T1	-0.507698	-0.508522	6.32861	0.0334063	0.183887	285911	protein nbp35
Tatro_011560-T1	-0.50538	-0.505463	9.59472	0.033562	0.184639	193949	60s ribosomal protein l14
Tatro_003951-T1	0.462368	0.463405	5.87522	0.0336418	0.184973	#N/A	#N/A
Tatro_002499-T1	-0.560942	-0.561093	8.8938	0.0337655	0.185547	#N/A	#N/A
Tatro_001322-T1	0.499835	0.500761	6.15173	0.0337961	0.185609	300540	hypothetical protein
Tatro_004863-T1	-0.618604	-0.622474	4.49053	0.0338163	0.185614	148686	sulfate permease
Tatro_004725-T1	0.589317	0.592559	4.67144	0.0338699	0.185803	35193	nadph dehydrogenase
Tatro_011605-T1	-0.466599	-0.467729	5.76595	0.0339292	0.186022	83250	pre-mrna-splicing factor 38b
Tatro_002122-T1	-1.54993	-1.63385	2.25413	0.0339834	0.186168	167244	carboxy- -muconate cyclase
Tatro_006922-T1	0.606228	0.609819	4.57471	0.0339944	0.186168	#N/A	#N/A
Tatro_000328-T1	-0.481899	-0.481966	9.85434	0.0342451	0.187435	259948	60s ribosomal protein l28
Tatro_006198-T1	-0.497739	-0.497999	7.9402	0.0342696	0.187463	130160	vacuolar amino acid transporter 3
Tatro_002693-T1	-3.83114	-3.91068	4.17112	0.0343732	0.187889	145654	lipase esterase family
Tatro_011866-T1	0.523599	0.524442	6.34524	0.0344062	0.187889	154139	glycoside hydrolase family 3 protein
Tatro_008023-T1	-0.506166	-0.507884	5.30108	0.0344282	0.187889	314426	glycosyltransferase family 32 protein
Tatro_004415-T1	1.13513	1.16428	2.90069	0.0344545	0.187889	320089	hypothetical protein
Tatro_009773-T1	0.514424	0.51526	6.33291	0.0344593	0.187889	128093	f-box domain-containing protein
Tatro_007433-T1	-0.454938	-0.455717	6.2475	0.0344645	0.187889	297412	thioesterase family protein
Tatro_005215-T1	0.684456	0.689968	4.18642	0.0345137	0.187987	28687	salicylate hydroxylase
Tatro_009962-T1	-0.729915	-0.735983	4.13758	0.0345215	0.187987	161752	protein family upf0592
Tatro_008232-T1	0.49375	0.495281	5.43368	0.0345604	0.188093	213626	hypothetical protein
Tatro_000600-T1	-0.516592	-0.51669	9.38548	0.034596	0.18818	259796	60s ribosomal protein l23
Tatro_005435-T1	0.650328	0.654989	4.3324	0.0347057	0.188634	31441	terpene synthase
Tatro_003865-T1	2.92325	4.06246	1.49696	0.0347185	0.188634	35017	caleosin domain-containing protein
Tatro_011255-T1	1.82068	1.96766	2.03273	0.0349342	0.18964	46094	hypothetical protein
Tatro_010706-T1	-0.502598	-0.502696	9.35245	0.0349431	0.18964	297039	60s ribosomal protein l4
Tatro_002038-T1	-0.538665	-0.538708	10.6738	0.0349928	0.189765	302896	60s acidic ribosomal protein p1
Tatro_001205-T1	-0.472319	-0.47239	9.7291	0.0350237	0.189765	300465	40s ribosomal protein s26
Tatro_010351-T1	0.866119	0.877977	3.55814	0.0350251	0.189765	304581	lyr family protein
Tatro_010787-T1	1.12646	1.15515	2.90788	0.0352023	0.190618	288966	aldo keto
Tatro_009060-T1	0.61639	0.620279	4.49398	0.0352634	0.190842	316381	nuclear membrane fusion protein kar5
Tatro_006917-T1	0.56685	0.566922	9.99489	0.035321	0.191046	152522	glycosyltransferase family 2 protein
Tatro_010394-T1	-1.47885	-1.55158	2.32092	0.0353906	0.191175	50358	dynamin
Tatro_008941-T1	-0.587525	-0.590818	4.6343	0.0354016	0.191175	155097	solute carrier family 25 member 38
Tatro_010851-T1	-1.24458	-1.28517	2.65295	0.035422	0.191175	316848	extracellular gdsl-like lipase
Tatro_007656-T1	0.534277	0.535122	6.37707	0.0354412	0.191175	157299	family decarboxylase
Tatro_000144-T1	-0.814995	-0.815376	8.14663	0.0354544	0.191175	302735	hypothetical protein
Tatro_008932-T1	-0.697371	-0.699194	5.6853	0.0354789	0.191175	#N/A	#N/A
Tatro_010068-T1	-0.66657	-0.671611	4.25065	0.0354835	0.191175	87681	hypothetical protein
Tatro_004133-T1	0.437467	0.437645	8.30082	0.0355311	0.191324	300961	hypothetical protein
Tatro_003957-T1	-0.486116	-0.487247	5.82068	0.0356045	0.191613	163577	atp-dependent rna helicase mss116
Tatro_002218-T1	-0.530371	-0.530472	9.3849	0.0357139	0.192033	297954	60s ribosomal protein l29
Tatro_007581-T1	0.525449	0.527542	5.09574	0.0357224	0.192033	314779	mucin-like protein
Tatro_005022-T1	0.648089	0.649356	6.08886	0.0358514	0.192619	32316	dna polymerase delta subunit
Tatro_008668-T1	0.437931	0.438753	6.12599	0.0358846	0.19269	290416	glutamate 5-kinase
Tatro_010213-T1	-2.5696	-3.17739	1.57	0.0359278	0.192815	270635	tpa: uncharacterized proteinsndb
Tatro_006309-T1	0.514861	0.516777	5.1875	0.0360488	0.193356	183835	integral membrane protein
Tatro_001289-T1	0.484895	0.486271	5.55541	0.0362326	0.194234	37297	vacuolar h+-atpase assembly protein
Tatro_004466-T1	0.887689	0.900789	3.47251	0.0362894	0.194328	246499	phospholipase carboxylesterase
Tatro_010566-T1	-1.07769	-1.10304	2.9583	0.036302	0.194328	83501	fk506 suppressor
Tatro_007125-T1	-1.4756	-1.54863	2.31486	0.0363165	0.194328	283564	mip transporter
Tatro_009830-T1	-0.486867	-0.487152	7.78333	0.0363307	0.194328	151523	nad dependent epimerase dehydratase
Tatro_002024-T1	-0.497592	-0.499259	5.32162	0.036372	0.194418	302910	d-tyrosyl-trna deacylase
Tatro_003413-T1	-0.512236	-0.513006	6.44083	0.0363879	0.194418	299003	ribosome biogenesis protein rlp24
Tatro_006847-T1	-0.394442	-0.394638	7.99841	0.0364805	0.194684	299359	guanine nucleotide-binding protein alpha subunit
Tatro_007496-T1	-0.800038	-0.808181	3.89051	0.0364909	0.194684	289389	hypothetical protein
Tatro_001928-T1	0.590886	0.594274	4.61664	0.0365147	0.194684	82221	metal-dependent amidase aminoacylase carboxypeptidase
Tatro_005343-T1	-0.457437	-0.458515	5.80294	0.0365184	0.194684	227325	ubiquitin carboxyl-terminal hydrolase
Tatro_005476-T1	0.431122	0.431433	7.4755	0.0365548	0.194707	301812	enoyl- hydratase
Tatro_007645-T1	0.688948	0.694735	4.13356	0.0365914	0.194707	51632	major facilitator superfamily transporter
Tatro_005914-T1	0.546586	0.549103	4.90368	0.0366042	0.194707	147471	malate l-lactate
Tatro_006635-T1	0.662167	0.667237	4.24783	0.0366049	0.194707	302416	short chain dehydrogenase
Tatro_005229-T1	-0.477287	-0.47863	5.55646	0.0366237	0.194707	78294	vacuolar fusion protein mon1
Tatro_011586-T1	-1.18105	-1.1848	5.5127	0.0366745	0.19477	272281	hypothetical protein
Tatro_003628-T1	-0.495855	-0.497506	5.32998	0.036683	0.19477	286043	zinc finger protein
Tatro_010993-T1	-0.407483	-0.408013	6.63283	0.0366962	0.19477	90987	subunit of golgi mannosyltransferase complex
Tatro_004489-T1	0.67757	0.683054	4.1789	0.0367537	0.194878	#N/A	#N/A
Tatro_002559-T1	-0.465527	-0.465609	9.49409	0.0367568	0.194878	298082	60s ribosomal protein l34
Tatro_011593-T1	0.991393	1.01051	3.18359	0.0368488	0.195051	298596	actin cortical patch protein
Tatro_000806-T1	-0.457598	-0.458166	6.70483	0.0368872	0.195051	79036	sugar transporter
Tatro_009736-T1	-0.569329	-0.572303	4.72502	0.0369111	0.195051	274660	zinc knuckle domain-containing protein
Tatro_011120-T1	-0.658865	-0.662491	4.66691	0.0369168	0.195051	#N/A	#N/A
Tatro_010270-T1	0.508387	0.508733	7.56944	0.0369206	0.195051	297502	hypothetical protein
Tatro_001009-T1	0.38958	0.389836	7.60132	0.0369277	0.195051	79173	snare-dependent exocytosis protein
Tatro_007067-T1	-0.47504	-0.475134	9.31886	0.0369348	0.195051	139837	40s ribosomal protein s17
Tatro_004988-T1	0.626447	0.630658	4.41222	0.0369617	0.195051	301502	integral membrane protein
Tatro_001972-T1	0.510309	0.510839	6.96783	0.0369715	0.195051	302927	preli-like family protein
Tatro_005611-T1	0.849109	0.860478	3.58181	0.0370006	0.195098	297166	alcohol dehydrogenase
Tatro_009093-T1	0.563295	0.563366	9.99553	0.037042	0.19519	#N/A	#N/A
Tatro_005738-T1	-0.755891	-0.763753	3.85831	0.0370586	0.19519	21808	serine threonine-protein kinase nak1
Tatro_007504-T1	0.527111	0.529269	5.05692	0.0372025	0.195841	297369	aspartate racemase
Tatro_008807-T1	-0.487615	-0.487748	8.86816	0.0374903	0.197248	146528	calnexin precursor
Tatro_010534-T1	-0.50826	-0.508791	6.95607	0.037552	0.197466	#N/A	#N/A
Tatro_003397-T1	-0.473886	-0.475216	5.56181	0.0376826	0.198044	#N/A	#N/A
Tatro_011508-T1	-0.433826	-0.434178	7.30883	0.0377364	0.198219	#N/A	#N/A
Tatro_006679-T1	0.487823	0.487948	8.96021	0.0378407	0.198658	299280	glycoside hydrolase family 13 protein
Tatro_004860-T1	0.650786	0.652376	5.79248	0.0379788	0.199226	136201	hypothetical protein
Tatro_008499-T1	0.499338	0.501059	5.28878	0.0379901	0.199226	146617	ubiquitin-conjugating enzyme
Tatro_004434-T1	0.451539	0.452562	5.86348	0.0380384	0.199371	149822	dshct domain-containing protein
Tatro_001356-T1	0.460264	0.460994	6.36728	0.0381059	0.199616	79390	2-oxoisovalerate dehydrogenase subunit beta
Tatro_004961-T1	2.40525	2.85729	1.66211	0.0381463	0.199719	31880	hypothetical protein
Tatro_003277-T1	-0.674739	-0.68027	4.14696	0.0382444	0.200124	240367	u3 small nucleolar rna associated protein
Tatro_002946-T1	1.04316	1.06622	3.04256	0.0383172	0.200396	240908	oxalate decarboxylase family bicupin
Tatro_003168-T1	0.485536	0.485766	8.08614	0.0383637	0.200443	132566	peptidase family m1
Tatro_006614-T1	-1.41203	-1.47647	2.37261	0.0383738	0.200443	28947	endopolygalacturonase
Tatro_001090-T1	0.636738	0.640997	4.41878	0.0383884	0.200443	165894	hypothetical protein
Tatro_005598-T1	-0.558509	-0.559974	5.66682	0.0384427	0.200618	#N/A	#N/A
Tatro_006928-T1	0.479002	0.479795	6.30676	0.0384786	0.200696	292053	siroheme synthase
Tatro_004156-T1	-0.471196	-0.471675	6.98455	0.0385654	0.20104	300946	translation initiation factor
Tatro_011731-T1	-0.650063	-0.652625	5.11636	0.0386944	0.201515	216657	f1f0 atp synthase assembly protein
Tatro_009311-T1	0.535289	0.537672	4.94656	0.0386982	0.201515	80105	dipeptidyl peptidase iii
Tatro_010641-T1	-0.502575	-0.504405	5.2079	0.0388207	0.201948	296993	hypothetical protein
Tatro_010550-T1	-0.825078	-0.825128	11.098	0.0388232	0.201948	296938	actin lateral binding protein
Tatro_005601-T1	-0.96133	-0.979155	3.20061	0.0388491	0.201973	301880	hypothetical protein
Tatro_004677-T1	-1.12141	-1.12159	9.74575	0.038913	0.202197	300716	hypothetical protein
Tatro_002851-T1	0.459183	0.459296	9.02233	0.0389578	0.20232	296912	carbon-nitrogen hydrolase
Tatro_011110-T1	0.424714	0.424937	7.92975	0.038991	0.202357	128844	sphingosine-1-phosphate lyase
Tatro_004998-T1	-0.527414	-0.52968	4.98421	0.0390068	0.202357	127354	meiotic recombination protein dmc1
Tatro_010503-T1	-0.624948	-0.62668	5.5975	0.0390374	0.202407	297623	mapeg family protein
Tatro_002273-T1	3.22796	1.44269e+08	1.34511	0.0390955	0.202599	#N/A	#N/A
Tatro_005785-T1	-0.544765	-0.547361	4.84592	0.0391957	0.203009	32234	c2h2 transcription factor
Tatro_001790-T1	-0.928021	-0.943943	3.2834	0.039334	0.203616	91638	hypothetical protein
Tatro_005403-T1	0.474092	0.475481	5.51301	0.0393562	0.203622	249414	phosphatidylinositol phospholipase c
Tatro_010446-T1	1.25261	1.29568	2.62926	0.0395373	0.20427	297583	hypothetical protein
Tatro_001937-T1	-0.718353	-0.725234	3.9553	0.0395389	0.20427	91768	amidohydrolase family protein
Tatro_002070-T1	-0.465646	-0.466097	7.05893	0.0395451	0.20427	133312	domain-containing protein
Tatro_008652-T1	-0.440415	-0.441249	6.10362	0.0396778	0.204793	47528	leucine rich repeat protein
Tatro_002756-T1	-0.78535	-0.794455	3.72771	0.0396886	0.204793	134218	adenosine deaminase
Tatro_001808-T1	0.450166	0.450848	6.42886	0.0398082	0.2053	155639	er lumen protein retaining receptor
Tatro_009859-T1	-0.416106	-0.416439	7.32659	0.0398647	0.205407	299948	translocation protein sec66
Tatro_005796-T1	-0.420889	-0.421337	6.92059	0.0398716	0.205407	228220	gelsolin repeat
Tatro_006408-T1	0.603555	0.604287	6.76081	0.0399477	0.205689	229426	sgt1 and cs domain containing protein
Tatro_008698-T1	-0.624326	-0.628671	4.35278	0.0400268	0.205895	173442	calponin-like protein
Tatro_000354-T1	-0.850671	-0.862632	3.50449	0.0400392	0.205895	41602	caib baif family enzyme
Tatro_007540-T1	-0.409435	-0.410015	6.50931	0.0400517	0.205895	289352	kinesin motor domain-containing protein
Tatro_004948-T1	-0.437959	-0.438294	7.39084	0.0401163	0.206117	85476	calcium p-type atpase
Tatro_011456-T1	0.459373	0.460528	5.71638	0.0401931	0.206402	288646	saga complex component
Tatro_008388-T1	0.706784	0.709442	5.20285	0.0402844	0.2067	49508	sugar transporter family protein
Tatro_006860-T1	0.647783	0.649218	5.91526	0.0402941	0.2067	152582	serine threonine-protein kinase tel-1
Tatro_001171-T1	0.48996	0.490479	6.93307	0.0403538	0.206807	257773	hypothetical protein
Tatro_002600-T1	-0.944734	-0.944807	10.765	0.0403579	0.206807	298116	acid proteinase
Tatro_008524-T1	0.586785	0.590277	4.56584	0.0404149	0.206961	156525	short-chain dehydrogenase reductase sdr
Tatro_002638-T1	0.637063	0.637225	8.99689	0.0404534	0.206961	255456	glutamate decarboxylase
Tatro_010324-T1	-0.698859	-0.698927	10.3889	0.0404701	0.206961	297466	glycoside hydrolase family 72 protein
Tatro_002939-T1	0.854666	0.866787	3.51399	0.0404738	0.206961	317668	transaldolase
Tatro_006249-T1	-0.851847	-0.852596	7.24782	0.040525	0.207078	77642	twin-arginine translocation pathway signal
Tatro_003666-T1	0.495921	0.497328	5.55866	0.0405665	0.207078	85776	hypothetical protein
Tatro_004830-T1	0.82889	0.829699	7.10067	0.0405689	0.207078	127412	glycoside hydrolase family 47 protein
Tatro_010282-T1	-1.97946	-2.19888	1.82891	0.0405825	0.207078	#N/A	#N/A
Tatro_000448-T1	0.524598	0.526864	4.98883	0.040625	0.207169	140480	calcium-dependent protein kinase
Tatro_007793-T1	-0.634887	-0.63953	4.28878	0.0406513	0.207169	314610	ankyrin repeat protein
Tatro_004092-T1	-0.464959	-0.465618	6.51583	0.0406648	0.207169	130989	integral membrane protein
Tatro_002481-T1	0.611653	0.615725	4.42362	0.0407003	0.207241	93659	g protein-coupled receptor
Tatro_005820-T1	-0.598647	-0.60052	5.42905	0.0408208	0.207672	32176	f-box and wd40 domain
Tatro_000364-T1	1.50765	1.51481	5.07198	0.0408282	0.207672	322622	aaa family protein
Tatro_011360-T1	0.902214	0.913658	3.65532	0.0409182	0.207838	#N/A	#N/A
Tatro_003727-T1	-1.43734	-1.50788	2.3147	0.0409295	0.207838	320632	hypothetical protein
Tatro_009668-T1	-0.42477	-0.425526	6.19358	0.0409469	0.207838	221166	pyridoxal-dependent decarboxylase
Tatro_005892-T1	-1.09231	-1.12032	2.86892	0.0409631	0.207838	228383	fad binding domain protein
Tatro_003048-T1	-0.986142	-0.989193	5.50383	0.0409684	0.207838	132601	glycosyltransferase family 32 protein
Tatro_006343-T1	-0.665088	-0.669017	4.57502	0.0410284	0.208032	#N/A	#N/A
Tatro_000492-T1	0.457093	0.457357	7.7946	0.041082	0.208195	302528	rpel repeat protein
Tatro_009489-T1	0.660613	0.665919	4.18631	0.0411143	0.208249	257052	gnat family
Tatro_003808-T1	-0.516135	-0.518273	5.03295	0.0411624	0.208383	32758	atp-dependent rna helicase dbp10
Tatro_004455-T1	0.725645	0.732834	3.93086	0.0412168	0.208536	#N/A	#N/A
Tatro_000131-T1	-1.39648	-1.40462	4.73997	0.0412358	0.208536	161170	glycoside hydrolase family 55 protein
Tatro_006051-T1	-0.913985	-0.91453	7.82255	0.0414808	0.209665	295525	hypothetical protein
Tatro_000274-T1	-1.41291	-1.47988	2.33942	0.0415062	0.209684	#N/A	#N/A
Tatro_011400-T1	0.747051	0.752549	4.31172	0.0415859	0.209976	#N/A	#N/A
Tatro_002647-T1	1.15089	1.18415	2.78151	0.0416745	0.210314	#N/A	#N/A
Tatro_006789-T1	1.0552	1.08012	2.97389	0.0417439	0.210554	88934	hypothetical protein
Tatro_002132-T1	0.63368	0.638326	4.30045	0.0417688	0.210563	91942	fam86a protein
Tatro_011936-T1	1.12597	1.12879	5.84199	0.0417894	0.210563	128708	aldehyde dehydrogenase
Tatro_002750-T1	-2.53902	-3.17403	1.54181	0.0418574	0.210795	210572	trichothecene c-15 hydroxylase
Tatro_011318-T1	-0.515178	-0.515684	7.04398	0.0419724	0.211264	217846	eukaryotic translation initiation factor subunit eif-
Tatro_005746-T1	-0.635375	-0.635954	7.16194	0.0420068	0.211327	#N/A	#N/A
Tatro_009952-T1	-1.23576	-1.27862	2.59209	0.042064	0.211504	308869	kelch repeat partial
Tatro_000392-T1	-0.506562	-0.507211	6.66321	0.0420951	0.21155	132261	oxidoreductase family protein
Tatro_011709-T1	-1.40028	-1.40363	5.96647	0.0422278	0.212107	52101	glycosyltransferase family 2 protein
Tatro_010853-T1	0.671139	0.676802	4.12429	0.0422949	0.212264	#N/A	#N/A
Tatro_003759-T1	0.607583	0.611634	4.42078	0.042325	0.212264	294379	hypothetical protein
Tatro_002947-T1	-1.15966	-1.16029	8.01679	0.0423536	0.212264	218916	hypothetical protein
Tatro_000657-T1	-0.459301	-0.460526	5.63014	0.0423576	0.212264	#N/A	#N/A
Tatro_010172-T1	-2.57744	-3.26728	1.52437	0.0423691	0.212264	314979	abc drug exporter
Tatro_011877-T1	1.884	2.06708	1.9195	0.0424689	0.212653	81082	protein
Tatro_002930-T1	-3.53341	-4.41563	1.79363	0.0426927	0.21347	43400	zinc-binding alcohol
Tatro_007083-T1	0.581506	0.582941	5.75766	0.0426999	0.21347	283530	g-protein beta wd-40 repeats containing
Tatro_005989-T1	0.442986	0.443348	7.29897	0.0427045	0.21347	302093	metallopeptidase family m24
Tatro_000793-T1	0.615095	0.619333	4.37716	0.0427205	0.21347	79026	dna ligase
Tatro_011734-T1	-0.905023	-0.920282	3.29961	0.0429926	0.214619	238663	nad dependent epimerase dehydratase
Tatro_008645-T1	0.518281	0.519448	5.87752	0.0430063	0.214619	133147	cmkk2 protein
Tatro_009517-T1	0.41423	0.414307	9.41387	0.0430328	0.214619	151898	fumarate reductase succinate dehydrogenase flavoprotein
Tatro_003110-T1	-0.61414	-0.616243	5.30387	0.0430522	0.214619	42840	prolipoprotein diacylglyceryl transferase
Tatro_011303-T1	-0.50189	-0.501985	9.39471	0.0430619	0.214619	298935	40s ribosomal protein s3
Tatro_010393-T1	0.708469	0.709032	7.38039	0.0432493	0.215333	144250	histidine acid
Tatro_001832-T1	-0.878758	-0.879428	7.45475	0.0432497	0.215333	48755	indoleamine -dioxygenase family protein
Tatro_009672-T1	-0.826771	-0.838048	3.53649	0.0432871	0.215408	38873	tam domain
Tatro_008469-T1	-0.806014	-0.816355	3.60669	0.0433244	0.215483	49156	mfs multidrug resistance
Tatro_004853-T1	0.427325	0.427609	7.59088	0.0435783	0.216634	301402	thioredoxin-like protein
Tatro_002449-T1	-2.71874	-2.74438	4.60991	0.0437513	0.217249	53493	signal peptide-containing protein
Tatro_005894-T1	-1.25418	-1.25591	6.69497	0.0437663	0.217249	127055	acid trehalase
Tatro_002944-T1	0.60483	0.605456	6.98657	0.0437853	0.217249	256580	beta-lactamase family protein
Tatro_005569-T1	-0.85388	-0.855673	6.01547	0.0437923	0.217249	32298	alpha-n-
Tatro_009208-T1	-0.802521	-0.812792	3.60901	0.0439975	0.21814	152157	gnat family
Tatro_000111-T1	0.408022	0.408533	6.69246	0.0440353	0.21814	302751	isopenicillin n
Tatro_008876-T1	0.441288	0.441468	8.28912	0.0440396	0.21814	298327	protein
Tatro_010189-T1	-1.60101	-1.70714	2.10388	0.0441181	0.218342	82720	prolyl aminopeptidase
Tatro_003826-T1	-1.10948	-1.14004	2.79846	0.0441257	0.218342	#N/A	#N/A
Tatro_005626-T1	-0.501435	-0.503404	5.10159	0.044307	0.21907	147759	dna mismatch repair protein msh-2
Tatro_010644-T1	0.687876	0.694145	4.02975	0.0443182	0.21907	314211	integral membrane family protein
Tatro_000175-T1	-0.493074	-0.494901	5.18128	0.0443852	0.219288	207848	udp-galactose transporter like protein
Tatro_006544-T1	1.43188	1.5033	2.32693	0.0444311	0.21933	#N/A	#N/A
Tatro_010857-T1	-1.16729	-1.20363	2.68566	0.044447	0.21933	#N/A	#N/A
Tatro_007970-T1	-0.502976	-0.504955	5.09775	0.0444843	0.21933	45206	an1-type zinc finger protein
Tatro_002591-T1	0.525523	0.527907	4.91719	0.0444845	0.21933	#N/A	#N/A
Tatro_006441-T1	-0.952924	-0.968795	3.32272	0.0445478	0.219405	#N/A	#N/A
Tatro_001816-T1	-0.466321	-0.466583	7.83628	0.0445837	0.219405	303026	gdp-mannose transporter
Tatro_009701-T1	-0.722252	-0.729624	3.87609	0.0445897	0.219405	79840	rrna methylase
Tatro_006582-T1	-0.796789	-0.806465	3.67203	0.0445908	0.219405	146823	sulphydryl oxidase
Tatro_004523-T1	0.602161	0.606202	4.41225	0.0446969	0.219741	300761	hypothetical protein
Tatro_009529-T1	-0.3822	-0.382433	7.70932	0.0447048	0.219741	162446	hydrolase-like protein
Tatro_000997-T1	-0.484101	-0.484971	6.18208	0.044836	0.220274	319290	mitochondrial glycoprotein
Tatro_000211-T1	0.452945	0.453045	9.18088	0.0448965	0.220459	260023	beta-flanking protein
Tatro_010938-T1	0.424438	0.424738	7.50431	0.0449718	0.2206	316915	vacuolar protein sorting-associated protein vps13
Tatro_001779-T1	-0.457991	-0.458418	7.11	0.0449883	0.2206	129135	endoplasmic oxidoreductin-1
Tatro_001933-T1	-0.500421	-0.502418	5.08273	0.0449939	0.2206	231677	methyltransferase domain-containing protein
Tatro_004757-T1	0.459124	0.460415	5.56502	0.0450502	0.220764	319844	c6 zinc finger domain-containing protein
Tatro_001601-T1	0.409866	0.410526	6.33783	0.0451244	0.220909	300680	oxidoreductase nad-binding rossmann fold protein
Tatro_007482-T1	0.480617	0.4818	5.74969	0.0451256	0.220909	#N/A	#N/A
Tatro_001624-T1	0.554065	0.557055	4.69073	0.0452387	0.22135	#N/A	#N/A
Tatro_011284-T1	0.595494	0.599391	4.44116	0.0453567	0.221645	81427	hypothetical protein
Tatro_011011-T1	0.592713	0.596564	4.45141	0.0453618	0.221645	142194	tpa_inf: bifunctional dethiobiotin synthetase adenosylmethionine-8-amino-7-oxononanoate aminotransferase
Tatro_000300-T1	0.419362	0.420123	6.16923	0.0453678	0.221645	153140	hypothetical protein
Tatro_007856-T1	1.37069	1.43299	2.3953	0.045489	0.222124	#N/A	#N/A
Tatro_004773-T1	1.28612	1.33642	2.51411	0.0455457	0.222289	86718	hypothetical protein
Tatro_008506-T1	0.441154	0.442209	5.78973	0.0455768	0.222328	214144	xpa-binding protein
Tatro_004373-T1	0.756194	0.764748	3.77077	0.0456769	0.222704	33139	hypothetical protein
Tatro_005690-T1	-0.408487	-0.409145	6.3334	0.0457764	0.223076	301932	ribosomal protein s15 precursor-like protein
Tatro_008031-T1	-0.398238	-0.398358	8.72558	0.0458109	0.22313	154464	eukaryotic translation initiation factor 3
Tatro_010910-T1	-2.40798	-2.41409	6.26786	0.0458337	0.22313	154783	cyanide hydratase
Tatro_007699-T1	0.717323	0.724594	3.90105	0.0459019	0.223165	314683	agc akt protein kinase
Tatro_005566-T1	-0.642284	-0.647402	4.1797	0.0459556	0.223165	130396	multidrug resistant protein
Tatro_007150-T1	1.16828	1.20491	2.70322	0.0459599	0.223165	41118	c-5 cytosine methyltransferase
Tatro_003090-T1	0.637069	0.64203	4.22277	0.0459656	0.223165	42825	3-oxoadipate enol-lactonase i
Tatro_006152-T1	0.679781	0.685916	4.04042	0.0459795	0.223165	30365	mechanosensitive ion channel family protein
Tatro_009431-T1	0.49718	0.499114	5.12402	0.0460056	0.223165	242673	amidase family protein
Tatro_011675-T1	0.514244	0.516485	4.9718	0.0460301	0.223165	263039	flap structure-specific endonuclease
Tatro_006691-T1	0.499516	0.501502	5.09612	0.046033	0.223165	317727	ulp1 protease family protein
Tatro_002797-T1	0.592576	0.594491	5.39324	0.0460492	0.223165	279770	cyclin-like f-box
Tatro_011464-T1	-0.447503	-0.448096	6.60802	0.0462311	0.223895	210492	eukaryotic translation initiation factor 3 135 kda subunit
Tatro_010783-T1	0.513683	0.514249	6.87928	0.0462463	0.223895	133938	glutathione s-
Tatro_006275-T1	-0.429807	-0.430506	6.32037	0.0463659	0.224361	161122	glycoside hydrolase family 3 protein
Tatro_003258-T1	-0.629883	-0.634706	4.23024	0.046427	0.224545	89813	er-golgi snare complex subunit
Tatro_000265-T1	1.10481	1.12355	3.35328	0.0464678	0.224607	#N/A	#N/A
Tatro_009608-T1	-0.598238	-0.602278	4.38964	0.0464864	0.224607	169228	peptide alpha-n-acetyltransferase
Tatro_012012-T1	-0.438455	-0.438669	8.03654	0.0465956	0.225022	#N/A	#N/A
Tatro_004234-T1	1.2915	1.34311	2.49585	0.0466431	0.225138	300895	c6 finger domain
[truncated: 7,646 more rows]

## Sheet: Purine_genes
Differential expression analysis of genes involved in purine synthesis in Trichoderma atroviride. In the comparison Tmk3 mutant vs WT.
ID JGI	Name	ID-new	logFC	unshrunk.logFC	logCPM	PValue	FDR
222018	Glycinamide ribonucleotide synthetase (GARS)/Aminoimidazole ribonucleotide synthetase (AIRS)	Tatro_010109	0.064395	0.0644	6.66122	0.855266	0.972439
142164	purine ribonucleotide biosynthesis	Tatro_011072	1.15705	1.1601	2.11254	0.004032	0.028248
143556	Glycosyltransferase Family 22 protein	Tatro_008160	-0.085811	-0.085833	5.08414	0.858812	0.973067
279975	purF	Tatro_010712	-0.21965	-0.219662	7.28351	0.436159	0.704005
298298	SAICAR synthetase	Tatro_008845	0.340489	0.342339	0.906885	0.311581	0.570079
133737	AICARFT/IMPCHase bienzyme	Tatro_007519	0.036357	0.036357	9.10675	0.930346	0.9913
140864	IMP dehydrogenase/GMP reductase	Tatro_000077	0.171948	0.172018	4.43372	0.51546	0.778925
297650	GMP synthase	Tatro_008110	-0.101923	-0.101923	11.9053	0.781315	0.944
137170	IMP 5'-nucleotidase	Tatro_004266	-0.069857	-0.069869	5.70888	0.799047	0.950538
157130	Purine nucleoside hydrolase	Tatro_007501	-0.326361	-0.326846	2.50728	0.404153	0.671768
