# Supplementary material for: Genome-wide fitness profiling reveals molecular mechanisms that bacteria use to interact with Trichoderma atroviride exometabolites
Source: PLoS Genet. 2023 Aug 31;19(8):e1010909. doi: 10.1371/journal.pgen.1010909 (PMC10516422; doi:10.1371/journal.pgen.1010909)
Supplement: S5 Dataset — Fold-change values in the comparison between the Δtmk3 mutant and WT per mass spectrometry peak. At the end, the running conditions of this experiment are presented. (XLSX) [file pgen.1010909.s006.xlsx]

## Sheet: HILIC_T-atroviride
identifier	name	ion species	InChiKey	MSI Level	m/z	ESI mode	ret.time	WT-Peak height-R1	WT-Peak height-R2	WT-Peak height-R3	Tmk3-Peak height-R1	Tmk3-Peak height-R2	Tmk3-Peak height-R3	Control-Peak height-R1	Control-Peak height-R2	Control-Peak height-R3
2.43_664.11	.beta.-Nicotinamide adenine dinucleotide	[M+H]+	BAWFJGJZGIEFAR-OWXIGJDBSA-N	2	664.111	ESI pos	2.433	1836	3236	4409	7997	6721	5449	9	9	239
1.41_172.09	1-Acetyl-4-piperidinecarboxylic acid	[M+H]+	WFCLWJHOKCQYOQ-UHFFFAOYSA-N	2	172.094	ESI pos	1.414	11178	7791	8528	8625	7070	6024	6498	5690	8693
1.78_282.12	1-Methyladenosine	[M+H]+	GFYLSDSUCHVORB-IOSLPCCCSA-N	3	282.12	ESI pos	1.782	3918	3726	3437	4214	2582	3035	554	1105	1571
0.31_111.04	1,3 Cyclohexanedione	[M-H]-	HJSLFCCWAKVHIW-UHFFFAOYSA-N	3	111.045	ESI neg	0.306	355	249	256	15260	10906	10553	290	216	399
0.37_85.03	1,4-Butynediol	[M-H]-	DLDJFQGPPSQZKI-UHFFFAOYSA-N	3	85.0289	ESI neg	0.366	1951	1126	1120	2627	2198	1769	650	632	1119		Compound ID confidence given by MSI levels
0.60_137.07	2-(1-Ethoxyethylidene)malononitrile	[M+H]+	BOSVWXDDFBSSIZ-UHFFFAOYSA-N	2	137.069	ESI pos	0.601	13527	10254	11262	10929	9063	8157	10436	8991	14440		MSI level 1 is MSMS + accurate precursor mz_rt match
0.88_139.05	2-(1-Methyl-1H-imidazol-5-yl)acetic acid	[M-H]-	UJCGYTCAMOHYCG-UHFFFAOYSA-N	2	139.052	ESI neg	0.88	16612	13196	13025	8075	6060	6075	55	51	63		MSI level 2 is accutrate precursor m/z and MSMS match but no rt match
2.02_244.09	2-(1H-Benzimidazol-2-ylthio)-N,N-dimethylethanamine	[M+Na]+	WYOUIGHZJRCQLW-UHFFFAOYSA-N	2	244.092	ESI pos	2.019	2255	2173	2782	33502	25917	23342	154	67	159		MSI level 3 is accurate precursor mz_rt match w/o MSMS
1.21_151.09	2-Acetyl-3-ethylpyrazine	[M+H]+	PPJSYGVFDJEMRP-UHFFFAOYSA-N	2	151.086	ESI pos	1.213	107497	84791	83904	76417	62117	56480	60935	61289	95323		MSI level 4 is Sugar Class specific, exact sugar not confirmed with rt
0.30_166.05	2-Amino-3-methoxybenzoic acid	[M-H]-	SXOPCLUOUFQBJV-UHFFFAOYSA-N	3	166.05	ESI neg	0.303	62780	45376	45238	2029	1530	1609	2667	2265	3652		MSI level 5 is unknown
0.55_108.05	2-Aminophenol	[M-H]-	CDAWCLOXVUBKRW-UHFFFAOYSA-N	3	108.046	ESI neg	0.55	2162	1318	1352	983	641	723	923	935	1768
0.24_121.03	2-Hydroxybenzaldehyde	[M-H]-	SMQUZDBALVYZAC-UHFFFAOYSA-N	3	121.031	ESI neg	0.243	8653	7481	7470	60338	52478	44775	4430	4522	5210
0.30_163.04	2-Hydroxycinnamic acid	[M-H]-	PMOWTIHVNWZYFI-AATRIKPKSA-N	3	163.037	ESI neg	0.303	2134	1533	1639	2134	1721	1517	1174	1030	1768
2.11_193.03	2-Ketogluconic acid	[M-H]-	VBUYCZFBVCCYFD-JJYYJPOSSA-N	1	193.034	ESI neg	2.107	23063	20554	23996	19610	15336	17436	25726	23991	27055
1.88_145.01	2-Oxopentanedioic acid	[M-H]-	KPGXRSRHYNQIFN-UHFFFAOYSA-N	2	145.014	ESI neg	1.877	26481	22018	18918	62167	48809	51177	19	60	232
0.32_149.07	2-Phenyl-2-(phenylsulfanyl)acetohydrazide	[M+H-C6H6S]+	BLBSXELGHYWXGP-UHFFFAOYSA-N	2	149.069	ESI pos	0.324	185475	153611	164482	143515	113368	105016	125508	109816	175246
0.30_96.04	2-Pyridone	[M+H]+	UBQKCCHYAOITMY-UHFFFAOYSA-N	3	96.0435	ESI pos	0.303	50824	38687	36254	48771	38612	39051	36789	32323	57190
0.25_137.02	2,5-Dihydroxybenzaldehyde	[M-H]-	CLFRCXCBWIQVRN-UHFFFAOYSA-N	3	137.025	ESI neg	0.253	5110	4600	4569	736	617	331	2252	2642	3191
1.92_197.09	3-Aminotyrosine	[M+H]+	POGSZHUEECCEAP-UHFFFAOYSA-N	3	197.09	ESI pos	1.916	1649	1756	1876	1298	1432	1111	2328	2045	2385
0.27_152.04	3-Hydroxyanthranilic acid	[M-H]-	WJXSWCUQABXPFS-UHFFFAOYSA-N	3	152.042	ESI neg	0.272	1758	1302	1160	2339	1944	1815	773	823	861
0.39_103.04	3-Hydroxybutyric acid	[M-H]-	WHBMMWSBFZVSSR-UHFFFAOYSA-N	3	103.041	ESI neg	0.387	6541	4158	4163	24435	18224	16649	38	57	70
1.89_147.03	3-Hydroxyglutaric acid	[M-H]-	ZQHYXNSQOIDNTL-UHFFFAOYSA-N	1	147.03	ESI neg	1.89	93208	75832	69549	80141	69909	69162	44082	40549	49664
1.92_132.06	3-Hydroxyproline	[M+H]+	BJBUEDPLEOHJGE-BKLSDQPFSA-N	3	132.065	ESI pos	1.916	5498	5665	5333	4477	4738	3937	42560	38234	43001
0.26_148.07	3-Indolemethanol	[M+H]+	IVYPNXXAYMYVSP-UHFFFAOYSA-N	3	148.073	ESI pos	0.257	9255	5875	7130	6395	6027	6694	35100	30460	54637
0.24_190.08	3-Indolepropionic acid	[M+H]+	GOLXRNDWAUTYKT-UHFFFAOYSA-N	3	190.085	ESI pos	0.241	1782	1242	1121	926	1050	929	1533	1446	2206
0.59_129.06	3-Methyl-2-oxovaleric acid	[M-H]-	JVQYSWDUAOAHFM-UHFFFAOYSA-N	3	129.056	ESI neg	0.594	2053	1710	1657	5293	5217	5407	185	153	217
0.39_257.08	3-Methyluridine	[M-H]-	UTQUILVPBZEHTK-ZOQUXTDFSA-N	3	257.076	ESI neg	0.392	3991	2738	3020	2193	1788	1800	39	104	43
0.31_110.06	3-Pyridinemthanol	[M+H]+	MVQVNTPHUGQQHK-UHFFFAOYSA-N	1	110.058	ESI pos	0.313	102623	82334	81233	115675	88001	78946	39461	34881	65266
0.80_283.10	3'-O-Methylinosine	[M+H]+	ABXDBVMGRKZFRC-VTFQDDHLSA-N	3	283.102	ESI pos	0.803	4729	2574	2977	4307	3175	2882	211	137	231
1.78_138.05	4-Aminobenzoic acid	[M+H]+	ALYNCZNDIQEVRV-UHFFFAOYSA-N	3	138.054	ESI pos	1.779	194216	162348	162275	65400	53770	52364	2480	2346	1981
1.09_197.05	4-Hydroxy-3-methoxymandelic acid	[M-H]-	CGQCWMIAEPEHNQ-UHFFFAOYSA-N	3	197.045	ESI neg	1.095	820	585	600	608	430	437	1427	1278	2002
0.30_148.04	4-Hydroxymandelonitrile	[M-H]-	HOOOPXDSCKBLFG-UHFFFAOYSA-N	3	148.04	ESI neg	0.302	8581	5769	5813	549	387	346	961	848	1669
0.95_181.05	4-Hydroxyphenyllactic acid	[M-H]-	JVGVDSSUAVXRDY-UHFFFAOYSA-N	3	181.051	ESI neg	0.948	16143	10249	10755	25901	20433	19895	388	309	495
0.27_144.04	4-Methyl-5-thiazoleethanol	[M+H]+	BKAWJIRCKVUVED-UHFFFAOYSA-N	3	144.044	ESI pos	0.269	9582	7039	7802	11036	8454	8124	168	160	28
1.86_147.12	4-Trimethylammoniobutanoic acid	[M]+	JHPNVNIEXXLNTR-UHFFFAOYSA-O	3	147.118	ESI pos	1.864	1086	930	1020	2967	2279	2276	22	180	19
2.16_348.13	4,5-Didemethylsimmondsin	[M+H]+	MRQYIJOEUFLPMV-KNBNWGICSA-N	2	348.128	ESI pos	2.164	89497	104290	97929	86909	65293	64515	135053	103138	145303
0.54_154.05	5-Aminosalicylic?acid	[M+H]+	KBOPZPXVLCULAV-UHFFFAOYSA-N	3	154.047	ESI pos	0.536	7086	5085	4593	4403	3797	3201	4070	3610	6470
0.33_124.04	5-Hydroxy-2-(hydroxymethyl)pyridine	[M-H]-	NESFDGDRYVANBC-UHFFFAOYSA-N	2	124.041	ESI neg	0.326	101656	90794	92760	100474	78024	74977	99191	88877	149053
0.30_192.06	5-Hydroxy-3-indoleacetic acid	[M+H]+	DUUGKQCEGZLZNO-UHFFFAOYSA-N	3	192.061	ESI pos	0.299	2539	2365	1845	2046	1997	1317	4521	3374	5136
1.75_221.09	5-Hydroxytryptophan	[M+H]+	LDCYZAJDBXYCGN-UHFFFAOYSA-N	3	221.093	ESI pos	1.752	1508	1481	1685	1701	1660	1210	1980	2039	3068
0.29_206.08	5-Methoxy-3-indoleacetic acid	[M+H]+	COCNDHOPIHDTHK-UHFFFAOYSA-N	3	206.078	ESI pos	0.29	11806	8655	9775	9189	7051	6383	9014	7518	15391
0.39_298.10	5'-Methylthioadenosine	[M+H]+	WUUGFSXJNOTRMR-IOSLPCCCSA-N	3	298.096	ESI pos	0.392	1605	1110	1255	1913	1541	1463	197	141	399
0.32_179.03	6,7-Dihydroxycoumarin	[M+H]+	ILEDWLMCKZNDJK-UHFFFAOYSA-N	3	179.032	ESI pos	0.321	6027	91	47	52	258	149	66	53	962
2.33_323.14	8-Hydroxy-3-(7-hydroxyheptyl)-6-oxo-3,4-dihydroisochromene-7-carboxylic acid	[M+H]+	MTIUKAJEIXYJIF-UHFFFAOYSA-N	2	323.142	ESI pos	2.327	36574	68949	79153	87559	96260	64072	10994	12303	7599
1.00_268.10	8-Oxo-2-deoxyadenosine	[M+H]+	NDWAUKFSFFRGLF-YRZWDFBDSA-N	3	268.103	ESI pos	1.001	211286	137001	136522	163365	128959	115497	547	510	846
0.30_152.07	Acetaminophen	[M+H]+	RZVAJINKPMORJF-UHFFFAOYSA-N	1	152.069	ESI pos	0.296	32854	26973	24587	34349	23798	23861	30228	22813	44136
1.80_328.10	Acetaminophen glucuronide	[M+H]+	IPROLSVTVHAQLE-BYNIDDHOSA-N	3	328.099	ESI pos	1.805	989	935	1506	2459	1909	1850	2288	1483	2704
0.26_150.06	Acetominophen	[M-H]-	RZVAJINKPMORJF-UHFFFAOYSA-N	3	150.055	ESI neg	0.258	7698	5913	6065	665	482	447	4271	3732	6937
1.72_204.12	Acetylcarnitine	[M]+	RDHQFKQIGNGIED-MRVPVSSYSA-O	1	204.121	ESI pos	1.717	155104	108413	117847	218313	173894	155421	76	96	109
1.85_112.99	Acetylenedicarboxylic acid	[M-H]-	YTIVTFGABIZHHX-UHFFFAOYSA-N	3	112.986	ESI neg	1.854	167981	142373	166108	141956	120047	119049	106190	94415	119911
1.89_173.01	Aconitic acid	[M-H]-	GTZCVFVGUGFEME-HNQUOIGGSA-N	3	173.008	ESI neg	1.893	625692	520262	525177	496155	459380	402745	353647	339750	400309
0.26_194.08	Actrarit	[M+H]+	MROJXXOCABQVEF-UHFFFAOYSA-N	3	194.077	ESI pos	0.264	2542	2257	1770	2106	1390	1174	5741	4691	8428
1.00_134.05	Adenine	[M-H]-	GFFGJBXGBJISGV-UHFFFAOYSA-N	3	134.048	ESI neg	1	8380	5497	5869	8355	6830	6788	50	22	77
0.83_136.06	Adenine	[M+H]+	GFFGJBXGBJISGV-UHFFFAOYSA-N	3	136.059	ESI pos	0.83	2600	1593	1751	4180	3380	2882	565	652	899
2.22_346.06	Adenosine 5'-monophosphate	[M-H]-	UDMBCSSLTHHNCD-KQYNXXCUSA-N	1	346.056	ESI neg	2.216	3580	2674	3371	5430	3707	3761	39	29	7
0.36_145.05	Adipic acid	[M-H]-	WNLRTRBMVRJNCN-UHFFFAOYSA-N	3	145.051	ESI neg	0.357	21310	14704	15701	844259	659683	617997	2254	2322	2656
2.19_131.13	Agmatine	[M+H]+	QYPPJABKJHAVHS-UHFFFAOYSA-N	1	131.127	ESI pos	2.191	1691	2100	2639	4895	4041	4115	121	125	148
2.02_161.09	Ala-Ala	[M+H]+	DEFJQIDDEAULHB-IMJSIDKUSA-N	3	161.089	ESI pos	2.023	699	847	831	1331	1043	970	187	176	204
2.40_246.15	Ala-Arg	[M+H]+	SITWEMZOJNKJCH-WDSKDSINSA-N	1	246.153	ESI pos	2.404	1149	2449	2685	9285	8372	7898	26	58	61
2.16_219.10	Ala-Glu	[M+H]+	VYZAGTDAHUIRQA-WHFBIAKZSA-N	3	219.096	ESI pos	2.16	1624	1852	1701	1933	1628	1678	123	122	145
2.42_218.15	Ala-Lys	[M+H]+	RVLOMLVNNBWRSR-KNIFDHDWSA-N	3	218.148	ESI pos	2.417	219	651	741	1771	1475	1411	27	25	30
1.89_221.09	Ala-Met	[M+H]+	FSHURBQASBLAPO-WDSKDSINSA-N	3	221.093	ESI pos	1.888	1212	1284	1346	3002	2812	2818	242	204	238
1.81_235.11	Ala-Phe	[M-H]-	OMNVYXHOSHNURL-WPRPVWTQSA-N	1	235.109	ESI neg	1.812	1019	777	860	4266	3107	2903	53	20	22
1.91_253.12	Ala-Tyr	[M+H]+	ALZVPLKYDKJKQU-XVKPBYJWSA-N	3	253.115	ESI pos	1.909	2171	2050	2052	3396	3180	2554	887	854	862
1.88_189.12	Ala-Val	[M+H]+	LIWMQSWFLXEGMA-WDSKDSINSA-N	3	189.121	ESI pos	1.884	2564	2161	2286	3863	3280	3783	157	188	167
0.23_266.10	Albendazole	[M+H]+	HXHWSAZORRCQMX-UHFFFAOYSA-N	3	266.098	ESI pos	0.234	311	198	292	904	622	747	37	174	330
1.73_260.05	alpha-Galactosamine-1-phosphate	[M+H]+	YMJBYRVFGYXULK-VFUOTHLCSA-N	3	260.051	ESI pos	1.731	15259	14459	14568	24088	29129	21966	194	174	256
0.22_299.11	Amlexanox A	[M+H]+	SGRYPYWGNKJSDL-UHFFFAOYSA-N	3	299.107	ESI pos	0.218	896	1771	1048	1120	947	460	1520	2556	1720
2.22_348.07	AMP	[M+H]+	UDMBCSSLTHHNCD-KQYNXXCUSA-N	3	348.068	ESI pos	2.223	7522	5437	6661	12704	16144	11647	61	139	106
1.69_151.06	Arabitol	[M-H]-	HEBKCHPVOIAQTA-QWWZWVQMSA-N	3	151.061	ESI neg	1.687	36768	30800	33040	23551	23386	23660	142	163	218
2.47_289.16	Arg-Asn	[M+H]+	JSLGXODUIAFWCF-WDSKDSINSA-N	3	289.16	ESI pos	2.471	103	405	606	2153	1736	1313	20	14	28
2.45_304.16	Arg-Glu	[M+H]+	HFKJBCPRWWGPEY-UHFFFAOYSA-N	3	304.158	ESI pos	2.451	345	770	968	2612	2219	2226	30	35	50
2.37_272.17	Arg-Pro	[M+H]+	LQJAALCCPOTJGB-YUMQZZPRSA-N	3	272.171	ESI pos	2.365	559	1385	1320	1029	540	474	54	25	31
2.47_262.15	Arg-Ser	[M+H]+	IJYZHIOOBGIINM-WDSKDSINSA-N	3	262.146	ESI pos	2.466	396	811	1162	3046	2549	2079	135	95	196
2.42_276.17	Arg-Thr	[M+H]+	XNSKSTRGQIPTSE-UHFFFAOYSA-N	1	276.166	ESI pos	2.422	481	1181	1466	4369	3486	2770	61	76	75
2.35_175.12	Arginine	[M+H]+	ODKSFYDXXFIFQN-BYPYZUCNSA-N	1	175.117	ESI pos	2.349	4560	6159	6618	18025	16525	14804	93	49	24
2.39_273.12	Argininosuccinic acid	[M+H-H2O]+	KDZOASGQNOPSCU-WDSKDSINSA-N	2	273.118	ESI pos	2.389	2305	2779	3545	4196	4249	3690	29	33	26
1.45_175.03	Ascorbic acid	[M-H]-	CIWBSHSKHKDKBQ-JLAZNSOCSA-N	3	175.026	ESI neg	1.454	5571	4535	4225	2896	2097	1963	1989	1373	2581
2.28_262.10	Asn-Glu	[M+H]+	IIFDPDVJAHQFSR-WHFBIAKZSA-N	3	262.101	ESI pos	2.28	419	534	536	1834	1314	1191	77	109	89
1.91_264.10	Asn-Met	[M+H]+	IQTUDDBANZYMAR-UHFFFAOYSA-N	3	264.104	ESI pos	1.906	903	1102	1034	667	751	574	11070	7646	12666
2.04_296.13	Asn-Tyr	[M+H]+	FYRVDDJMNISIKJ-UWVGGRQHSA-N	3	296.129	ESI pos	2.037	1645	1464	1551	1508	1634	1061	3905	4058	3147
2.48_290.14	Asp-Arg	[M+H]+	PSZNHSNIGMJYOZ-WDSKDSINSA-N	3	290.141	ESI pos	2.477	216	441	807	2204	1917	1704	8	9	45
0.31_122.06	Benzamide	[M+H]+	KXDAEFPNCMNJSK-UHFFFAOYSA-N	3	122.058	ESI pos	0.308	9921	7155	7992	10223	8072	8176	8382	8052	14980
0.30_125.03	Benzene-1,2,4-triol	[M-H]-	GGNQRNBDZQJCCN-UHFFFAOYSA-N	1	125.025	ESI neg	0.302	8096	6461	6431	11044	8679	8231	13471	10585	19097
0.35_154.08	Benzoylnorecgonine	[M+H-C7H6O2]+	CMYJDRSCSOXYHG-FVCCEPFGSA-N	2	154.085	ESI pos	0.35	19475	13849	15079	15510	12226	11922	1808	3428	5435
0.33_316.01	Bromazepam	[M+H]+	VMIYHDSEFNYJSL-UHFFFAOYSA-N	3	316.011	ESI pos	0.329	1371	1491	1541	1807	1108	1326	1594	1267	2226
0.37_407.19	Carvedilol	[M+H]+	OGHNVEJMJSYVRP-UHFFFAOYSA-N	3	407.194	ESI pos	0.366	861	588	726	842	713	703	683	500	933
0.30_466.19	Cisapride	[M+H]+	DCSUBABJRXZOMT-UHFFFAOYSA-N	3	466.19	ESI pos	0.303	2212	118	158	308	503	775	313	502	265
1.90_193.03	Citric acid	[M+H]+	KRKNYBCHXYNGOX-UHFFFAOYSA-N	2	193.031	ESI pos	1.896	40656	35735	37691	37972	31519	27574	11316	9499	8691
2.47_489.11	Cytidine 5'-diphosphocholine	[M+H]+	RZZPDXZPRHQOCG-OJAKKHQRSA-N	2	489.108	ESI pos	2.466	443	1001	1286	9066	7692	7291	6	6	25
2.28_322.04	Cytidine-5'-monophosphate	[M-H]-	IERHLVCPSMICTF-XVFCMESISA-N	1	322.044	ESI neg	2.278	3207	4220	4296	2371	2982	1958	0	17	7
1.80_149.04	D-Ribose	[M-H]-	PYMYPHUHKUWMLA-LMVFSUKVSA-N	2	149.045	ESI neg	1.8	2609	2264	2184	13725	12387	11393	11770	11983	15913
0.35_127.04	Dihydro-4,4-dimethyl-2,3-furandione	[M-H]-	HRTOQFBQOFIFEE-UHFFFAOYSA-N	3	127.039	ESI neg	0.35	3311	2845	2412	60759	50171	45976	2321	2134	4029
0.29_207.08	Diphenylcyclopropenone	[M+H]+	HCIBTBXNLVOFER-UHFFFAOYSA-N	3	207.083	ESI pos	0.292	1711	1135	969	1276	1003	855	1649	1603	2878
2.14_360.15	Disaccharide01	[M+NH4]+		4	360.151	ESI pos	2.139	7893	6426	6828	11164	9495	8548	6376	6963	7629
2.21_365.11_2.22_360.15	Disaccharide02	[M+Na]+_[M+NH4]+		4	365.1053_360.1483	ESI pos	2.2125	99295	82027	101643	59548	61264	62476	32472	35475	32592
0.54_289.07	Epicatechin	[M-H]-	PFTAWBLQPZVEMU-UKRRQHHQSA-N	1	289.07	ESI neg	0.535	8951	23742	24105	15911	18686	14181	750	521	1145
1.87_228.08	Ergothioneine	[M-H]-	SSISHJJTAXXQAX-ZETCQYMHSA-N	3	228.079	ESI neg	1.87	2596	1946	2158	4200	3426	2860	512	335	276
2.12_180.09	Galactosamine	[M+H]+	MSWZFWKMSRAUBD-GASJEMHNSA-N	1	180.085	ESI pos	2.12	78148	82927	95073	88816	74671	70024	95438	89994	87735
1.91_334.14	Glu-Trp	[M+H]+	LLEUXCDZPQOJMY-AAEUAGOBSA-N	3	334.139	ESI pos	1.905	752	498	592	1573	1250	1092	299	279	353
2.38_260.05	Glucosamine-6-phosphate	[M+H]+	XHMJOUIAFHJHBW-UKFBFLRUSA-N	1	260.049	ESI pos	2.385	1190	1097	1360	4031	3837	3608	0	10	6
2.38_259.02	Glucose-1-phosphate	[M-H]-	HXXFSFRBOHSIMQ-VFUOTHLCSA-N	1	259.023	ESI neg	2.379	10846	10003	13358	14309	12311	10626	14566	11288	11115
2.44_259.02	Glucose-6-phosphate	[M-H]-	NBSCHQHZLSJFNQ-GASJEMHNSA-N	1	259.021	ESI neg	2.436	23045	25780	30885	27095	21074	19985	6505	5415	4682
2.08_145.06	Glutamine	[M-H]-	ZDXPYRJPNDTMRX-VKHMYHEASA-N	3	145.062	ESI neg	2.079	966	887	838	1886	1456	1363	72	51	100
2.21_308.09	Glutathione (reduced)	[M+H]+	RWSXRVCMGQZWBV-WDSKDSINSA-N	3	308.092	ESI pos	2.208	135	206	253	1076	1059	1112	67	61	62
2.08_147.07	Gly-Ala	[M+H]+	VPZXBVLAVMBEQI-VKHMYHEASA-N	3	147.075	ESI pos	2.077	2406	2527	1952	3519	3365	2938	112	162	205
2.44_232.14	Gly-Arg	[M+H]+	JLXVRFDTDUGQEE-UHFFFAOYSA-N	3	232.136	ESI pos	2.442	431	916	1241	3431	3153	2538	28	49	50
2.13_361.16	Gly-Gly-Gly-Gly-Gly-Gly	[M+H]+	XJFPXLWGZWAWRQ-UHFFFAOYSA-N	2	361.158	ESI pos	2.13	30784	33144	43172	29180	24970	21935	36445	27588	33377
1.87_187.11	Gly-Ile	[M-H]-	KGVHCTWYMPWEGN-FSPLSTOPSA-N	3	187.107	ESI neg	1.872	9593	7159	5668	5378	4192	3104	0	60	9
1.93_310.14	Gly-Tyr-Ala	[M+H]+	UIQGJYUEQDOODF-KWQFWETISA-N	3	310.137	ESI pos	1.925	798	830	838	687	710	482	1325	1151	1442
1.87_89.02	Glyceraldehyde	[M-H]-	MNQZXJOMYWMBOU-UHFFFAOYSA-N	3	89.0237	ESI neg	1.872	58944	45320	42091	22502	19332	18076	110021	97131	130865
1.87_105.02	Glyceric acid	[M-H]-	RBNPOMFGQQGHHO-UWTATZPHSA-N	3	105.019	ESI neg	1.873	13138	12060	7813	3112	3103	3256	4338	3629	6445
2.10_258.11	Glycerophosphocholine	[M+H]+	SUHOQUVVVLNYQR-MRVPVSSYSA-N	2	258.109	ESI pos	2.104	193617	210345	277000	1390900	1368457	1038197	7355	7167	6915
1.72_75.01	Glycolic acid	[M-H]-	AEMRFAOFKBGASW-UHFFFAOYSA-N	3	75.0095	ESI neg	1.722	954	822	1087	859	1004	853	13223	12830	19357
1.73_282.08	Guanosine	[M-H]-	NYHBQMYGNKIUIF-UUOKFMHZSA-N	3	282.084	ESI neg	1.732	4939	4029	3850	2482	2063	1752	218	283	254
2.32_362.05	Guanosine-5'-monophosphate	[M-H]-	RQFCJASXJCIDSX-UUOKFMHZSA-N	1	362.047	ESI neg	2.317	4247	3634	4047	2869	1930	1901	7	18	70
2.31_156.07	Histidine	[M+H]+	HNDVDQJCIGZPNO-YFKPBYRVSA-N	1	156.074	ESI pos	2.312	1322	1396	2101	9280	11756	8629	45	43	53
0.30_181.05	Homovanillic acid	[M-H]-	QRMZSPFSDQBLIX-UHFFFAOYSA-N	3	181.051	ESI neg	0.302	14921	10178	10146	8645	7285	6572	11629	10022	19540
1.99_132.06	Hydroxyproline	[M+H]+	PMMYEEVYMWASQN-DMTCNVIQSA-N	3	132.063	ESI pos	1.987	1087	1035	1001	1189	1051	1073	5985	5328	5667
1.87_201.12	Ile-Ala	[M-H]-	RCFDOSNHHZGBOY-ACZMJKKPSA-N	3	201.124	ESI neg	1.87	3474	2549	1698	2201	1766	1376	11	21	17
2.16_288.20	Ile-Arg	[M+H]+	HYXQKVOADYPQEA-CIUDSAMLSA-N	1	288.203	ESI pos	2.161	7035	4920	9252	37698	27290	27473	217	250	263
1.99_246.14	Ile-Asn	[M+H]+	HZYHBDVRCBDJJV-UHFFFAOYSA-N	3	246.142	ESI pos	1.991	2175	1734	1626	5577	5122	4029	77	51	76
1.94_261.14	Ile-Glu	[M+H]+	KTGFOCFYOZQVRJ-ZKWXMUAHSA-M	3	261.137	ESI pos	1.937	13571	12150	12061	13362	11274	10354	7212	5546	5676
2.15_269.16	Ile-His	[M+H]+	QNBYCZTZNOVDMI-HGNGGELXSA-N	1	269.159	ESI pos	2.155	957	894	1209	4335	3481	3629	55	47	59
1.51_277.15	Ile-Phe	[M-H]-	WMDZARSFSMZOQO-DRZSPHRISA-N	3	277.155	ESI neg	1.51	1257	811	697	2214	1670	1607	13	10	9
1.91_219.13	Ile-Ser	[M+H]+	TWVKGYNQQAUNRN-ACZMJKKPSA-N	3	219.133	ESI pos	1.908	1210	1228	1065	1928	1825	1534	76	70	131
1.87_231.14	Ile-Thr	[M-H]-	DRCKHKZYDLJYFQ-UHFFFAOYSA-N	3	231.136	ESI neg	1.872	1341	1085	1050	1874	1291	972	16	6	7
1.62_229.16	Ile-Val	[M-H]-	BCXBIONYYJCSDF-CIUDSAMLSA-N	3	229.157	ESI neg	1.622	7162	4690	4896	1760	1391	1459	20	14	23
1.95_179.06	Inositol	[M-H]-	CDAISMWEOUEBRE-UHFFFAOYSA-N	1	179.056	ESI neg	1.945	48680	42755	48021	24224	21182	23330	94006	81615	104048
0.41_189.14	Ipidacrine	[M+H]+	YLUSMKAJIQOXPV-UHFFFAOYSA-N	3	189.138	ESI pos	0.408	313	37	307	363	113	71	2038	2199	4674
1.69_132.10	Isoleucine	[M+H]+	AGPKZVBTJJNPAG-WHFBIAKZSA-N	3	132.101	ESI pos	1.691	2388	1845	2088	3064	2921	2416	90	101	95
2.20_341.11	Isomaltose A	[M-H]-	DLRVVLDZNNYCBX-RTPHMHGBSA-N	3	341.11	ESI neg	2.2	20698	19334	20878	16560	12795	12343	8822	7300	9012
0.70_115.04	Ketoisovaleric acid	[M-H]-	QHKABHOOEWYVLI-UHFFFAOYSA-N	3	115.039	ESI neg	0.698	6358	4765	5004	19296	15669	15257	147	152	194
0.30_786.46	Kitasamycin	[M+H]+	IEMDOFXTVAPVLX-YWQHLDGFSA-N	3	786.464	ESI pos	0.302	3938	3602	2851	1292	787	1474	156	181	162
2.03_142.10	L-Histidinol	[M+H]+	ZQISRDCJNBUVMM-UHFFFAOYSA-N	2	142.096	ESI pos	2.034	5282	10195	16333	13671	11951	10234	53	74	86
2.44_275.12	L-Saccharopine	[M-H]-	ZDGJAHTZVHVLOT-UHFFFAOYSA-N	2	275.123	ESI neg	2.445	2005	4328	4933	19287	15410	16951	21	6	44
2.18_345.15	Lactitol	[M+H]+	VQHSOMBJVWLPSR-JVCRWLNRSA-N	3	345.147	ESI pos	2.182	1548	1704	2300	2225	1674	1656	1160	957	790
0.62_228.05	Lamivudine	[M-H]-	JTEGQNOMFQHVDC-NKWVEPMBSA-N	3	228.05	ESI neg	0.625	5093	2794	3124	2269	1728	1696	3128	2604	5649
1.93_247.12	Leu-Asp	[M+H]+	DVCSNHXRZUVYAM-BQBZGAKWSA-N	3	247.125	ESI pos	1.927	3087	3120	2538	4631	4140	3709	1111	991	1161
1.54_261.13	Leu-Met	[M-H]-	NTISAKGPIGTIJJ-UHFFFAOYSA-N	3	261.127	ESI neg	1.54	1035	749	696	2961	1856	1742	12	10	11
0.34_235.18	Lidocaine	[M+H]+	NNJVILVZKWQKPM-UHFFFAOYSA-N	1	235.179	ESI pos	0.336	6123	8466	11845	10042	9306	9169	6823	7628	6093
2.38_147.11	Lysine	[M+H]+	KDXKERNSBIXSRK-YFKPBYRVSA-N	3	147.111	ESI pos	2.377	355	644	650	1827	1777	1524	24	45	25
1.06_103.00	Malonic acid	[M-H]-	OFOBLEOULBTSOW-UHFFFAOYSA-N	3	103.004	ESI neg	1.057	7476	4336	4466	5947	4323	4459	1551	1517	2221
2.12_341.11	Maltose A	[M-H]-	GUBGYTABKSRVRQ-QUYVBRFLSA-N	3	341.108	ESI neg	2.123	12222	11558	11870	15739	12703	12425	12265	10125	14040
2.41_503.16	Maltotriose	[M-H]-	FYGDTMLNYKFZSV-DZOUCCHMSA-N	3	503.162	ESI neg	2.408	957	1419	1579	3122	2340	2448	1126	865	816
1.87_181.07	Mannitol	[M-H]-	FBPFZTCFMRRESA-KVTDHHQDSA-N	1	181.072	ESI neg	1.872	665933	545240	509608	1133758	927684	730023	9304	8858	17352
1.87_179.06	Mannose	[M-H]-	WQZGKKKJIJFFOK-QTVWNMPRSA-N	3	179.056	ESI neg	1.872	1579910	1252724	1184724	486366	388413	353478	3123146	3025757	3740695
2.04_264.11	Met-Asn	[M+H]+	JMEWFDUAFKVAAT-UHFFFAOYSA-N	3	264.107	ESI pos	2.038	19437	17976	23769	13012	11827	9192	11158	11044	11220
2.05_278.12	Met-Gln	[M+H]+	MUMXFARPYQTTSL-BQBZGAKWSA-N	3	278.123	ESI pos	2.051	728	698	772	1303	1205	883	763	761	811
1.87_207.07	Met-Gly	[M+H]+	QXOHLNCNYLGICT-YFKPBYRVSA-N	3	207.073	ESI pos	1.869	5171	3872	3476	10999	9287	10576	129	195	195
1.92_251.10	Met-Thr	[M+H]+	KAKJTZWHIUWTTD-UHFFFAOYSA-N	3	251.1	ESI pos	1.92	15555	15445	17291	13453	15834	12645	15981	15454	18050
1.54_263.14	Methohexital	[M+H]+	NZXKDOXHBHYTKP-UHFFFAOYSA-N	3	263.14	ESI pos	1.54	677	634	614	2103	1652	1394	85	63	73
1.71_165.10	Methyl 3,5-dimethylbenzoate	[M+H]+	PEVXENGLERTHJE-UHFFFAOYSA-N	2	165.096	ESI pos	1.712	192276	149098	156742	206055	172206	135277	123560	138287	146860
0.31_183.03	Methylgallate	[M-H]-	FBSFWRHWHYMIOG-UHFFFAOYSA-N	3	183.03	ESI neg	0.306	1733	1518	1304	141510	95593	88705	794	767	1144
0.77_117.02	Methylmalonic acid	[M-H]-	ZIYVHBGGAOATLY-UHFFFAOYSA-N	1	117.02	ESI neg	0.767	2447	1471	1907	5621	4636	4478	690	604	752
1.92_208.12	Miglitol	[M+H]+	IBAQFPQHRJAVAV-ULAWRXDQSA-N	1	208.116	ESI pos	1.919	11288	9980	11141	6540	7843	5439	10425	10987	8223
0.28_212.09	Milrinone	[M+H]+	PZRHRDRVRGEVNW-UHFFFAOYSA-N	1	212.089	ESI pos	0.275	20867	14264	13834	16835	12892	13029	929	1161	1727
1.46_179.06	Monosaccharide	[M-H]-	BJHIKXHVCXFQLS-UYFOZJQFSA-N	4	179.057	ESI neg	1.455	43458	40827	39655	37127	30943	30238	45180	39599	53887
2.03_252.11	Muramic acid	[M+H]+	MSFSPUZXLOGKHJ-PGYHGBPZSA-N	3	252.108	ESI pos	2.031	5377	6186	5692	4157	4567	3531	5969	5584	5421
0.90_168.03	N-(2-Furoyl)glycine	[M-H]-	KSPQDMRTZZYQLM-UHFFFAOYSA-N	3	168.032	ESI neg	0.899	1814	1216	1156	236	196	216	226	237	252
0.53_352.16	N-2-Hydroxycyclopentyladenosine	[M+H]+	GYWXTRVEUURNEW-QPIWWKSXSA-N	3	352.157	ESI pos	0.532	2254	1088	1514	1668	1251	1180	234	240	176
1.73_266.09	N-Acetyl-D-glucosamine	[M+CHO2]-	OVRNDRQMDRJTHS-PVFLNQBWSA-N	2	266.088	ESI neg	1.725	18490	16424	16287	7788	6823	6851	48	41	50
1.99_305.10	N-Acetylaspartylglutamic acid	[M+H]+	OPVPGKGADVGKTG-BQBZGAKWSA-N	3	305.1	ESI pos	1.988	5219	3634	3986	2405	2177	1756	1276	1591	1192
1.82_220.08	N-Acetylglucosamine	[M-H]-	OVRNDRQMDRJTHS-RTRLPJTCSA-N	3	220.084	ESI neg	1.818	5918	4972	5071	2315	2033	1965	69	102	176
1.88_188.05	N-Acetylglutamic acid	[M-H]-	RFMMMVDNIPUKGG-YFKPBYRVSA-N	3	188.054	ESI neg	1.875	781	369	548	2360	1580	1836	74	43	61
1.77_116.03	N-Acetylglycine	[M-H]-	OKJIRPAQVSHGFK-UHFFFAOYSA-N	3	116.034	ESI neg	1.767	176	204	214	1670	1371	1426	258	274	439
1.94_198.09	N-Acetylhistidine	[M+H]+	KBOJOGQFRVVWBH-ZETCQYMHSA-N	3	198.086	ESI pos	1.943	5058	7130	7142	10723	10894	7441	390	381	516
1.73_220.08	N-Acetylmannosamine	[M-H]-	OVRNDRQMDRJTHS-ZTVVOAFPSA-N	3	220.083	ESI neg	1.726	40373	37866	39533	15821	14039	13803	99	63	124
0.42_208.09	N-Acetylphenylalanine	[M+H]+	CBQJSKKFNMDLON-JTQLQIEISA-N	3	208.093	ESI pos	0.423	4568	3069	3581	1933	1724	1052	652	713	1041
1.33_198.08	N-Carboxyethyl-.gamma.-aminobutyric acid	[M+Na]+	SRGQUICKDUQCKO-UHFFFAOYSA-N	2	198.075	ESI pos	1.329	9638	5093	5920	5156	3502	3844	946	838	1490
0.59_146.08	N-Isobutyrylglycine	[M+H]+	DCICDMMXFIELDF-UHFFFAOYSA-N	3	146.079	ESI pos	0.586	3910	2618	3158	912	870	644	97	102	147
0.39_160.10	N-Isovalerylglycine	[M+H]+	ZRQXMKMBBMNNQC-UHFFFAOYSA-N	3	160.096	ESI pos	0.393	1375	1255	1225	8564	7308	6979	131	204	189
1.88_104.07	N-Methylalanine	[M+H]+	GDFAOVXKHJXLEI-UHFFFAOYSA-N	3	104.07	ESI pos	1.883	2035	1808	1879	5355	4154	4353	38	51	51
0.25_152.07	N-Methylanthranilic acid	[M+H]+	WVMBPWMAQDVZCM-UHFFFAOYSA-N	3	152.07	ESI pos	0.248	597	27554	634	35134	696	708	2619	2032	4547
2.02_162.08	N-Methylglutamic acid	[M+H]+	XLBVNMSMFQMKEY-UHFFFAOYSA-N	3	162.075	ESI pos	2.018	346765	394227	402692	353357	310345	269745	315405	294507	315141
1.71_130.08	N-Methylproline	[M+H]+	CWLQUGTUXBXTLF-YFKPBYRVSA-N	3	130.083	ESI pos	1.709	673	431	469	1151	1030	756	97	139	80
1.90_134.08	N-Methylthreonine	[M+H]+	CCAIIPMIAFGKSI-DMTCNVIQSA-N	3	134.078	ESI pos	1.898	665	697	706	4087	3775	3108	521	422	506
0.91_152.11	N-Methyltyramine	[M+H]+	AXVZFRBSCNEKPQ-UHFFFAOYSA-N	2	152.107	ESI pos	0.905	6074	4264	4752	715	585	530	373	397	429
2.20_203.15	N,N-Dimethylarginine	[M+H]+	NWGZOALPWZDXNG-UHFFFAOYSA-N	1	203.148	ESI pos	2.203	3803	3736	4692	21952	19965	20103	53	111	57
2.07_184.11	N,N-Dimethylhistidine	[M+H]+	IMOBSLOLPCWZKQ-ZETCQYMHSA-N	2	184.107	ESI pos	2.071	6124	7501	8691	54326	50314	43968	123	94	152
1.34_310.11	N2,N2-Dimethylguanosine	[M-H]-	RSPURTUNRHNVGF-IOSLPCCCSA-N	3	310.114	ESI neg	1.338	201	230	145	2458	2194	1770	339	255	558
2.19_188.17	N8-Acetylspermidine	[M+H]+	FONIWJIDLJEJTL-UHFFFAOYSA-N	1	188.172	ESI pos	2.186	9230	14341	22005	15092	12894	12645	28	26	47
0.32_123.05	Nicotinamide	[M+H]+	DFPAKSUCGFBDDF-UHFFFAOYSA-N	1	123.053	ESI pos	0.322	24655	3813	4137	2881	2968	3089	8606	2175	10175
1.02_163.12	Nicotine	[M+H]+	SNICXCGAKADSCV-JTQLQIEISA-N	1	163.122	ESI pos	1.024	7368	836	16573	1010	7887	740	7545	8407	8655
0.22_282.09	Nitrazepam	[M+H]+	KJONHKAYOJNZEC-UHFFFAOYSA-N	3	282.089	ESI pos	0.222	870	210	1219	260	1208	5128	1276	1223	628
1.69_130.09	Norleucine	[M-H]-	LRQKBLKVPFOOQJ-YFKPBYRVSA-N	3	130.087	ESI neg	1.688	1597	1135	1309	1815	1314	1426	40	38	29
1.78_155.01	Orotic acid	[M-H]-	PXQPEWDEAKTCGB-UHFFFAOYSA-N	3	155.008	ESI neg	1.776	194	201	150	3548	2940	3031	43	33	41
1.90_131.00	Oxaloacetic acid	[M-H]-	KHPXUQMNIQBQEV-UHFFFAOYSA-N	3	130.997	ESI neg	1.895	61716	52428	59021	49354	41594	35977	34381	35398	37947
0.44_164.07	p-Acetaminobenzaldehyde	[M+H]+	SKLUWKYNZNXSLX-UHFFFAOYSA-N	2	164.069	ESI pos	0.436	17217	12968	13578	9479	6970	7819	10702	9723	17505
0.27_151.04	P-Anisic acid	[M-H]-	ZEYHEAKUIGZSGI-UHFFFAOYSA-N	3	151.04	ESI neg	0.272	14759	9211	10051	25389	20949	18657	1188	1224	2210
0.82_220.12	Pantothenic acid	[M+H]+	GHOKWGTUZJEAQD-UHFFFAOYSA-N	2	220.117	ESI pos	0.817	11633	7487	7393	164939	125904	117997	181	251	288
0.82_218.10	Pantothenic acid	[M-H]-	GHOKWGTUZJEAQD-ZETCQYMHSA-N	3	218.105	ESI neg	0.818	16107	10348	11106	194364	154968	152536	19	39	36
2.14_322.18	Phe-Arg	[M+H]+	OZILORBBPKKGRI-RYUDHWBXSA-N	1	322.183	ESI pos	2.137	1823	1187	1910	7880	7305	6097	32	37	27
1.98_280.13	Phe-Asn	[M+H]+	BXNGIHFNNNSEOS-UWVGGRQHSA-N	3	280.135	ESI pos	1.978	1414	1230	1147	1793	1487	1321	783	562	649
1.90_281.11	Phe-Asp	[M+H]+	HWMGTNOVUDIKRE-UWVGGRQHSA-N	3	281.11	ESI pos	1.904	1591	1540	1273	3385	2657	2333	785	641	1110
1.92_294.14	Phe-Gln	[M+H]+	KLAONOISLHWJEE-QWRGUYRKSA-N	3	294.143	ESI pos	1.92	4060	3390	2974	961	925	1019	176	155	156
1.91_295.13	Phe-Glu	[M+H]+	JXWLMUIXUXLIJR-QWRGUYRKSA-N	3	295.127	ESI pos	1.912	1981	1891	1704	2924	2965	2466	480	425	567
2.10_303.15	Phe-His	[M+H]+	OHUXOEXBXPZKPT-STQMWFEESA-N	1	303.153	ESI pos	2.102	100289	124881	160115	116769	118027	84419	55226	52225	50611
0.67_279.09	Phenacyltriphenylphosphonium	[Cat-C8H6]+	CBQRJWBLUBDHAZ-UHFFFAOYSA-N	2	279.092	ESI pos	0.674	58335	42221	43756	31155	26840	26394	45997	42575	61263
1.02_121.06	Phenylacetaldehyde	[M+H]+	DTUQWGWMVIHBKE-UHFFFAOYSA-N	3	121.062	ESI pos	1.021	10273	7272	7757	893	673	641	537	427	676
1.66_164.07	Phenylalanine	[M-H]-	COLNVLDHVKWLRT-QMMMGPOBSA-N	3	164.071	ESI neg	1.661	1127	866	823	1883	1728	1461	29	35	28
1.02_152.10	Phenylpropanolamine	[M+H]+	DLNKOYKMWOXYQA-UHFFFAOYSA-N	3	152.105	ESI pos	1.018	6694	4971	5324	699	632	554	523	472	530
0.39_273.08	Phloretin	[M-H]-	VGEREEWJJVICBM-UHFFFAOYSA-N	3	273.076	ESI neg	0.387	755	400	471	1899	1489	1318	134	94	298
0.29_231.07	Phlorobenzophenone	[M+H]+	CPEXFJVZFNYXGU-UHFFFAOYSA-N	3	231.072	ESI pos	0.288	332	429	413	418	302	354	2250	1731	3162
2.48_96.96	Phosphoric acid	[M-H]-	NBIIXXVUZAFLBC-UHFFFAOYSA-N	3	96.9616	ESI neg	2.481	298506	326298	385173	426129	353004	408471	447949	418607	413955
1.89_130.08	Pipecolic acid	[M+H]+	HXEACLLIILLPRG-UHFFFAOYSA-N	3	130.083	ESI pos	1.887	310	338	331	2501	2204	2289	120	102	107
0.57_384.15	Prazosin	[M+H]+	IENZQIKPVFGBNW-UHFFFAOYSA-N	1	384.155	ESI pos	0.573	6562	7111	7443	6967	4623	3476	530	463	872
2.07_231.10	Pro-Asp	[M+H]+	GLEOIKLQBZNKJZ-WDSKDSINSA-N	3	231.097	ESI pos	2.073	1794	1726	1223	2023	1914	1654	1035	1115	1261
2.11_244.13	Pro-Gln	[M+H]+	SHAQGFGGJSLLHE-BQBZGAKWSA-N	3	244.127	ESI pos	2.114	1857	2614	3359	3717	3768	3046	91	79	125
2.06_245.11	Pro-Glu	[M+H]+	QLROSWPKSBORFJ-BQBZGAKWSA-N	3	245.112	ESI pos	2.059	2073	2213	2029	2860	2540	2425	1854	1741	1691
1.79_227.14	Pro-Ile	[M-H]-	OCYROESYHWUPBP-VGMNWLOBSA-N	3	227.141	ESI neg	1.788	106	83	58	917	755	534	6	12	44
1.92_213.12	Pro-Pro	[M+H]+	RWCOTTLHDJWHRS-YUMQZZPRSA-N	3	213.123	ESI pos	1.919	593	592	630	1983	2083	1554	197	257	172
1.89_116.07	Proline	[M+H]+	ONIBWKKTOPOVIA-BYPYZUCNSA-N	3	116.068	ESI pos	1.885	3275	2620	2771	19909	15994	16965	790	602	800
1.54_218.14	Propionylcarnitine	[M+H]+	UFAHZIUFPNSHSL-UHFFFAOYSA-N	1	218.138	ESI pos	1.543	6437	5009	5255	12734	10109	8980	51	46	50
1.34_179.06	Psicose	[M-H]-	BJHIKXHVCXFQLS-PUFIMZNGSA-N	3	179.056	ESI neg	1.336	25390	23929	22746	23352	21163	19585	16501	17499	21826
1.94_169.10	Pyridoxamine	[M+H]+	NHZMQXZHNVQTQA-UHFFFAOYSA-N	3	169.097	ESI pos	1.936	2304	2165	2054	3517	3355	2974	1246	961	1244
0.67_170.08	Pyridoxine	[M+H]+	LXNHXLLTXMVWPM-UHFFFAOYSA-N	1	170.078	ESI pos	0.67	26896	17274	19379	20546	16355	14426	14313	12089	22015
1.27_87.01	Pyruvic acid	[M-H]-	LCTONWCANYUPML-UHFFFAOYSA-N	3	87.01	ESI neg	1.272	23620	17773	17073	126309	96402	100221	14086	12171	20328
2.22_229.01	Ribose-5-phosphate	[M-H]-	KTVPXOYAKDPRHY-AIHAYLRMSA-N	3	229.009	ESI neg	2.217	1988	1960	1951	1425	774	877	0	16	14
1.99_269.11	Ser-Tyr	[M+H]+	MALNXHYEPCSPPU-UWVGGRQHSA-N	3	269.113	ESI pos	1.985	3476	2718	3353	2946	2318	2202	4196	3228	4265
0.31_223.06	Sinapic acid	[M-H]-	PCMORTLOPMLEFB-ONEGZZNKSA-N	3	223.062	ESI neg	0.308	1242	905	1058	1489	1160	1007	1328	1165	1967
2.40_261.04	Sorbitol-6-phosphate	[M-H]-	GACTWZZMVMUKNG-SLPGGIOYSA-N	3	261.036	ESI neg	2.399	988	1169	1312	1847	1584	1654	172	74	158
1.79_179.06	Sorbose	[M-H]-	BJHIKXHVCXFQLS-OTWZMJIISA-N	3	179.057	ESI neg	1.795	122964	104858	106650	776883	676745	649091	693780	660982	906471
0.31_197.05	Syringic acid	[M-H]-	JMSVCTWVEWCHDZ-UHFFFAOYSA-N	3	197.045	ESI neg	0.309	2471	1866	1856	20368	15133	14583	2132	1647	2989
2.06_191.10	Thr-Ala	[M+H]+	VPZKQTYZIVOJDV-LMVFSUKVSA-N	3	191.1	ESI pos	2.06	1023	1163	878	2289	2163	1946	63	70	88
2.21_249.11	Thr-Glu	[M+H]+	BECPPKYKPSRKCP-ZDLURKLDSA-N	3	249.107	ESI pos	2.213	811	1036	870	1377	1228	1070	121	158	129
1.84_251.10	Thr-Met	[M+H]+	APIDTRXFGYOLLH-VQVTYTSYSA-N	3	251.101	ESI pos	1.843	6258	6939	7430	5089	5736	5101	8269	8593	10145
1.81_265.12	Thr-Phe	[M-H]-	IQHUITKNHOKGFC-MIMYLULJSA-N	3	265.12	ESI neg	1.81	1283	1071	1086	3181	2594	2273	24	26	8
1.87_217.12	Thr-Val	[M-H]-	CKHWEVXPLJBEOZ-VQVTYTSYSA-N	3	217.119	ESI neg	1.873	1445	1654	971	1640	1307	886	59	20	20
0.51_102.13	Triethylhexyammonium	[Cat-C6H12]+	GCRCSLNXFKCFHB-UHFFFAOYSA-N	2	102.125	ESI pos	0.514	19920	12692	13834	21697	15321	18250	18298	13570	25005
0.30_253.10	Trileptal	[M+H]+	CTRLABGOLIVAIY-UHFFFAOYSA-N	3	253.096	ESI pos	0.296	982	472	527	600	583	498	761	452	965
1.57_205.09	Tryptophan	[M+H]+	QIVBCDIJIAJPQS-VIFPVBQESA-N	3	205.093	ESI pos	1.566	1641	1341	1264	1789	1514	1348	1508	1410	2069
2.11_296.13	Tyr-Asn	[M+H]+	ONWMQORSVZYVNH-UHFFFAOYSA-N	3	296.131	ESI pos	2.109	1522	1532	2036	1331	1075	1008	5032	4390	5280
1.87_180.06	Tyrosine	[M-H]-	OUYCCCASQSFEME-QMMMGPOBSA-N	3	180.059	ESI neg	1.872	97646	78213	72699	31033	24613	22562	198541	184630	231222
2.22_325.04	UMP	[M+H]+	DJJCXFVJDGTHFX-XVFCMESISA-N	3	325.044	ESI pos	2.22	2597	1912	2066	4057	4119	3727	6	6	11
0.43_113.03	Uracil	[M+H]+	ISAKRJDGNUQOIC-UHFFFAOYSA-N	1	113.034	ESI pos	0.429	3430	2311	2325	4267	3163	3425	66	89	71
1.05_243.06	Uridine	[M-H]-	DRTQHJPVMGBUCF-XVFCMESISA-N	3	243.063	ESI neg	1.05	51081	36146	36391	28948	25023	24893	601	471	959
2.22_323.03	Uridine 5'-monophosphate	[M-H]-	DJJCXFVJDGTHFX-XVFCMESISA-N	1	323.028	ESI neg	2.221	33830	28502	31626	53567	31025	36354	6	14	70
2.51_565.05	Uridine diphosphate galactose	[M-H]-	HSCJRCZFDFQWRP-ABVWGUQPSA-N	1	565.047	ESI neg	2.506	2844	3587	3753	3276	2618	2906	6	0	10
2.29_274.19	Val-Arg	[M+H]+	IBIDRSSEHFLGSD-YUMQZZPRSA-N	1	274.187	ESI pos	2.287	1070	1477	1637	5188	4068	3569	0	0	0
2.02_232.12	Val-Asn	[M+H]+	WITCOKQIPFWQQD-FSPLSTOPSA-N	3	232.125	ESI pos	2.024	1222	1323	1595	3605	2826	2279	288	349	340
2.02_231.10	Val-Asp	[M-H]-	OBTCMSPFOITUIJ-FSPLSTOPSA-N	3	231.096	ESI neg	2.019	2373	2112	2152	999	843	818	15	15	14
2.05_246.14	Val-Gln	[M+H]+	XXDVDTMEVBYRPK-UHFFFAOYSA-N	1	246.145	ESI pos	2.052	2188	2246	2042	2853	3603	2456	55	56	83
2.01_247.13	Val-Glu	[M+H]+	UPJONISHZRADBH-XPUUQOCRSA-N	3	247.127	ESI pos	2.011	2212	2081	2344	3668	3151	2506	1543	1112	1202
2.31_246.18	Val-Lys	[M+H]+	JKHXYJKMNSSFFL-IUCAKERBSA-N	1	246.182	ESI pos	2.305	1539	2779	3281	2794	2575	2298	0	0	41
1.60_263.14	Val-Phe	[M-H]-	GJNDXQBALKCYSZ-RYUDHWBXSA-N	3	263.14	ESI neg	1.605	901	659	531	2043	1223	1103	6	25	7
0.31_167.03	Vanillic acid	[M-H]-	WKOLLVMJNQIZCI-UHFFFAOYSA-N	3	167.034	ESI neg	0.307	6532	5264	5037	9392	7512	6589	11609	9656	16717
1.61_151.06	Xylitol	[M-H]-	HEBKCHPVOIAQTA-NGQZWQHPSA-N	3	151.062	ESI neg	1.614	1128	1966	843	821	496	546	33	43	73
1.41_149.04	Xylose	[M-H]-	PYMYPHUHKUWMLA-VPENINKCSA-N	3	149.044	ESI neg	1.405	3943	3382	3392	2947	2363	2348	2550	2552	3355
1.86_494.93		[M-H]-		5	494.932	ESI neg	1.862	2865	2263	2477	8270	5933	6507	18	34	49
1.15_122.02		[M-H]-		5	122.024	ESI neg	1.147	4201	3065	3302	3047	2454	2322	3439	3124	4439
1.08_117.02		[M-H]-		5	117.02	ESI neg	1.084	413426	305099	330779	570677	470653	469432	11368	11869	12273
1.44_129.02		[M-H]-		5	129.019	ESI neg	1.439	151492	100577	101464	214338	159789	155051	718	630	914
1.41_279.07		[M-H]-		5	279.073	ESI neg	1.408	6645	5375	6079	4024	4028	3584	7400	6808	10046
1.65_968.57		[M-H]-		5	968.575	ESI neg	1.645	28865	25054	25594	23522	20547	18525	17684	15431	19575
1.25_374.11		[M-H]-		5	374.108	ESI neg	1.25	1100	771	887	1016	839	845	11181	8899	16222
1.34_378.02		[M-H]-		5	378.023	ESI neg	1.337	2179	1509	1636	7569	6713	6901	60	56	59
1.25_125.07		[M+H]+		5	125.071	ESI pos	1.246	11855	8913	9015	11063	9522	8937	39031	33935	34392
0.92_398.12		[M-H]-		5	398.116	ESI neg	0.921	5359	3574	3787	2399	1870	1915	2643	2079	4474
0.36_313.09		[M-H]-		5	313.088	ESI neg	0.361	570	440	406	33653	30659	31045	230	277	345
1.33_214.07		[M-H]-		5	214.073	ESI neg	1.327	3767	2904	3009	4489	4210	3706	3120	2840	4513
2.25_116.01		[M+H]+		5	116.009	ESI pos	2.247	5342	5207	5941	5836	5426	4908	3756	3231	3242
1.30_485.35		[M+H]+		5	485.353	ESI pos	1.304	33464	21255	22506	24622	19898	17377	6337	5400	11516
1.26_612.31		[M-H]-		5	612.308	ESI neg	1.265	14687	12622	12191	15888	17361	18385	11218	10132	12859
1.16_132.14		[M+H]+		5	132.138	ESI pos	1.157	5756	4657	4938	44483	34974	29656	10	6	15
1.48_185.04		[M-H]-		5	185.045	ESI neg	1.484	40839	30673	30423	19327	14347	14047	51031	39380	63981
2.12_378.08		[M-H]-		5	378.083	ESI neg	2.125	9170	7443	7362	7231	5221	6640	7021	7591	9479
1.65_128.96		[M-H]-		5	128.96	ESI neg	1.645	383557	328794	335956	319986	274793	264568	249042	229439	290372
1.76_299.10		[M-H]-		5	299.097	ESI neg	1.76	1235	951	1015	18326	16575	16221	910	685	1032
1.44_309.08		[M-H]-		5	309.084	ESI neg	1.44	112661	73501	75973	139749	104968	102696	458	416	666
2.35_345.14		[M+H]+		5	345.141	ESI pos	2.351	1673	2875	2560	2631	2657	2308	7145	6955	5407
1.86_173.09		[M+H]+		5	173.089	ESI pos	1.865	17922	17653	18513	26250	25052	21294	9793	10686	11394
0.37_280.08		[M-H]-		5	280.081	ESI neg	0.37	3945	2641	2884	2701	2126	2054	3209	2855	4753
2.38_176.94		[M-H]-		5	176.937	ESI neg	2.385	124126	69983	94889	61123	49222	62270	96184	48736	112763
1.39_133.05		[M-H]-		5	133.052	ESI neg	1.387	86843	59279	63592	145472	116328	113895	87	142	79
0.38_83.01		[M-H]-		5	83.0133	ESI neg	0.377	4981	3441	3628	3099	2314	2239	2883	2752	4778
1.43_411.11		[M-H]-		5	411.114	ESI neg	1.431	6085	3386	3984	5990	4305	4256	160	186	304
1.65_720.69		[M-H]-		5	720.687	ESI neg	1.646	11016	9940	9095	9376	7930	7298	6009	5433	7044
2.00_413.01		[M-H]-		5	413.01	ESI neg	2.003	7114	5076	4712	8316	6345	7143	504	710	235
1.37_169.09		[M+H]+		5	169.094	ESI pos	1.373	2629	791	2554	5288	2107	2057	5706	4675	7209
1.65_884.61		[M-H]-		5	884.614	ESI neg	1.645	50964	44032	43455	39220	33454	32640	29038	26102	32685
1.87_119.03		[M-H]-		5	119.035	ESI neg	1.872	87259	72574	61488	31078	24679	21842	159515	150942	193763
1.92_256.08		[M+H]+		5	256.079	ESI pos	1.924	3873	2954	3317	3019	3693	2567	309	273	418
2.12_387.27		[M+H]+		5	387.271	ESI pos	2.121	6305	6632	9462	23851	19813	18069	21	12	6
1.88_198.10		[M+H]+		5	198.096	ESI pos	1.879	31639	25217	28106	11722	9961	9215	93614	95315	110279
1.28_113.07		[M+H]+		5	113.069	ESI pos	1.282	3624	2616	2837	2953	2420	2174	11828	11448	13724
0.52_159.92		[M-H]-		5	159.918	ESI neg	0.515	3446	4287	4562	3259	4593	4824	3525	5455	5107
0.72_164.07		[M+H]+		5	164.068	ESI pos	0.724	956	680	702	510	367	382	15432	13760	18963
1.65_130.96		[M-H]-		5	130.958	ESI neg	1.646	28036	23855	24217	23628	20505	19748	18421	17055	21062
1.59_175.03		[M-H]-		5	175.025	ESI neg	1.59	9694	5578	6556	7978	5234	5014	4867	4496	7244
1.81_71.01		[M-H]-		5	71.014	ESI neg	1.809	2821	2374	2425	20052	16458	17452	19705	18522	27014
1.07_167.08		[M+H]+		5	167.079	ESI pos	1.074	40211	28951	31868	29886	23503	22079	21478	18996	30558
0.58_215.07		[M+H]+		5	215.069	ESI pos	0.58	9121	12476	13117	996	1043	779	164	243	239
1.69_448.83		[M-H]-		5	448.828	ESI neg	1.694	3711	3239	3139	3221	2828	2561	2932	2804	3318
2.00_426.16		[M+H]+		5	426.158	ESI pos	2	5525	5190	4409	1797	1722	1430	20474	13577	21116
1.65_464.81		[M-H]-		5	464.805	ESI neg	1.645	176906	147459	144815	141709	118084	108827	98255	89340	110442
0.43_180.09		[M+H]+		5	180.087	ESI pos	0.429	4394	2413	2998	4065	3482	2861	2538	2849	4025
1.65_548.77		[M-H]-		5	548.766	ESI neg	1.645	180642	145131	143315	142836	118185	109823	98501	88969	110677
1.82_778.28		[M-H]-		5	778.283	ESI neg	1.819	11488	9233	9058	382	308	292	58	27	24
0.36_213.04		[M-H]-		5	213.037	ESI neg	0.361	2012	1348	1564	7165	6412	6443	303	302	477
1.86_290.97		[M-H]-		5	290.97	ESI neg	1.862	6851	4129	5203	17051	12669	13127	6	47	24
0.37_197.02		[M-H]-		5	197.023	ESI neg	0.371	9227	6661	7038	8273	6849	6273	6737	6018	9638
0.35_136.07		[M+H]+		5	136.074	ESI pos	0.35	15680	11024	12008	13633	11254	10359	773	695	1147
1.87_349.12		[M-H]-		5	349.122	ESI neg	1.87	15927	12446	11727	9803	8008	6914	8105	7716	11379
1.28_384.77		[M+H]+		5	384.771	ESI pos	1.281	16603	11305	12121	12961	10928	9237	228	180	672
1.84_1166.79		[M-H]-		5	1166.79	ESI neg	1.844	4125	3324	3718	3420	3075	2847	3614	3299	3810
1.27_200.09		[M+H]+		5	200.088	ESI pos	1.275	6621	4535	4781	6286	4966	4710	3719	3371	5774
1.65_634.72		[M-H]-		5	634.723	ESI neg	1.646	56502	46711	47053	46682	37707	34656	30334	27356	35524
1.34_127.08		[M+H]+		5	127.084	ESI pos	1.336	307	307	460	334	349	255	13342	12295	21773
1.87_161.05		[M-H]-		5	161.046	ESI neg	1.872	141488	112897	105183	48361	38504	35165	264448	252063	324296
1.93_396.17		[M+H]+		5	396.173	ESI pos	1.926	7994	6526	8023	5758	5739	4468	4655	3912	4689
0.58_152.04		[M-H]-		5	152.035	ESI neg	0.578	5492	3551	3302	2471	1784	1812	2461	2199	5059
2.20_312.13		[M+H]+		5	312.128	ESI pos	2.204	7244	8971	8470	4218	3021	2974	66958	31550	70305
2.25_782.81		[M-H]-		5	782.808	ESI neg	2.245	15375	13167	17176	14540	10975	10504	5241	3808	5237
0.34_190.14		[M+H]+		5	190.14	ESI pos	0.342	9782	7203	7511	10909	8379	7987	1317	110	48
0.38_124.04		[M-H]-		5	124.04	ESI neg	0.378	19055	12899	13781	12900	10266	9310	14113	12676	21529
1.81_145.05		[M+H]+		5	145.047	ESI pos	1.811	270	193	263	6561	5025	4769	5859	4708	7084
2.25_194.95		[M-H]-		5	194.946	ESI neg	2.246	1353394	1260951	1386910	1295023	1025744	1042231	880688	819619	841409
1.51_158.05		[M-H]-		5	158.046	ESI neg	1.512	4491	2764	2981	3410	2641	2596	2476	1893	3353
1.86_195.07		[M+H]+		5	195.07	ESI pos	1.859	6104	5905	6773	7647	6699	5957	3939	3892	3811
1.80_250.13		[M+H]+		5	250.128	ESI pos	1.803	597	497	702	1131	846	704	10634	8913	13104
1.85_1178.76		[M+H]+		5	1178.76	ESI pos	1.846	5012	4480	5324	3610	3981	3524	2756	2696	3021
1.31_74.06		[M+H]+		5	74.0583	ESI pos	1.313	14166	10976	11706	13245	11726	10135	6845	5949	9155
0.86_94.05		[M+H]+		5	94.0511	ESI pos	0.856	5948	4617	5303	5363	4266	3669	5525	5143	7367
0.80_696.46		[M+H]+		5	696.462	ESI pos	0.8	15359	8454	9151	107	98	88	6	14	6
0.56_247.92		[M-H]-		5	247.918	ESI neg	0.565	3723	3764	3716	3443	3082	2924	3322	3302	4003
1.38_415.15		[M-H]-		5	415.146	ESI neg	1.381	13661	9008	9099	16922	13543	13531	169	48	235
1.87_131.04		[M-H]-		5	131.035	ESI neg	1.872	21028	16602	15338	8017	6682	6517	37858	35200	44459
0.57_191.07		[M-H]-		5	191.072	ESI neg	0.575	31473	38162	42507	2355	1702	1705	87	48	94
1.88_370.11		[M+H]+		5	370.108	ESI pos	1.877	23456	17532	16807	13035	16701	15617	9791	8886	15773
1.84_962.83		[M-H]-		5	962.827	ESI neg	1.844	6477	5388	5388	5096	4430	4053	5130	4449	5435
1.41_217.03		[M-H]-		5	217.029	ESI neg	1.414	9651	9094	9028	6927	6771	6940	8418	11485	14294
1.49_527.31		[M+H]+		5	527.315	ESI pos	1.494	33278	30674	29716	5528	5918	6856	6	10	0
2.05_367.12		[M+H]+		5	367.119	ESI pos	2.053	6746	5331	6349	3667	3806	3741	560	551	404
2.25_98.97		[M-H]-		5	98.9731	ESI neg	2.245	6068	5202	5648	5461	4509	4177	4352	3322	3543
0.58_119.06		[M+H]+		5	119.059	ESI pos	0.578	4621	3320	3484	2827	2368	1870	2797	2649	4333
0.86_145.07		[M+H]+		5	145.075	ESI pos	0.862	29032	21252	24266	23989	19905	17362	36315	34202	54614
0.29_944.40		[M-H]-		5	944.405	ESI neg	0.295	22747	14054	15491	190	56	62	48	26	22
1.88_205.03		[M-H]-		5	205.035	ESI neg	1.878	7287	6695	5849	6743	4865	4852	37	28	71
1.80_103.09		[M+H]+		5	103.087	ESI pos	1.801	2351	2305	2587	7128	5769	5344	12	14	6
2.25_294.93		[M-H]-		5	294.927	ESI neg	2.245	15297	15153	16613	15120	11331	11270	8934	7688	8664
0.38_207.05		[M-H]-		5	207.05	ESI neg	0.379	6744	4429	4691	3755	3075	2797	4064	3508	6320
1.89_114.05		[M+H]+		5	114.052	ESI pos	1.892	2018	1772	1532	3835	2985	3051	3115	2659	3526
0.68_255.10		[M-H]-		5	255.1	ESI neg	0.677	15297	11467	12339	5862	5158	4892	10440	9230	14498
1.85_758.87		[M-H]-		5	758.869	ESI neg	1.846	6798	5302	5710	5119	4574	3734	4898	4336	5813
0.33_122.02		[M-H]-		5	122.024	ESI neg	0.325	6568	5567	5715	6183	5031	4695	8058	7416	11235
1.41_245.11		[M+H]+		5	245.113	ESI pos	1.408	16240	10184	12511	10396	8531	8201	15253	13385	21795
1.31_139.09		[M+H]+		5	139.086	ESI pos	1.315	689931	537739	569385	515999	449900	414500	587971	493189	693235
1.29_151.03		[M-H]-		5	151.027	ESI neg	1.289	18660	14541	15604	133058	114806	116022	237	274	279
1.68_162.06		[M+H]+		5	162.059	ESI pos	1.675	3493	2631	3086	11760	11277	9933	20	28	16
0.32_258.28		[M+H]+		5	258.276	ESI pos	0.317	19064	6007	280568	5789	17083	7008	2564	3713	5338
1.07_200.09		[M+H]+		5	200.089	ESI pos	1.071	9595	6798	7178	7680	5797	5350	4253	3872	6323
1.24_181.10		[M+H]+		5	181.096	ESI pos	1.239	14698	11064	12100	22905	18546	17180	7187	6508	9129
1.93_287.12		[M+H]+		5	287.123	ESI pos	1.929	7147	6403	7270	6384	6102	4556	49573	44435	63582
1.44_312.10		[M-H]-		5	312.101	ESI neg	1.441	8838	9346	9486	5776	6325	6440	11795	11145	12245
0.95_167.08		[M+H]+		5	167.079	ESI pos	0.95	62025	46785	47962	49256	37158	32612	35678	31866	54423
1.69_370.02		[M+H]+		5	370.021	ESI pos	1.691	3932	4203	4233	4072	4329	4560	3439	3340	3539
2.25_96.97		[M-H]-		5	96.9699	ESI neg	2.245	944577	893945	941401	880436	711452	709417	678086	541750	632311
1.84_1200.78		[M-H]-		5	1200.78	ESI neg	1.845	7857	6257	6846	5914	5072	4951	6282	5052	6326
1.65_300.88		[M-H]-		5	300.88	ESI neg	1.645	8531	7112	6840	6414	6001	5688	5113	4587	5456
0.32_222.08		[M-H]-		5	222.079	ESI neg	0.315	2268	1715	1820	1468	1238	1281	7323	6685	10874
1.86_225.03		[M+H]+		5	225.033	ESI pos	1.86	80859	71698	72207	40224	32790	30975	92376	93619	111092
0.86_109.08		[M+H]+		5	109.075	ESI pos	0.856	947687	687750	765966	828476	671139	585871	844945	775535	1184737
0.73_166.12		[M+H]+		5	166.123	ESI pos	0.73	1015248	765617	786654	78209	70880	60679	293	355	241
1.18_181.09		[M+H]+		5	181.094	ESI pos	1.179	5243	3781	4472	3920	2936	2726	4743	4439	7022
1.99_133.01		[M-H]-		5	133.015	ESI neg	1.993	18119	15483	17948	25877	25943	23685	529	328	981
1.08_99.01		[M-H]-		5	99.0096	ESI neg	1.083	9269	6881	7151	12650	10520	10355	364	359	379
0.39_73.03		[M-H]-		5	73.0298	ESI neg	0.387	2673	1538	1477	9106	6948	6478	87	96	117
0.56_210.08		[M+H]+		5	210.077	ESI pos	0.565	5257	2308	2327	4040	3531	2681	3632	3363	4382
1.93_171.08		[M+H]+		5	171.075	ESI pos	1.925	32568	27471	30427	13669	12576	10711	1099	1032	1157
1.58_197.09		[M+H]+		5	197.09	ESI pos	1.584	3858	3085	3259	3110	2736	2575	6363	4917	5495
1.88_346.11		[M+H]+		5	346.109	ESI pos	1.884	1694	1264	1154	1493	1530	1486	14168	12943	17979
1.92_258.10		[M+H]+		5	258.095	ESI pos	1.924	55442	45616	50713	37576	39044	30679	33341	32234	38200
1.45_169.10		[M+H]+		5	169.096	ESI pos	1.449	82526	61210	64564	60475	45519	41576	83854	66051	84319
1.41_119.04		[M-H]-		5	119.035	ESI neg	1.405	4000	3555	3791	2916	2542	2461	2789	2737	3625
2.04_448.99		[M-H]-		5	448.994	ESI neg	2.039	5120	4245	3584	3190	3551	3376	5531	5141	6440
2.26_342.14		[M+H]+		5	342.138	ESI pos	2.26	565774	746297	74780	41126	48881	139167	2501576	2865940	2739650
1.88_327.11		[M+H]+		5	327.114	ESI pos	1.875	101342	71732	56155	84310	88745	91720	45722	37254	64095
0.67_175.06		[M-H]-		5	175.061	ESI neg	0.674	71873	48460	54453	39568	33942	32924	104	135	192
0.35_236.09		[M+H]+		5	236.091	ESI pos	0.35	4922	3487	3656	2400	2063	2227	4832	4100	6944
0.88_213.02		[M-H]-		5	213.016	ESI neg	0.877	5918	4559	4947	6117	5250	5426	2899	2749	4157
2.29_398.88		[M-H]-		5	398.885	ESI neg	2.285	5452	4020	4806	4858	4646	4376	3691	4050	3954
1.73_361.24		[M-H]-		5	361.241	ESI neg	1.73	9493	8917	9982	2473	2868	2794	6	0	25
1.99_384.15		[M+H]+		5	384.149	ESI pos	1.991	10991	9483	9298	7419	7961	6660	12264	8801	11056
1.90_230.99		[M+H]+		5	230.988	ESI pos	1.904	4892	3743	4040	4138	2727	2731	2703	1698	2904
1.65_1136.49		[M-H]-		5	1136.49	ESI neg	1.645	11505	9314	9219	8756	7405	7632	6573	5857	7784
1.86_271.04		[M+H]+		5	271.038	ESI pos	1.861	8725	7919	8430	3933	3386	3174	10750	10951	13519
1.35_211.10		[M+H]+		5	211.102	ESI pos	1.35	5033	3893	3910	3665	3083	2769	3307	3232	4923
1.59_360.20		[M+H]+		5	360.198	ESI pos	1.595	4020	2751	2783	3374	2758	2541	2595	2664	3867
1.65_716.69		[M-H]-		5	716.687	ESI neg	1.645	90530	74552	73096	73365	59403	54472	50218	42905	56840
1.92_329.13		[M+H]+		5	329.132	ESI pos	1.92	32740	33253	35240	20792	31669	18700	87369	85807	101319
1.34_155.08		[M+H]+		5	155.081	ESI pos	1.34	26555	20129	21396	19504	14536	13715	15121	14274	21181
1.93_288.11		[M+H]+		5	288.106	ESI pos	1.929	36889	30769	30069	24945	21002	18298	26856	25819	34894
2.00_427.10		[M+H]+		5	427.096	ESI pos	2.005	6024	4708	4786	9525	9118	8187	171	324	140
0.30_1030.58		[M-H]-		5	1030.58	ESI neg	0.302	10039	7616	8269	1123	1033	886	29	148	60
1.86_405.10		[M+H]+		5	405.095	ESI pos	1.864	4922	3252	3745	1169	943	751	7559	8212	8770
1.65_382.84		[M-H]-		5	382.841	ESI neg	1.645	96725	78764	79156	76257	64702	59759	54628	47517	61187
1.13_287.05		[M-H]-		5	287.051	ESI neg	1.127	5730	3861	4260	7228	6244	6157	228	241	282
1.25_161.07		[M+H]+		5	161.07	ESI pos	1.253	4196	3046	3420	5621	5014	5096	11257	10958	15153
0.40_251.10		[M+H]+		5	251.1	ESI pos	0.402	2938	2256	2623	2624	2312	1997	4510	4165	7512
1.54_341.18		[M+H]+		5	341.18	ESI pos	1.536	842	520	582	7372	5865	5481	72	77	93
1.60_186.07		[M+H]+		5	186.073	ESI pos	1.596	3198	2665	2456	4161	3383	2543	1968	1876	2978
1.05_339.15		[M+H]+		5	339.151	ESI pos	1.049	6367	4420	4484	2200	1574	1423	92	112	150
1.90_407.00		[M-H]-		5	406.995	ESI neg	1.903	25141	25439	21109	17320	19668	13355	4081	3093	3590
1.95_289.14		[M+H]+		5	289.136	ESI pos	1.949	9779	8353	7399	7222	6898	5464	7564	6521	7733
1.88_472.98		[M+H]+		5	472.983	ESI pos	1.879	4841	3554	3622	4146	5615	4943	3062	2767	2821
1.69_364.87		[M-H]-		5	364.869	ESI neg	1.694	6495	5551	5183	4992	4941	4721	4903	4817	5684
0.33_106.03		[M-H]-		5	106.029	ESI neg	0.326	4627	4122	4091	4800	3600	3745	4937	4146	7505
2.12_336.23		[M+H]+		5	336.226	ESI pos	2.122	5398	4450	5544	6156	5612	4741	16	8	30
0.73_121.06		[M+H]+		5	121.064	ESI pos	0.73	268664	205872	205968	22280	19861	16881	131	142	180
1.65_1220.46		[M-H]-		5	1220.46	ESI neg	1.645	7344	6217	5633	5627	5332	4679	4309	4027	4981
1.65_718.69		[M-H]-		5	718.688	ESI neg	1.645	52420	43600	42458	41544	35459	32230	28680	26211	32108
1.15_283.98		[M-H]-		5	283.984	ESI neg	1.151	3487	3255	3330	2497	2344	2280	4057	4119	5200
0.36_374.32		[M+H]+		5	374.322	ESI pos	0.363	8429	537	981	877	7776	935	780	17320	544
2.33_194.95		[M-H]-		5	194.946	ESI neg	2.33	394829	317856	326754	333994	276272	265255	262541	243566	237377
1.80_147.03		[M-H]-		5	147.03	ESI neg	1.805	5529	4276	4736	12323	9258	9052	4882	3668	7192
1.92_275.12		[M+H]+		5	275.12	ESI pos	1.921	2474	2324	2684	2025	2229	1681	11440	10078	11027
0.87_129.02		[M-H]-		5	129.019	ESI neg	0.869	18490	12424	13400	12478	9788	9784	16579	14315	24806
1.84_1132.80		[M-H]-		5	1132.8	ESI neg	1.845	9707	7298	8576	7083	6492	6237	7654	7122	8094
2.21_307.15		[M+H]+		5	307.149	ESI pos	2.208	12203	16265	18577	16250	12568	12974	6459	6143	3781
0.87_177.04		[M-H]-		5	177.04	ESI neg	0.874	33629	24670	26244	33715	27285	26066	15728	14558	20606
1.75_264.93		[M-H]-		5	264.933	ESI neg	1.754	5468	4863	4835	3707	3284	3387	3686	3669	4415
0.34_112.04		[M+H]+		5	112.035	ESI pos	0.338	2750	2032	2219	3799	2931	2729	4036	3709	5334
1.12_277.07		[M-H]-		5	277.073	ESI neg	1.123	6208	4145	5998	1690	1381	1199	179	212	396
0.29_164.07		[M+H]+		5	164.07	ESI pos	0.295	14590	10839	11180	11040	9317	7436	16199	13276	24942
2.21_467.18		[M+H]+		5	467.183	ESI pos	2.209	3334	3985	5412	3743	3627	3526	5337	5284	5834
0.30_162.05		[M-H]-		5	162.055	ESI neg	0.296	4791	3247	3146	3039	2391	2067	6493	5276	10252
1.11_256.08		[M-H]-		5	256.082	ESI neg	1.108	4888	3195	3895	891	824	830	5853	5304	8019
1.00_223.10		[M+H]+		5	223.105	ESI pos	1	5168	3508	3651	3924	2905	2546	4683	3984	7146
0.81_281.10		[M-H]-		5	281.096	ESI neg	0.813	4770	3069	3252	12998	9636	10127	129	114	154
1.98_285.94		[M-H]-		5	285.942	ESI neg	1.975	6244	6032	5703	4701	5206	5151	5250	4547	5703
1.08_165.10		[M+H]+		5	165.101	ESI pos	1.076	9136	6967	7277	6187	4723	5018	5642	5169	7633
1.65_296.88		[M-H]-		5	296.884	ESI neg	1.645	599482	493802	497841	489029	409240	373901	345279	316132	390458
0.31_146.12		[M+H]+		5	146.115	ESI pos	0.307	2443	1967	1357	107505	97823	89132	45	67	22
1.47_173.01		[M-H]-		5	173.009	ESI neg	1.466	20833	14832	13771	21668	15573	16179	2653	2060	3365
1.08_361.09		[M-H]-		5	361.089	ESI neg	1.076	26950	20206	22261	19591	16085	16235	262	214	430
0.27_221.95		[M-H]-		5	221.949	ESI neg	0.267	279	239	250	211	214	214	19065	14456	29005
2.27_220.08		[M+H]+		5	220.079	ESI pos	2.27	5676	5785	5512	5476	3924	3718	2649	3028	3923
1.45_1108.64		[M+H]+		5	1108.64	ESI pos	1.45	36919	35038	45366	280	447	578	0	0	0
1.86_416.93		[M+H]+		5	416.934	ESI pos	1.861	4466	3857	4699	11629	9360	9875	559	644	696
1.86_165.01		[M+H]+		5	165.013	ESI pos	1.862	14907	12770	13688	6185	5425	4751	15938	16693	18849
1.70_280.91		[M-H]-		5	280.909	ESI neg	1.7	7890	7226	6704	6350	6498	6179	6318	6633	7175
1.88_183.08		[M+H]+		5	183.085	ESI pos	1.88	5396	3943	4116	10899	10573	10154	568	480	571
1.65_214.92		[M-H]-		5	214.919	ESI neg	1.645	15500	12937	12800	12733	10727	9801	9026	8330	10560
2.25_324.13		[M+H]+		5	324.129	ESI pos	2.253	4932	5875	6228	4010	4660	3985	200723	224245	219502
1.18_123.09		[M+H]+		5	123.089	ESI pos	1.177	12258	8886	9696	9318	6881	7179	9170	8312	11849
1.00_209.09		[M+H]+		5	209.091	ESI pos	0.997	39485	26749	27427	29940	22433	20712	24093	22145	41032
1.91_233.11		[M+H]+		5	233.11	ESI pos	1.912	14230	14732	15093	11114	12893	9577	20018	17020	21349
1.75_359.24		[M+H]+		5	359.236	ESI pos	1.745	535	567	468	10742	13174	7344	16	29	30
1.39_126.06		[M+H]+		5	126.065	ESI pos	1.391	93529	64960	75452	54843	44610	40113	1640	1103	2018
1.88_229.12		[M+H]+		5	229.118	ESI pos	1.877	168364	159019	152071	196716	182831	172755	45034	41897	48274
1.41_168.06		[M+H]+		5	168.065	ESI pos	1.413	5348	3116	4141	8132	7284	6171	10899	9536	14608
2.41_522.20		[M+H]+		5	522.199	ESI pos	2.409	2576	3552	4137	7453	5490	5406	2695	2501	1861
1.81_59.01		[M-H]-		5	59.0133	ESI neg	1.81	1699	1306	1419	11023	9423	9815	11237	10240	14639
1.90_391.04		[M-H]-		5	391.036	ESI neg	1.903	70602	81593	66540	59684	78380	44707	9706	9563	7443
2.50_414.88		[M+H]+		5	414.88	ESI pos	2.497	5039	3695	3130	3082	2435	2057	4267	4744	5671
1.44_197.01		[M-H]-		5	197.007	ESI neg	1.439	5876	5107	5351	5301	5359	5547	262	95	120
2.00_410.07		[M+H]+		5	410.072	ESI pos	2.005	21265	16984	16059	33416	31831	28308	773	1029	523
1.26_397.12		[M-H]-		5	397.125	ESI neg	1.258	5160	4180	3702	5205	4709	4602	2635	2641	4132
1.65_466.80		[M-H]-		5	466.801	ESI neg	1.645	61667	50171	50874	49343	41517	38404	34153	30738	39336
1.14_202.18		[M+H]+		5	202.179	ESI pos	1.14	134928	86090	89643	85845	67826	47827	71496	64209	107167
1.65_380.84		[M-H]-		5	380.842	ESI neg	1.645	347909	284066	288157	278991	231880	214419	194385	176115	220934
1.15_186.08		[M+H]+		5	186.076	ESI pos	1.146	120603	83416	87674	96244	74784	64202	75164	67171	115335
0.29_234.07		[M+H]+		5	234.074	ESI pos	0.294	6933	4557	5329	5987	5004	4695	6609	5277	10205
1.93_427.01		[M-H]-		5	427.011	ESI neg	1.929	17064	12560	15720	31699	9669	15417	24293	24402	30501
1.10_369.10		[M-H]-		5	369.101	ESI neg	1.104	1861	1330	1481	18789	16219	15953	431	445	568
1.89_217.02		[M+H]+		5	217.018	ESI pos	1.894	10205	9010	7313	7031	6698	6582	4896	3965	4543
1.87_227.08		[M-H]-		5	227.076	ESI neg	1.87	34703	27367	28406	54237	43247	38527	8172	8089	9981
0.27_94.03		[M-H]-		5	94.0304	ESI neg	0.267	1610	1157	1233	1169	982	770	59482	52046	84505
1.81_197.04		[M-H]-		5	197.045	ESI neg	1.815	4985	3756	3877	2570	2197	2121	6725	5399	9421
1.29_246.17		[M+H]+		5	246.17	ESI pos	1.294	11805	6950	8520	5345	4019	4073	103	156	129
0.95_201.09		[M+H]+		5	201.085	ESI pos	0.95	62274	44153	41325	44453	36259	33833	42800	38324	63685
1.65_800.65		[M-H]-		5	800.649	ESI neg	1.645	73885	60726	59784	55437	48557	43815	39412	35613	45321
1.87_293.05		[M-H]-		5	293.049	ESI neg	1.868	17369	13866	13901	4149	3437	3355	23409	23735	28783
1.73_235.11		[M+H]+		5	235.106	ESI pos	1.731	4784	3540	4442	4301	4270	3587	4112	3965	6088
1.92_301.14		[M+H]+		5	301.138	ESI pos	1.916	23219	23363	23614	16962	18950	14914	16928	14952	17239
0.72_202.11		[M+H]+		5	202.105	ESI pos	0.718	849	511	599	16670	12331	9259	1454	1349	1936
0.31_128.10		[M+H]+		5	128.104	ESI pos	0.307	1402	883	884	50679	38939	34346	504	621	368
1.87_258.13		[M+H]+		5	258.131	ESI pos	1.868	97904	87934	81302	307149	248297	261861	836	676	100
0.95_199.07		[M-H]-		5	199.073	ESI neg	0.946	27440	18718	19797	15200	13216	13037	16926	15826	24734
1.89_215.02		[M+H]+		5	215.017	ESI pos	1.893	871069	788666	596025	602375	571163	488614	405555	340629	417971
2.21_335.14		[M+H]+		5	335.14	ESI pos	2.214	10209	13928	13227	6672	10267	11208	30474	10261	6146
0.43_300.20		[M+H]+		5	300.196	ESI pos	0.435	17211	12508	12764	12851	9493	8875	344	214	479
0.36_410.12		[M-H]-		5	410.119	ESI neg	0.365	4200	2508	2917	3046	2535	2323	2804	2810	4403
1.88_237.00		[M+H]+		5	236.995	ESI pos	1.882	50647	35843	39616	46758	49075	49342	18712	18333	15310
0.27_124.04		[M+H]+		5	124.037	ESI pos	0.27	668	660	495	645	524	492	49181	41870	63949
1.41_215.03		[M-H]-		5	215.033	ESI neg	1.413	27919	26306	27670	21196	19924	20429	27802	26458	42704
1.80_143.03		[M-H]-		5	143.035	ESI neg	1.799	4389	3243	3222	22202	19043	18283	19599	17994	25304
0.27_122.03		[M-H]-		5	122.025	ESI neg	0.268	13623	9687	10683	11747	8515	7985	591133	530159	866381
1.65_636.72		[M-H]-		5	636.723	ESI neg	1.645	10861	8689	8750	7422	7752	6392	5990	5538	7096
1.54_214.07		[M-H]-		5	214.073	ESI neg	1.544	6644	5060	4936	4694	3631	3349	8714	7077	12899
1.89_427.01		[M-H]-		5	427.01	ESI neg	1.887	30306	27495	28848	31699	27130	24353	23822	24360	30501
0.85_194.08		[M+H]+		5	194.082	ESI pos	0.853	31212	20539	22776	14907	11449	10233	21954	19893	34899
1.88_198.50		[M+H]+		5	198.501	ESI pos	1.876	4430	4125	4217	4596	4819	4234	878	960	844
0.84_182.08		[M+H]+		5	182.077	ESI pos	0.836	7713	5600	5778	5618	4362	3822	3313	3443	5066
1.65_298.88		[M-H]-		5	298.88	ESI neg	1.645	122856	102382	102329	101124	84457	77936	71524	64402	81044
0.35_113.06		[M-H]-		5	113.061	ESI neg	0.354	13978	8122	9801	2949	2394	1808	82	336	81
0.33_266.10		[M+H]+		5	266.101	ESI pos	0.329	2913	1795	2599	2482	1807	2066	15747	15011	23716
1.86_212.97		[M+H]+		5	212.973	ESI pos	1.861	3388	3165	3435	16444	13165	12443	6	9	16
1.12_58.07		[M+H]+		5	58.0651	ESI pos	1.118	1884	1515	1627	6989	5812	5324	333	258	312
1.26_393.10		[M-H]-		5	393.101	ESI neg	1.256	5374	3797	3807	6850	6247	5633	2889	2348	4609
1.87_350.11		[M+H]+		5	350.106	ESI pos	1.872	21717	15553	13004	7026	6787	7081	199	248	259
1.65_1052.53		[M-H]-		5	1052.53	ESI neg	1.645	19041	16046	14925	15104	12478	11679	10746	9706	12369
1.37_206.08		[M+H]+		5	206.079	ESI pos	1.371	4806	3649	3878	3494	2868	2740	2200	1911	3169
1.81_113.02		[M-H]-		5	113.023	ESI neg	1.807	4115	3152	3226	27890	22883	22893	24052	22800	31995
2.07_263.12		[M+H]+		5	263.122	ESI pos	2.07	6528	7544	6747	5799	5822	4773	20418	20342	21377
0.54_189.06		[M+H]+		5	189.063	ESI pos	0.544	203	211	188	232	195	179	33107	30238	54995
1.65_802.65		[M-H]-		5	802.648	ESI neg	1.646	49975	40624	40260	37940	32122	29661	26407	23888	30636
0.39_108.04		[M+H]+		5	108.043	ESI pos	0.385	95826	72850	79730	95535	73362	67948	75370	66253	106206
2.15_534.16		[M+H]+		5	534.164	ESI pos	2.155	10057	11627	10159	9101	7229	6462	3374	2965	2362
1.06_306.06		[M-H]-		5	306.056	ESI neg	1.062	22475	14437	14714	15165	11180	10821	210	179	274
1.81_187.11		[M+H]+		5	187.106	ESI pos	1.811	3711	3378	3515	4108	3328	3005	9677	9356	13276
1.93_431.16		[M+H]+		5	431.163	ESI pos	1.929	8236	6426	7795	6825	6231	4858	7559	6859	8373
2.14_347.14		[M+H]+		5	347.14	ESI pos	2.143	8106	7543	8955	6949	6134	5266	61480	78094	110732
1.44_228.94		[M-H]-		5	228.944	ESI neg	1.436	16087	8631	7943	27147	20626	18951	25	33	34
0.30_121.07		[M+H]+		5	121.074	ESI pos	0.3	9377	9581	8112	1660	1421	1409	7550	6543	13181
2.25_78.72		[M-H]-		5	78.722	ESI neg	2.245	13293	12845	13719	12980	10624	10879	9256	8306	9370
0.81_149.05		[M-H]-		5	149.045	ESI neg	0.807	30093	22233	23030	17849	15293	14806	7597	7093	10382
1.14_138.05		[M+H]+		5	138.053	ESI pos	1.143	4494	2930	3189	3383	2789	2656	2854	2821	3948
0.43_290.07		[M+H]+		5	290.067	ESI pos	0.433	669	446	510	12549	6565	7328	33	63	80
1.86_200.97		[M+H]+		5	200.972	ESI pos	1.862	3128	2645	2941	14985	11743	10573	18	14	6
1.66_169.10		[M+H]+		5	169.096	ESI pos	1.659	12902	10814	11324	11998	11373	10472	13493	13324	15843
0.42_260.97		[M-H]-		5	260.968	ESI neg	0.417	7054	5849	5222	5483	3644	4284	5049	4445	6225
2.58_129.02		[M-H]-		5	129.019	ESI neg	2.579	7364	6800	6096	5875	4693	4865	5627	5207	7266
0.75_215.10		[M+H]+		5	215.102	ESI pos	0.754	48544	34391	35571	33165	28395	25549	48291	42400	76619
1.88_199.11		[M+H]+		5	199.106	ESI pos	1.877	1261640	1190769	1136618	1376411	1299538	1205600	317566	311390	325756
1.86_358.96		[M-H]-		5	358.957	ESI neg	1.862	4606	2986	3637	12261	8530	9367	73	37	14
1.98_358.08		[M+H]+		5	358.075	ESI pos	1.982	11616	7756	8361	6122	5546	6354	7266	6234	9353
0.87_85.03		[M-H]-		5	85.0295	ESI neg	0.868	4102	2710	3086	2280	1726	1741	4834	4095	7293
0.40_162.05		[M+H]+		5	162.053	ESI pos	0.397	3950	2819	3002	9775	7241	7119	332	241	460
1.92_409.02		[M+H]+		5	409.02	ESI pos	1.921	8232	6627	8103	6701	5969	5267	3163	2825	2445
1.27_442.23		[M-H]-		5	442.23	ESI neg	1.275	184047	108369	115463	22104	15483	15282	8	6	9
1.92_285.94		[M-H]-		5	285.942	ESI neg	1.924	5506	6020	5548	4962	5485	6273	6614	6065	6279
1.46_802.97		[M+H]+		5	802.973	ESI pos	1.46	10029	7122	8244	742	584	581	17	12	10
1.88_109.07		[M+H]+		5	109.073	ESI pos	1.877	10133	9424	9232	10836	10128	9641	2524	2519	2771
1.47_817.98		[M+H]+		5	817.978	ESI pos	1.468	118467	108355	108804	744	752	670	8	9	6
0.74_176.09		[M+H]+		5	176.089	ESI pos	0.74	7912	5528	5921	6857	5824	4611	399	370	467
1.74_244.08		[M+H]+		5	244.075	ESI pos	1.736	2594	4023	4031	12474	18165	14174	46	40	52
0.36_141.02		[M-H]-		5	141.019	ESI neg	0.361	12227	7196	8032	8521	6569	6300	6456	5240	16634
1.79_175.03		[M-H]-		5	175.025	ESI neg	1.792	3966	3299	3425	6009	5191	5093	4903	3950	6564
1.42_366.11		[M-H]-		5	366.108	ESI neg	1.417	6214	4024	5329	5016	3850	3259	3038	2169	3354
0.30_968.57		[M+H]+		5	968.573	ESI pos	0.297	10393	8843	10181	1766	1198	1634	27	19	34
1.23_214.07		[M-H]-		5	214.073	ESI neg	1.232	16709	12596	12895	7685	6991	6664	26185	21886	40858
1.15_184.06		[M-H]-		5	184.063	ESI neg	1.146	114053	88067	97600	73096	58830	57519	82933	75677	113994
1.08_73.03		[M-H]-		5	73.03	ESI neg	1.082	70575	51138	54515	96601	78470	77603	1623	1627	1570
0.30_326.37		[M+H]+		5	326.372	ESI pos	0.299	31625	1800	1519	5163	1714	1462	12434	7270	985
0.28_678.45		[M+H]+		5	678.448	ESI pos	0.284	17853	9746	12611	801	1898	1127	555	1265	243
2.25_292.92		[M-H]-		5	292.924	ESI neg	2.245	770946	749301	834199	741297	583135	577343	414811	364777	434859
1.24_286.09		[M-H]-		5	286.092	ESI neg	1.235	913	695	1305	1659	1351	1433	11601	10732	15999
1.65_212.92		[M-H]-		5	212.92	ESI neg	1.645	110289	91795	94079	91444	76855	71809	66336	60540	76235
0.89_149.04		[M-H]-		5	149.044	ESI neg	0.886	7578	5839	5796	5224	4135	4349	1897	1993	2801
0.67_180.09		[M+H]+		5	180.087	ESI pos	0.67	4318	2874	3264	6457	4913	4385	495	508	701
1.41_424.03		[M-H]-		5	424.027	ESI neg	1.409	6114	5272	5338	3538	3436	2943	7104	6053	4810
1.78_286.09		[M-H]-		5	286.094	ESI neg	1.778	19579	13236	13879	7607	5821	6844	6987	5071	7790
1.47_267.10		[M-H]-		5	267.098	ESI neg	1.471	7706	6991	6234	7742	5756	5154	6627	4851	7728
2.17_377.07		[M+H]+		5	377.067	ESI pos	2.167	17597	13683	17153	15093	11466	11262	2284	2585	1418
0.72_123.09		[M+H]+		5	123.089	ESI pos	0.717	58356	45978	47686	46828	40676	35487	50934	46778	65525
0.31_224.09		[M+H]+		5	224.087	ESI pos	0.31	5973	5029	4503	5078	4389	4346	17685	17688	27157
0.33_369.38		[M+H]+		5	369.382	ESI pos	0.332	201572	2103	5797	3110	1425	2514	2015	1251	2456
0.95_245.08		[M-H]-		5	245.076	ESI neg	0.948	5261	3615	3671	3263	2786	2698	3274	3061	4492
1.45_825.48		[M+H]+		5	825.482	ESI pos	1.448	112727	99681	111908	1270	603	769	6	6	0
1.27_186.93		[M-H]-		5	186.933	ESI neg	1.27	9261	7856	7392	24273	22760	23377	5644	5243	7531
0.88_141.07		[M+H]+		5	141.065	ESI pos	0.88	159247	113284	120380	74405	57506	50808	100	151	196
1.92_449.18		[M+H]+		5	449.175	ESI pos	1.92	3776	3194	3742	3329	3031	2306	5411	4598	6173
0.77_177.04		[M-H]-		5	177.04	ESI neg	0.771	4735	3597	3992	3612	2942	3030	1957	1667	2860
0.61_166.12		[M+H]+		5	166.123	ESI pos	0.611	1440314	1086835	1174674	115863	93254	85140	338	1094	245
2.21_384.15		[M+H]+		5	384.149	ESI pos	2.208	5541	6569	7616	6804	5558	5482	6300	6326	6541
0.37_143.04		[M-H]-		5	143.036	ESI neg	0.374	9710	6040	6922	5739	4161	3812	4773	4053	7634
0.39_149.07		[M+H]+		5	149.07	ESI pos	0.385	36346	26287	29043	33663	29173	24384	39727	35646	53596
1.94_451.00		[M+H]+		5	451	ESI pos	1.941	5555	4028	4327	4637	5206	4502	4985	6271	5220
0.34_172.13		[M+H]+		5	172.132	ESI pos	0.343	11272	7814	8328	12516	9441	8230	371	750	534
0.31_284.33		[M+H]+		5	284.33	ESI pos	0.311	912513	2546	4060	11030	4861	37882	2518	3360	10972
1.18_153.10		[M+H]+		5	153.102	ESI pos	1.178	124944	87132	94942	89646	67360	63210	81250	78130	114179
1.45_220.07		[M-H]-		5	220.065	ESI neg	1.451	15536	10690	11080	16389	12461	11362	140	108	201
1.87_178.51		[M-H]-		5	178.511	ESI neg	1.872	5322	4268	3906	1631	1620	1318	11194	10553	13989
1.41_179.06		[M-H]-		5	179.056	ESI neg	1.412	40222	33847	35122	28595	26633	26308	45180	39599	53692
2.41_196.89		[M-H]-		5	196.893	ESI neg	2.414	5118	3800	4053	3607	3625	3668	4194	4424	5588
1.80_161.05		[M-H]-		5	161.045	ESI neg	1.799	13020	10616	11216	66516	57793	53708	57761	54787	76050
1.86_472.92		[M+H]+		5	472.917	ESI pos	1.86	2602	2218	2540	8762	6244	7500	98	115	16
1.88_236.15		[M+H]+		5	236.149	ESI pos	1.881	133191	112429	121520	530020	491766	477553	72	87	134
2.16_216.06		[M+H]+		5	216.062	ESI pos	2.159	1143	1090	1485	10991	9458	9117	37	62	50
1.87_225.06		[M-H]-		5	225.061	ESI neg	1.874	365504	300267	308687	88440	70502	63129	974537	943981	1279078
1.86_302.97		[M-H]-		5	302.971	ESI neg	1.864	7539	5178	6067	14255	10986	11314	1149	970	1246
1.17_147.05		[M+H]+		5	147.054	ESI pos	1.171	2215	1863	1919	1849	1448	1239	8531	7745	13471
1.73_348.89		[M-H]-		5	348.893	ESI neg	1.734	4697	3797	3865	2884	2898	2917	2505	2217	2948
0.85_147.07		[M-H]-		5	147.066	ESI neg	0.85	6411	5736	6168	2845	2733	2685	139	131	150
1.99_269.16		[M+H]+		5	269.159	ESI pos	1.986	4420	3925	4475	9224	7478	6531	93	239	99
0.87_173.05		[M-H]-		5	173.046	ESI neg	0.866	15883	9995	10954	34658	24847	23512	381	512	624
1.87_383.11		[M+H]+		5	383.115	ESI pos	1.869	38656	30218	29988	9612	7783	7274	103062	105054	153213
0.81_113.02		[M-H]-		5	113.023	ESI neg	0.807	6705	5306	5536	4577	3863	3596	6524	6077	9178
1.05_95.06		[M+H]+		5	95.0594	ESI pos	1.053	28621	21723	22015	48055	39488	34792	81996	78622	115854
1.34_202.14		[M+H]+		5	202.141	ESI pos	1.338	95	86	72	10426	7973	7609	56	63	55
1.80_131.03		[M-H]-		5	131.034	ESI neg	1.798	3133	2295	2417	10741	9470	8702	9164	8848	12237
0.81_147.05		[M+H]+		5	147.054	ESI pos	0.811	7539	6045	6873	2923	2671	2751	15819	15036	22916
1.87_143.04		[M-H]-		5	143.036	ESI neg	1.872	51135	38686	36534	16966	14278	12245	94489	87281	110002
1.85_90.98		[M+H]+		5	90.9758	ESI pos	1.852	48064	38576	43086	44353	39058	31832	22851	19188	24987
1.82_177.04		[M-H]-		5	177.04	ESI neg	1.816	5373	4233	4296	4313	3631	2867	14251	10829	20754
1.39_155.08		[M+H]+		5	155.079	ESI pos	1.391	14285	10856	12675	10714	8627	7564	8554	7783	10763
0.65_149.07		[M+H]+		5	149.071	ESI pos	0.65	6404	4692	5233	5893	5169	4548	6844	6224	10732
0.72_198.07		[M+H]+		5	198.074	ESI pos	0.723	5512	3683	3879	5081	3948	3622	4190	3605	6487
1.50_810.97		[M+H]+		5	810.967	ESI pos	1.497	52344	42099	45943	1303	1166	1207	12	9	13
1.86_506.93		[M-H]-		5	506.934	ESI neg	1.864	5990	3997	5100	7843	5983	6520	2420	2168	2075
2.00_147.03		[M-H]-		5	147.03	ESI neg	2.002	9202	7449	8282	10220	10364	7725	10613	10812	12903
1.30_167.08		[M+H]+		5	167.08	ESI pos	1.302	6637	5141	6118	5449	4462	4230	7641	6556	10334
0.49_61.80		[M-H]-		5	61.8035	ESI neg	0.489	53600	45472	41478	42605	41116	37128	43069	42150	57497
1.30_258.17		[M+H]+		5	258.169	ESI pos	1.301	7416	4583	5254	5681	4056	3993	4453	4085	6128
1.82_383.11		[M+H]+		5	383.113	ESI pos	1.824	251	240	184	7582	5374	5424	5692	6530	8513
0.49_1245.03		[M+H]+		5	1245.03	ESI pos	0.494	3730	3157	3537	3683	3207	2971	2920	2668	3640
2.25_196.95		[M-H]-		5	196.952	ESI neg	2.246	17875	16501	18902	18144	12659	12748	12488	10563	12331
1.97_377.05		[M-H]-		5	377.05	ESI neg	1.966	10957	8146	6742	7657	5964	6118	1440	1475	1479
1.00_302.07		[M-H]-		5	302.067	ESI neg	1.002	6375	4664	4955	3638	3436	3079	120	1234	109
1.81_85.03		[M-H]-		5	85.0295	ESI neg	1.809	1086	882	922	7360	5799	6428	6865	6304	8989
0.37_307.10		[M-H]-		5	307.101	ESI neg	0.367	1190	648	813	15571	12827	11044	277	215	468
1.53_164.13		[M+H]+		5	164.126	ESI pos	1.527	29941	3483	4983	3402	11132	4229	1886	25873	1017
0.31_196.06		[M-H]-		5	196.061	ESI neg	0.314	3428	2719	2717	2740	2426	2088	4045	3191	6245
1.90_390.03		[M-H]-		5	390.033	ESI neg	1.904	13083	18597	14406	13022	16489	9500	1481	1420	1234
1.85_158.96		[M+H]+		5	158.964	ESI pos	1.852	163130	135019	170111	152857	141584	114855	83381	69848	82966
1.99_304.10		[M+H]+		5	304.101	ESI pos	1.992	94602	51309	57904	31294	23908	19200	15227	11516	12775
0.28_119.06		[M+H]+		5	119.061	ESI pos	0.276	4878	3320	3607	4266	3505	3165	3659	3407	4845
2.17_372.11		[M+H]+		5	372.113	ESI pos	2.167	14230	12747	13940	12533	9176	7859	3568	2930	2618
0.60_121.06		[M+H]+		5	121.064	ESI pos	0.604	383847	281166	309223	32687	25638	23893	5843	5684	9420
0.81_131.03		[M-H]-		5	131.033	ESI neg	0.806	6725	4796	4860	3846	3594	3184	1942	1787	2670
0.40_154.08		[M+H]+		5	154.084	ESI pos	0.395	17584	12530	13263	7087	5895	5434	3648	3312	5341
0.88_123.05		[M+H]+		5	123.053	ESI pos	0.88	24084	17248	18533	11124	9244	8124	188	156	268
1.09_143.04		[M-H]-		5	143.036	ESI neg	1.089	5614	3313	3698	3976	2958	2521	1201	1115	1527
2.25_78.96		[M-H]-		5	78.96	ESI neg	2.245	3456436	3236547	3379742	3160993	2533447	2512532	2435119	1938143	2265608
1.31_108.07		[M+H]+		5	108.067	ESI pos	1.315	4500	3761	3684	3378	2753	2545	3905	3358	4444
1.97_157.06		[M+H]+		5	157.059	ESI pos	1.968	12365	11827	12447	13739	10951	10800	130	92	134
1.86_280.96		[M+H]+		5	280.96	ESI pos	1.863	4001	3322	3767	14123	10713	9996	620	611	1598
2.25_80.96		[M-H]-		5	80.9625	ESI neg	2.245	15357	13853	14325	12956	11101	11548	10424	8841	10426
2.20_326.14		[M+H]+		5	326.141	ESI pos	2.202	8096	11089	10935	7075	5060	5375	15424	14446	11554
1.87_71.01		[M-H]-		5	71.0138	ESI neg	1.874	29454	23461	20850	18706	16633	15947	52091	45235	60212
1.30_211.11		[M+H]+		5	211.106	ESI pos	1.303	6015	4408	5335	4517	3980	3671	4603	3734	5781
1.90_243.13		[M+H]+		5	243.13	ESI pos	1.9	5471	5073	4047	16589	14515	11973	823	1005	1025
2.04_409.01		[M+H]+		5	409.014	ESI pos	2.038	6990	6928	7862	5816	5127	5034	2344	2133	1931
0.38_168.06		[M+H]+		5	168.063	ESI pos	0.379	5221	3716	4399	7422	5815	5275	2815	2316	4370
0.41_379.15		[M+H]+		5	379.148	ESI pos	0.406	4193	3252	3602	3674	2740	2489	3314	2210	4951
0.26_166.08		[M+H]+		5	166.084	ESI pos	0.26	6837	4928	5391	4515	3467	4076	35600	29229	48057
1.87_205.07		[M+H]+		5	205.067	ESI pos	1.871	494057	372142	347152	1075720	940778	1099118	4906	5116	6113
0.95_183.08		[M+H]+		5	183.075	ESI pos	0.951	7115	4847	4951	5440	4358	3908	5244	4700	7666
0.80_137.04		[M+H]+		5	137.045	ESI pos	0.803	9719	5625	6059	9113	7280	7056	15	12	34
2.39_357.00		[M-H]-		5	356.998	ESI neg	2.386	4619	5018	5553	4945	4444	4877	4736	3669	3919
2.18_319.15		[M+H]+		5	319.15	ESI pos	2.18	584038	845612	989834	975018	747142	730874	480580	392828	324882
0.94_149.07		[M+H]+		5	149.068	ESI pos	0.941	2874	2418	2185	2909	1925	1871	29141	27605	45885
1.84_1030.81		[M-H]-		5	1030.81	ESI neg	1.845	5914	4493	5444	3777	4048	3768	4167	4190	4704
0.54_354.10		[M-H]-		5	354.1	ESI neg	0.538	2984	2606	2583	2008	1462	1368	5497	4130	6905
1.65_550.76		[M-H]-		5	550.764	ESI neg	1.645	71168	62143	61210	59450	51477	46356	38634	36025	46469
1.39_150.08		[M+H]+		5	150.075	ESI pos	1.393	9477	6355	7829	22218	17749	16001	151	166	182
0.38_161.05		[M-H]-		5	161.046	ESI neg	0.375	17586	11374	12313	9305	7211	6363	9603	8600	14872
1.01_312.09		[M-H]-		5	312.094	ESI neg	1.006	20883	13735	15198	11875	9803	9259	262	236	297
2.33_176.94		[M-H]-		5	176.936	ESI neg	2.325	315509	260614	265386	270599	206809	201368	211221	188524	158694
1.87_178.99		[M+H]+		5	178.989	ESI pos	1.867	5888	4552	4447	25637	20145	19826	24	6	9
1.70_199.11		[M+H]+		5	199.106	ESI pos	1.703	37953	27815	29957	30538	23119	20567	40305	34937	39567
0.67_179.08		[M+H]+		5	179.079	ESI pos	0.67	4258	2820	3061	3196	2381	2252	2156	1835	3245
0.82_303.08		[M-H]-		5	303.079	ESI neg	0.819	1861	1231	1403	11332	10352	10038	556	515	943
2.20_234.09		[M+H]+		5	234.094	ESI pos	2.199	11158	14315	11417	8325	5639	5211	8508	7088	9148
1.40_177.04		[M-H]-		5	177.041	ESI neg	1.398	16932	11096	11908	6166	4461	4799	5099	4752	7980
1.79_225.12		[M+H]+		5	225.121	ESI pos	1.795	22219	20017	22016	17688	14199	13012	13103	11620	17888
2.58_191.02		[M-H]-		5	191.02	ESI neg	2.578	632816	545293	493253	493645	387655	408199	488999	456156	614631
2.35_250.09		[M-H]-		5	250.093	ESI neg	2.345	1605	2251	2772	1764	1378	1164	12931	10825	10684
1.31_109.07		[M+H]+		5	109.074	ESI pos	1.315	58822	46544	48455	43448	37773	35278	52551	43074	61710
0.36_255.05		[M-H]-		5	255.05	ESI neg	0.362	2293	1382	1457	11900	8940	8941	459	444	686
0.72_200.09		[M+H]+		5	200.091	ESI pos	0.721	7619	4830	4762	3670	2954	2588	4631	3527	7956
1.27_142.94		[M-H]-		5	142.944	ESI neg	1.271	8782	7462	7255	28072	26101	26549	5744	5279	7854
1.87_359.12		[M-H]-		5	359.119	ESI neg	1.873	16171	12525	12823	3017	2360	1665	39196	36126	47085
1.67_156.04		[M+H]+		5	156.04	ESI pos	1.672	8289	6916	8169	8102	7860	6277	6855	6730	7188
1.86_348.95		[M+H]+		5	348.948	ESI pos	1.861	3369	2891	3505	8945	7327	7063	878	848	879
1.89_180.09		[M+H]+		5	180.086	ESI pos	1.885	13258	10513	10843	13690	13148	11392	34564	33660	43047
2.33_292.92		[M-H]-		5	292.923	ESI neg	2.33	165151	128184	137861	130430	132704	121736	115306	113184	91072
1.80_366.11		[M-H]-		5	366.107	ESI neg	1.797	975	830	670	8605	8916	8999	7029	6847	7671
0.57_210.11		[M+H]+		5	210.109	ESI pos	0.574	13539	15313	16693	1752	1469	1330	420	453	566
1.91_246.09		[M+H]+		5	246.094	ESI pos	1.908	3348	2514	2610	2457	2118	1848	5801	4419	6561
1.99_396.15		[M+H]+		5	396.147	ESI pos	1.988	2445	1830	2098	1942	2141	1785	9359	6734	10270
0.82_202.11		[M+H]+		5	202.105	ESI pos	0.816	838	582	649	8181	6411	5789	1604	1647	2159
2.16_335.14		[M+H]+		5	335.144	ESI pos	2.164	12340	15773	16975	16942	12407	12905	29707	25736	18729
1.99_266.12		[M+H]+		5	266.12	ESI pos	1.989	3576	3089	3543	3754	3473	2780	11045	8807	11032
0.33_126.05		[M+H]+		5	126.054	ESI pos	0.327	201788	166835	166372	191950	155336	154480	183024	163390	245939
2.20_285.94		[M-H]-		5	285.941	ESI neg	2.201	4545	4076	3275	2697	2693	2502	2987	3064	4184
1.73_572.30		[M+H]+		5	572.304	ESI pos	1.728	71113	42830	47293	1653	1398	1464	6	0	0
0.53_175.06		[M-H]-		5	175.061	ESI neg	0.528	362636	238400	247862	120665	124341	130515	143	158	0
0.49_61.99		[M-H]-		5	61.9901	ESI neg	0.494	10915916	9083746	9104263	8987694	8063943	7816635	9258187	9127645	11554693
1.80_272.11		[M+H]+		5	272.111	ESI pos	1.805	1508	1535	2055	2074	1412	1390	13470	11134	15663
1.80_142.05		[M-H]-		5	142.051	ESI neg	1.805	2762	2025	2137	22699	18319	16994	167	136	254
1.18_177.04		[M-H]-		5	177.04	ESI neg	1.178	8324	5965	6000	5670	4937	4478	8091	6336	11444
0.49_742.17		[M-H]-		5	742.173	ESI neg	0.492	3842	2530	2337	4091	3292	3546	4717	5014	5475
1.44_214.00		[M-H]-		5	213.998	ESI neg	1.435	8625	5198	4745	8823	8646	6910	43	64	20
1.99_191.02		[M-H]-		5	191.02	ESI neg	1.992	1028425	941213	907378	838310	724212	825311	1431945	1467787	1786834
1.90_358.19		[M+H]+		5	358.193	ESI pos	1.9	3543	2675	3385	12336	10409	9558	284	268	284
1.64_926.59		[M-H]-		5	926.592	ESI neg	1.644	4761	3281	3599	3758	3114	2904	2807	2552	3128
1.80_401.08		[M-H]-		5	401.075	ESI neg	1.797	129	137	99	5041	4008	4112	4187	3223	6075
2.58_111.01		[M-H]-		5	111.009	ESI neg	2.576	71415	61484	55270	55036	42364	46192	53631	50175	67272
0.72_402.21		[M+H]+		5	402.209	ESI pos	0.717	6621	3852	4358	5560	4181	3464	4533	3883	7403
2.25_96.68		[M-H]-		5	96.6784	ESI neg	2.246	3343	3496	3903	2729	2827	2651	2940	1734	2337
0.58_146.96		[M-H]-		5	146.965	ESI neg	0.576	32925	29345	28897	25524	24522	23297	26895	26501	33782
0.41_463.11		[M+H]+		5	463.11	ESI pos	0.41	20879	7870	9327	1030	651	326	52	24	69
2.58_173.01		[M-H]-		5	173.009	ESI neg	2.578	23603	20210	18500	18598	14638	15780	17766	16243	23091
0.54_142.05		[M+H]+		5	142.048	ESI pos	0.536	1917	1224	1281	1166	1105	1029	12508	11464	21023
0.47_742.18		[M-H]-		5	742.175	ESI neg	0.465	3283	3199	3382	4154	3910	3228	3199	4811	4391
2.21_447.96		[M-H]-		5	447.955	ESI neg	2.21	4467	4363	2948	3086	2451	2243	2116	1977	3050
0.56_367.13		[M-H]-		5	367.132	ESI neg	0.561	7571	4731	5451	8387	5610	5456	100	82	133
0.40_170.08		[M+H]+		5	170.08	ESI pos	0.402	12753	8724	9392	10404	8236	7760	5051	4694	8145
1.87_203.05		[M+H]+		5	203.05	ESI pos	1.867	614884	457346	489741	306601	235746	251324	1022231	947894	1142985
2.00_305.13		[M+H]+		5	305.13	ESI pos	1.997	31770	24375	29024	19901	21670	15011	24975	17993	19550
0.40_224.04		[M-H]-		5	224.041	ESI neg	0.397	6021	3664	3834	4736	3388	3354	3375	3265	6191
0.36_116.07		[M+H]+		5	116.07	ESI pos	0.356	710	500	542	10474	7790	7811	213	185	275
1.93_252.11		[M+H]+		5	252.108	ESI pos	1.925	4703	4809	5305	3662	4553	3395	5684	5634	6128
1.16_251.08		[M-H]-		5	251.077	ESI neg	1.157	2786	1136	2212	8534	7422	7076	977	1030	1451
0.53_371.09		[M-H]-		5	371.095	ESI neg	0.53	3233	5090	4356	3144	3851	2912	293	165	0
1.65_384.84		[M-H]-		5	384.838	ESI neg	1.645	9518	7473	7818	7766	6583	5986	5373	4746	5584
0.62_147.07		[M-H]-		5	147.066	ESI neg	0.623	10876	7989	8868	33531	29260	30591	24	37	39
1.66_250.05		[M+H]+		5	250.048	ESI pos	1.66	20371	19474	22802	23681	23792	22946	19616	22995	18779
1.88_145.05		[M+H]+		5	145.049	ESI pos	1.884	3652	2953	2933	5311	4878	4121	10464	10628	13476
0.30_1098.48		[M-H]-		5	1098.48	ESI neg	0.299	12390	7784	6993	2350	1785	1530	15	10	15
1.87_190.99		[M+H]+		5	190.991	ESI pos	1.866	7381	5954	6012	33919	27195	26385	39	51	47
1.56_244.08		[M-H]-		5	244.082	ESI neg	1.562	3619	2607	2824	2364	1797	1721	4119	3427	6440
1.85_860.85		[M-H]-		5	860.845	ESI neg	1.848	22876	18338	20361	17390	15202	12496	17124	15035	17747
0.83_141.02		[M-H]-		5	141.019	ESI neg	0.828	14804	9332	10118	8840	6661	6458	12986	11808	20904
1.15_168.06		[M+H]+		5	168.062	ESI pos	1.146	6903	4767	4858	5346	4092	3620	4233	3824	6543
1.34_309.10		[M+H]+		5	309.105	ESI pos	1.339	6477	4302	5409	3160	2213	2350	4853	3955	7088
2.00_393.04		[M+H]+		5	393.045	ESI pos	2.004	6847	6393	4906	11055	9837	8885	250	407	180
1.85_1110.79		[M+H]+		5	1110.79	ESI pos	1.846	6747	6086	7070	5636	5624	5037	3474	3478	4096
1.28_210.07		[M+H]+		5	210.075	ESI pos	1.283	4793	3419	4236	3830	3049	2808	3055	2531	4417
0.83_286.09		[M-H]-		5	286.091	ESI neg	0.827	3035	2297	2298	5236	5331	5121	3082	2815	4672
1.13_168.03		[M-H]-		5	168.031	ESI neg	1.134	4156	2697	2958	2370	1950	1752	4255	4004	6847
2.00_306.11		[M+H]+		5	306.108	ESI pos	1.995	7887	5572	5554	5123	4588	3531	4939	3778	4102
1.26_339.09		[M-H]-		5	339.092	ESI neg	1.262	1424	1177	1264	9077	7697	7443	850	812	1380
1.87_163.06		[M-H]-		5	163.06	ESI neg	1.869	20743	17389	16053	35340	27729	24770	1353	862	1612
1.28_271.04		[M-H]-		5	271.042	ESI neg	1.277	5438	3901	4256	3175	2952	3196	3631	3051	5285
1.16_161.07		[M+H]+		5	161.069	ESI pos	1.157	6582	4721	5367	4224	3652	3154	7733	6252	10860
1.85_928.83		[M-H]-		5	928.833	ESI neg	1.847	16063	13906	14317	11627	11422	9886	12446	11129	12985
0.48_86.06		[M+H]+		5	86.0594	ESI pos	0.479	1298	920	1099	35256	29215	23355	156	175	154
0.99_133.05		[M-H]-		5	133.05	ESI neg	0.991	47019	31119	36348	91147	70638	70666	233	250	282
2.41_412.88		[M-H]-		5	412.881	ESI neg	2.409	15419	11045	11063	9698	9483	8914	13198	13163	17299
0.55_184.06		[M-H]-		5	184.061	ESI neg	0.549	25765	20974	21056	14781	12952	12383	17745	16975	18608
2.12_126.05		[M+H]+		5	126.053	ESI pos	2.124	8234	8383	10468	9066	7731	7728	9508	8834	8784
1.01_131.06		[M+H]+		5	131.06	ESI pos	1.013	35937	31746	35821	116325	106175	97402	693816	652822	934197
0.47_782.19		[M-H]-		5	782.186	ESI neg	0.473	6274	6362	6594	5528	6305	6967	4589	7571	7160
1.00_385.13		[M-H]-		5	385.133	ESI neg	0.997	353	368	362	13450	11222	11143	105	149	176
1.28_444.24		[M+H]+		5	444.242	ESI pos	1.277	142627	95336	108342	9766	8122	6770	50	66	44
1.92_358.07		[M+H]+		5	358.07	ESI pos	1.92	10050	8691	9340	6405	6185	5504	5828	5213	6082
1.81_89.02		[M-H]-		5	89.0238	ESI neg	1.808	5736	4884	5081	35854	29275	30526	34664	31927	45962
1.86_484.92		[M+H]+		5	484.922	ESI pos	1.86	3431	2967	3974	7914	6894	6849	572	490	458
0.33_223.97		[M-H]-		5	223.965	ESI neg	0.331	7996	15859	14277	12217	10060	10643	17917	15212	21916
1.83_346.12		[M-H]-		5	346.115	ESI neg	1.827	5424	4891	4569	2300	2022	1924	3998	3549	5066
1.99_322.14		[M+H]+		5	322.139	ESI pos	1.994	9569	5932	6718	5632	5361	4355	6150	4275	4986
2.43_426.16		[M+H]+		5	426.156	ESI pos	2.428	2650	5025	7221	5474	4244	3635	1082	1403	881
2.11_129.02		[M-H]-		5	129.019	ESI neg	2.106	16041	14320	14175	15211	12020	13572	17706	15664	17053
1.00_266.09		[M-H]-		5	266.091	ESI neg	0.999	10776	7342	7418	6297	5529	5476	6183	5971	7970
1.86_404.93		[M+H]+		5	404.932	ESI pos	1.861	3058	2686	2706	11133	8387	8830	22	6	6
2.25_178.94		[M-H]-		5	178.94	ESI neg	2.246	12550	11598	11568	10653	9832	8794	7769	7745	7180
0.38_122.03		[M-H]-		5	122.025	ESI neg	0.377	4960	3473	3716	3229	2642	2390	4165	3791	5735
0.62_233.07		[M-H]-		5	233.066	ESI neg	0.618	19083	13039	14184	12278	9764	9089	10889	10211	16192
0.53_115.04		[M-H]-		5	115.039	ESI neg	0.528	9660	6571	7035	3290	3157	3536	129	37	155
1.25_215.06		[M-H]-		5	215.056	ESI neg	1.252	7750	5217	6189	6338	4921	4918	810	814	1183
2.01_407.16		[M+H]+		5	407.162	ESI pos	2.011	843	657	705	834	702	459	20042	14146	32250
2.02_375.17		[M+H]+		5	375.171	ESI pos	2.018	2250	2530	3349	7297	6914	5638	1136	536	1120
1.88_213.00		[M-H]-		5	213.001	ESI neg	1.88	44129	38134	31651	21893	16571	17330	25545	26856	43424
0.59_144.07		[M-H]-		5	144.066	ESI neg	0.587	14779	10579	11351	2613	2066	2202	14	34	33
1.50_295.12		[M+H]+		5	295.125	ESI pos	1.505	6944	4656	6967	4408	4128	3830	4136	4057	6201
1.27_502.29		[M+H]+		5	502.293	ESI pos	1.272	18600	15464	18131	1594	1199	1032	65	42	17
0.34_169.09		[M+H]+		5	169.094	ESI pos	0.339	3702	2550	2829	2597	1825	1907	6948	5929	11175
0.88_121.07		[M+H]+		5	121.075	ESI pos	0.884	9373	7547	8142	7325	6419	5138	9325	8503	12283
0.53_201.06		[M-H]-		5	201.059	ESI neg	0.528	22699	30264	32729	18078	22293	18543	67	99	58
0.31_250.07		[M-H]-		5	250.072	ESI neg	0.314	2848	2400	2803	9651	7738	7636	12185	10110	17000
2.20_347.14		[M+H]+		5	347.144	ESI pos	2.203	2905	3653	3496	6256	2675	2874	138995	115377	128440
0.60_296.06		[M-H]-		5	296.062	ESI neg	0.603	6754	4317	4449	3219	2519	2565	3126	2660	5604
1.46_133.05		[M-H]-		5	133.05	ESI neg	1.461	20323	16260	15976	40977	36444	33364	587	607	565
1.65_468.80		[M-H]-		5	468.799	ESI neg	1.646	8361	6786	6427	6689	5567	5225	4317	3896	5207
0.32_167.08		[M+H]+		5	167.078	ESI pos	0.316	29847	27271	31317	8550	4908	7633	10650	9583	10948
1.28_127.12		[M+H]+		5	127.121	ESI pos	1.276	1816	1971	2397	18203	16965	15749	91	100	107
1.27_161.05		[M-H]-		5	161.047	ESI neg	1.274	127673	84425	89739	102300	74536	72620	78180	65579	122208
1.47_1094.62		[M+H]+		5	1094.62	ESI pos	1.467	63472	65346	56637	344	376	390	22	6	6
2.29_189.16		[M+H]+		5	189.157	ESI pos	2.291	6703	10004	11137	29452	24706	23863	0	41	0
1.70_241.11		[M+H]+		5	241.115	ESI pos	1.703	7227	5105	4916	5230	4069	3504	4979	4735	6583
1.80_367.11		[M-H]-		5	367.106	ESI neg	1.796	2862	2112	1942	38966	40173	39671	30975	29863	36766
1.29_171.99		[M-H]-		5	171.985	ESI neg	1.287	4720	3465	3914	4822	4782	4648	3321	3091	4068
1.65_632.73		[M-H]-		5	632.727	ESI neg	1.645	117220	92414	94211	90996	76307	70506	64497	58082	71071
0.45_862.21		[M-H]-		5	862.21	ESI neg	0.45	4454	3451	5168	5536	4257	6578	5336	4826	6364
2.01_594.10		[M+H]+		5	594.101	ESI pos	2.008	5140	4447	4824	4580	4845	4082	913	1342	557
1.89_405.03		[M-H]-		5	405.028	ESI neg	1.892	344587	275389	303031	306941	275039	243022	192428	176699	191400
0.71_140.07		[M+H]+		5	140.069	ESI pos	0.712	5962	4007	4630	5229	4205	3855	3275	3082	5305
1.42_555.35		[M+H]+		5	555.348	ESI pos	1.423	35464	32777	32712	437	520	444	35	12	13
0.40_142.08		[M+H]+		5	142.084	ESI pos	0.398	1434	1505	1280	5853	4229	4339	8232	8473	12256
2.16_508.16		[M+H]+		5	508.162	ESI pos	2.162	1137	526	502	931	209	642	29349	25961	30180
1.91_346.19		[M+H]+		5	346.193	ESI pos	1.914	5427	4885	4594	5922	5654	4171	0	26	11
1.97_294.99		[M-H]-		5	294.991	ESI neg	1.97	5345	4705	4162	3720	5822	4449	2363	2359	2018
1.12_104.11		[M+H]+		5	104.107	ESI pos	1.117	103223	76825	86417	360907	302952	280310	2222	2212	2297
0.81_305.08		[M+H]+		5	305.084	ESI pos	0.807	4103	2456	2589	3503	3049	2812	457	393	577
1.65_962.53		[M+H]+		5	962.53	ESI pos	1.646	8621	7556	7561	9804	7328	6118	5508	5444	5322
0.53_345.10		[M-H]-		5	345.101	ESI neg	0.528	24072	31345	35130	11633	16911	13972	147	117	311
1.14_302.20		[M+H]+		5	302.195	ESI pos	1.139	54618	33283	33337	33768	29042	23121	27085	26167	43388
1.88_113.02		[M-H]-		5	113.024	ESI neg	1.876	57126	48380	41650	17148	13354	10905	126823	114453	152598
0.95_163.05		[M-H]-		5	163.051	ESI neg	0.946	5968	4014	3920	3709	2687	2798	3366	2818	4653
1.43_211.10		[M+H]+		5	211.105	ESI pos	1.43	9128	7877	7557	6951	5788	4836	7386	5934	10337
1.28_126.05		[M+H]+		5	126.053	ESI pos	1.281	9875	7203	6662	7448	5709	5217	7342	6264	11112
2.12_325.11		[M+H]+		5	325.111	ESI pos	2.12	6773	5874	6724	7651	6406	5580	4203	3607	4464
1.66_424.00		[M-H]-		5	424.002	ESI neg	1.659	4143	3510	3223	3603	3362	3461	3170	2886	3046
0.55_136.04		[M-H]-		5	136.039	ESI neg	0.549	7722	6390	6269	4745	3946	3810	5075	4759	5793
2.25_176.94		[M-H]-		5	176.937	ESI neg	2.246	1065917	952486	1062328	990267	769059	795257	692581	652047	653285
0.61_103.05		[M+H]+		5	103.053	ESI pos	0.613	10763	8193	8367	1015	542	645	27	16	22
2.35_379.17		[M+H]+		5	379.171	ESI pos	2.354	57303	150329	158353	159355	131782	136578	17193	14569	8272
2.12_173.01		[M-H]-		5	173.009	ESI neg	2.124	57189	52082	55224	62266	46865	49089	41204	39886	38359
1.50_819.48		[M+H]+		5	819.477	ESI pos	1.496	63883	49539	58087	1501	1184	1009	6	10	6
0.78_186.07		[M+H]+		5	186.072	ESI pos	0.776	7951	5412	5665	8175	6212	5101	10700	9541	17088
1.73_322.05		[M+H]+		5	322.053	ESI pos	1.733	5849	6375	6989	2738	2915	2742	56	42	58
0.53_279.04		[M-H]-		5	279.035	ESI neg	0.529	5958	8231	8244	3788	5586	5024	43	16	58
0.42_161.05		[M-H]-		5	161.045	ESI neg	0.423	16834	10693	10891	12586	8817	8658	6491	6629	11557
2.24_62.96		[M-H]-		5	62.9644	ESI neg	2.244	69034	66830	62362	60229	50357	48373	50362	39151	46788
2.41_527.16		[M+H]+		5	527.156	ESI pos	2.412	5290	4184	4062	6538	4577	4852	3692	5045	4290
0.66_240.03		[M-H]-		5	240.034	ESI neg	0.658	1841	1272	1315	2872	2384	2275	5797	5052	8090
2.01_407.00		[M-H]-		5	407.003	ESI neg	2.014	11061	8701	8942	7819	5787	5775	3511	2858	2915
1.81_180.08		[M+H]+		5	180.084	ESI pos	1.81	679	640	789	12761	9373	8897	11081	8951	13925
0.39_126.05		[M+H]+		5	126.053	ESI pos	0.389	150119	110534	119048	153528	126742	110168	116525	103896	171567
0.67_257.11		[M+H]+		5	257.113	ESI pos	0.673	77767	47481	52490	33782	26739	23877	50148	43747	81645
1.79_215.03		[M-H]-		5	215.032	ESI neg	1.79	6742	7833	7021	20779	21681	21261	21482	20659	24878
1.36_87.01		[M-H]-		5	87.0078	ESI neg	1.364	5718	4191	4005	4118	3734	3712	3255	3277	4420
1.95_405.03		[M-H]-		5	405.03	ESI neg	1.945	68729	57813	47237	51739	49413	37988	46626	179019	195050
1.28_355.20		[M+H]+		5	355.196	ESI pos	1.278	38576	27647	35015	3276	2790	2624	60	66	105
1.87_177.04		[M-H]-		5	177.041	ESI neg	1.874	7686	7177	5243	3637	3367	2709	2792	3053	4641
2.25_390.90		[M-H]-		5	390.898	ESI neg	2.245	262707	252468	285088	255285	192895	187305	122484	105681	131640
1.49_448.20		[M-H]-		5	448.195	ESI neg	1.49	5669	5335	5181	5489	5110	5368	5444	4852	5289
1.86_146.12		[M+H]+		5	146.115	ESI pos	1.863	15134	11471	12534	37872	33204	30332	32	15	22
1.74_251.08		[M-H]-		5	251.077	ESI neg	1.74	6386	5490	5383	2868	2622	2569	2012	1860	2626
1.88_159.03		[M-H]-		5	159.03	ESI neg	1.877	8796	6747	5810	15543	12029	13941	173	115	231
0.27_149.07		[M+H]+		5	149.069	ESI pos	0.274	9310	6059	6147	6826	4989	5604	8126	6439	11986
0.53_174.07		[M+H]+		5	174.073	ESI pos	0.53	2509	1333	1271	6254	4865	4376	1087	986	2191
1.93_379.07		[M-H]-		5	379.067	ESI neg	1.933	40579	47023	43202	23939	25504	24087	64179	61763	69863
2.11_178.07		[M-H]-		5	178.071	ESI neg	2.114	11009	13404	14526	13064	9813	10280	15098	13214	14679
2.25_392.90		[M-H]-		5	392.904	ESI neg	2.245	7118	5986	7801	7255	4840	5448	3502	2794	3937
0.39_158.08		[M-H]-		5	158.081	ESI neg	0.39	868	656	593	6143	4666	4111	30	72	62
2.32_288.10		[M+H]+		5	288.105	ESI pos	2.323	6930	7299	7598	6319	6643	4638	17414	20023	15316
2.12_413.15		[M+H]+		5	413.151	ESI pos	2.124	6409	4885	6550	5459	4479	4170	4425	3134	3690
0.39_100.07		[M+H]+		5	100.075	ESI pos	0.393	4646	3656	3860	33524	27499	25000	1245	1246	5745
1.90_246.14		[M+H]+		5	246.144	ESI pos	1.903	8043	8535	6637	2625	2539	2024	58	51	37
0.73_135.09		[M+H]+		5	135.089	ESI pos	0.727	7253	5346	5799	6452	5627	4640	8763	7484	11617
1.32_175.02		[M-H]-		5	175.024	ESI neg	1.323	7360	6299	6131	1979	1637	1707	1576	1326	2420
1.38_221.17		[M+H]+		5	221.167	ESI pos	1.377	7472	4879	5152	5608	4067	3989	4121	3912	6555
1.02_406.15		[M+H]+		5	406.151	ESI pos	1.018	9720	6493	5376	7051	6890	5656	79	82	150
2.12_115.04		[M+H]+		5	115.037	ESI pos	2.12	7986	8311	10351	9437	7951	7510	10366	9051	8462
0.34_430.39		[M+H]+		5	430.387	ESI pos	0.343	62347	2004	6984	6339	71105	4498	4049	79943	2138
1.99_334.08		[M-H]-		5	334.075	ESI neg	1.985	4070	3201	3663	2900	2863	2459	2587	2606	3233
0.68_165.07		[M-H]-		5	165.066	ESI neg	0.675	7133	5353	5568	2993	2180	2451	4906	4616	7176
1.99_330.12		[M+H]+		5	330.117	ESI pos	1.993	4837	3216	3741	1887	1784	1361	2993	2288	2996
1.91_273.14		[M+H]+		5	273.143	ESI pos	1.911	4090	3725	4253	3598	3568	2949	2665	2213	2668
2.03_433.18		[M+H]+		5	433.178	ESI pos	2.026	4964	4544	6602	4037	3616	3432	3489	3889	3819
1.46_424.03		[M-H]-		5	424.028	ESI neg	1.458	4895	4620	4910	4084	2918	2793	7104	6423	7378
2.04_285.94		[M-H]-		5	285.94	ESI neg	2.043	5485	5200	4047	3853	4089	4032	4586	3845	5327
1.91_126.05		[M+H]+		5	126.055	ESI pos	1.908	8653	6923	7712	6486	6256	5308	6383	4780	6846
0.81_321.06		[M+H]+		5	321.055	ESI pos	0.806	3181	2104	2784	4039	3113	3002	88	129	83
1.46_313.11		[M-H]-		5	313.111	ESI neg	1.46	5666	3500	3651	8872	7974	7868	1163	1122	1286
1.84_1268.78		[M-H]-		5	1268.78	ESI neg	1.844	5318	5194	5303	4713	3800	3530	5153	4452	4407
1.74_188.06		[M-H]-		5	188.056	ESI neg	1.744	1214	1079	974	7143	6454	5626	207	186	279
0.48_146.08		[M+H]+		5	146.079	ESI pos	0.479	577	477	493	9949	8357	6523	141	161	217
0.49_1191.69		[M+H]+		5	1191.69	ESI pos	0.493	4111	3307	3739	3691	2802	2961	2837	2803	3725
1.44_281.03		[M-H]-		5	281.028	ESI neg	1.438	14361	8105	8658	29877	22299	22011	28	40	52
0.36_385.38		[M+H]+		5	385.378	ESI pos	0.358	262529	649	1188	1236	717	8924	763	449	1195
0.65_164.07		[M+H]+		5	164.068	ESI pos	0.651	972	648	681	762	528	543	10503	9745	13706
1.90_306.12		[M+H]+		5	306.12	ESI pos	1.901	5942	7492	7507	6686	5484	5603	28382	19181	32338
1.76_119.03		[M-H]-		5	119.035	ESI neg	1.76	9534	8885	8704	85555	74106	72722	10115	9350	11816
2.13_387.19		[M+H]+		5	387.194	ESI pos	2.133	10057	9194	11577	2009	1703	1370	89	127	138
1.87_369.13		[M+H]+		5	369.126	ESI pos	1.871	4686	3511	2980	2269	2962	2660	2595	2438	3765
2.35_486.18		[M+H]+		5	486.182	ESI pos	2.354	2762	4318	4039	6745	4822	4658	3222	3066	2269
1.82_203.05		[M+H]+		5	203.053	ESI pos	1.823	620648	458142	489485	376396	224355	260932	373631	240329	396918
1.87_149.04		[M-H]-		5	149.045	ESI neg	1.872	41103	33026	29706	15791	13536	11952	64431	58121	77444
1.91_204.09		[M+H]+		5	204.085	ESI pos	1.905	19507	20104	19621	20684	18944	16722	21554	15300	23849
0.45_240.08		[M+H]+		5	240.085	ESI pos	0.449	5399	3501	4427	2804	2622	2475	3461	2615	4980
1.85_826.86		[M-H]-		5	826.857	ESI neg	1.846	8131	6350	6933	6152	5517	4953	6090	5861	6465
0.49_63.99		[M-H]-		5	63.9928	ESI neg	0.494	54989	48184	46819	43685	42142	38393	48475	46650	65008
1.43_1122.65		[M+H]+		5	1122.65	ESI pos	1.431	10748	11230	10202	184	242	154	6	6	0
1.87_59.01		[M-H]-		5	59.0143	ESI neg	1.872	21767	16690	14852	6940	6362	5785	39166	35343	48137
1.86_222.98		[M-H]-		5	222.983	ESI neg	1.863	11713	7532	8363	28607	20420	21556	26	6	9
1.33_112.05		[M+H]+		5	112.049	ESI pos	1.331	19878	12734	14331	29665	24182	25067	3791	3768	5338
1.86_233.00		[M+H]+		5	232.998	ESI pos	1.86	4739	4530	4500	2610	2123	1979	4883	4434	5696
0.78_175.03		[M-H]-		5	175.025	ESI neg	0.783	11702	9570	9707	9162	7533	7183	12381	10968	18422
1.85_974.81		[M+H]+		5	974.812	ESI pos	1.848	13036	10437	13210	9979	8619	8344	6527	6732	7125
2.01_415.03		[M+H]+		5	415.026	ESI pos	2.006	4022	3286	2777	4948	5207	4448	144	208	79
2.25_222.09		[M+H]+		5	222.094	ESI pos	2.251	229	290	265	263	152	184	17193	18554	19563
1.80_245.11		[M+H]+		5	245.113	ESI pos	1.798	3544	3522	3699	4638	3500	3404	6565	5962	7787
2.00_437.00		[M+H]+		5	437.004	ESI pos	2.003	8290	7546	7678	8238	9868	8416	763	1490	533
0.72_180.08		[M+H]+		5	180.085	ESI pos	0.722	4391	3150	3337	6969	6092	4968	430	368	524
1.80_86.06		[M+H]+		5	86.0596	ESI pos	1.8	13397	12611	13649	39380	31895	30090	77	71	71
0.75_213.09		[M-H]-		5	213.088	ESI neg	0.753	4953	3510	3731	3105	2603	2420	4598	4016	6655
0.39_202.96		[M-H]-		5	202.964	ESI neg	0.387	2368	1537	1553	7024	5652	5286	10	12	20
2.57_414.88		[M+H]+		5	414.88	ESI pos	2.569	3936	2545	2748	2782	2288	2444	3226	3473	4943
2.34_340.12		[M-H]-		5	340.123	ESI neg	2.344	7535	11567	11883	7668	6659	6174	61889	52730	52278
2.44_486.17		[M+H]+		5	486.172	ESI pos	2.436	3161	5389	8611	7429	7151	6876	3037	2154	2433
1.65_1046.50		[M+H]+		5	1046.5	ESI pos	1.645	4630	4656	4674	6580	4620	3689	3527	3573	3967
2.24_488.88		[M-H]-		5	488.875	ESI neg	2.244	99530	100970	110621	97981	75347	74395	45191	36268	47289
2.05_217.01		[M-H]-		5	217.014	ESI neg	2.049	8010	8053	6501	6942	6518	6615	6658	7070	7948
0.63_166.05		[M-H]-		5	166.051	ESI neg	0.626	10950	6448	7120	5117	3940	4049	6974	6140	11671
2.57_412.86		[M-H]-		5	412.864	ESI neg	2.569	4700	3144	3057	2629	2424	2546	3313	3803	4971
1.87_95.01		[M-H]-		5	95.0139	ESI neg	1.871	4023	3090	2634	1365	1252	925	7512	6358	7650
1.61_143.08		[M+H]+		5	143.079	ESI pos	1.615	8057	6174	6120	2521	2124	2106	502	465	534
2.15_323.03		[M-H]-		5	323.027	ESI neg	2.153	8631	7005	7235	3437	2601	2810	0	9	14
2.24_586.85		[M-H]-		5	586.851	ESI neg	2.244	45207	45291	51219	44502	32628	30117	18460	13862	16158
1.42_816.98		[M+H]+		5	816.984	ESI pos	1.417	12502	14016	14262	57	61	90	12	12	9
1.05_334.11		[M-H]-		5	334.107	ESI neg	1.047	708	856	709	571	364	391	12760	12385	14919
1.95_271.13		[M+H]+		5	271.127	ESI pos	1.953	13738	10307	10909	9897	9807	7918	6529	6845	7829
2.00_366.14		[M+H]+		5	366.138	ESI pos	1.995	13917	11831	11019	8184	9442	6687	75443	50649	80575
0.57_115.04		[M-H]-		5	115.04	ESI neg	0.571	9660	7761	6602	3290	3175	3536	129	110	190
1.44_175.06		[M-H]-		5	175.061	ESI neg	1.438	4307	1954	2016	4515	3318	3009	270	231	359
1.47_291.09		[M+H]+		5	291.093	ESI pos	1.473	12855	11115	8859	10307	8976	6590	7183	7392	11455
0.23_186.11		[M+H]+		5	186.11	ESI pos	0.232	898	501	603	10917	8425	7016	514	482	405
1.65_552.76		[M-H]-		5	552.762	ESI neg	1.645	12674	10033	9761	9844	8819	7493	6070	5929	7679
1.28_84.08		[M+H]+		5	84.0795	ESI pos	1.276	1506	1634	1973	14731	14299	13484	161	167	168
1.84_1098.80		[M-H]-		5	1098.8	ESI neg	1.845	5291	3990	4536	3947	3767	3426	4238	3760	4582
1.44_809.98		[M+H]+		5	809.977	ESI pos	1.439	14924	15192	14531	78	70	50	22	6	15
0.82_242.10		[M+H]+		5	242.099	ESI pos	0.817	5748	3777	3536	58614	49190	47949	641	515	769
1.62_286.85		[M-H]-		5	286.853	ESI neg	1.621	4249	3360	3243	3172	2976	2802	3620	2723	4005
1.76_213.12		[M+H]+		5	213.124	ESI pos	1.763	94146	82461	92838	78387	68730	59198	66215	58638	73457
0.36_197.05		[M-H]-		5	197.045	ESI neg	0.357	7809	5805	6493	20661	15133	14621	3746	3377	5745
0.85_149.07		[M+H]+		5	149.068	ESI pos	0.848	1244	1197	1242	4251	3308	3065	14034	12255	23751
1.87_295.07		[M-H]-		5	295.067	ESI neg	1.874	6570	5729	4112	4932	3713	4509	96	114	77
1.90_155.00		[M-H]-		5	154.997	ESI neg	1.895	25080	18627	21929	21158	19967	15005	13023	15697	16032
1.52_183.11		[M+H]+		5	183.111	ESI pos	1.519	7477	5422	6035	6320	4942	4710	5449	4704	5516
2.40_504.19		[M+H]+		5	504.191	ESI pos	2.404	3362	6333	5774	6099	4505	5012	37624	43046	34662
1.06_175.02		[M-H]-		5	175.023	ESI neg	1.06	5344	3522	3742	3554	2762	2572	4832	4381	7359
1.26_182.08		[M+H]+		5	182.08	ESI pos	1.258	11574	6756	7830	3722	2815	2399	2182	2196	3355
1.92_448.14		[M+H]+		5	448.138	ESI pos	1.917	1465	1106	1433	673	498	530	8937	8372	12204
1.99_224.08		[M-H]-		5	224.076	ESI neg	1.994	2106	1715	1386	498	412	385	10665	10286	11987
1.39_344.08		[M-H]-		5	344.083	ESI neg	1.387	6621	4110	4156	4519	3066	3188	3863	3308	6894
1.74_320.21		[M-H]-		5	320.213	ESI neg	1.737	3692	3122	3159	12751	15645	12378	12715	14216	16535
1.85_294.93		[M+H]+		5	294.934	ESI pos	1.85	17530	15401	17913	17244	15676	13786	11673	9806	12139
0.29_125.07		[M+H]+		5	125.07	ESI pos	0.293	23694	17776	18728	15623	12113	12765	32743	29665	49862
2.15_300.13		[M+H]+		5	300.125	ESI pos	2.154	11972	14208	14431	7220	6084	5581	2380	2500	2518
1.80_269.09		[M-H]-		5	269.086	ESI neg	1.797	3181	2914	2927	7321	7116	6712	6223	6859	8846
1.40_313.11		[M-H]-		5	313.114	ESI neg	1.398	12941	9096	9495	20547	16756	16797	45	71	989
1.90_378.16		[M+H]+		5	378.157	ESI pos	1.896	1098	1134	1231	2486	2544	2345	10060	10043	14243
0.26_229.07		[M-H]-		5	229.071	ESI neg	0.264	344	310	382	11044	8035	8049	923	773	1857
2.23_220.08		[M+H]+		5	220.078	ESI pos	2.227	5772	5855	5544	3936	5201	4278	3142	2718	2662
1.32_267.07		[M-H]-		5	267.074	ESI neg	1.319	2988	2367	2397	10077	8923	8196	1519	1196	2064
1.28_197.01		[M-H]-		5	197.007	ESI neg	1.278	11785	8648	9397	23930	23423	23708	6654	5555	9443
0.37_199.02		[M-H]-		5	199.02	ESI neg	0.372	4014	2651	2927	4799	3467	3419	2546	2381	3766
1.92_322.11		[M+H]+		5	322.112	ESI pos	1.915	12566	12336	11106	5763	6394	4233	9948	9396	11253
1.98_248.11		[M+H]+		5	248.11	ESI pos	1.984	3959	3711	3969	4285	3390	3098	8389	6505	9058
1.38_218.03		[M-H]-		5	218.027	ESI neg	1.377	4666	3426	3368	8964	7902	7873	224	237	276
0.48_542.12		[M-H]-		5	542.12	ESI neg	0.48	11702	8858	10599	9010	9700	8323	9116	9827	10224
1.13_147.03		[M-H]-		5	147.03	ESI neg	1.129	40377	28952	31820	10198	8441	7640	18977	17251	27360
0.35_157.05		[M-H]-		5	157.051	ESI neg	0.352	67266	36952	43992	10057	9273	6678	787	1982	937
2.28_512.82		[M-H]-		5	512.817	ESI neg	2.28	9010	7336	6975	7465	6856	6193	6021	6459	7502
1.79_218.10		[M+H]+		5	218.101	ESI pos	1.793	3884	4475	4827	5273	3882	3513	10832	11426	17589
1.84_1064.81		[M-H]-		5	1064.81	ESI neg	1.845	11558	9306	10284	8528	7642	7140	9385	8149	9648
1.27_183.07		[M+H]+		5	183.068	ESI pos	1.268	5715	4040	4662	2594	2021	1913	273	307	292
0.53_344.10		[M-H]-		5	344.1	ESI neg	0.529	5585	7440	8297	2611	3527	3267	139	103	139
2.00_236.11		[M+H]+		5	236.11	ESI pos	1.996	6374	5684	6192	5015	5054	4213	5415	3929	4090
1.93_234.09		[M+H]+		5	234.094	ESI pos	1.929	4078	4078	4705	3286	2999	2918	2157	2182	2317
0.41_144.06		[M+H]+		5	144.062	ESI pos	0.409	7220	5395	6023	4938	4739	4076	4572	4660	7909
1.47_242.05		[M-H]-		5	242.052	ESI neg	1.466	7211	4511	5273	3463	3924	3794	3903	4744	8235
1.31_577.38		[M+H]+		5	577.378	ESI pos	1.314	5503	4194	4811	5002	4268	4157	2661	2491	3311
0.59_189.07		[M+H]+		5	189.065	ESI pos	0.593	136	194	160	226	220	193	27692	24654	52088
0.50_199.11		[M+H]+		5	199.106	ESI pos	0.502	41113	37137	32416	32287	28835	24337	37542	32311	54068
1.25_803.46		[M+H]+		5	803.462	ESI pos	1.255	14	15	20	3448	2370	4243	6	12	0
1.89_833.04		[M-H]-		5	833.04	ESI neg	1.891	11344	9191	9463	8621	9583	8330	8550	8110	9079
1.96_376.25		[M+H]+		5	376.252	ESI pos	1.962	17	21	44	12595	9813	9927	0	37	9
1.82_824.29		[M-H]-		5	824.288	ESI neg	1.82	18102	14363	16000	483	344	458	34	41	53
1.52_197.09		[M+H]+		5	197.09	ESI pos	1.519	4019	3301	3489	3124	2463	2469	5282	4462	5600
1.24_368.08		[M-H]-		5	368.084	ESI neg	1.241	4783	3183	3332	2838	2815	2666	2570	2613	4474
0.55_245.09		[M+H]+		5	245.093	ESI pos	0.551	3236	2258	2520	1120	1066	1129	6991	5744	11342
1.99_317.13		[M+H]+		5	317.133	ESI pos	1.99	4502	4461	4888	4781	5206	3943	87235	77348	75783
1.97_273.14		[M+H]+		5	273.145	ESI pos	1.973	54316	54191	64148	52043	40519	39970	29687	27649	31680
1.90_191.02		[M-H]-		5	191.021	ESI neg	1.895	16522075	13685503	14122118	12974055	11598335	10544031	9177487	9171272	10720777
0.39_160.13		[M+H]+		5	160.13	ESI pos	0.394	1208	844	928	12635	9131	10017	83	79	87
0.52_161.91		[M-H]-		5	161.913	ESI neg	0.517	105700	115075	107085	92681	95622	94488	105401	122675	103443
1.85_566.89		[M+H]+		5	566.886	ESI pos	1.848	58442	48757	59348	46974	41136	40704	28693	26470	28301
1.46_225.06		[M-H]-		5	225.061	ESI neg	1.455	3379	3453	3273	2575	2188	2685	4734	4204	6299
1.85_702.86		[M+H]+		5	702.861	ESI pos	1.849	35577	32051	39103	30473	25046	23326	17124	15861	17792
1.54_428.22		[M-H]-		5	428.217	ESI neg	1.538	2434	1643	1843	35496	29485	29158	8	6	7
1.31_121.08		[M+H]+		5	121.075	ESI pos	1.315	39860	31378	33356	29660	26387	23688	34628	29043	40147
0.27_178.05		[M-H]-		5	178.05	ESI neg	0.272	2884	2341	2685	3866	3391	3372	6132	4747	9596
1.93_236.99		[M+H]+		5	236.995	ESI pos	1.925	11098	10681	13359	11419	49812	8649	11790	13526	12462
0.48_302.05		[M-H]-		5	302.052	ESI neg	0.479	6326	4991	5620	6168	5930	6238	5790	6162	5998
1.46_541.33		[M+H]+		5	541.333	ESI pos	1.457	283678	265738	277040	2515	2107	2257	20	16	10
0.30_245.07		[M-H]-		5	245.066	ESI neg	0.304	1749	1193	1247	24414	18718	17714	896	896	1549
0.34_175.12		[M+H]+		5	175.122	ESI pos	0.338	79169	50613	55001	124294	81928	82829	259	254	317
0.58_149.07		[M+H]+		5	149.07	ESI pos	0.576	54237	35905	37976	36167	29638	24198	37129	34663	59314
1.30_243.18		[M+H]+		5	243.182	ESI pos	1.305	34506	24677	24839	24316	20462	18836	8075	6517	13300
1.93_343.15		[M+H]+		5	343.15	ESI pos	1.928	5811	5488	5740	4713	4865	3777	3792	3617	3838
1.85_226.95		[M+H]+		5	226.951	ESI pos	1.848	403480	356280	442002	382159	349582	296183	199424	171107	200561
0.86_108.75		[M+H]+		5	108.746	ESI pos	0.857	3693	2831	3487	3388	2726	2444	3594	3266	4870
0.99_145.01		[M-H]-		5	145.012	ESI neg	0.987	6025	3539	4074	3946	2872	2884	3616	3121	5827
1.14_343.29		[M+H]+		5	343.295	ESI pos	1.136	30686	1843	3938	4199	3750	4243	1507	1984	2352
2.45_259.13		[M+H]+		5	259.126	ESI pos	2.446	1080	1994	2461	8648	6561	6887	87	53	71
2.26_314.91		[M-H]-		5	314.905	ESI neg	2.261	20605	15801	17741	19837	17887	17473	14878	19305	18670
0.36_140.07		[M+H]+		5	140.069	ESI pos	0.361	22039	16276	17036	17590	14894	13856	13067	11346	19207
2.00_409.08		[M+H]+		5	409.075	ESI pos	2.004	3686	2954	2919	5732	5316	5201	167	260	142
1.88_263.07		[M+H]+		5	263.071	ESI pos	1.881	12754	8759	7840	8105	10648	10561	5637	4177	7341
1.09_257.03		[M-H]-		5	257.028	ESI neg	1.09	43966	37821	38737	44263	45758	46491	294	298	254
1.86_574.92		[M-H]-		5	574.923	ESI neg	1.864	3756	2669	3548	4946	3633	3834	1389	1483	1195
1.59_286.09		[M-H]-		5	286.092	ESI neg	1.591	5561	3133	4478	7176	5197	4401	2581	2148	3645
0.31_212.05		[M-H]-		5	212.055	ESI neg	0.312	4090	3695	3365	3784	3152	2849	4374	3683	5063
2.12_224.08		[M-H]-		5	224.076	ESI neg	2.124	2924	3354	3222	3333	2796	2519	4490	3898	4453
0.28_189.08		[M-H]-		5	189.076	ESI neg	0.283	5817	3983	4329	18956	14550	11715	401	171	703
1.66_256.08		[M-H]-		5	256.081	ESI neg	1.661	9600	9162	8315	9289	9410	9238	8866	8738	8791
1.81_101.02		[M-H]-		5	101.025	ESI neg	1.81	847	661	703	4492	3757	3723	4258	4249	5495
1.87_303.12		[M-H]-		5	303.117	ESI neg	1.871	8417	7086	5367	5022	3815	3046	4679	3727	5980
1.60_188.04		[M+H]+		5	188.037	ESI pos	1.598	26836	19321	20594	15757	12912	11102	6	101	91
1.78_274.07		[M+H]+		5	274.067	ESI pos	1.782	12172	12581	14548	7689	4345	5845	17609	26084	28320
1.88_163.06		[M+H]+		5	163.058	ESI pos	1.877	6499	5153	5478	6532	6045	5363	15712	15545	20527
1.90_415.96		[M+H]+		5	415.958	ESI pos	1.903	4467	3809	3599	3680	2771	2633	4094	3866	3800
0.29_315.22		[M+H]+		5	315.223	ESI pos	0.291	604	742	546	13139	11747	9250	134	1025	112
2.32_536.08		[M-H]-		5	536.079	ESI neg	2.324	2986	3489	4337	2811	2000	1885	19062	15591	16421
1.92_311.12		[M+H]+		5	311.121	ESI pos	1.921	2912	2937	3032	1915	2107	1608	5107	4850	6293
0.31_298.06		[M-H]-		5	298.056	ESI neg	0.312	8481	8182	8185	7549	6228	5949	6867	5105	10231
1.73_227.10		[M+H]+		5	227.101	ESI pos	1.732	16001	12559	13732	18960	18338	14550	20994	18753	28681
0.34_212.12		[M+H]+		5	212.123	ESI pos	0.342	6053	4002	4589	6330	4778	4678	237	287	335
1.23_140.07		[M+H]+		5	140.07	ESI pos	1.232	140255	100962	108569	7362	5685	5092	513	456	850
1.65_1130.46		[M+H]+		5	1130.46	ESI pos	1.645	3250	2901	3104	3939	2694	2696	2154	2355	2618
1.41_267.09		[M+H]+		5	267.094	ESI pos	1.408	77198	45102	65062	37603	36354	31980	58297	52787	79590
1.81_558.28		[M+H]+		5	558.284	ESI pos	1.813	45	46	40	29943	21189	20532	6	12	0
0.31_194.04		[M-H]-		5	194.044	ESI neg	0.306	3261	2731	2898	2699	2254	1892	6027	4921	9557
2.23_439.08		[M-H]-		5	439.082	ESI neg	2.231	66277	63188	64859	51759	41261	42109	23817	21290	23175
1.39_281.09		[M-H]-		5	281.088	ESI neg	1.388	13011	9860	10564	7559	6964	6802	7511	7696	9755
1.86_438.95		[M-H]-		5	438.945	ESI neg	1.865	7524	5300	6444	8587	6727	7169	3062	2762	2976
0.82_318.03		[M-H]-		5	318.026	ESI neg	0.819	2526	2001	1798	27945	25714	25259	31	49	104
1.61_183.11		[M+H]+		5	183.108	ESI pos	1.614	3643	2661	3018	3014	2387	2275	4439	4132	5183
1.78_219.03		[M+H]+		5	219.025	ESI pos	1.78	1469	1164	1281	18086	13746	14129	15879	15676	17041
2.25_536.08		[M-H]-		5	536.078	ESI neg	2.252	67	510	106	48	40	205	57575	56131	41080
1.88_665.01		[M+H]+		5	665.011	ESI pos	1.884	5231	4138	5578	4425	6631	5981	2758	2787	2882
1.85_906.82		[M+H]+		5	906.821	ESI pos	1.848	16913	14257	18403	13299	12061	11022	8725	8681	8634
1.40_232.15		[M+H]+		5	232.153	ESI pos	1.402	50904	28832	37174	40501	31740	28975	74	118	66
0.37_130.16		[M+H]+		5	130.159	ESI pos	0.373	1332049	523074	546643	639569	988715	2609506	843557	771588	824241
1.97_275.12		[M+H]+		5	275.12	ESI pos	1.974	2397	2245	2748	2586	2170	2188	11030	12150	11657
1.88_749.36		[M+H]+		5	749.362	ESI pos	1.883	9046	8112	7498	905	915	843	16	9	71
2.29_206.15		[M+H]+		5	206.151	ESI pos	2.292	12160	13964	16024	988	952	793	27	0	46
1.76_325.14		[M+H]+		5	325.136	ESI pos	1.756	5055	4865	5738	8979	8257	6577	8204	7421	9704
1.89_287.13		[M+H]+		5	287.125	ESI pos	1.885	4547	4578	6561	4508	5302	2224	46479	42288	61762
1.46_181.09		[M+H]+		5	181.091	ESI pos	1.461	4345	3006	2984	2704	2080	1879	5326	3913	6924
0.57_275.09		[M-H]-		5	275.094	ESI neg	0.568	30716	25363	24756	7274	4559	4797	61	23	69
0.99_585.37		[M+H]+		5	585.369	ESI pos	0.993	4438	3092	3290	3672	2779	2409	1379	1071	2051
1.90_384.11		[M+H]+		5	384.111	ESI pos	1.899	8752	7535	7273	23057	21801	20171	9925	9653	16771
1.49_142.05		[M+H]+		5	142.048	ESI pos	1.487	1682	972	1133	1234	894	688	19253	16566	26217
1.86_234.98		[M-H]-		5	234.984	ESI neg	1.863	15564	9185	10936	31013	23540	24015	372	446	287
1.60_315.05		[M-H]-		5	315.052	ESI neg	1.596	4014	2794	3025	6873	5040	4529	1236	1056	1923
1.85_838.83		[M+H]+		5	838.83	ESI pos	1.849	24125	20349	24457	19336	17266	15058	11198	11139	12119
0.33_182.08		[M+H]+		5	182.077	ESI pos	0.328	7337	4735	5737	6875	5135	5107	4649	4451	6461
1.87_184.09		[M+H]+		5	184.092	ESI pos	1.872	5396	4231	3521	5592	4203	5095	760	913	760
0.30_143.03		[M-H]-		5	143.035	ESI neg	0.305	4421	3449	3635	3979	3402	2650	1378	1411	2356
0.53_288.08		[M-H]-		5	288.075	ESI neg	0.531	6163	15413	15124	10169	12243	7499	110	131	173
1.72_255.07		[M-H]-		5	255.072	ESI neg	1.724	617	581	614	1860	1691	1791	49647	49114	70335
0.54_170.08		[M+H]+		5	170.081	ESI pos	0.538	4932	3162	3513	3881	3633	3267	3611	3343	6125
1.90_270.09		[M+H]+		5	270.094	ESI pos	1.899	10568	9940	9203	7428	6568	5555	7150	6072	9493
0.80_176.06		[M-H]-		5	176.065	ESI neg	0.8	5882	3562	4318	3811	3081	2929	3115	2828	3990
1.66_289.06		[M+H]+		5	289.055	ESI pos	1.657	8837	8736	9547	10809	11382	10636	10141	10479	9521
1.48_1080.61		[M+H]+		5	1080.61	ESI pos	1.482	33267	27249	26629	523	614	746	9	15	15
2.04_405.03		[M-H]-		5	405.026	ESI neg	2.036	38630	34547	30804	25942	25675	25519	30103	28920	34033
0.99_136.06		[M+H]+		5	136.059	ESI pos	0.991	14544	10067	9920	12538	8573	8634	117	134	149
1.87_346.11		[M-H]-		5	346.114	ESI neg	1.869	5976	4750	5023	3370	2814	2381	3235	2989	4057
1.56_221.07		[M-H]-		5	221.068	ESI neg	1.557	4512	3251	3407	3820	3102	3192	2376	1939	3463
1.47_215.03		[M-H]-		5	215.032	ESI neg	1.465	39297	36777	33782	34513	30398	31007	39247	34175	42704
1.81_330.20		[M-H]-		5	330.202	ESI neg	1.806	10479	6929	7143	6493	4751	5374	11	0	10
0.30_150.06		[M-H]-		5	150.056	ESI neg	0.301	7731	3678	6065	4260	3062	2986	5363	4546	7950
1.98_146.08		[M+H]+		5	146.081	ESI pos	1.975	7450	6840	6952	6652	4994	5012	4417	5318	5936
1.85_634.87		[M+H]+		5	634.875	ESI pos	1.849	39558	35722	41213	34233	27755	26914	19405	17667	19341
0.58_167.08		[M+H]+		5	167.08	ESI pos	0.576	49276	39268	41813	42469	35198	29236	45094	42384	69837
0.31_368.42		[M+H]+		5	368.423	ESI pos	0.308	583416	9282	17367	18814	31733	101847	13771	21602	15440
2.21_381.07		[M+H]+		5	381.075	ESI pos	2.206	8703	5545	8756	4282	4009	4909	1872	1956	1777
1.92_360.12		[M+H]+		5	360.125	ESI pos	1.917	3330	2725	2969	2617	2695	2143	3162	2814	3722
1.32_131.04		[M-H]-		5	131.035	ESI neg	1.324	4458	3418	3343	2304	1906	1679	5750	5452	8851
1.38_441.33		[M+H]+		5	441.329	ESI pos	1.375	4621	3247	3257	3558	2910	2707	2742	2464	3538
2.25_277.19		[M+H]+		5	277.188	ESI pos	2.249	426	515	535	11738	9370	9131	16	72	38
1.65_972.57		[M-H]-		5	972.566	ESI neg	1.646	6804	6395	6385	6116	4612	4643	4640	3601	4526
1.44_174.99		[M+H]+		5	174.994	ESI pos	1.438	3756	2938	3445	5916	4992	4638	15	33	14
2.25_386.13		[M-H]-		5	386.13	ESI neg	2.251	70	0	38	13	22	0	51432	60058	43747
0.69_147.07		[M-H]-		5	147.066	ESI neg	0.686	25998	20957	22822	19464	17719	17865	38	74	36
1.09_175.06		[M-H]-		5	175.061	ESI neg	1.095	36619	20334	24296	25554	20030	18919	185	144	286
1.61_227.10		[M+H]+		5	227.1	ESI pos	1.607	5006	3727	4356	3901	3347	3318	3890	2922	3874
1.81_198.09		[M+H]+		5	198.094	ESI pos	1.813	223	170	206	4982	4059	3822	4529	3930	6155
1.78_251.08		[M-H]-		5	251.077	ESI neg	1.785	6285	4877	5409	2844	2244	2230	1711	1349	2724
2.08_347.14		[M+H]+		5	347.14	ESI pos	2.08	4484	4530	4350	2960	2992	2197	32224	34013	33754
1.89_663.00		[M-H]-		5	663	ESI neg	1.888	7761	6022	4456	4839	6532	5048	6782	7177	8939
0.29_145.05		[M+H]+		5	145.047	ESI pos	0.287	3001	2053	2616	5673	4334	3969	5011	3838	7370
2.12_144.07		[M+H]+		5	144.065	ESI pos	2.12	118674	128212	152612	140736	124820	113559	154551	137854	130204
1.67_540.09		[M+H]+		5	540.09	ESI pos	1.671	3689	3088	4312	4110	4150	3540	2464	1972	2077
1.40_289.09		[M-H]-		5	289.091	ESI neg	1.395	3922	2863	3566	5244	4046	3614	3856	3644	6109
1.85_135.00		[M+H]+		5	135	ESI pos	1.854	8064	6994	7393	5913	5499	5022	10870	10751	12676
2.13_204.08		[M+H]+		5	204.083	ESI pos	2.129	9314	10458	12496	9380	7988	7297	11948	11658	9412
1.80_333.13		[M-H]-		5	333.129	ESI neg	1.804	9305	7020	7457	4390	3944	3386	3679	3326	5656
1.88_181.10		[M+H]+		5	181.096	ESI pos	1.876	3075	3225	3269	3278	2925	3450	2440	2112	2596
1.12_155.01		[M-H]-		5	155.009	ESI neg	1.125	24433	15249	17852	1258	1040	984	171	113	210
1.66_252.04		[M+H]+		5	252.042	ESI pos	1.66	3999	3831	4475	4299	4198	3959	3516	3442	3679
0.30_1112.49		[M-H]-		5	1112.49	ESI neg	0.296	33022	21864	23888	3682	2322	2430	22	14	11
1.49_124.04		[M+H]+		5	124.038	ESI pos	1.487	534	249	353	504	403	280	30583	25963	43954
0.58_185.09		[M+H]+		5	185.091	ESI pos	0.576	467385	314722	336088	304797	245990	209396	303415	273455	488448
2.12_277.14		[M+H]+		5	277.137	ESI pos	2.115	91868	98902	132885	84552	91233	73097	53985	41633	42367
1.80_163.06		[M+H]+		5	163.06	ESI pos	1.802	577	909	805	8389	6457	6013	7495	6164	9383
1.41_367.10		[M-H]-		5	367.104	ESI neg	1.409	27577	17242	21261	21670	15612	13280	10624	8768	13512
2.21_389.25		[M+H]+		5	389.249	ESI pos	2.208	1292	920	1153	7615	7438	8446	29	55	43
1.91_393.98		[M+H]+		5	393.981	ESI pos	1.905	8860	6834	6285	6371	3739	4404	5790	4774	4534
0.39_316.21		[M+H]+		5	316.21	ESI pos	0.389	12675	8628	8992	9510	6861	4276	2521	2950	4196
1.90_190.03		[M-H]-		5	190.034	ESI neg	1.904	13438	11057	11019	11869	9335	5490	11058	9464	13552
2.33_96.97		[M-H]-		5	96.9695	ESI neg	2.33	279999	222824	251437	231172	199073	183666	193719	198655	205919
1.89_129.02		[M-H]-		5	129.018	ESI neg	1.892	210869	171388	163702	169290	149216	135963	110268	106624	123301
1.37_443.14		[M-H]-		5	443.136	ESI neg	1.371	11393	7718	7672	4069	3281	3313	5341	4866	8418
1.88_57.03		[M-H]-		5	57.0344	ESI neg	1.882	3723	2944	2279	2388	2485	1913	5048	4079	5892
1.98_288.11		[M+H]+		5	288.108	ESI pos	1.979	66925	54023	59005	49608	38694	37660	40135	39385	53185
1.80_322.11		[M-H]-		5	322.113	ESI neg	1.804	2228	1787	2018	13330	10648	8604	802	740	943
0.33_463.11		[M+H]+		5	463.109	ESI pos	0.331	6730	6927	8283	1641	1100	518	78	66	108
1.69_220.07		[M+H]+		5	220.074	ESI pos	1.691	4332	4020	4786	4018	4082	3604	2931	2550	2547
0.42_152.07		[M+H]+		5	152.067	ESI pos	0.42	4749	3627	3971	4344	4022	3604	2480	2631	3823
0.55_187.04		[M-H]-		5	187.04	ESI neg	0.552	824	844	793	11065	8084	8158	5262	4801	5650
2.58_133.01		[M-H]-		5	133.014	ESI neg	2.579	3482	2851	3205	6502	5617	5631	190	115	523
0.53_186.91		[M-H]-		5	186.905	ESI neg	0.529	4753	3323	2520	2500	2363	2261	3784	3690	4204
2.02_329.13		[M+H]+		5	329.131	ESI pos	2.016	6625	7993	9345	6587	6867	4738	14484	12581	19113
0.53_303.09		[M-H]-		5	303.09	ESI neg	0.529	7179	11531	12267	3653	5815	6231	190	236	468
1.56_257.04		[M-H]-		5	257.042	ESI neg	1.564	4342	2803	3232	3506	2863	2448	1948	1648	2820
0.92_141.03		[M-H]-		5	141.031	ESI neg	0.919	11257	8281	9347	5022	4151	3959	481	581	835
2.16_376.08		[M+H]+		5	376.085	ESI pos	2.162	5730	4235	5373	4680	3662	4082	2718	2560	1705
1.31_612.31		[M-H]-		5	612.307	ESI neg	1.311	14687	12382	2476	8271	9952	9203	1878	1729	13317
1.36_161.05		[M-H]-		5	161.047	ESI neg	1.36	124784	88541	90634	63571	47294	42211	69790	63502	99392
1.26_628.29		[M-H]-		5	628.286	ESI neg	1.265	3820	4004	4290	5514	5040	5521	3110	3192	3360
2.12_97.03		[M+H]+		5	97.0254	ESI pos	2.12	5623	6295	7185	7128	6157	4860	7195	7091	6952
1.88_359.02		[M-H]-		5	359.021	ESI neg	1.881	3549	2215	2937	14037	9889	10542	6	8	20
1.44_398.13		[M-H]-		5	398.127	ESI neg	1.438	3230	2335	2516	7598	6214	6797	267	207	257
1.85_770.85		[M+H]+		5	770.849	ESI pos	1.849	28694	25500	30438	22660	19779	18574	13570	12729	13562
1.88_280.99		[M-H]-		5	280.989	ESI neg	1.876	49418	41937	34040	21175	15271	17764	20156	21694	29569
1.81_225.06		[M-H]-		5	225.061	ESI neg	1.807	10701	9277	8949	81166	67019	64689	74885	78313	97946
1.67_456.13		[M+H]+		5	456.127	ESI pos	1.67	6143	5298	6692	6358	6726	5436	3935	3846	3795
0.49_862.21		[M-H]-		5	862.209	ESI neg	0.493	7229	3779	4923	6523	6110	5828	9324	5472	11318
2.36_344.14		[M+H]+		5	344.14	ESI pos	2.359	16804	26744	27425	23655	22222	18319	89574	78797	57635
1.87_370.96		[M-H]-		5	370.957	ESI neg	1.866	12351	8067	9447	12663	10020	11392	5310	4731	4939
2.12_162.08		[M+H]+		5	162.076	ESI pos	2.123	665975	719166	843693	795061	693572	636116	872160	787801	738396
0.31_238.10		[M+H]+		5	238.105	ESI pos	0.311	4264	3142	3570	4724	3298	3730	13366	10665	23034
1.88_125.02		[M-H]-		5	125.023	ESI neg	1.875	6365	4667	3991	4361	3517	3173	5499	5892	7389
0.77_149.07		[M+H]+		5	149.067	ESI pos	0.767	4072	3547	3403	5263	4616	4191	6560	5825	9537
1.87_180.52		[M-H]-		5	180.517	ESI neg	1.87	2692	2349	2005	5478	4516	4269	97	54	109
0.29_970.60		[M+H]+		5	970.599	ESI pos	0.288	8208	9336	8058	2458	2076	1574	34	92	58
0.43_252.08		[M+H]+		5	252.084	ESI pos	0.435	3748	2653	3177	3278	3261	3081	11382	8649	16541
2.25_194.35		[M-H]-		5	194.35	ESI neg	2.247	4643	3840	4100	4225	2887	3189	3035	2392	2735
0.39_413.27		[M+H]+		5	413.274	ESI pos	0.392	10073	10903	11705	360	255	308	931	1024	1231
1.60_170.03		[M+H]+		5	170.027	ESI pos	1.598	11429	7459	9048	6452	5601	4484	72	66	54
1.49_245.19		[M+H]+		5	245.185	ESI pos	1.493	9430	5954	7400	8219	7514	6425	59	43	40
2.28_416.86		[M+H]+		5	416.855	ESI pos	2.279	5809	4665	4365	4297	4620	4203	4650	5230	6376
2.12_127.04		[M+H]+		5	127.037	ESI pos	2.121	12479	12838	15493	14820	12502	11923	16674	14527	13119
2.33_78.96		[M-H]-		5	78.9598	ESI neg	2.335	866286	671613	739778	685946	582205	551014	575804	289295	632729
1.75_241.12		[M+H]+		5	241.119	ESI pos	1.747	15733	14687	14803	13333	13191	10940	7569	7095	10052
2.03_427.01		[M-H]-		5	427.01	ESI neg	2.033	10445	9194	8479	7492	6880	7206	9702	9762	11213
0.41_209.09		[M+H]+		5	209.091	ESI pos	0.413	5455	3743	4179	6057	5159	4556	5489	5382	9818
1.50_119.03		[M-H]-		5	119.034	ESI neg	1.503	6851	4751	4376	3850	3001	3004	5054	3784	6267
2.10_329.13		[M+H]+		5	329.129	ESI pos	2.103	6405	6840	7629	5223	5319	3838	3978	5237	4913
0.53_368.12		[M-H]-		5	368.116	ESI neg	0.527	23084	19106	23494	8603	9951	9569	221	223	43
0.68_239.10		[M+H]+		5	239.097	ESI pos	0.676	5199	3336	3660	2876	2532	2244	4094	3445	6355
1.88_448.99		[M-H]-		5	448.992	ESI neg	1.879	31161	25738	23372	13212	11119	11241	28894	32624	50204
2.38_289.00		[M-H]-		5	288.997	ESI neg	2.381	22209	19884	14128	15675	15987	13402	16772	14611	18352
1.59_191.08		[M+H]+		5	191.079	ESI pos	1.593	3756	3222	3349	6667	6399	5377	10316	9273	14561
2.27_414.84		[M-H]-		5	414.842	ESI neg	2.27	20732	16216	15239	19090	17479	17339	14324	16346	16217
1.87_167.00		[M-H]-		5	166.996	ESI neg	1.867	14297	9889	8635	26824	21064	20077	138	144	166
2.38_258.04		[M-H]-		5	258.038	ESI neg	2.383	2549	3233	4303	11904	9234	9742	7	15	14
1.01_149.07		[M+H]+		5	149.07	ESI pos	1.015	2500	1924	2024	4930	3728	3472	17516	16215	23461
0.57_285.12		[M+H]+		5	285.125	ESI pos	0.575	39567	33190	37423	20948	14457	10602	2398	1755	4454
2.00_390.04		[M-H]-		5	390.036	ESI neg	2.003	797833	590790	561715	750346	606679	716907	30072	47986	25551
1.14_232.01		[M-H]-		5	232.008	ESI neg	1.135	6675	5171	5513	1297	1132	1149	3860	3866	4545
2.00_605.04		[M-H]-		5	605.04	ESI neg	2.004	15243	11782	9497	14365	9613	13612	951	1176	620
1.55_181.10		[M+H]+		5	181.096	ESI pos	1.547	26134	19730	22541	62051	47780	46015	47889	42373	57666
1.79_217.03		[M-H]-		5	217.029	ESI neg	1.788	2382	2678	2616	7615	7255	7649	7303	7202	8667
2.08_289.14		[M+H]+		5	289.138	ESI pos	2.077	83909	104719	103192	88162	89262	71777	40500	43845	35422
1.85_362.92		[M+H]+		5	362.924	ESI pos	1.848	100814	91736	112789	95336	82166	75852	49871	44086	50786
2.09_154.13		[M+H]+		5	154.132	ESI pos	2.093	63210	67835	91533	149596	143268	106049	175	257	152
0.60_300.07		[M-H]-		5	300.074	ESI neg	0.597	24349	14167	15886	11229	9099	8712	6826	5996	12963
1.65_878.57		[M+H]+		5	878.574	ESI pos	1.646	13200	10734	11849	14223	10583	9496	7728	7587	8655
0.53_248.89		[M-H]-		5	248.893	ESI neg	0.531	19579	12144	10868	10322	11384	9071	13559	12045	12157
1.72_243.13		[M+H]+		5	243.132	ESI pos	1.722	13294	9237	10408	10436	9528	7448	8573	8143	10773
1.88_115.00		[M-H]-		5	115.003	ESI neg	1.877	36702	31056	24279	112960	89830	104457	142	31	188
2.41_601.14		[M-H]-		5	601.138	ESI neg	2.407	9205	13255	14444	32040	20839	23876	11578	7906	8880
2.00_391.03		[M-H]-		5	391.032	ESI neg	2.003	4060257	3006776	2759698	3954783	3160239	3619821	141154	234386	113747
0.48_462.10		[M-H]-		5	462.096	ESI neg	0.482	3227	3488	3914	4945	4485	5135	4566	5842	6366
0.95_165.06		[M+H]+		5	165.062	ESI pos	0.95	3351	2363	2249	2687	2191	1913	3942	3379	6496
1.98_267.10		[M+H]+		5	267.095	ESI pos	1.98	7482	6056	6787	7551	6107	6045	8241	7618	13175
1.99_359.14		[M+H]+		5	359.144	ESI pos	1.985	3331	2556	2832	2552	2453	2076	5700	5090	6809
0.30_972.58		[M+H]+		5	972.578	ESI pos	0.302	58066	39456	40999	8958	6117	5843	6	34	75
1.33_285.11		[M-H]-		5	285.108	ESI neg	1.331	4320	3528	3710	2760	2288	2329	3013	3161	4563
1.90_206.10		[M+H]+		5	206.105	ESI pos	1.901	5715	5769	5510	6483	5965	4858	710	548	725
0.59_252.08		[M+H]+		5	252.084	ESI pos	0.594	2744	1774	2109	2138	1803	1570	11333	10826	20202
1.79_258.10		[M+H]+		5	258.095	ESI pos	1.791	12654	18385	20521	18869	15389	16971	63052	83890	113883
1.92_304.10		[M+H]+		5	304.099	ESI pos	1.918	10303	6646	7884	3442	3508	2638	4470	3730	4972
1.49_243.17		[M-H]-		5	243.172	ESI neg	1.491	13177	10054	9804	12178	9299	9301	26	14	7
1.92_426.16		[M+H]+		5	426.158	ESI pos	1.918	4985	3971	4261	1381	1081	1040	29038	25613	35831
1.76_199.11		[M+H]+		5	199.107	ESI pos	1.758	3173	2893	3364	3284	2603	2324	7609	6910	7280
0.29_139.08		[M+H]+		5	139.083	ESI pos	0.286	6369	4376	4827	3295	2798	3261	25711	20864	36564
2.00_222.10		[M+H]+		5	222.095	ESI pos	2.005	3633	3531	3915	2836	3212	2645	4834	3713	4097
1.93_146.08		[M+H]+		5	146.08	ESI pos	1.93	9360	9330	9814	8178	7077	6428	7080	6507	8176
1.88_133.01		[M-H]-		5	133.014	ESI neg	1.878	149748	122689	106903	531527	433304	532060	403	141	367
0.68_295.07		[M+H]+		5	295.067	ESI pos	0.675	10513	7792	10676	5575	4416	4395	8417	7317	12655
1.89_87.01		[M-H]-		5	87.0085	ESI neg	1.894	28306	24988	26629	24179	18929	17305	20085	18095	18277
0.57_175.06		[M-H]-		5	175.061	ESI neg	0.567	362636	282471	256922	120665	125006	131034	124	158	212
1.46_183.07		[M+H]+		5	183.074	ESI pos	1.463	3144	2575	2391	2111	1489	1322	6691	5984	8739
1.15_124.04		[M-H]-		5	124.04	ESI neg	1.147	9375	6896	7486	6637	5019	5084	7070	6371	10129
1.93_378.07		[M-H]-		5	378.073	ESI neg	1.931	9904	11349	10331	5496	5764	5573	14944	12868	16156
1.69_532.79		[M-H]-		5	532.792	ESI neg	1.69	4114	3460	3409	3155	3139	2920	3006	3024	3555
1.88_101.02		[M-H]-		5	101.025	ESI neg	1.875	18381	14266	11892	23314	19106	20551	17998	17207	21195
0.75_248.11		[M+H]+		5	248.11	ESI pos	0.746	4378	2955	3422	2794	2225	1856	3815	3185	5940
0.56_188.95		[M-H]-		5	188.947	ESI neg	0.555	1673	1656	1401	4198	3718	3674	3222	2979	3905
1.54_430.23		[M+H]+		5	430.227	ESI pos	1.541	3743	2733	3333	84380	64367	58754	44	53	60
1.93_273.11		[M+H]+		5	273.106	ESI pos	1.926	692	731	702	495	526	442	14525	14324	10060
0.49_1378.40		[M+H]+		5	1378.4	ESI pos	0.494	5889	5247	4827	5191	4459	4769	3882	3625	5929
2.09_192.02		[M-H]-		5	192.023	ESI neg	2.092	77783	73232	66690	67473	58384	65167	60210	59027	63952
2.24_684.83		[M-H]-		5	684.826	ESI neg	2.244	26460	23986	28829	24318	17209	16797	9226	7123	8615
2.25_158.93		[M-H]-		5	158.925	ESI neg	2.246	76884	71904	75846	72989	57489	58069	50470	47995	47916
2.01_401.28		[M+H]+		5	401.284	ESI pos	2.009	2460	2193	2393	5903	6440	4950	14	25	16
1.66_417.97		[M+H]+		5	417.966	ESI pos	1.66	5840	5588	6494	7433	6492	7007	5119	5712	5461
2.00_627.02		[M-H]-		5	627.02	ESI neg	2.003	7688	5293	3815	5849	4835	5167	549	940	328
1.65_626.69		[M+H]+		5	626.69	ESI pos	1.645	28674	22349	24140	25629	20802	18817	14345	13682	16428
1.94_259.13		[M+H]+		5	259.129	ESI pos	1.94	803388	839187	822968	754104	634884	566407	554360	442957	527955
0.49_502.11		[M-H]-		5	502.109	ESI neg	0.487	3524	3329	3649	3562	2529	3055	3419	2462	4452
1.88_451.00		[M+H]+		5	451.002	ESI pos	1.883	14151	10329	12391	12085	17099	14954	7374	7050	7359
2.45_277.14		[M+H]+		5	277.139	ESI pos	2.447	10186	20880	24850	90631	63798	74442	57	45	307
1.77_271.13		[M+H]+		5	271.127	ESI pos	1.769	15833	16506	17766	22708	16502	19373	35037	27501	35234
2.58_294.99		[M-H]-		5	294.993	ESI neg	2.582	4891	3620	2915	3264	2717	2742	5166	4247	5610
2.12_145.05		[M+H]+		5	145.047	ESI pos	2.12	13633	13465	16779	15505	13238	12434	16443	14760	14092
1.06_279.04		[M-H]-		5	279.038	ESI neg	1.062	15122	10605	11657	9727	7836	7808	55	80	104
2.00_129.02		[M-H]-		5	129.019	ESI neg	2	12655	11341	10735	8858	8810	8454	18906	18685	21287
1.88_393.06		[M-H]-		5	393.062	ESI neg	1.88	30207	23346	23816	7491	5770	5890	19122	20832	24298
2.22_391.03		[M-H]-		5	391.033	ESI neg	2.219	58277	51882	35982	83970	54783	58108	3287	4031	2806
1.51_803.96		[M+H]+		5	803.96	ESI pos	1.512	9686	7619	9157	1818	1837	1693	10	6	6
1.45_367.10		[M-H]-		5	367.104	ESI neg	1.446	21405	13232	16726	21434	13425	11927	12892	10625	15480
1.94_393.06		[M-H]-		5	393.062	ESI neg	1.941	2777	2028	2518	1357	1341	1622	5573	5451	6705
1.91_396.15		[M+H]+		5	396.15	ESI pos	1.906	3338	2506	2788	2242	2751	1841	17714	14624	22032
1.65_712.64		[M+H]+		5	712.645	ESI pos	1.646	13966	10477	12108	14765	10644	9999	6761	7202	8467
1.95_115.00		[M-H]-		5	115.001	ESI neg	1.952	3812	3291	4097	7396	7867	7501	64	91	125
1.88_187.02		[M-H]-		5	187.024	ESI neg	1.877	5461	4375	3849	6560	5253	5578	603	657	755
1.39_305.08		[M+H]+		5	305.083	ESI pos	1.391	34707	21172	26767	18360	16887	14889	15697	14466	22718
1.79_383.06		[M-H]-		5	383.063	ESI neg	1.794	174	131	113	7853	7253	8154	6813	7061	9416
0.49_1258.36		[M+H]+		5	1258.36	ESI pos	0.492	4481	5563	3819	5541	3918	3432	2719	2759	5043
1.72_196.06		[M-H]-		5	196.06	ESI neg	1.716	8260	5302	6024	4992	4405	4038	3597	3560	5792
1.39_378.03		[M-H]-		5	378.027	ESI neg	1.393	5063	3782	3450	8586	6962	7162	23	8	24
1.89_662.35		[M+H]+		5	662.346	ESI pos	1.891	16241	12336	12569	183	247	189	0	6	6
1.85_430.91		[M+H]+		5	430.912	ESI pos	1.848	134902	121411	145632	120461	106704	94764	63806	55964	62295
1.45_824.98		[M+H]+		5	824.98	ESI pos	1.448	133071	108961	116646	854	1059	775	16	6	15
2.25_392.91		[M+H]+		5	392.91	ESI pos	2.246	10459	10678	12778	11971	10757	8653	6476	5387	5756
1.93_388.12		[M+H]+		5	388.119	ESI pos	1.927	4531	2833	3790	2473	3109	2360	25871	24946	34091
0.99_251.08		[M-H]-		5	251.077	ESI neg	0.992	4004	3447	3224	11365	9969	10134	5823	5863	8431
1.82_257.11		[M+H]+		5	257.114	ESI pos	1.819	11339	8218	10385	8095	6383	6298	66325	53102	63961
1.52_359.19		[M+H]+		5	359.19	ESI pos	1.522	3769	2353	2195	8162	7578	5989	90	88	120
1.95_133.01		[M-H]-		5	133.014	ESI neg	1.951	25862	21537	25457	44225	43385	44740	344	324	669
0.31_268.08		[M-H]-		5	268.083	ESI neg	0.311	6021	4188	4414	3715	3244	2768	3283	2715	5157
1.59_348.07		[M-H]-		5	348.075	ESI neg	1.592	726	451	538	5439	2913	2911	167	239	261
2.02_144.06		[M+H]+		5	144.063	ESI pos	2.017	56728	63329	65873	57113	53842	44252	55685	51419	56048
0.46_185.09		[M+H]+		5	185.09	ESI pos	0.46	18284	10934	14738	12599	10554	8794	23591	23107	37650
1.33_133.05		[M-H]-		5	133.05	ESI neg	1.331	27106	21446	20832	115390	91615	84552	78	120	141
1.55_184.11		[M+H]+		5	184.107	ESI pos	1.549	27073	21653	25309	12628	9488	9242	232	200	506
0.57_211.09		[M+H]+		5	211.087	ESI pos	0.566	3160	2930	3332	10203	7174	5872	9533	10253	12644
2.15_282.12		[M+H]+		5	282.118	ESI pos	2.145	167365	202234	202622	113346	89959	83985	46892	43773	51462
1.91_314.08		[M+H]+		5	314.082	ESI pos	1.907	5198	4048	4830	3549	3507	2701	4425	3049	5428
2.02_126.05		[M+H]+		5	126.053	ESI pos	2.021	9419	10665	11089	9843	9028	7575	8270	8437	8739
2.42_510.86		[M-H]-		5	510.856	ESI neg	2.418	4953	3974	3497	2754	2984	2767	4498	5203	5093
1.65_546.72		[M+H]+		5	546.724	ESI pos	1.646	11970	9709	10260	12517	9271	8941	6399	6251	7449
2.25_791.32		[M-H]-		5	791.321	ESI neg	2.246	7320	4806	5126	5077	4095	2947	1686	1417	1954
2.06_259.13		[M+H]+		5	259.129	ESI pos	2.057	165226	187850	203009	151446	149451	116755	87130	78377	78610
1.85_498.90		[M+H]+		5	498.899	ESI pos	1.849	72429	63419	77232	62760	54510	48786	33450	30719	35587
1.65_710.65		[M+H]+		5	710.65	ESI pos	1.646	21762	18069	19617	22984	16202	15386	12030	11599	13714
1.80_297.10		[M+H]+		5	297.105	ESI pos	1.804	2299	2603	3218	7917	5962	5806	6458	5149	10221
2.16_312.13		[M+H]+		5	312.127	ESI pos	2.157	11541	12493	12077	6261	4852	4775	67982	54987	71390
1.56_321.09		[M-H]-		5	321.086	ESI neg	1.558	4180	3189	3263	3122	2217	2188	3250	2356	4199
2.10_302.10		[M-H]-		5	302.1	ESI neg	2.102	1665	1398	1495	9264	6940	6912	97	89	46
1.41_242.05		[M-H]-		5	242.051	ESI neg	1.409	4706	3780	3382	3911	3079	3063	3947	4081	5762
0.49_187.98		[M-H]-		5	187.978	ESI neg	0.487	4486	3405	4482	4692	4325	4313	4131	4414	5513
1.59_261.09		[M-H]-		5	261.092	ESI neg	1.593	2150	1422	1601	5153	3322	3244	68	78	169
2.07_279.68		[M+H]+		5	279.684	ESI pos	2.069	14099	11642	11530	19003	15538	14245	0	0	19
0.31_208.06		[M-H]-		5	208.062	ESI neg	0.308	3962	2977	3177	3082	2586	2448	3084	2308	4337
1.26_175.06		[M-H]-		5	175.061	ESI neg	1.26	10967	6021	7272	11039	9525	8866	299	263	450
1.92_635.01		[M-H]-		5	635.007	ESI neg	1.918	3637	3532	4383	3127	2932	3358	3269	3144	4679
0.78_184.06		[M-H]-		5	184.06	ESI neg	0.776	3117	2470	2506	2703	2236	2280	4361	3980	6207
1.88_381.00		[M-H]-		5	381.004	ESI neg	1.877	2093	1638	1567	6635	4444	5197	0	149	0
2.01_379.05		[M-H]-		5	379.05	ESI neg	2.008	6932	5335	5788	2699	2450	2383	9025	7810	10468
1.84_996.82		[M-H]-		5	996.82	ESI neg	1.845	13277	10669	12459	10672	9082	8446	9736	9553	10415
1.71_167.09		[M+H]+		5	167.093	ESI pos	1.711	12917	11172	10695	15030	11830	8985	8386	8750	9103
0.55_273.08		[M-H]-		5	273.079	ESI neg	0.548	2790	2484	2271	13496	8734	8838	153	194	218
0.47_137.07		[M+H]+		5	137.07	ESI pos	0.467	5315	3707	4708	4074	3536	2473	4532	3843	6343
1.96_448.99		[M-H]-		5	448.994	ESI neg	1.961	6929	4586	4851	4145	3614	4194	6362	7489	7572
1.92_150.07		[M+H]+		5	150.074	ESI pos	1.921	7450	7903	7675	5478	6295	4822	52269	51184	51615
2.09_131.00		[M-H]-		5	130.999	ESI neg	2.093	5258	4831	4022	4301	3728	4238	3984	3928	4149
2.05_408.15		[M+H]+		5	408.147	ESI pos	2.051	5732	5813	6646	1532	1819	1518	1920	990	2790
0.30_113.06		[M-H]-		5	113.061	ESI neg	0.302	32368	25647	24611	4839	4188	2924	118	1096	138
1.41_243.10		[M-H]-		5	243.099	ESI neg	1.408	5374	4334	4817	3208	2725	2734	6658	6073	9992
1.58_188.09		[M-H]-		5	188.093	ESI neg	1.579	2876	1860	2151	6300	4786	4571	21	11	20
2.50_129.02		[M-H]-		5	129.019	ESI neg	2.502	5870	2820	2909	3105	2852	2549	3674	4126	6630
0.99_356.12		[M-H]-		5	356.12	ESI neg	0.991	15282	12607	12171	14301	11748	11442	147	102	200
0.96_126.05		[M+H]+		5	126.054	ESI pos	0.96	42682	27456	30596	9477	6920	5918	3925	3711	5791
1.71_286.09		[M-H]-		5	286.091	ESI neg	1.711	17019	12214	13818	10266	9440	8381	8335	8012	12367
0.27_387.22		[M+H]+		5	387.221	ESI pos	0.269	1769	1527	1288	6700	3653	5275	748	3846	1230
1.13_399.11		[M-H]-		5	399.112	ESI neg	1.131	2464	1748	2052	8294	7089	6725	929	805	1322
0.45_942.23		[M-H]-		5	942.228	ESI neg	0.45	5427	3376	3222	5649	5381	6823	3640	5160	5440
1.89_727.39		[M+H]+		5	727.386	ESI pos	1.886	50460	62252	48492	2269	2318	2081	201	170	399
2.00_539.11		[M+H]+		5	539.113	ESI pos	1.997	3224	3453	3726	5858	7124	6287	125	211	96
1.65_462.76		[M+H]+		5	462.762	ESI pos	1.646	7351	6065	6946	7894	5776	5225	4037	3983	4486
1.84_894.84		[M-H]-		5	894.837	ESI neg	1.845	6822	6322	6661	5430	5119	4383	5875	5023	6241
2.01_165.04		[M-H]-		5	165.041	ESI neg	2.007	88373	77381	82458	41906	34688	35195	168974	158346	197497
1.04_370.12		[M-H]-		5	370.118	ESI neg	1.042	13745	13864	13229	5942	6965	7505	307	289	478
2.01_145.05		[M+H]+		5	145.047	ESI pos	2.011	5440	5642	6104	5100	4857	3743	16288	14294	14980
2.41_446.82		[M-H]-		5	446.817	ESI neg	2.408	6655	5049	4989	5144	4630	4648	5715	6027	8540
1.65_794.61		[M+H]+		5	794.611	ESI pos	1.646	16186	13804	14280	16834	12992	11975	9814	9214	11192
1.39_317.06		[M-H]-		5	317.062	ESI neg	1.39	9604	7996	7633	4939	4461	4603	5434	6219	7593
1.88_388.12		[M+H]+		5	388.119	ESI pos	1.879	3723	2705	2159	2256	2930	2569	17425	24946	31513
2.13_222.10		[M+H]+		5	222.095	ESI pos	2.132	4357	4841	5282	4424	3628	3521	4147	3967	3621
1.92_286.09		[M+H]+		5	286.09	ESI pos	1.923	6511	5101	5315	4483	4767	3189	6796	5610	8689
2.11_147.03		[M-H]-		5	147.03	ESI neg	2.109	10042	8774	9661	18114	15327	15233	5916	5971	6174
2.05_275.12		[M+H]+		5	275.122	ESI pos	2.048	2977	2691	3326	1977	2474	1849	11313	8515	5810
0.90_175.06		[M-H]-		5	175.062	ESI neg	0.9	45759	25380	30568	48091	37369	36031	196	244	447
2.45_335.07		[M+H]+		5	335.07	ESI pos	2.447	2665	3558	4351	9992	7266	7437	0	6	6
0.36_371.12		[M+H]+		5	371.117	ESI pos	0.363	13492	9566	10638	9660	7945	6866	12135	8687	17712
0.57_107.06		[M+H]+		5	107.06	ESI pos	0.575	4453	3246	3593	3280	2599	2057	2976	3003	4777
1.53_185.09		[M+H]+		5	185.091	ESI pos	1.53	8907	6574	7265	6269	5110	4207	4364	3894	5499
1.69_385.99		[M+H]+		5	385.995	ESI pos	1.689	5561	4590	5057	4731	4545	4259	2625	2279	2580
0.36_244.97		[M-H]-		5	244.975	ESI neg	0.36	2972	2894	2446	61721	61688	59500	325	373	399
0.35_402.36		[M+H]+		5	402.356	ESI pos	0.353	74979	2253	7082	4409	71253	5246	3110	127560	2198
2.22_486.18		[M+H]+		5	486.182	ESI pos	2.224	3392	2799	3251	1261	1798	1447	152404	117696	201338
0.81_307.08		[M-H]-		5	307.084	ESI neg	0.806	49999	37954	44141	39486	25628	24597	5369	4485	6603
2.12_111.01		[M-H]-		5	111.008	ESI neg	2.123	141008	137529	130735	131053	104744	115857	116630	114506	109459
1.59_155.08		[M+H]+		5	155.08	ESI pos	1.586	27827	24337	23474	22917	19804	17205	117782	96538	83437
1.34_366.11		[M-H]-		5	366.107	ESI neg	1.336	5370	3630	4172	4017	3028	2744	2022	2054	3082
0.67_259.05		[M-H]-		5	259.047	ESI neg	0.67	879	538	574	30068	19694	20802	143	187	231
1.99_431.16		[M+H]+		5	431.16	ESI pos	1.991	8436	7076	7092	6807	6319	5591	6828	5021	7838
1.65_842.63		[M-H]-		5	842.631	ESI neg	1.645	4654	3370	3266	3289	2843	2668	2485	2058	2668
1.92_216.11		[M+H]+		5	216.106	ESI pos	1.917	45137	43602	50080	37833	42461	32573	71814	64314	60909
2.13_191.02		[M-H]-		5	191.022	ESI neg	2.126	1236068	1214564	1187882	1190933	942623	1053707	1030481	1039685	991984
2.35_364.11		[M+H]+		5	364.114	ESI pos	2.35	1712	2153	2259	1679	1407	1308	13140	10569	9414
1.65_544.73		[M+H]+		5	544.727	ESI pos	1.646	69232	56145	60976	76450	51984	50163	37336	35701	41131
1.43_831.99		[M+H]+		5	831.994	ESI pos	1.431	43642	51674	46490	833	623	943	12	6	13
1.90_190.44		[M-H]-		5	190.435	ESI neg	1.895	51990	46229	44673	47952	44899	36686	32380	33919	39420
1.59_250.13		[M+H]+		5	250.127	ESI pos	1.589	418	340	334	13216	11010	7441	953	970	1433
0.81_319.08		[M-H]-		5	319.081	ESI neg	0.805	5758	5056	5820	4245	3128	2797	4000	3824	5367
1.53_286.09		[M-H]-		5	286.093	ESI neg	1.531	12087	8390	9412	14400	11634	10755	7883	6115	10150
0.41_383.09		[M-H]-		5	383.094	ESI neg	0.408	28891	18460	17560	18431	14171	14611	9686	7523	13213
0.29_107.06		[M+H]+		5	107.059	ESI pos	0.294	7469	5207	6202	4343	4008	3983	9777	8129	13619
0.53_156.06		[M+H]+		5	156.063	ESI pos	0.528	10792	6415	8615	34814	28346	23623	5340	4600	5352
1.65_292.84		[M+H]+		5	292.844	ESI pos	1.646	125573	104730	115436	131349	99524	92562	73380	69951	81604
1.59_185.09		[M+H]+		5	185.091	ESI pos	1.592	5182	4498	4142	4427	3975	3197	3675	3294	4709
0.37_194.10		[M+H]+		5	194.102	ESI pos	0.371	28520	21139	22447	10936	8795	7810	584	715	614
2.25_98.98		[M+H]+		5	98.984	ESI pos	2.248	85380	80038	94426	109889	70091	84584	37923	39740	47317
2.40_352.09		[M-H]-		5	352.087	ESI neg	2.399	3589	5153	4475	5204	3413	3732	2577	1757	1820
2.02_115.04		[M+H]+		5	115.037	ESI pos	2.018	4044	4627	5104	4748	3993	3445	3829	4060	3817
2.25_605.89		[M+H]+		5	605.894	ESI pos	2.246	15472	16534	20238	18234	16161	14056	7942	6112	6716
2.00_202.07		[M+H]+		5	202.066	ESI pos	2	3152	2209	2226	1073	1829	1059	26182	22960	23650
0.57_377.16		[M+H]+		5	377.164	ESI pos	0.572	2209	1809	2012	7858	5390	4289	8684	7497	15797
1.98_365.10		[M+H]+		5	365.102	ESI pos	1.978	16436	12689	16693	16821	14636	16675	8788	8964	12473
0.29_196.09		[M+H]+		5	196.094	ESI pos	0.291	1681	2493	2412	3220	3464	1392	5560	4790	9299
0.36_349.14		[M+H]+		5	349.139	ESI pos	0.364	8470	5654	6007	6994	6322	5759	6834	5506	9065
1.92_366.14		[M+H]+		5	366.138	ESI pos	1.917	15169	12784	14354	9463	9905	8641	171438	145893	248972
0.52_383.09		[M-H]-		5	383.091	ESI neg	0.518	4907	6334	5650	5051	3890	4860	2349	2334	3105
1.99_449.17		[M+H]+		5	449.171	ESI pos	1.994	4587	3806	3644	2959	3805	2821	4386	3154	4883
1.59_287.05		[M-H]-		5	287.051	ESI neg	1.591	5304	3303	4159	4641	3390	2942	2562	2361	3532
0.98_259.06		[M-H]-		5	259.062	ESI neg	0.983	4806	4160	4262	4400	3315	3046	6036	6054	7654
0.42_233.09		[M+H]+		5	233.088	ESI pos	0.416	4173	2622	3157	3359	2977	2666	2598	2415	4566
0.63_124.04		[M-H]-		5	124.039	ESI neg	0.63	5733	3544	4028	3795	2896	2782	3304	3029	5324
1.45_833.50		[M+H]+		5	833.499	ESI pos	1.445	131096	109947	120679	1145	587	1098	6	6	13
1.65_294.84		[M+H]+		5	294.843	ESI pos	1.646	11161	9394	10487	11870	9152	8492	6847	6172	7300
1.89_85.03		[M-H]-		5	85.0293	ESI neg	1.889	45783	44197	43285	42250	34034	31537	47560	41910	50611
1.90_407.04		[M+H]+		5	407.04	ESI pos	1.896	8909	5973	5807	7058	6863	5399	2511	2310	1906
2.01_127.04		[M+H]+		5	127.038	ESI pos	2.012	4442	4594	4766	4055	3797	3288	9011	8221	8985
2.02_180.09		[M+H]+		5	180.085	ESI pos	2.018	126762	142997	145364	133447	115897	100018	139175	118331	133101
2.16_333.17		[M+H]+		5	333.166	ESI pos	2.163	9399	11372	14456	15466	11206	11010	5357	4548	3680
2.15_371.14		[M+H]+		5	371.141	ESI pos	2.151	8661	8851	9695	9075	7593	6328	5465	5028	5933
1.73_383.20		[M+H]+		5	383.204	ESI pos	1.73	1759	1187	1228	14013	15642	10246	135	84	114
1.89_877.01		[M-H]-		5	877.009	ESI neg	1.888	5336	4890	4543	3783	5619	4216	4449	7191	7039
1.86_268.96		[M+H]+		5	268.961	ESI pos	1.861	4160	3629	3749	17472	13188	12449	12	29	23
1.60_285.11		[M+H]+		5	285.106	ESI pos	1.605	132	128	117	119	131	119	21037	12570	19718
1.65_542.73		[M+H]+		5	542.731	ESI pos	1.646	142578	118428	127430	155328	111349	101267	77231	75404	88522
0.36_329.06		[M-H]-		5	329.062	ESI neg	0.361	335	245	247	11657	9061	9291	232	160	289
1.51_812.47		[M+H]+		5	812.467	ESI pos	1.51	13966	10407	12460	1906	1535	1552	9	9	6
1.89_111.01		[M-H]-		5	111.009	ESI neg	1.894	1838437	1567537	1523465	1436877	1310965	1166460	1039142	1015222	1215772
1.36_246.02		[M-H]-		5	246.022	ESI neg	1.363	4478	3583	3907	2880	2533	2577	4330	3705	6039
2.14_379.08		[M+H]+		5	379.08	ESI pos	2.141	2139	1610	2044	7010	6083	4466	203	241	213
1.88_395.08		[M-H]-		5	395.077	ESI neg	1.878	6440	4414	5363	5691	4564	4767	191	460	624
0.93_133.05		[M-H]-		5	133.05	ESI neg	0.931	5878	4444	5502	7621	4863	4435	3823	3253	4863
2.22_325.11		[M+H]+		5	325.11	ESI pos	2.219	11384	9372	10669	8177	6971	6444	5853	5148	2941
2.33_438.10		[M-H]-		5	438.102	ESI neg	2.334	41854	61301	71223	48640	35740	28380	336474	280945	290397
1.85_1042.79		[M+H]+		5	1042.79	ESI pos	1.847	9390	8170	9566	7694	6559	5382	5010	4549	4305
2.12_522.20		[M+H]+		5	522.202	ESI pos	2.12	22445	18434	20199	20387	14979	16504	17233	14945	19366
0.81_306.09		[M-H]-		5	306.088	ESI neg	0.806	11121	9138	9842	8897	5849	5405	1289	1210	1603
0.49_1111.67		[M+H]+		5	1111.67	ESI pos	0.493	3548	2966	3313	3960	3060	3011	2552	2765	3675
0.49_818.25		[M+H]+		5	818.25	ESI pos	0.492	22331	19125	17277	16756	15420	16830	13987	14550	20051
0.52_136.04		[M+H]+		5	136.037	ESI pos	0.521	4510	3331	3228	2943	2416	2300	2964	2298	4225
1.92_408.15		[M+H]+		5	408.149	ESI pos	1.919	2101	1766	2012	868	927	708	11340	10225	15983
0.42_184.09		[M+H]+		5	184.093	ESI pos	0.416	3108	1874	2583	3753	3055	3019	3985	3885	5555
1.99_111.01		[M-H]-		5	111.009	ESI neg	1.994	110085	102457	96503	91449	174954	72674	155602	161628	198312
1.46_143.08		[M+H]+		5	143.079	ESI pos	1.458	1608	1195	1319	1887	1231	1072	8140	5309	9636
0.56_439.18		[M+H]+		5	439.177	ESI pos	0.56	3549	3487	3892	7021	5618	5195	4704	4889	5738
0.76_194.08		[M+H]+		5	194.083	ESI pos	0.756	5451	3097	4107	4446	3155	2975	1220	1245	1808
0.31_1047.57		[M-H]-		5	1047.57	ESI neg	0.308	13680	9997	11056	1353	1302	1073	26	52	40
1.94_245.11		[M+H]+		5	245.109	ESI pos	1.94	1807	1694	1610	1725	1543	1372	10067	7399	5176
1.65_290.85		[M+H]+		5	290.847	ESI pos	1.646	469747	393613	436067	494012	375041	348996	275665	267140	310983
0.49_1058.32		[M+H]+		5	1058.32	ESI pos	0.492	14201	12380	9964	12868	11173	10558	9256	9491	13393
1.82_244.08		[M+H]+		5	244.078	ESI pos	1.819	5220	3814	4599	15910	9407	12654	1679	1951	2426
1.65_376.80		[M+H]+		5	376.805	ESI pos	1.646	9637	8074	9232	10156	7524	6927	5365	5308	6067
2.28_438.84		[M+H]+		5	438.84	ESI pos	2.283	3986	3501	3223	3168	3236	2749	3972	4096	4944
1.34_215.03		[M-H]-		5	215.033	ESI neg	1.34	12930	14602	12965	8084	8783	7469	10379	10963	11907
0.53_114.05		[M+H]+		5	114.051	ESI pos	0.531	1132	703	744	6860	5386	4503	249	334	460
0.38_169.01		[M-H]-		5	169.014	ESI neg	0.375	2023	1870	1631	8207	5667	5556	1353	1531	1697
1.34_217.03		[M-H]-		5	217.028	ESI neg	1.339	4543	4813	4210	2480	2790	2480	3189	4035	3986
0.28_201.04		[M-H]-		5	201.041	ESI neg	0.283	781	456	636	81999	61002	60358	114	394	82
2.05_294.99		[M-H]-		5	294.993	ESI neg	2.046	4495	4428	2842	2894	3151	3031	3605	3849	4439
1.90_437.97		[M+H]+		5	437.97	ESI pos	1.904	27061	22837	19952	20117	14562	13214	16924	15463	15457
1.53_133.05		[M-H]-		5	133.051	ESI neg	1.528	8503	6200	6532	35729	29665	30493	102	111	155
1.92_274.09		[M+H]+		5	274.092	ESI pos	1.917	10425	7601	8804	5472	6049	4521	4219	3960	4343
1.65_374.81		[M+H]+		5	374.808	ESI pos	1.646	28416	24294	26288	31568	22567	21041	15966	15424	18418
1.65_458.77		[M+H]+		5	458.768	ESI pos	1.646	125397	105394	113782	134047	97446	90887	69551	67198	77677
0.26_700.42		[M+H]+		5	700.424	ESI pos	0.263	9763	10717	10723	507	729	758	707	538	395
0.57_193.09		[M+H]+		5	193.085	ESI pos	0.572	21943	22693	24774	3303	2218	1962	1311	1569	1795
1.99_413.15		[M+H]+		5	413.152	ESI pos	1.994	5709	5054	5132	4700	4670	3768	4938	3643	4863
0.30_818.49		[M+H]+		5	818.495	ESI pos	0.297	23482	16009	18250	416	260	311	114	151	326
1.88_259.01		[M-H]-		5	259.009	ESI neg	1.88	16038	15923	12268	6530	4921	4984	9765	10634	14782
0.95_161.05		[M-H]-		5	161.046	ESI neg	0.953	67055	34232	42908	7062	5860	5333	10461	10270	16965
1.87_176.06		[M-H]-		5	176.056	ESI neg	1.873	31243	26944	17083	10649	10431	7178	12889	14157	24194
1.65_628.69		[M+H]+		5	628.687	ESI pos	1.646	15532	11749	13132	15573	11421	10512	7874	7645	8244
0.33_372.34		[M+H]+		5	372.343	ESI pos	0.326	37057	2374	2344	26439	35516	2290	3877	3000	1522
0.27_158.08		[M+H]+		5	158.078	ESI pos	0.271	2572	1418	1272	14846	10894	11613	612	674	810
2.41_289.00		[M-H]-		5	288.997	ESI neg	2.41	25779	18055	17273	15850	15490	13547	22216	24696	25718
0.29_251.05		[M+H]+		5	251.053	ESI pos	0.289	1596	994	1280	2930	4071	2128	144	305	314
2.25_588.86		[M+H]+		5	588.863	ESI pos	2.247	3211	3224	4326	3862	3453	2766	2216	1690	1550
1.47_267.10		[M+H]+		5	267.095	ESI pos	1.466	4724	4304	3992	3584	2643	1928	3753	2607	4911
1.27_243.97		[M-H]-		5	243.967	ESI neg	1.274	7591	5592	5062	4422	3761	4230	4275	4204	6172
0.69_246.99		[M-H]-		5	246.992	ESI neg	0.688	4477	6388	5449	3249	3880	4539	20	25	20
2.04_237.00		[M+H]+		5	236.996	ESI pos	2.039	6982	5986	6798	5225	5721	5269	8550	9591	9065
1.91_332.18		[M+H]+		5	332.178	ESI pos	1.906	2969	2713	2589	7198	5650	4780	42	22	60
2.25_899.82		[M+H]+		5	899.824	ESI pos	2.247	6692	6588	8779	7778	6844	5939	2570	2198	2558
2.09_198.12		[M+H]+		5	198.122	ESI pos	2.094	246396	263852	355506	572126	547790	402263	403	574	619
0.31_217.07		[M-H]-		5	217.071	ESI neg	0.313	4060	2984	3193	11653	8596	7743	2852	2799	4304
1.92_178.07		[M+H]+		5	178.067	ESI pos	1.92	6469	7194	6302	4872	6016	4088	3160	3490	2881
1.59_219.05		[M-H]-		5	219.05	ESI neg	1.587	2668	1683	2206	6219	4401	3827	113	121	194
2.15_264.11		[M+H]+		5	264.107	ESI pos	2.146	85969	106244	113970	61343	51474	47361	24943	22457	27139
1.69_224.11		[M-H]-		5	224.111	ESI neg	1.691	9435	8690	9365	8192	6999	8248	6733	5889	6680
0.49_822.20		[M-H]-		5	822.198	ESI neg	0.492	3619	2959	3547	3430	3138	3722	4139	3250	3866
0.99_343.29		[M+H]+		5	343.295	ESI pos	0.986	21237	1520	2868	3238	2151	3410	1203	1631	2242
1.65_122.92		[M+H]+		5	122.923	ESI pos	1.646	154769	135151	147610	160182	130168	117455	99470	99408	109406
0.49_702.16		[M-H]-		5	702.165	ESI neg	0.488	7203	4612	6769	10506	8118	7812	7808	6567	12985
2.50_412.87		[M-H]-		5	412.865	ESI neg	2.499	6560	2215	2704	1775	1895	1889	3952	4553	6379
0.43_186.07		[M+H]+		5	186.074	ESI pos	0.432	1754	1204	1482	2256	2355	2352	8633	8479	12341
0.20_832.24		[M+H]+		5	832.238	ESI pos	0.203	6445	8629	8897	13267	12067	13866	10580	7636	7124
2.25_840.32		[M-H]-		5	840.318	ESI neg	2.246	5535	5988	6233	5028	2968	2434	2023	1538	2081
0.30_986.59		[M+H]+		5	986.589	ESI pos	0.3	119558	78271	95973	11868	9446	9317	70	63	38
2.25_510.86		[M-H]-		5	510.86	ESI neg	2.248	3768	3624	3218	3638	2640	2845	2973	2330	3118
1.16_158.15		[M+H]+		5	158.152	ESI pos	1.155	15000	8682	10730	9915	7489	4557	6880	7039	9214
2.25_196.96		[M+H]+		5	196.96	ESI pos	2.247	5375	5105	5917	5875	5247	4462	2881	2465	3326
1.97_301.14		[M+H]+		5	301.139	ESI pos	1.966	29586	26796	34922	25858	23073	22093	17515	20614	19283
1.83_800.28		[M+H]+		5	800.279	ESI pos	1.831	10825	8348	9321	366	301	306	22	6	235
0.65_167.08		[M+H]+		5	167.08	ESI pos	0.647	5919	3821	4279	6451	5271	4784	5780	5076	9129
0.81_175.06		[M-H]-		5	175.062	ESI neg	0.807	54737	28810	34201	33294	25981	24925	124	117	261
1.89_190.11		[M+H]+		5	190.107	ESI pos	1.888	1984	2339	2347	6524	5989	5869	16560	16463	13184
2.03_234.09		[M+H]+		5	234.095	ESI pos	2.032	7666	5757	8687	5724	6112	4743	7287	7832	7650
1.59_198.08		[M+H]+		5	198.076	ESI pos	1.593	11715	8542	8423	8381	7499	5674	590	455	758
1.90_389.24		[M+H]+		5	389.237	ESI pos	1.896	1068	1232	1151	22496	20768	19185	0	8	13
2.17_398.20		[M+H]+		5	398.199	ESI pos	2.171	7161	8832	7559	3544	2210	2191	35	38	70
0.53_250.89		[M-H]-		5	250.89	ESI neg	0.533	9337	5715	5686	4674	5577	4382	6518	5001	5537
1.57_210.11		[M+H]+		5	210.112	ESI pos	1.571	589947	327745	369250	98078	81675	67390	324	243	352
1.59_232.12		[M+H]+		5	232.116	ESI pos	1.59	628	544	494	12889	11058	7686	1145	1065	1577
0.49_1178.35		[M+H]+		5	1178.35	ESI pos	0.49	7851	7211	6182	6766	5477	6157	4493	4899	6667
1.81_311.12		[M+H]+		5	311.121	ESI pos	1.806	8908	9215	12582	22855	18116	16565	26469	19491	39558
1.46_255.17		[M+H]+		5	255.167	ESI pos	1.458	441	327	348	3812	3500	2079	16313	12683	30153
2.20_366.12		[M+H]+		5	366.115	ESI pos	2.204	6325	5139	7666	4290	3546	4401	2311	6529	3872
2.25_213.99		[M+H]+		5	213.986	ESI pos	2.247	16313	16349	19422	17288	16260	14231	10969	9631	9837
1.86_642.91		[M-H]-		5	642.908	ESI neg	1.863	3407	2373	3191	3881	3131	3380	1191	1669	1290
0.82_258.07		[M+H]+		5	258.07	ESI pos	0.817	858	578	707	10705	8902	8300	20	37	65
1.10_161.05		[M-H]-		5	161.046	ESI neg	1.097	33424	18726	21699	84506	57871	54299	8918	7949	11413
1.57_164.10		[M+H]+		5	164.105	ESI pos	1.571	16364	9797	10292	3142	2605	2497	68	262	114
2.25_490.89		[M+H]+		5	490.89	ESI pos	2.246	7097	7041	8288	8594	7591	6305	4736	3302	3570
2.13_384.15		[M+H]+		5	384.148	ESI pos	2.127	11856	11473	12869	8614	7612	6992	15650	11623	17926
1.27_489.30		[M+H]+		5	489.302	ESI pos	1.267	9074	6118	8265	1218	974	869	140	190	214
1.65_124.92		[M+H]+		5	124.921	ESI pos	1.646	21767	19105	21324	22403	18120	16391	14568	13971	15286
1.69_218.08		[M+H]+		5	218.076	ESI pos	1.691	33716	30942	35366	29758	31619	28057	22571	19702	21842
0.49_378.13		[M+H]+		5	378.134	ESI pos	0.492	6653	5268	5723	5648	5109	5122	4156	4765	6021
0.99_231.07		[M-H]-		5	231.068	ESI neg	0.987	2576	2170	2058	7822	5313	5419	129	130	196
0.57_351.17		[M+H]+		5	351.172	ESI pos	0.573	10367	12818	14369	3761	3190	2412	217	229	305
1.81_780.30		[M+H]+		5	780.297	ESI pos	1.815	215530	126162	211592	3810	2436	2973	696	155	1815
2.10_368.22		[M+H]+		5	368.223	ESI pos	2.102	2159	2237	3238	11371	12601	8757	14	23	19
2.27_252.11		[M+H]+		5	252.107	ESI pos	2.27	4429	5085	5728	4093	2849	3257	927	1258	1256
0.47_227.10		[M+H]+		5	227.101	ESI pos	0.472	2121	1287	1782	1760	1391	925	27157	20105	37059
2.00_389.82		[M-H]-		5	389.822	ESI neg	2.002	9817	6623	6530	10596	8322	7904	212	567	91
0.36_226.97		[M-H]-		5	226.965	ESI neg	0.36	936	561	523	10399	9749	9499	311	245	454
1.57_739.47		[M+H]+		5	739.472	ESI pos	1.567	25478	14572	16473	1097	749	693	16	6	11
1.51_186.08		[M-H]-		5	186.075	ESI neg	1.51	4271	3188	2802	4434	3057	3371	29	54	59
1.80_181.06		[M+H]+		5	181.059	ESI pos	1.804	6827	9004	9454	2636	1931	1963	533	476	549
2.04_195.05		[M-H]-		5	195.05	ESI neg	2.045	7817	5958	7426	6580	5095	5947	15230	12656	16751
0.53_244.07		[M-H]-		5	244.069	ESI neg	0.531	10804	16943	18152	12098	14787	10116	84	76	108
2.25_311.96		[M+H]+		5	311.963	ESI pos	2.247	27734	28433	34176	30625	29970	26013	18731	13147	16134
1.87_135.03		[M-H]-		5	135.029	ESI neg	1.874	60952	60663	36294	22608	25465	21882	17056	18883	31093
0.49_978.30		[M+H]+		5	978.298	ESI pos	0.492	20175	17780	14881	16832	14408	15062	12450	12145	17549
1.95_285.14		[M+H]+		5	285.142	ESI pos	1.952	4230	3812	3657	3223	3561	2966	2407	2766	2938
1.65_796.61		[M+H]+		5	796.61	ESI pos	1.646	12479	10672	11525	11616	9400	9297	7166	6824	8294
2.33_306.12		[M+H]+		5	306.117	ESI pos	2.33	33693	45823	48173	39717	37622	24781	140471	134953	94086
1.01_133.08		[M+H]+		5	133.076	ESI pos	1.013	3748	3304	3586	7793	8244	8240	35876	32851	48300
1.90_139.00		[M+H]+		5	139	ESI pos	1.897	12653	10603	10949	11558	9786	8852	3428	2712	2523
0.30_143.03		[M+H]+		5	143.032	ESI pos	0.296	52193	31829	38656	9158	8063	6832	2329	2011	3122
0.41_140.07		[M+H]+		5	140.067	ESI pos	0.414	10835	7479	8480	9516	8151	7140	9319	8075	14350
2.10_371.14		[M+H]+		5	371.14	ESI pos	2.099	5120	4898	6373	4907	2361	3667	5155	4316	6279
1.34_367.11		[M-H]-		5	367.107	ESI neg	1.336	22627	15576	18213	16759	12348	11353	8521	8341	13512
2.38_377.15		[M+H]+		5	377.154	ESI pos	2.381	2978	5025	7297	8347	8848	6908	630	831	505
2.25_294.94		[M+H]+		5	294.937	ESI pos	2.247	6630	6368	7769	6721	6372	5416	4161	3352	3487
0.58_142.05		[M+H]+		5	142.048	ESI pos	0.585	2315	1246	1874	1539	1685	1578	12425	11652	20870
1.79_336.16		[M-H]-		5	336.158	ESI neg	1.791	33785	33231	33265	120061	122528	117324	98471	104192	104387
2.16_214.05		[M-H]-		5	214.049	ESI neg	2.159	1983	2290	2524	18680	16112	15155	954	706	996
2.22_390.03		[M-H]-		5	390.034	ESI neg	2.217	15243	11343	9054	21007	14027	13997	925	1157	766
2.52_151.03		[M+H]+		5	151.033	ESI pos	2.517	5641	10905	14018	15217	14387	12320	4658	4810	2732
2.10_115.00		[M-H]-		5	115.003	ESI neg	2.102	3824	3523	4845	8169	7524	7519	191	98	198
2.21_359.24		[M+H]+		5	359.236	ESI pos	2.21	1827	1643	1898	9575	10406	11642	15	15	22
0.29_205.09		[M+H]+		5	205.093	ESI pos	0.293	3194	2551	2695	2684	2387	2151	4753	3832	7092
2.25_880.78		[M-H]-		5	880.776	ESI neg	2.245	7735	6047	7755	7449	5169	5573	3141	2527	3278
2.13_385.05		[M-H]-		5	385.052	ESI neg	2.13	3281	3093	3116	2558	2761	3022	4547	4902	3974
0.30_157.05		[M-H]-		5	157.051	ESI neg	0.302	143272	121543	112183	20572	19178	11462	912	5216	921
0.42_622.14		[M-H]-		5	622.14	ESI neg	0.424	6644	5969	5509	8293	6207	7522	6227	6968	7816
0.49_1458.43		[M+H]+		5	1458.43	ESI pos	0.494	5446	4307	3888	4209	3768	3758	3276	3389	5931
1.90_175.02		[M+H]+		5	175.022	ESI pos	1.896	30278	25698	26991	28331	23072	19489	8583	6433	6204
1.09_273.00		[M-H]-		5	273.003	ESI neg	1.087	10045	9721	11985	13250	11717	12275	79	125	76
0.49_1298.39		[M+H]+		5	1298.39	ESI pos	0.494	6419	6183	5591	5225	4582	5039	4536	4317	6902
2.25_409.94		[M+H]+		5	409.939	ESI pos	2.247	32210	34170	40918	37410	35679	30427	18253	15878	16125
0.57_284.13		[M+H]+		5	284.126	ESI pos	0.574	10239	9167	10590	5825	4401	3235	1083	826	1755
2.16_468.17		[M+H]+		5	468.167	ESI pos	2.163	939	957	829	682	517	502	9705	6839	15275
2.14_270.06		[M-H]-		5	270.062	ESI neg	2.136	1514	1305	1705	13476	7588	11380	0	9	31
2.01_286.09		[M+H]+		5	286.09	ESI pos	2.012	52413	41696	43688	25688	22637	16545	43812	35065	55562
1.89_305.13		[M+H]+		5	305.133	ESI pos	1.89	107754	126331	121068	88868	91713	96063	99539	70517	141950
2.04_246.10		[M+H]+		5	246.096	ESI pos	2.04	4303	4352	4476	3007	2307	1905	6011	6006	6469
0.49_898.27		[M+H]+		5	898.27	ESI pos	0.491	17080	15919	12972	15877	12830	13343	10793	10867	15819
1.65_460.77		[M+H]+		5	460.766	ESI pos	1.646	50293	41178	45177	55002	35255	35259	27580	24704	30876
2.52_110.01		[M+H]+		5	110.007	ESI pos	2.518	17479	34438	42022	45715	42915	37239	14228	13936	8329
1.60_317.06		[M-H]-		5	317.062	ESI neg	1.596	5940	3656	4371	6598	4084	4119	1120	975	1458
1.27_140.03		[M-H]-		5	140.034	ESI neg	1.271	3499	1936	2521	5030	3393	3622	5270	4715	7090
2.21_377.15		[M+H]+		5	377.154	ESI pos	2.205	2495	2525	3596	3098	2953	2760	102784	68132	90533
2.25_507.91		[M+H]+		5	507.914	ESI pos	2.246	28511	29573	37360	33804	31734	26314	14735	11229	11995
1.35_341.11		[M-H]-		5	341.107	ESI neg	1.352	8339	6075	5798	3961	2783	2428	4297	3546	5759
0.49_458.15		[M+H]+		5	458.153	ESI pos	0.488	19497	18109	16845	17130	14870	15830	11911	13607	17746
1.99_190.44		[M-H]-		5	190.436	ESI neg	1.988	3469	3408	3432	2832	5573	2262	5074	4829	6914
1.89_619.03		[M-H]-		5	619.032	ESI neg	1.893	43284	33858	35123	35494	33996	31617	34370	30911	30787
2.01_365.05		[M-H]-		5	365.05	ESI neg	2.006	11338	10483	13102	4722	3627	4948	13702	15213	21478
1.96_165.04		[M-H]-		5	165.042	ESI neg	1.957	24419	22277	26496	12726	12056	11986	34107	31907	37405
0.51_138.05		[M+H]+		5	138.052	ESI pos	0.508	1812	2444	2353	3556	2611	2529	3520	2848	3995
0.58_337.16		[M+H]+		5	337.156	ESI pos	0.576	11133	15222	16161	3450	2680	2032	420	502	445
0.52_252.08		[M+H]+		5	252.085	ESI pos	0.519	3734	2964	2920	2831	2651	2630	14141	12437	15860
2.04_317.13		[M+H]+		5	317.131	ESI pos	2.043	2684	2463	4859	4547	5002	3561	2111	2284	2203
0.52_367.12		[M-H]-		5	367.12	ESI neg	0.524	7288	4824	5235	4964	2409	2153	128	56	230
2.21_444.17		[M+H]+		5	444.169	ESI pos	2.215	2351	2180	2899	1139	1045	1138	8844	6539	7264
0.48_270.09		[M+H]+		5	270.094	ESI pos	0.477	8829	5239	6204	8486	6528	4029	7531	6121	10422
0.30_216.12		[M+H]+		5	216.121	ESI pos	0.301	6808	4441	4967	7463	6117	6973	300	1244	973
1.96_217.01		[M-H]-		5	217.015	ESI neg	1.955	11452	11183	9247	10663	12793	11693	6271	7002	5559
2.42_296.98		[M-H]-		5	296.983	ESI neg	2.422	3676	3054	3325	3499	3081	3014	2803	2851	2829
0.77_259.05		[M-H]-		5	259.047	ESI neg	0.772	807	493	480	25838	16767	18234	108	91	159
0.30_1008.57		[M+H]+		5	1008.57	ESI pos	0.301	4581	6019	4874	958	710	765	79	70	87
0.31_233.09		[M+H]+		5	233.088	ESI pos	0.308	2555	2655	2650	13384	8143	9340	13849	12559	21325
1.91_192.05		[M+H]+		5	192.047	ESI pos	1.905	5014	3992	4528	4501	3691	2552	1869	1279	1451
1.98_378.08		[M-H]-		5	378.082	ESI neg	1.982	8939	6567	7152	2770	2585	2937	13393	14563	18178
1.89_67.02		[M-H]-		5	67.0203	ESI neg	1.893	18416	17182	18814	16421	13070	13659	13820	12434	12977
1.99_364.12		[M+H]+		5	364.119	ESI pos	1.992	2783	1872	1764	589	596	547	42219	37389	35922
2.23_289.00		[M-H]-		5	288.997	ESI neg	2.225	9410	9002	7940	7637	8574	7282	8304	8723	10510
1.88_347.02		[M-H]-		5	347.02	ESI neg	1.879	1985	1302	1537	10487	7274	7383	6	12	11
1.96_365.05		[M-H]-		5	365.053	ESI neg	1.96	13066	12069	10995	6295	5784	5158	6972	6647	8552
0.57_385.16		[M+H]+		5	385.157	ESI pos	0.572	13700	14594	16367	13902	9506	6867	728	526	1112
2.52_112.00		[M+H]+		5	112.005	ESI pos	2.517	2980	5581	6820	7561	7160	6414	2403	2243	1396
0.49_1218.36		[M+H]+		5	1218.37	ESI pos	0.491	12697	8797	10212	11384	9423	7290	8073	7248	11236
2.01_287.12		[M+H]+		5	287.118	ESI pos	2.013	17253	18489	20141	14948	15467	10863	17840	16144	22013
1.41_203.05		[M+H]+		5	203.049	ESI pos	1.407	9276	6837	8110	5856	5379	4954	6374	5021	6311
0.97_152.04		[M-H]-		5	152.036	ESI neg	0.974	4420	2944	3382	6423	5327	5190	1617	1511	2275
1.45_222.07		[M+H]+		5	222.074	ESI pos	1.452	4124	2604	2745	5324	3341	3088	108	70	186
2.33_324.13		[M+H]+		5	324.128	ESI pos	2.333	38878	46685	56768	48377	50981	34904	112028	109660	75503
2.11_305.13		[M+H]+		5	305.135	ESI pos	2.11	17745	22129	26881	12823	16168	12007	12181	10889	12779
2.14_430.30		[M+H]+		5	430.298	ESI pos	2.138	456	460	721	11271	10637	8820	6	31	10
2.25_889.30		[M-H]-		5	889.299	ESI neg	2.247	5089	4036	4381	4299	2012	2586	1526	1221	2203
1.83_802.28		[M+H]+		5	802.277	ESI pos	1.83	291137	250934	266679	7015	4727	5974	1015	231	3640
0.56_283.11		[M+H]+		5	283.107	ESI pos	0.557	1160	828	995	8799	6411	5684	5744	5243	10046
0.50_578.18		[M+H]+		5	578.185	ESI pos	0.502	53328	55149	46342	50297	38596	45036	30408	34739	45176
2.12_588.27		[M+H]+		5	588.274	ESI pos	2.122	333	407	743	17379	17716	13951	9	10	12
2.25_997.79		[M+H]+		5	997.794	ESI pos	2.247	4620	5011	6135	5286	4650	3894	1948	1951	1387
1.65_206.89		[M+H]+		5	206.885	ESI pos	1.646	263495	221426	245913	272514	208204	186086	153423	150554	167931
1.57_165.05		[M+H]+		5	165.052	ESI pos	1.572	11838	6447	6769	1929	1560	1313	69	32	50
1.65_208.88		[M+H]+		5	208.882	ESI pos	1.646	52588	43307	49947	54269	41958	36660	29956	30321	32998
2.44_357.00		[M-H]-		5	356.997	ESI neg	2.444	16989	21455	22752	19463	15149	16017	4938	4175	3320
1.48_269.11		[M+H]+		5	269.113	ESI pos	1.478	58765	41029	33787	45373	31348	24437	27081	23781	42464
2.04_301.14		[M+H]+		5	301.136	ESI pos	2.041	14242	12567	19030	13783	14742	11746	9597	9059	9204
1.88_780.30		[M+H]+		5	780.297	ESI pos	1.884	66286	80794	55976	2031	1831	1675	1035	753	2650
0.28_522.59		[M+H]+		5	522.595	ESI pos	0.283	17194	665	766	13321	4293	4591	687	880	382
0.39_183.03		[M-H]-		5	183.029	ESI neg	0.392	3383	2656	2666	8667	5767	4418	2603	2884	3521
0.30_800.49		[M+H]+		5	800.489	ESI pos	0.297	9112	7429	6844	1910	1151	1066	134	284	38
1.34_313.11		[M-H]-		5	313.114	ESI neg	1.337	4435	3614	3811	16366	12402	11493	37	71	324
1.60_671.37		[M+H]+		5	671.374	ESI pos	1.602	5251	3929	5521	2679	1772	1907	0	6	10
0.57_293.12		[M+H]+		5	293.12	ESI pos	0.57	14617	17551	21782	2895	2316	1706	847	677	1291
2.10_133.01		[M-H]-		5	133.014	ESI neg	2.102	23564	20916	30347	45766	40905	42207	605	567	1728
2.23_468.17		[M+H]+		5	468.17	ESI pos	2.228	1426	1328	1400	890	1322	1016	17975	10713	21011
2.07_138.10		[M+H]+		5	138.1	ESI pos	2.071	1427	1612	1600	9763	8974	7873	224	230	199
1.89_429.02		[M+H]+		5	429.02	ESI pos	1.893	8247	5859	6928	8430	8260	7977	3050	3640	4129
2.25_438.10		[M-H]-		5	438.101	ESI neg	2.252	3895	4286	6235	3515	2384	2871	824844	761968	524673
2.03_619.04		[M-H]-		5	619.035	ESI neg	2.033	5639	4749	3857	2774	2624	3074	3896	3523	3692
0.49_938.28		[M+H]+		5	938.283	ESI pos	0.49	12001	10680	8677	10341	8798	8806	6870	8186	10576
2.25_801.84		[M+H]+		5	801.844	ESI pos	2.247	8940	9421	11981	10172	9492	7818	3775	3747	2967
2.41_386.97		[M-H]-		5	386.971	ESI neg	2.408	5820	4400	3629	3793	4067	2809	4269	6242	4946
1.74_156.04		[M+H]+		5	156.04	ESI pos	1.744	3968	3833	3702	4793	5206	3982	3644	3725	4333
2.08_387.27		[M+H]+		5	387.267	ESI pos	2.077	3412	3453	4311	11378	11093	9786	18	12	22
0.49_1338.40		[M+H]+		5	1338.4	ESI pos	0.488	4397	3599	2863	4095	2850	2598	3007	2849	4050
1.96_176.09		[M+H]+		5	176.091	ESI pos	1.962	76494	51201	43069	401740	351539	296612	3112	3600	3199
1.73_218.07		[M+H]+		5	218.074	ESI pos	1.733	6674	5161	6380	6793	7122	5950	4284	3716	3532
0.52_140.07		[M+H]+		5	140.069	ESI pos	0.52	18628	12291	11723	11703	8482	7729	10821	7584	18511
2.46_485.19		[M+H]+		5	485.194	ESI pos	2.458	5499	13371	25271	20622	16367	18267	3080	3206	2814
0.51_185.09		[M+H]+		5	185.09	ESI pos	0.506	18128	10860	14738	12533	10554	3424	42992	31874	48646
1.90_129.02		[M+H]+		5	129.019	ESI pos	1.896	8262	6965	7126	7657	6184	5527	2068	1786	1713
1.89_643.03		[M+H]+		5	643.029	ESI pos	1.885	6122	4602	4004	5438	5952	5739	2917	3203	2183
1.80_327.09		[M+H]+		5	327.093	ESI pos	1.805	6018	5827	8924	11009	6874	5915	10161	6204	15442
0.57_309.15		[M+H]+		5	309.147	ESI pos	0.57	10604	14237	16940	2049	1685	1097	200	222	270
0.49_1018.31		[M+H]+		5	1018.31	ESI pos	0.492	10464	9337	8271	9083	7180	7628	6303	5871	9125
1.00_163.08		[M+H]+		5	163.084	ESI pos	1.003	4969	4146	3696	6613	4928	5369	2401	2170	3299
2.14_246.10		[M+H]+		5	246.095	ESI pos	2.142	10878	13870	13343	7810	6074	5608	3947	3254	4482
1.91_421.00		[M-H]-		5	420.999	ESI neg	1.908	7374	6448	5051	4961	5627	5034	4227	4013	4868
1.96_130.08		[M+H]+		5	130.083	ESI pos	1.957	5548	3877	2736	29570	25506	20545	91	94	107
0.53_150.05		[M+H]+		5	150.052	ESI pos	0.526	8747	4545	4358	5928	4340	3660	5496	3848	10004
1.79_335.15		[M-H]-		5	335.151	ESI neg	1.791	3104	2853	3042	10507	11146	11143	8820	9181	10065
0.52_168.06		[M+H]+		5	168.064	ESI pos	0.52	16002	8035	7494	11081	8069	6779	10300	7422	19411
0.49_618.19		[M+H]+		5	618.194	ESI pos	0.492	19671	17586	16264	18424	15181	14902	11944	12003	17365
2.22_421.00		[M-H]-		5	421.005	ESI neg	2.221	14374	11133	14411	22715	14426	15987	784	702	847
1.69_397.18		[M+H]+		5	397.183	ESI pos	1.691	4926	5150	4917	4973	5391	5052	2690	2291	2528
0.49_858.26		[M+H]+		5	858.262	ESI pos	0.49	14342	12636	11336	11936	10531	10160	8279	9105	12091
2.23_235.04		[M+H]+		5	235.038	ESI pos	2.234	2762	4177	5751	4854	4256	3574	1405	1253	794
2.29_363.14		[M+H]+		5	363.137	ESI pos	2.29	4816	6162	6221	6510	5873	5460	108597	97673	69866
2.20_252.11		[M+H]+		5	252.111	ESI pos	2.203	5682	7179	5456	3817	3776	3432	4764	5444	4016
0.49_498.16		[M+H]+		5	498.164	ESI pos	0.492	27003	24670	23343	24606	20603	21759	16416	15851	23398
2.14_451.19		[M+H]+		5	451.186	ESI pos	2.138	7439	8261	10845	8966	7610	6249	4036	3543	3838
2.15_409.24		[M+H]+		5	409.241	ESI pos	2.147	2444	2061	3177	29528	23842	19962	63	51	37
2.16_533.18		[M+H]+		5	533.179	ESI pos	2.159	8534	10843	8046	6927	5528	5506	4527	3847	3243
0.57_310.15		[M+H]+		5	310.147	ESI pos	0.571	24091	31568	37118	4448	3225	2485	720	672	909
2.48_391.03		[M-H]-		5	391.031	ESI neg	2.482	13224	9116	7922	13803	12984	12212	1285	1551	1770
2.12_353.07		[M-H]-		5	353.07	ESI neg	2.119	94973	79358	102142	110291	74596	72922	35090	26951	26631
1.90_324.13		[M+H]+		5	324.126	ESI pos	1.904	2329	2233	2378	3094	2490	2425	15349	11314	15766
0.53_200.06		[M-H]-		5	200.062	ESI neg	0.529	5920	7588	7529	5474	4481	3524	98	70	85
0.49_658.21		[M+H]+		5	658.209	ESI pos	0.492	19768	17910	16722	18000	15873	16141	11650	15078	18469
1.78_244.08		[M-H]-		5	244.083	ESI neg	1.779	9126	5616	7231	3510	3022	3120	4539	4153	6921
1.71_291.23		[M+H]+		5	291.231	ESI pos	1.712	13801	10652	13076	17017	16871	9922	8003	10739	10235
1.68_197.07		[M-H]-		5	197.065	ESI neg	1.684	6990	5321	5261	3811	3894	3834	267	303	559
0.49_1138.34		[M+H]+		5	1138.34	ESI pos	0.494	13985	12314	10055	11565	9624	10189	8662	7565	11920
0.49_698.21		[M+H]+		5	698.214	ESI pos	0.49	16132	14494	14063	15492	13005	13213	10369	10940	14662
0.49_195.10		[M+H]+		5	195.102	ESI pos	0.488	8512	7828	7353	7369	5720	6300	4893	5861	6743
0.45_738.23		[M+H]+		5	738.23	ESI pos	0.452	10237	24673	20950	14626	15340	20705	16474	18585	22341
1.97_448.14		[M+H]+		5	448.143	ESI pos	1.973	2222	1481	2309	692	662	635	14277	15056	19294
1.87_348.98		[M-H]-		5	348.975	ESI neg	1.872	5158	3933	3691	2085	1976	2156	3146	2674	2507
0.51_195.91		[M-H]-		5	195.906	ESI neg	0.507	2565	3686	1980	2523	2562	2399	3509	4183	5195
1.96_174.08		[M-H]-		5	174.076	ESI neg	1.955	1354	1057	1334	11258	9782	8540	17	27	34
0.41_198.07		[M+H]+		5	198.074	ESI pos	0.413	6081	4023	5161	5253	4555	4065	4910	4540	8379
0.49_338.12		[M+H]+		5	338.121	ESI pos	0.486	30726	29424	25735	28495	23122	24010	18730	23025	27176
0.42_599.39		[M+H]+		5	599.389	ESI pos	0.416	7987	4962	5273	6050	5077	3957	120	187	176
0.49_778.24		[M+H]+		5	778.241	ESI pos	0.489	16257	14613	11943	13583	11819	11932	9537	10070	13967
1.83_370.11		[M+H]+		5	370.109	ESI pos	1.829	25047	19596	6091	3856	18788	4440	7772	6822	8915
0.53_416.04		[M-H]-		5	416.036	ESI neg	0.528	6845	7177	6540	1632	3188	2609	25	19	32
1.90_111.01		[M+H]+		5	111.006	ESI pos	1.897	4822	3840	4330	4765	3763	3434	1299	959	829
1.89_347.09		[M+H]+		5	347.09	ESI pos	1.887	3474	2709	2434	4195	4074	3346	2659	2097	3487
1.90_147.03		[M+H]+		5	147.028	ESI pos	1.897	5652	4726	5376	5343	4233	3453	1623	1275	1268
2.00_173.01		[M-H]-		5	173.009	ESI neg	1.996	35781	33433	33057	26743	28151	26926	51965	52384	65273
1.93_294.99		[M-H]-		5	294.993	ESI neg	1.925	3751	4118	3709	3572	4190	4084	2853	2523	2219
2.10_280.09		[M+H]+		5	280.091	ESI pos	2.104	4541	3625	6276	24181	26348	19693	1108	1289	1168
1.90_210.06		[M+H]+		5	210.058	ESI pos	1.896	98181	81007	95160	83149	66716	64091	31321	26579	23729
0.31_188.09		[M+H]+		5	188.087	ESI pos	0.312	6475	3144	4228	2933	1962	1276	902	491	817
2.19_465.27		[M+H]+		5	465.267	ESI pos	2.186	1300	1371	2061	13494	11711	9196	6	9	0
0.49_178.08		[M+H]+		5	178.078	ESI pos	0.487	30220	27408	25338	25945	22988	23234	18309	20902	25907
0.42_156.06		[M+H]+		5	156.063	ESI pos	0.424	5157	3750	4500	2648	2406	2120	2507	2437	4133
0.49_275.13		[M+H]+		5	275.126	ESI pos	0.489	6026	5395	4993	5376	4260	4659	3612	4041	5205
1.87_313.13		[M-H]-		5	313.13	ESI neg	1.874	27217	35746	16847	7071	10118	6011	21394	29323	35314
1.43_1078.62		[M+H]+		5	1078.62	ESI pos	1.432	11359	9900	8813	19	43	58	0	6	6
0.52_122.06		[M+H]+		5	122.058	ESI pos	0.52	36250	17973	16118	25051	16639	15734	24619	15800	43431
2.16_352.09		[M-H]-		5	352.088	ESI neg	2.161	17026	18175	21693	19370	16772	14428	9703	8450	6901
1.87_199.04		[M-H]-		5	199.038	ESI neg	1.872	1191	1147	798	14014	11552	8775	35	60	136
2.25_703.87		[M+H]+		5	703.87	ESI pos	2.246	11200	12009	14819	13159	11287	8985	5326	4369	2830
0.48_258.10		[M+H]+		5	258.099	ESI pos	0.484	36355	34352	30901	31247	25511	29135	22183	26985	31086
0.49_738.23		[M+H]+		5	738.232	ESI pos	0.492	26341	24673	21360	22416	18123	20882	16026	19096	23933
1.47_847.00		[M+H]+		5	847	ESI pos	1.467	10380	10152	9969	136	89	109	23	6	10
0.49_1098.33		[M+H]+		5	1098.33	ESI pos	0.489	8697	7602	7336	8076	6627	6990	5358	5647	7837
0.45_498.17		[M+H]+		5	498.166	ESI pos	0.454	24922	24670	23343	15923	17220	19313	14543	19162	21707
2.33_341.09		[M+H]+		5	341.089	ESI pos	2.331	3251	4087	3380	3268	3155	2690	10901	10235	7811
2.20_348.11		[M+H]+		5	348.11	ESI pos	2.196	10924	13306	19869	18096	10221	8891	9442	7506	4413
0.49_942.23		[M-H]-		5	942.232	ESI neg	0.489	6075	3756	5175	6323	4667	6778	5311	6483	10395
0.57_410.18		[M+H]+		5	410.176	ESI pos	0.569	5623	9566	12018	2753	1719	1127	280	221	422
2.25_340.13		[M-H]-		5	340.125	ESI neg	2.252	106	417	323	164	221	302	44364	49980	35626
2.08_130.05		[M+H]+		5	130.048	ESI pos	2.078	2932	3024	2309	4151	4140	3407	103	84	71
2.52_223.99		[M+H]+		5	223.986	ESI pos	2.517	1822	6253	8487	9998	8552	7373	1287	1357	495
2.13_488.32		[M+H]+		5	488.317	ESI pos	2.134	534	382	526	17333	13680	13117	23	6	15
2.19_405.03		[M-H]-		5	405.026	ESI neg	2.188	18394	16697	12770	11132	10669	10604	17212	15312	17117
1.87_306.20		[M-H]-		5	306.2	ESI neg	1.871	1320	1273	1059	3744	4693	3159	108	6	41
2.11_336.09		[M-H]-		5	336.091	ESI neg	2.106	559	670	829	10420	8938	8372	129	79	271
2.21_541.12		[M-H]-		5	541.122	ESI neg	2.207	12322	11442	9912	9332	8559	7112	3993	3468	3315
0.97_297.08		[M-H]-		5	297.083	ESI neg	0.975	4340	3443	3544	5980	3816	3082	12368	13259	16249
0.57_451.20		[M+H]+		5	451.204	ESI pos	0.57	7330	9732	11629	3234	2726	1864	86	69	88
0.31_180.07		[M-H]-		5	180.065	ESI neg	0.311	3853	3275	4399	3971	3261	3121	4420	3985	6079
2.21_373.25		[M+H]+		5	373.254	ESI pos	2.212	1589	1326	1372	5066	7100	8564	8	12	19
0.48_622.14		[M-H]-		5	622.143	ESI neg	0.479	7014	6494	6212	8293	6645	5366	7341	7778	10391
1.89_855.03		[M-H]-		5	855.028	ESI neg	1.889	11045	9088	9290	8634	9689	8738	9161	9501	9955
0.96_289.10		[M-H]-		5	289.102	ESI neg	0.964	3346	3126	3299	3658	2836	2492	2629	2692	4083
0.57_437.19		[M+H]+		5	437.192	ESI pos	0.57	6390	10538	12324	2689	1979	1255	210	172	169
1.69_244.08		[M-H]-		5	244.082	ESI neg	1.689	9166	7466	9157	4958	4068	4567	17010	16110	28445
2.38_391.03		[M-H]-		5	391.032	ESI neg	2.378	32381	31828	26265	50854	44735	53539	2206	3427	2207
2.52_274.96		[M-H]-		5	274.956	ESI neg	2.518	946	10177	11786	19847	14730	14234	858	800	322
2.48_184.07		[M+H]+		5	184.071	ESI pos	2.481	4740	5126	7844	17291	15832	13108	167	135	312
2.35_392.04		[M-H]-		5	392.037	ESI neg	2.352	6557	5877	4522	8834	8609	8046	445	681	513
2.22_171.00		[M-H]-		5	171.005	ESI neg	2.217	5833	5305	6045	8941	5268	5508	23	8	35
0.48_418.14		[M+H]+		5	418.142	ESI pos	0.484	62934	58029	52971	55432	42955	50579	36894	43120	53898
2.12_357.25		[M+H]+		5	357.246	ESI pos	2.125	1435	1517	2173	12878	9836	9575	15	15	52
1.96_112.07		[M+H]+		5	112.074	ESI pos	1.957	3106	2088	1743	18390	15317	12798	32	56	62
2.06_317.17		[M+H]+		5	317.173	ESI pos	2.064	3122	3989	3885	5107	4397	4138	985	954	947
2.04_282.12		[M+H]+		5	282.118	ESI pos	2.039	53831	50719	66934	36209	31433	26579	45392	45291	45487
1.90_402.08		[M+H]+		5	402.082	ESI pos	1.896	6149	4996	6815	5238	3317	3747	938	695	643
0.31_218.10		[M+H]+		5	218.104	ESI pos	0.308	2246	2318	1113	5169	7349	4045	1274	2599	24981
1.27_148.04		[M+H]+		5	148.042	ESI pos	1.272	205	72	112	27295	21482	20092	20	22	19
0.32_228.27		[M+H]+		5	228.265	ESI pos	0.32	8829	1188	20686	3864	2285	515	202	2297	409
2.36_390.04		[M-H]-		5	390.036	ESI neg	2.36	10865	10152	7859	14922	14407	13895	724	1224	763
2.52_272.96		[M-H]-		5	272.958	ESI neg	2.517	3071	33836	41244	63933	46274	45231	2782	2391	974
2.12_335.14		[M+H]+		5	335.142	ESI pos	2.116	12955	16478	14039	13098	13063	13544	11887	9720	8719
1.84_870.27		[M+H]+		5	870.268	ESI pos	1.842	12950	11103	11028	356	362	312	18	6	45
1.78_160.04		[M+H]+		5	160.035	ESI pos	1.779	4274	5787	5358	5765	4245	5439	355	410	376
2.08_267.11		[M+H]+		5	267.108	ESI pos	2.076	22745	27271	17551	16307	15664	13297	116	118	112
2.10_355.09		[M-H]-		5	355.088	ESI neg	2.102	28812	22458	32844	146898	93272	90983	549	456	452
0.45_658.21		[M+H]+		5	658.211	ESI pos	0.452	7350	17910	15368	10724	13029	16391	12552	13426	20155
2.14_170.09		[M+H]+		5	170.091	ESI pos	2.14	2960	3271	5403	14054	10829	10688	101	121	140
2.44_333.06		[M-H]-		5	333.06	ESI neg	2.443	9180	12658	15677	28618	24657	29406	12	18	15
0.44_61.99		[M-H]-		5	61.9893	ESI neg	0.442	7490093	9083746	9104263	8922030	8063943	5372659	9258187	9127645	7130164
1.88_375.08		[M-H]-		5	375.075	ESI neg	1.882	4870	2408	3101	4521	4302	4013	10	6	20
2.11_508.16		[M+H]+		5	508.162	ESI pos	2.106	1137	780	1305	826	805	642	23204	18983	20333
2.33_342.14		[M+H]+		5	342.14	ESI pos	2.334	922535	1342772	1379419	1163021	1030699	847140	4009101	3876902	2728320
2.22_479.18		[M+H]+		5	479.176	ESI pos	2.22	17450	20689	18606	12592	19591	17487	6264	5873	5295
2.11_385.25		[M+H]+		5	385.251	ESI pos	2.113	1960	2205	3216	9835	10945	9851	12	8	33
1.69_429.24		[M+H]+		5	429.236	ESI pos	1.69	4519	4123	3793	3753	3438	3309	3516	3785	4639
2.52_386.94		[M-H]-		5	386.937	ESI neg	2.517	740	4835	5258	7905	6134	5969	690	624	179
1.39_321.06		[M+H]+		5	321.057	ESI pos	1.389	5237	3522	5000	3671	3578	2528	2782	2539	3652
0.49_538.17		[M+H]+		5	538.175	ESI pos	0.49	24986	22134	21713	22397	18597	19615	15565	16020	21899
1.90_435.96		[M-H]-		5	435.957	ESI neg	1.903	18449	16313	12290	10365	11898	9109	10047	9884	10645
2.42_390.90		[M-H]-		5	390.899	ESI neg	2.42	15764	11526	10596	6171	8689	6180	11789	17644	17231
2.17_382.65		[M+H]+		5	382.653	ESI pos	2.167	7734	8166	5480	187	91	107	15	10	87
0.30_687.40		[M+H]+		5	687.405	ESI pos	0.297	10084	9788	7846	1170	910	600	408	365	442

## Sheet: FC-VolcanoPlot
peaks	FC	log2(FC)	p.ajusted
.beta.-Nicotinamide adenine dinucleotide	2.1145	1.0803	0.031342
1,3 Cyclohexanedione	43.771	5.4519	0.00060192
2-(1-Methyl-1H-imidazol-5-yl)acetic acid	0.48331	-1.049	0.00103
2-(1H-Benzimidazol-2-ylthio)-N,N-dimethylethanamine	11.616	3.5381	0.00031471
2-Amino-3-methoxybenzoic acid	0.034705	-4.8487	0.00063757
2-Hydroxybenzaldehyde	6.8208	2.7699	9.7993e-05
2-Oxopentanedioic acid	2.4719	1.3056	0.0015275
2,5-Dihydroxybenzaldehyde	0.11834	-3.079	0.00022881
3-Hydroxybutyric acid	4.1077	2.0383	0.0010946
3-Methyl-2-oxovaleric acid	3.0433	1.6056	0.0034597
4-Aminobenzoic acid	0.33898	-1.5607	0.00012449
4-Hydroxymandelonitrile	0.065075	-3.9417	0.0016901
4-Trimethylammoniobutanoic acid	2.5303	1.3393	0.00063796
494.932	2.7909	1.4808	0.0020582
151.027	7.6866	2.9423	0.00026144
297.105	2.4451	1.2899	0.003505
312.127	0.44598	-1.1649	0.006648
302.1	5.1781	2.3724	0.00044148
261.092	2.3149	1.211	0.01009
162.059	3.6899	1.8836	0.00031471
381.004	3.1519	1.6562	0.0039896
379.05	0.43057	-1.2157	0.00031466
273.079	4.1751	2.0618	0.0034597
408.147	0.27491	-1.8629	0.0039746
113.061	0.14727	-2.7634	0.0004094
188.093	2.3403	1.2267	0.001643
126.054	0.22686	-2.1401	0.0026673
387.221	3.4847	1.801	0.016815
399.112	3.6378	1.8631	9.338e-05
727.386	0.042158	-4.568	0.0052702
165.041	0.46154	-1.1155	0.00038078
335.07	2.3445	1.2293	0.0082579
244.975	22.649	4.5013	0.00072368
486.182	0.49654	-1.01	0.0079219
259.047	36.488	5.1894	0.0015177
831.994	0.017374	-5.8469	0.0028498
250.127	29.409	4.8782	0.0027266
156.063	3.458	1.7899	0.0010373
194.102	0.39146	-1.3531	0.00068383
377.164	2.935	1.5534	0.0097108
833.499	0.0080531	-6.9562	5.6172e-05
313.088	69.73	6.1237	0.00038716
383.204	9.8735	3.3036	0.0037042
268.961	3.8043	1.9276	0.00054304
329.062	37.372	5.2239	0.00023964
812.467	0.1394	-2.8427	0.00031471
379.08	3.0885	1.6269	0.0027745
408.149	0.43701	-1.1943	0.0011309
1047.57	0.11059	-3.1767	0.00025944
225.033	0.47256	-1.0814	0.00031466
244.078	2.8574	1.5147	0.013625
114.051	6.6811	2.7401	0.00076126
169.014	3.5694	1.8357	0.0021749
201.041	111.98	6.807	0.00030692
133.051	4.6632	2.2213	0.00037245
700.424	0.066517	-3.9101	0.0019424
193.085	0.10821	-3.2082	0.0018552
166.123	0.084041	-3.5728	0.00025409
818.495	0.017557	-5.8318	0.0005758
259.009	0.37842	-1.402	0.0077009
161.046	0.1317	-2.9247	0.0098544
176.056	0.38424	-1.3799	0.03076
158.078	7.3969	2.8869	0.0008309
251.053	2.4421	1.2881	0.059368
332.178	2.1632	1.1131	0.0022368
217.071	2.7936	1.4821	0.0018909
219.05	2.2515	1.1709	0.0078873
986.589	0.10755	-3.2169	0.0011587
800.279	0.035136	-4.8309	7.5239e-05
190.107	2.8052	1.4881	0.0016219
73.0298	4.1036	2.0369	0.00096033
389.237	18.406	4.2021	0.00012407
398.199	0.33733	-1.5677	0.013285
210.112	0.19872	-2.3312	0.0089505
232.116	19.267	4.268	0.0019626
255.167	8.5594	3.0975	0.0063032
258.07	13.418	3.7461	5.6172e-05
161.046	2.7421	1.4553	0.0058361
164.105	0.23476	-2.0908	0.0072069
489.302	0.13383	-2.9015	0.0016219
171.075	0.4183	-1.2574	0.00024638
231.068	2.777	1.4735	0.0032007
351.172	0.25001	-1.9999	0.01287
780.297	0.017157	-5.865	0.0053642
368.223	4.3525	2.1218	0.0047328
226.965	15.348	3.94	0.00037245
739.472	0.046197	-4.436	0.0043754
181.059	0.25959	-1.9457	0.015422
135.029	0.45704	-1.1296	0.050413
133.076	2.3611	1.2394	0.007377
143.032	0.20263	-2.3031	0.0032007
336.158	3.6898	1.8835	0.0019258
214.049	7.4486	2.897	7.5239e-05
359.236	6.1194	2.6134	0.0073955
157.051	0.13777	-2.8596	0.00044592
284.126	0.45203	-1.1455	0.0042528
270.062	7.3233	2.8725	0.0099297
286.09	0.47994	-1.0591	0.00091057
341.107	0.46277	-1.1116	0.0061622
365.05	0.39214	-1.3506	0.0086048
337.156	0.19123	-2.3867	0.015046
444.169	0.4596	-1.1215	0.017878
259.047	35.255	5.1397	0.0016219
1008.57	0.15872	-2.6555	0.0093149
233.088	3.9641	1.987	0.0056445
378.082	0.38108	-1.3918	0.0014519
364.119	0.2811	-1.8308	0.005469
347.02	5.351	2.4198	0.0014003
365.053	0.48853	-1.0335	0.0019424
430.298	19.045	4.2513	0.00019236
802.277	0.022446	-5.4774	5.6172e-05
283.107	7.1463	2.8372	0.0011336
588.274	33.381	5.061	0.00055339
165.052	0.19856	-2.3323	0.013625
780.297	0.027693	-5.1744	0.0072251
183.029	2.1854	1.1279	0.02762
800.489	0.17834	-2.4873	0.00073889
313.114	3.4629	1.792	0.00061739
671.374	0.44089	-1.1815	0.0095225
293.12	0.12815	-2.9641	0.011059
138.1	5.8243	2.5421	0.00013398
387.267	2.9444	1.558	0.0013014
176.091	6.3551	2.6679	0.00022291
361.241	0.29649	-1.7539	0.0019004
309.147	0.11489	-3.1216	0.015196
130.083	6.4128	2.681	0.00055339
335.151	3.7658	1.913	0.0038836
409.241	9.6794	3.2749	0.00044592
310.147	0.10886	-3.1995	0.012628
244.083	0.45633	-1.1319	0.0086463
448.143	0.3424	-1.5462	0.010673
174.076	8.0868	3.0156	5.6172e-05
271.038	0.42777	-1.2251	0.00060192
416.036	0.37766	-1.4048	0.011827
280.091	4.9776	2.3155	0.0026991
188.087	0.45433	-1.1382	0.057317
465.267	7.3276	2.8733	0.00070247
313.13	0.2962	-1.7553	0.072182
1078.62	0.0042899	-7.8649	0.0004299
199.038	11.103	3.4729	0.0011888
847	0.011147	-6.4872	0.0004187
410.176	0.20063	-2.3174	0.050521
488.317	31.374	4.9715	0.00012407
306.2	3.2592	1.7045	0.011736
336.091	13.626	3.7683	5.6172e-05
451.204	0.27177	-1.8795	0.025936
373.254	5.1051	2.3519	0.035347
437.192	0.19889	-2.3299	0.039469
184.071	2.6398	1.4004	0.0043848
357.246	6.3651	2.6702	0.00045124
112.074	6.9113	2.789	0.00037212
218.104	2.9938	1.582	0.046371
148.042	186.06	7.5396	0.00012689
870.268	0.03022	-5.0484	6.3125e-05
355.088	3.983	1.9939	0.0053932
170.091	3.0841	1.6249	0.0037197
333.06	2.2405	1.1638	0.023899
385.251	4.2404	2.0842	0.0038836
1030.58	0.12069	-3.0506	0.00012953
#N/A	0.018038	-5.7928	0.0055759
#N/A	0.097194	-3.363	0.0019424
405.095	0.24613	-2.0225	0.0018594
341.18	9.9467	3.3142	0.00013118
339.151	0.34822	-1.5219	0.0031221
132.138	7.2411	2.8562	0.00054563
121.064	0.0891	-3.4884	0.00026669
147.03	2.1556	1.1081	0.0012574
185.045	0.47989	-1.0592	0.0022959
277.073	0.26768	-1.9014	0.0043783
256.082	0.22084	-2.1789	0.0017545
281.096	3.0522	1.6099	0.0015765
146.115	52.713	5.7201	5.8667e-05
1108.64	0.011745	-6.4118	0.0026653
416.934	2.4275	1.2795	0.0015776
165.013	0.40447	-1.3059	0.00012407
183.085	2.4376	1.2855	0.0018898
299.097	16.487	4.0433	0.00022881
359.236	20.232	4.3385	0.0089058
59.0133	7.0598	2.8196	0.00045169
369.101	11.267	3.494	0.00013118
293.049	0.24907	-2.0054	0.0001892
202.105	19.963	4.3192	0.0027956
128.104	40.284	5.3321	0.00037245
258.131	3.1377	1.6497	0.00080324
143.035	5.658	2.5003	9.2411e-05
113.061	0.23037	-2.118	0.0058117
212.973	4.2859	2.0996	0.00015826
58.0651	3.6938	1.8851	5.6172e-05
350.106	0.43364	-1.2054	0.016281
113.023	7.2272	2.8534	0.00016103
228.944	2.122	1.0854	0.012408
121.074	0.16945	-2.5611	0.0019424
290.067	16.538	4.0477	0.0084986
200.972	4.3603	2.1244	0.000349
358.957	2.7662	1.4679	0.0031813
162.053	2.5352	1.3421	0.0014003
442.23	0.13373	-2.9026	0.0056048
802.973	0.077263	-3.6941	0.0003705
817.978	0.006632	-7.2363	0.00014516
244.075	4.2914	2.1015	0.016815
968.573	0.16067	-2.6379	0.00037602
678.448	0.10116	-3.3053	0.0056885
286.094	0.45041	-1.1507	0.0062404
825.482	0.0081978	-6.9306	0.00023964
186.933	2.9685	1.5697	0.0019509
141.065	0.47642	-1.0697	0.0026673
166.123	0.081481	-3.6174	0.00013398
178.511	0.34857	-1.5205	0.0016008
161.045	5.2428	2.3903	3.3545e-05
119.035	0.35829	-1.4808	0.0032426
472.917	3.134	1.648	0.0038836
236.149	4.2043	2.0718	0.00045915
216.062	8.1045	3.0187	0.00012407
225.061	0.2327	-2.1035	5.6172e-05
302.971	2.0053	1.0038	0.0020435
147.066	0.46438	-1.1066	0.0010827
173.046	2.3173	1.2124	0.0042508
383.115	0.25595	-1.9661	0.000349
202.141	104.82	6.7118	0.0002184
131.034	3.7995	1.9258	6.3125e-05
147.054	0.4212	-1.2474	0.0004986
143.036	0.35318	-1.5015	0.0019004
387.271	2.7887	1.4796	0.0019362
810.967	0.027026	-5.2095	3.3545e-05
383.113	27.689	4.7912	0.00062739
198.096	0.37297	-1.4229	0.00010258
85.0295	6.9748	2.8021	0.00084621
307.101	15.402	3.945	0.00018311
304.101	0.37629	-1.4101	0.023525
121.064	0.086553	-3.5303	0.00024247
154.084	0.43706	-1.1941	0.0018552
123.053	0.4889	-1.0324	0.0019424
280.96	3.2003	1.6782	0.00064579
243.13	3.0112	1.5903	0.00068383
205.067	2.6711	1.4174	0.0070351
150.075	2.43	1.281	0.00076126
178.989	4.5258	2.1782	0.00024247
303.079	7.3236	2.8726	0.00026828
177.041	0.39869	-1.3266	0.0053642
255.05	6.0046	2.5861	0.00048209
142.944	3.5456	1.826	0.0012457
359.119	0.17202	-2.5394	0.00025757
348.948	2.4417	1.2879	0.00039669
71.014	7.2804	2.864	0.00047424
366.107	11.125	3.4758	0.0019284
210.109	0.10109	-3.3062	0.0037359
202.105	10.11	3.3377	0.00024247
572.304	0.029165	-5.0996	0.0028516
175.061	0.46341	-1.1097	0.010759
142.051	8.6062	3.1054	9.2411e-05
358.193	3.45	1.7866	9.2411e-05
215.069	0.081883	-3.6103	0.0098544
401.075	36.75	5.1997	0.0002184
463.11	0.053852	-4.2149	0.042342
116.07	15.295	3.935	0.00035865
251.077	3.9275	1.9736	0.0010029
426.158	0.33482	-1.5785	0.0023614
147.066	3.4842	1.8008	0.0009995
1098.48	0.2147	-2.2196	0.0098222
190.991	4.637	2.2132	0.00013398
309.105	0.49023	-1.0285	0.0060284
286.091	2.1347	1.0941	0.0046518
339.092	6.4296	2.6847	7.5239e-05
86.0594	27.082	4.7593	0.00047613
133.05	2.0935	1.0659	0.0017365
131.06	3.1663	1.6628	0.00019175
385.133	33.685	5.074	0.00011655
444.242	0.073156	-3.7729	0.0008939
89.0238	6.254	2.6448	0.00037212
484.922	2.139	1.097	0.0024161
346.115	0.43021	-1.2169	0.00088384
778.283	0.033804	-4.8867	0.00014855
404.932	3.4299	1.7782	0.00080324
115.039	0.44851	-1.1568	0.0060268
375.171	2.4714	1.3053	0.0039037
144.066	0.19352	-2.3694	0.00060192
213.037	4.2181	2.0766	0.00056914
502.293	0.074394	-3.7487	0.00025757
250.072	3.1791	1.6686	0.00026492
133.05	2.1677	1.1162	0.00018311
290.97	2.7357	1.4519	0.0018615
167.078	0.24396	-2.0353	0.0016901
127.121	8.3812	3.0672	0.0002236
1094.62	0.0061857	-7.3368	0.0011119
189.157	2.8171	1.4942	0.0027517
367.106	17.897	4.1617	0.0014003
555.348	0.01433	-6.1248	0.0001892
142.084	3.4662	1.7933	0.0014003
104.107	3.641	1.8643	5.6172e-05
345.101	0.48196	-1.053	0.059678
113.024	0.28622	-1.8048	0.0019424
103.053	0.08188	-3.6103	0.00025409
819.477	0.021961	-5.5089	0.00014649
322.053	0.44778	-1.1591	0.012939
180.084	14.907	3.8979	0.00048209
257.113	0.4899	-1.0294	0.015562
215.032	3.0235	1.5962	0.0044635
355.196	0.08832	-3.5011	0.00062243
177.041	0.49372	-1.0182	0.019798
146.115	2.6653	1.4143	5.6172e-05
251.077	0.48069	-1.0568	0.00052882
159.03	2.011	1.0079	0.0089307
174.073	3.1486	1.6547	0.0024014
158.081	7.2091	2.8498	0.00063711
100.075	7.2455	2.8571	7.3314e-05
246.144	0.31524	-1.6655	0.0068073
175.024	0.27639	-1.8552	0.0002236
165.066	0.4346	-1.2022	0.0013637
330.117	0.43945	-1.1862	0.0039498
313.111	2.0085	1.0061	0.0044969
188.056	6.0251	2.591	7.3314e-05
146.079	16.343	4.0306	0.00062243
281.028	2.4706	1.3049	0.003505
161.046	0.3475	-1.5249	0.0011563
119.035	8.7733	3.1331	0.00013398
387.194	0.16717	-2.5806	0.0024532
149.045	0.40793	-1.2936	0.0022736
1122.65	0.018435	-5.7614	0.0010577
59.0143	0.36959	-1.436	0.0034577
222.983	2.6362	1.3984	0.0026653
232.998	0.4963	-1.0107	0.0017431
86.0596	2.6025	1.3799	0.00028015
202.964	3.399	1.7651	0.00038078
312.128	0.41602	-1.2653	0.017697
95.0139	0.37254	-1.4245	0.0058781
143.079	0.34189	-1.5484	0.00071213
323.027	0.39706	-1.3326	0.00024225
816.984	0.0053174	-7.5551	0.0020135
115.04	0.43337	-1.2063	0.0073793
186.11	13.568	3.7621	0.00076537
84.0795	8.4841	3.0848	0.00049502
809.977	0.004484	-7.801	0.00068383
242.099	12.363	3.628	9.2411e-05
197.045	2.565	1.359	0.0015275
149.068	2.9286	1.5502	0.00053691
182.08	0.35152	-1.5083	0.01009
448.138	0.43543	-1.1995	0.0033656
224.076	0.25545	-1.9689	0.003841
320.213	4.2292	2.0804	0.0052064
300.125	0.47028	-1.0884	0.018341
269.086	2.4098	1.2689	0.0015082
378.157	2.1814	1.1253	0.0044635
145.047	23.058	4.5272	0.00022881
229.071	26.6	4.7334	0.00044592
267.074	3.608	1.8512	5.6172e-05
197.007	2.4748	1.3073	0.0035417
322.112	0.46408	-1.1076	0.0059709
218.027	2.2336	1.1594	0.0012898
147.03	0.26704	-1.9049	0.00060192
157.051	0.18151	-2.4619	0.0078873
183.068	0.4649	-1.105	0.0017558
344.1	0.45303	-1.1423	0.052923
803.462	211.71	7.7259	0.018721
376.252	396.48	8.6311	0.00019175
824.288	0.027368	-5.1914	5.6172e-05
245.093	0.43067	-1.2154	0.0027197
160.13	10.986	3.4575	0.00079631
428.217	16.436	4.0388	0.00011434
541.333	0.0085328	-6.8728	0.00025944
245.066	14.94	3.9011	0.00024097
259.126	3.9842	1.9943	0.0026673
189.076	3.2712	1.7098	0.0026991
101.025	5.5707	2.4779	0.00014516
274.067	0.46012	-1.1199	0.017039
315.223	18.208	4.1865	0.00036287
140.07	0.053119	-4.2346	0.00035692
696.462	0.0092729	-6.7528	0.0061022
558.284	553.46	9.1123	0.00064579
318.026	12.901	3.6894	0.00031471
219.025	12.034	3.5891	0.00031471
749.362	0.11129	-3.1676	0.00033794
206.151	0.06575	-3.9269	0.0047796
275.094	0.20906	-2.258	0.00026669
384.111	2.8397	1.5058	0.00047667
234.984	2.2794	1.1886	0.0028498
131.035	0.41218	-1.2787	0.0019362
255.072	3.0308	1.5997	0.0021695
1080.61	0.0227	-5.4612	0.00012701
378.023	4.1278	2.0454	0.00076126
191.072	0.051704	-4.2736	0.0056575
277.188	20.699	4.3715	0.00011655
198.094	22.013	4.4603	5.6172e-05
251.077	0.45309	-1.1421	0.00026669
155.009	0.059	-4.0832	0.0018156
1112.49	0.10962	-3.1895	0.0014356
163.06	9.0993	3.1858	0.000349
389.249	7.2825	2.8644	0.0039983
527.315	0.20326	-2.2986	0.00052882
443.136	0.41179	-1.28	0.0058949
322.113	5.4947	2.458	0.00098322
463.109	0.14613	-2.7746	0.0042938
187.04	11.252	3.4921	0.00048209
141.031	0.46756	-1.0968	0.0007456
359.021	4.0792	2.0283	0.0016141
398.127	2.6385	1.3997	0.0020089
280.989	0.44426	-1.1705	0.0082221
225.061	7.5363	2.9139	7.3314e-05
180.517	2.0731	1.0518	0.0007716
970.599	0.24028	-2.0572	0.0047836
413.274	0.028717	-5.1219	0.0019597
944.405	0.0058388	-7.4201	0.0020994
368.116	0.4444	-1.1701	0.0045093
448.992	0.45611	-1.1326	0.0021077
166.996	2.1359	1.0948	0.0028873
258.038	3.0897	1.6275	0.0030654
285.125	0.41993	-1.2518	0.0026147
232.008	0.2127	-2.2331	0.00012407
181.096	2.3338	1.2227	0.00068383
217.029	3.0046	1.5872	0.0037761
103.087	2.5579	1.355	0.00050525
115.003	3.4473	1.7855	0.0031813
601.138	2.0828	1.0585	0.023924
972.578	0.15458	-2.6935	0.0016049
304.099	0.39913	-1.3251	0.0045777
426.158	0.27124	-1.8823	5.6172e-05
133.014	4.0895	2.0319	0.0047627
175.061	0.43526	-1.2001	0.0049001
188.947	2.5096	1.3275	0.0010577
430.227	21.629	4.4349	0.00031466
401.284	2.5176	1.332	0.0041493
255.1	0.41949	-1.2533	0.00047613
277.139	4.0781	2.0279	0.0050567
393.062	0.25421	-1.9759	0.00027429
803.96	0.20873	-2.2603	0.0004187
115.001	2.0984	1.0693	0.0083764
383.063	57.981	5.8575	0.0018141
662.346	0.015665	-5.9964	0.00022235
824.98	0.0077401	-7.0134	1.93e-06
251.077	3.0345	1.6015	0.00072797
359.19	2.7059	1.4361	0.0023028
348.075	6.669	2.7375	0.012939
133.05	4.3034	2.1055	0.0002184
184.107	0.43254	-1.2091	0.00068383
211.087	2.4837	1.3125	0.0089875
Acetominophen	0.082683	-3.5963	0.00018796
Adipic acid	42.195	5.399	0.00014649
Agmatine	2.053	1.0378	0.0098967
Ala-Arg	4.061	2.0218	0.0019369
Ala-Lys	2.858	1.515	0.011913
Ala-Met	2.2985	1.2007	0.0031808
Ala-Phe	3.9486	1.9814	0.0010946
Albendazole	2.9263	1.5491	0.0054869
AMP	2.1396	1.0974	0.022135
Arg-Asn	4.557	2.1881	0.0072277
Arg-Glu	3.3779	1.7561	0.0050163
Arg-Ser	3.2091	1.6821	0.0075014
Arg-Thr	3.3422	1.7408	0.0085462
Arginine	2.8743	1.5232	0.0016901
Ascorbic acid	0.49491	-1.0148	0.0026653
Asn-Glu	2.9175	1.5447	0.0039746
Asp-Arg	3.9599	1.9854	0.0045093
Cytidine 5'-diphosphocholine	8.7618	3.1312	0.00026144
D-Ribose	5.4541	2.4473	7.5239e-05
Dihydro-4,4-dimethyl-2,3-furandione	18.747	4.2286	5.6172e-05
Glu-Trp	2.1825	1.126	0.0017431
Glucosamine-6-phosphate	3.2247	1.6891	0.0008449
Glutathione (reduced)	5.5456	2.4714	0.0029616
Gly-Arg	3.502	1.8082	0.0049183
Glyceraldehyde	0.42156	-1.2462	0.002474
Glyceric acid	0.29748	-1.7491	0.01731
Glycerophosphocholine	5.6458	2.4972	0.0011393
Histidine	6.2886	2.6527	0.0058846
Ile-Arg	4.4462	2.1526	0.0016008
Ile-Asn	2.7272	1.4474	0.0010633
Ile-His	3.8143	1.9314	0.00083226
Ile-Phe	2.0515	1.0367	0.0070434
Ile-Val	0.28508	-1.8105	0.0036947
Ketoisovaleric acid	3.2029	1.6794	0.00019175
Kitasamycin	0.35479	-1.495	0.010891
L-Saccharopine	4.5781	2.1947	0.0026991
Leu-Met	2.6913	1.4283	0.011714
Lysine	3.1171	1.6402	0.0036228
Maltotriose	2.007	1.005	0.017606
Mannose	0.31308	-1.6754	0.0008284
Met-Gly	2.5595	1.3559	0.0050108
Methohexital	2.7118	1.4393	0.001526
Methylgallate	72.521	6.1803	0.0015776
Methylmalonic acid	2.6184	1.3887	0.00072797
N-(2-Furoyl)glycine	0.16101	-2.6347	0.003416
N-Acetyl-D-glucosamine	0.43053	-1.2158	0.00041481
N-Acetylglucosamine	0.40645	-1.2989	9.338e-05
N-Acetylglutamic acid	3.5388	1.8233	0.0046964
N-Acetylglycine	7.6366	2.9329	0.0003761
N-Acetylmannosamine	0.37977	-1.3968	0.00090527
N-Acetylphenylalanine	0.42797	-1.2244	0.0058282
N-Isobutyrylglycine	0.25763	-1.9567	0.0016008
N-Isovalerylglycine	6.0645	2.6004	5.8667e-05
N-Methylalanine	2.4777	1.309	0.0010404
N-Methylthreonine	5.3883	2.4298	0.00026144
N-Methyltyramine	0.12467	-3.0038	0.00052882
N,N-Dimethylarginine	5.1875	2.375	0.00068383
N,N-Dimethylhistidine	6.7381	2.7523	0.00019175
N2,N2-Dimethylguanosine	11.3	3.4982	0.00028154
Orotic acid	17.851	4.1579	0.00025497
Pantothenic acid-	13.816	3.7883	0.00013118
Pantothenic acid+	15.899	3.9909	0.00026423
Phe-Arg	4.4502	2.1539	0.00041438
Phe-Gln	0.28943	-1.7887	0.0019223
Phenylacetaldehyde	0.089518	-3.4817	0.00054563
Phenylpropanolamine	0.11423	-3.1299	0.00023964
Phloretin	2.9983	1.5841	0.0019284
Pipecolic acid	7.2956	2.867	0.00060192
Pro-Ile	9.1088	3.1873	0.0026147
Pro-Pro	3.156	1.6581	0.0027517
Proline	6.2758	2.6498	0.00047424
Pyruvic acid	5.6835	2.5068	0.00045915
Sorbose	6.4527	2.6899	9.2411e-05
Syringic acid	8.2833	3.0502	0.00043447
Thr-Ala	2.128	1.0895	0.0036359
Thr-Phe	2.3884	1.256	0.00039878
Tyrosine	0.32212	-1.6343	0.0010404
Val-Arg	3.0687	1.6176	0.0024014
Val-Asn	2.1149	1.0806	0.0084986
Val-Asp	0.41031	-1.2852	0.00025757
Val-Phe	2.1206	1.0845	0.037307

## Sheet: Run information
Mobile Phase:	A: 100% H2O +10 mM Ammonium Formate + 0.125% Formic acid
	B: 95:5 ACN/H2O + 10 mM Ammonium Formate + 0.125% Formic acid
Column:	Acquity Premier UPLC BEH Amide 1.7um, 2.1 x 50 mm
Method:	D:\Analyst Data\Projects\CORE_HILIC\Acquisition Methods\HILIC_DDA5_POS_A2B2_M1_ADVR_OFF-shortcolumn.dam
Injection Volume:	5 uL
Start Date:	2022-11-08
Negative Mode
Instrument:	Sciex TTOF 6600
Mobile Phase:	A: 100% H2O +10 mM Ammonium Formate + 0.125% Formic acid
	B: 95:5 ACN/H2O + 10 mM Ammonium Formate + 0.125% Formic acid
Column:	Acquity Premier UPLC BEH Amide 1.7um, 2.1 x 50 mm
Method:	D:\Analyst Data\Projects\CORE_HILIC\Acquisition Methods\HILIC_DDA5_NEG_A2B2_M1_ADVR_OFF-shortcolumn.dam
Injection Volume:	5 uL
Start Date:	2022-11-08
Data Processing:
MS-Dial Version:	4.9
Data Technician:	Jeremiah Wells
Comments:	Data is normalized to the sum of internal standards
	Leu and Ile cannot be distinguished in dipeptides and tripeptides
	Dipeptides and tripeptides may be in either orientation
